# Supplementary material for: Multimodal transcriptomics reveal neurogenic aging trajectories and age-related regional inflammation in the dentate gyrus
Source: Nat Neurosci. 2025 Jan 6;28(2):415–30. doi: 10.1038/s41593-024-01848-4 (PMC11802457; doi:10.1038/s41593-024-01848-4)
Supplement: Supplementary file 3 — Key reagents used in the present study. [file 41593_2024_1848_MOESM3_ESM.xlsx]

## Sheet: Supplementary table 1.1
Supplementary Table 1.1 | Primary antibody
Antigen	Host	Source	Catalog#	Concentration
S100b	Rabbit	Abcam	ab52642	1:500
SOX2	Rat	Thermo Fisher Scientific	14-9811-82	1:200
GFAP	Chicken	Aves	GFAP	1:500
Ki67	Rat	Thermo Fisher Scientific	14-5698-82	1:500
DCX	Guinea pig	Millipore	ab2253	1:500
NEUROD	Goat	Santa Cruz	sc1084	1:250
IBA-1	Goat	Novus	NB100-1028	1:500
CD3	Rabbit	Novus	NB600-1441SS	1:200
STAT1	Rabbit	Cell Signaling	14994T	1:200
Collagen IV	Rabbit	Bio-Rad	2150-1470	1:750
CD13	Goat	Novus	AF2335	1:500
GFP	Goat	Rockland	600-101-215	1:500
tdTomato	Goat	Rockland	600-401-379	1:500
tdTomato	Goat	Sicgen	AB8181-200	1:500

## Sheet: Supplementary table 1.2
Supplementary Table 1.2 | Transcriptomics
Reagent	Source	Catalog#
Chromium Next GEM Single Cell 3' Kit v3.1	10x Genomics	PN-1000269
Visium Spatial Gene Expression Slide & Reagent Kit	10x Genomics	PN-1000184
Visium Spatial Tissue Optimization Slide Kit	10x Genomics	PN-1000191

## Sheet: Supplementary table 1.3
Supplementary Table 1.3 | RNAscope
Reagent	Source	Catalog#
Mm-Mfge8	ACD, Inc.	408771
Mm-Luzp2	ACD, Inc.	492551-C3
Mm-Sox11	ACD, Inc.	852061
Mm-Insm1	ACD, Inc.	430621-C2
