# Supplementary material for: Multimodal transcriptomics reveal neurogenic aging trajectories and age-related regional inflammation in the dentate gyrus
Source: Nat Neurosci. 2025 Jan 6;28(2):415–30. doi: 10.1038/s41593-024-01848-4 (PMC11802457; doi:10.1038/s41593-024-01848-4)
Supplement: Supplementary file 4 — DEGs for each cell type. [file 41593_2024_1848_MOESM4_ESM.xlsx]

## Sheet: Supplementary table 2
Gene	p_val	avg_log2FC	pct.1	pct.2	p_val_adj	Cell type		Statistical test
Clu	0	5.44538	0.997	0.198	0	Astrocyte		MAST differential test with Bonferroni conrrection
Apoe	0	5.33403	1	0.549	0	Astrocyte
Slc1a2	0	5.13892	0.999	0.321	0	Astrocyte
Aldoc	0	5.00228	0.995	0.151	0	Astrocyte
Plpp3	0	4.60647	0.993	0.117	0	Astrocyte
Pla2g7	0	4.30042	0.981	0.073	0	Astrocyte
Mt3	0	4.20518	0.998	0.377	0	Astrocyte
Mt1	0	4.11444	0.998	0.686	0	Astrocyte
Atp1a2	0	4.04466	0.996	0.147	0	Astrocyte
Gpr37l1	0	3.98403	0.971	0.049	0	Astrocyte
Gja1	0	3.92704	0.958	0.041	0	Astrocyte
Slc1a3	0	3.82518	0.993	0.376	0	Astrocyte
Htra1	0	3.8078	0.964	0.068	0	Astrocyte
Ndrg2	0	3.80443	0.983	0.124	0	Astrocyte
Scg3	0	3.79591	0.981	0.157	0	Astrocyte
Acsl3	0	3.78935	0.978	0.196	0	Astrocyte
Cpe	0	3.70668	0.987	0.264	0	Astrocyte
Gstm5	0	3.70619	0.976	0.283	0	Astrocyte
Cldn10	0	3.67469	0.937	0.035	0	Astrocyte
Cspg5	0	3.63998	0.991	0.166	0	Astrocyte
Ntsr2	0	3.62265	0.968	0.049	0	Astrocyte
Prdx6	0	3.55546	0.982	0.282	0	Astrocyte
Gstm1	0	3.5379	0.971	0.192	0	Astrocyte
Dbi	0	3.53783	0.988	0.484	0	Astrocyte
Aqp4	0	3.48634	0.918	0.026	0	Astrocyte
Dclk1	0	3.46611	0.971	0.247	0	Astrocyte
Cxcl14	0	3.46547	0.946	0.035	0	Astrocyte
Bcan	0	3.46326	0.953	0.039	0	Astrocyte
Ttyh1	0	3.40891	0.972	0.151	0	Astrocyte
Luzp2	0	3.2883	0.886	0.036	0	Astrocyte
F3	0	3.26753	0.895	0.03	0	Astrocyte
Sparcl1	0	3.21279	0.995	0.391	0	Astrocyte
Slc4a4	0	3.20317	0.942	0.182	0	Astrocyte
Mt2	0	3.1287	0.927	0.106	0	Astrocyte
Car2	0	3.09693	0.915	0.075	0	Astrocyte
Mfge8	0	3.0936	0.939	0.131	0	Astrocyte
Hopx	0	3.07906	0.907	0.044	0	Astrocyte
Tmem47	0	3.05501	0.927	0.128	0	Astrocyte
Ptprz1	0	3.03988	0.965	0.167	0	Astrocyte
Tspan7	0	3.00572	0.985	0.431	0	Astrocyte
Atp1b2	0	3.00285	0.93	0.143	0	Astrocyte
Ptn	0	2.95031	0.994	0.226	0	Astrocyte
Scd2	0	2.90382	0.933	0.254	0	Astrocyte
Ntrk2	0	2.8875	0.95	0.176	0	Astrocyte
Pantr1	0	2.85422	0.879	0.105	0	Astrocyte
Fjx1	0	2.84286	0.85	0.133	0	Astrocyte
S1pr1	0	2.82372	0.946	0.172	0	Astrocyte
Id4	0	2.80863	0.886	0.051	0	Astrocyte
Sox2	0	2.79714	0.884	0.036	0	Astrocyte
Gpm6b	0	2.73717	0.971	0.277	0	Astrocyte
Cmtm5	0	2.68379	0.851	0.028	0	Astrocyte
Gm3764	0	2.67769	0.87	0.104	0	Astrocyte
Fabp5	0	2.66355	0.888	0.194	0	Astrocyte
Fxyd1	0	2.64138	0.852	0.038	0	Astrocyte
Hsd11b1	0	2.63518	0.744	0.019	0	Astrocyte
Asrgl1	0	2.62842	0.88	0.122	0	Astrocyte
Chchd10	0	2.61978	0.92	0.206	0	Astrocyte
Acsbg1	0	2.60547	0.83	0.023	0	Astrocyte
Rorb	0	2.59743	0.819	0.018	0	Astrocyte
Gjb6	0	2.57628	0.806	0.013	0	Astrocyte
Lcat	0	2.57009	0.739	0.017	0	Astrocyte
Prxl2a	0	2.56913	0.879	0.184	0	Astrocyte
Gpm6a	0	2.55935	0.98	0.3	0	Astrocyte
Ckb	0	2.55106	0.998	0.871	0	Astrocyte
Sox9	0	2.53944	0.818	0.036	0	Astrocyte
Msmo1	0	2.53867	0.817	0.129	0	Astrocyte
Glul	0	2.53328	0.995	0.687	0	Astrocyte
Ntm	0	2.53269	0.849	0.065	0	Astrocyte
S100b	0	2.53104	0.802	0.043	0	Astrocyte
Fam107a	0	2.50872	0.818	0.038	0	Astrocyte
Gnao1	0	2.49301	0.895	0.192	0	Astrocyte
S100a1	0	2.48824	0.862	0.118	0	Astrocyte
Enho	0	2.46184	0.833	0.101	0	Astrocyte
Timp4	0	2.46164	0.801	0.045	0	Astrocyte
Acsl6	0	2.45517	0.828	0.086	0	Astrocyte
Thrsp	0	2.44683	0.843	0.319	0	Astrocyte
AW047730	0	2.43729	0.776	0.037	0	Astrocyte
Mgll	0	2.41275	0.916	0.431	0	Astrocyte
Tst	0	2.39027	0.775	0.036	0	Astrocyte
Glud1	0	2.38203	0.938	0.441	0	Astrocyte
Nrxn1	0	2.37897	0.965	0.282	0	Astrocyte
Mmd2	0	2.37068	0.864	0.156	0	Astrocyte
Mlc1	0	2.36487	0.79	0.023	0	Astrocyte
Gfap	0	2.35691	0.723	0.045	0	Astrocyte
Hepacam	0	2.337	0.782	0.025	0	Astrocyte
Btbd17	0	2.33517	0.711	0.033	0	Astrocyte
Prex2	0	2.32307	0.827	0.103	0	Astrocyte
Igfbp2	0	2.31703	0.521	0.009	0	Astrocyte
Scrg1	0	2.31577	0.76	0.026	0	Astrocyte
Slc7a10	0	2.31467	0.746	0.019	0	Astrocyte
Tubb2b	0	2.27704	0.897	0.304	0	Astrocyte
Fbxo2	0	2.26662	0.728	0.032	0	Astrocyte
Lsamp	0	2.26463	0.937	0.26	0	Astrocyte
Prnp	0	2.23141	0.938	0.311	0	Astrocyte
Ddah1	0	2.20055	0.773	0.06	0	Astrocyte
Ndufc2	0	2.17284	0.943	0.63	0	Astrocyte
Ugp2	0	2.1647	0.808	0.193	0	Astrocyte
Nkain4	0	2.14332	0.715	0.073	0	Astrocyte
Sdc4	0	2.13922	0.792	0.117	0	Astrocyte
Chst2	0	2.1337	0.766	0.115	0	Astrocyte
Tprkb	0	2.08259	0.777	0.175	0	Astrocyte
Slc6a1	0	2.05678	0.71	0.049	0	Astrocyte
Lix1	0	2.05592	0.748	0.138	0	Astrocyte
Sfxn5	0	2.05511	0.719	0.051	0	Astrocyte
Csrp1	0	2.03187	0.764	0.072	0	Astrocyte
Fgfr3	0	2.03057	0.669	0.015	0	Astrocyte
Fermt2	0	2.02373	0.887	0.239	0	Astrocyte
Kcnk1	0	2.01568	0.722	0.164	0	Astrocyte
Id2	0	2.00905	0.815	0.278	0	Astrocyte
Tril	0	2.00549	0.684	0.035	0	Astrocyte
Gpc5	0	1.99782	0.692	0.017	0	Astrocyte
S100a16	0	1.99605	0.797	0.099	0	Astrocyte
Slc25a18	0	1.97845	0.663	0.017	0	Astrocyte
Ednrb	0	1.97753	0.669	0.018	0	Astrocyte
Fads2	0	1.97725	0.702	0.053	0	Astrocyte
Myo6	0	1.97563	0.773	0.155	0	Astrocyte
Sash1	0	1.97259	0.743	0.07	0	Astrocyte
Phkg1	0	1.9688	0.655	0.016	0	Astrocyte
Appl2	0	1.9687	0.733	0.137	0	Astrocyte
Gm6145	0	1.96745	0.637	0.012	0	Astrocyte
Slc27a1	0	1.96664	0.708	0.067	0	Astrocyte
Ezr	0	1.95912	0.693	0.044	0	Astrocyte
Ahcyl1	0	1.95719	0.83	0.294	0	Astrocyte
Metrn	0	1.94743	0.706	0.062	0	Astrocyte
Vegfa	0	1.90137	0.56	0.036	0	Astrocyte
Slc6a11	0	1.90025	0.639	0.018	0	Astrocyte
Abhd3	0	1.89526	0.656	0.044	0	Astrocyte
Dtna	0	1.89439	0.771	0.169	0	Astrocyte
Nnat	0	1.89111	0.446	0.073	0	Astrocyte
Fabp7	0	1.87531	0.596	0.04	0	Astrocyte
Lhx2	0	1.87328	0.724	0.122	0	Astrocyte
Baalc	0	1.87234	0.677	0.099	0	Astrocyte
Slc39a12	0	1.86717	0.66	0.04	0	Astrocyte
Gabrb1	0	1.83947	0.814	0.205	0	Astrocyte
Cd63	0	1.82813	0.934	0.473	0	Astrocyte
Prdx1	0	1.80181	0.925	0.64	0	Astrocyte
Hes5	0	1.78022	0.462	0.023	0	Astrocyte
Lxn	0	1.77989	0.635	0.089	0	Astrocyte
Pmm1	0	1.75607	0.789	0.246	0	Astrocyte
Phgdh	0	1.74434	0.839	0.4	0	Astrocyte
Mir100hg	0	1.74358	0.612	0.038	0	Astrocyte
Slc7a11	0	1.73379	0.517	0.014	0	Astrocyte
Dbx2	0	1.72929	0.606	0.027	0	Astrocyte
Slc9a3r1	0	1.7088	0.684	0.136	0	Astrocyte
Smpdl3a	0	1.70261	0.686	0.132	0	Astrocyte
Pou3f3	0	1.70103	0.629	0.084	0	Astrocyte
Rida	0	1.69251	0.61	0.114	0	Astrocyte
Hacd2	0	1.68277	0.677	0.178	0	Astrocyte
Agpat5	0	1.67599	0.684	0.202	0	Astrocyte
Clmn	0	1.66642	0.59	0.087	0	Astrocyte
Grin2c	0	1.66629	0.514	0.008	0	Astrocyte
S100a13	0	1.6655	0.8	0.262	0	Astrocyte
Rcn2	0	1.66035	0.765	0.3	0	Astrocyte
Rgcc	0	1.65886	0.711	0.098	0	Astrocyte
Eno1	0	1.63646	0.835	0.446	0	Astrocyte
Tlcd1	0	1.62426	0.552	0.016	0	Astrocyte
Paqr8	0	1.60649	0.564	0.047	0	Astrocyte
Arhgef26	0	1.58756	0.557	0.021	0	Astrocyte
Omg	0	1.58551	0.56	0.064	0	Astrocyte
2900052N01Rik	0	1.58014	0.5	0.013	0	Astrocyte
Prelp	0	1.56956	0.523	0.017	0	Astrocyte
Rgs20	0	1.56824	0.551	0.017	0	Astrocyte
Pcdh10	0	1.56281	0.544	0.036	0	Astrocyte
Fgfr1	0	1.55863	0.562	0.049	0	Astrocyte
Cnn3	0	1.54298	0.649	0.104	0	Astrocyte
Hmgcs1	0	1.53726	0.604	0.166	0	Astrocyte
Hist1h2bc	0	1.53505	0.79	0.366	0	Astrocyte
Cbs	0	1.53435	0.532	0.016	0	Astrocyte
Msi2	0	1.53081	0.715	0.247	0	Astrocyte
Eva1a	0	1.52941	0.591	0.081	0	Astrocyte
Fam171b	0	1.52834	0.761	0.22	0	Astrocyte
Adk	0	1.52576	0.65	0.163	0	Astrocyte
Idi1	0	1.52488	0.545	0.081	0	Astrocyte
Agt	0	1.52002	0.432	0.013	0	Astrocyte
Daam2	0	1.51846	0.504	0.017	0	Astrocyte
Gldc	0	1.50722	0.519	0.016	0	Astrocyte
Plcd4	0	1.49651	0.515	0.01	0	Astrocyte
Fmc1	0	1.49591	0.658	0.202	0	Astrocyte
Mdk	0	1.48554	0.56	0.039	0	Astrocyte
Fut9	0	1.48483	0.619	0.163	0	Astrocyte
Nwd1	0	1.48083	0.483	0.015	0	Astrocyte
Ramp1	0	1.46723	0.826	0.324	0	Astrocyte
Crot	0	1.46552	0.619	0.177	0	Astrocyte
Pfkp	0	1.45603	0.525	0.113	0	Astrocyte
Shisa4	0	1.45369	0.637	0.158	0	Astrocyte
Prodh	0	1.45119	0.513	0.021	0	Astrocyte
Slc15a2	0	1.45108	0.544	0.05	0	Astrocyte
Hapln1	0	1.4488	0.471	0.006	0	Astrocyte
Grm3	0	1.44826	0.501	0.022	0	Astrocyte
Vcam1	0	1.44662	0.556	0.04	0	Astrocyte
Gabrg1	0	1.44593	0.492	0.007	0	Astrocyte
Syt11	0	1.44402	0.775	0.283	0	Astrocyte
Rmst	0	1.4394	0.451	0.009	0	Astrocyte
Tagln3	0	1.43479	0.682	0.198	0	Astrocyte
Phyh	0	1.42355	0.635	0.196	0	Astrocyte
Cyp2d22	0	1.41283	0.524	0.036	0	Astrocyte
Gpam	0	1.40953	0.499	0.049	0	Astrocyte
Kcnn2	0	1.40665	0.5	0.05	0	Astrocyte
Npas3	0	1.40459	0.481	0.019	0	Astrocyte
Cadm1	0	1.40193	0.751	0.365	0	Astrocyte
Hmgn3	0	1.37816	0.662	0.238	0	Astrocyte
Ldhb	0	1.37757	0.953	0.775	0	Astrocyte
Hacd3	0	1.37648	0.613	0.199	0	Astrocyte
Phyhipl	0	1.3752	0.645	0.181	0	Astrocyte
Slco1c1	0	1.37046	0.731	0.102	0	Astrocyte
Cntfr	0	1.36315	0.481	0.037	0	Astrocyte
Mtss2	0	1.36261	0.515	0.052	0	Astrocyte
Fam181b	0	1.36012	0.506	0.046	0	Astrocyte
Chpt1	0	1.35872	0.623	0.178	0	Astrocyte
Scara3	0	1.35108	0.457	0.007	0	Astrocyte
S100a6	0	1.34976	0.489	0.043	0	Astrocyte
Lgr4	0	1.34822	0.454	0.034	0	Astrocyte
Tspan3	0	1.34718	0.827	0.495	0	Astrocyte
Cryab	0	1.34196	0.512	0.04	0	Astrocyte
Pou3f2	0	1.34079	0.471	0.02	0	Astrocyte
Caskin1	0	1.33704	0.509	0.08	0	Astrocyte
Tsc22d4	0	1.3342	0.917	0.581	0	Astrocyte
Mgst1	0	1.33309	0.463	0.02	0	Astrocyte
Pygb	0	1.32906	0.53	0.109	0	Astrocyte
Slc25a4	0	1.32691	0.941	0.673	0	Astrocyte
Gm42418	0	1.32267	1	1	0	Astrocyte
Eci1	0	1.32217	0.593	0.161	0	Astrocyte
Cadm2	0	1.31674	0.753	0.232	0	Astrocyte
Psph	0	1.31361	0.516	0.092	0	Astrocyte
Add3	0	1.30925	0.718	0.349	0	Astrocyte
Gapdh	0	1.3061	0.969	0.873	0	Astrocyte
Ndufa12	0	1.30024	0.752	0.389	0	Astrocyte
Aldh1a1	0	1.28869	0.389	0.013	0	Astrocyte
Aldh1l1	0	1.28496	0.445	0.007	0	Astrocyte
Alcam	0	1.28458	0.518	0.11	0	Astrocyte
Mid1ip1	0	1.28327	0.68	0.315	0	Astrocyte
Sdc2	0	1.27567	0.512	0.066	0	Astrocyte
Ccdc88a	0	1.27442	0.769	0.394	0	Astrocyte
Fdft1	0	1.26938	0.481	0.089	0	Astrocyte
Pcdh7	0	1.26913	0.465	0.051	0	Astrocyte
Gas1	0	1.26891	0.446	0.019	0	Astrocyte
Tecr	0	1.26446	0.84	0.515	0	Astrocyte
Il18	0	1.26212	0.568	0.178	0	Astrocyte
Dmd	0	1.257	0.564	0.134	0	Astrocyte
Utp14b	0	1.2565	0.41	0.054	0	Astrocyte
Trps1	0	1.25342	0.468	0.053	0	Astrocyte
Ctnnd2	0	1.25318	0.539	0.133	0	Astrocyte
Mras	0	1.25037	0.675	0.304	0	Astrocyte
Phactr3	0	1.24876	0.495	0.088	0	Astrocyte
Soat1	0	1.2454	0.583	0.193	0	Astrocyte
Farp1	0	1.24359	0.441	0.033	0	Astrocyte
Pfkm	0	1.24283	0.52	0.131	0	Astrocyte
AY036118	0	1.23908	0.801	0.575	0	Astrocyte
Rbp1	0	1.23632	0.432	0.028	0	Astrocyte
Timp3	0	1.23627	0.633	0.095	0	Astrocyte
Cyp2j9	0	1.23576	0.426	0.011	0	Astrocyte
Kcnk2	0	1.23092	0.486	0.115	0	Astrocyte
2007-09-01	0	1.22638	0.912	0.733	0	Astrocyte
Acadl	0	1.22604	0.632	0.213	0	Astrocyte
Cavin3	0	1.2252	0.552	0.096	0	Astrocyte
Cbr3	0	1.22441	0.472	0.081	0	Astrocyte
Ncan	0	1.22307	0.485	0.112	0	Astrocyte
Myorg	0	1.22286	0.406	0.005	0	Astrocyte
Hadhb	0	1.21214	0.65	0.288	0	Astrocyte
Grina	0	1.20742	0.837	0.498	0	Astrocyte
B930095G15Rik	0	1.20724	0.4	0.021	0	Astrocyte
4930402H24Rik	0	1.19348	0.501	0.12	0	Astrocyte
Tkt	0	1.19211	0.713	0.403	0	Astrocyte
Tmem229a	0	1.18945	0.414	0.02	0	Astrocyte
Nat8f1	0	1.18748	0.4	0.045	0	Astrocyte
Them4	0	1.18684	0.426	0.109	0	Astrocyte
Eps8	0	1.18385	0.49	0.073	0	Astrocyte
Cadm4	0	1.17947	0.469	0.05	0	Astrocyte
Gprc5b	0	1.17854	0.47	0.089	0	Astrocyte
Uqcr10	0	1.17816	0.819	0.489	0	Astrocyte
Serpine2	0	1.17642	0.898	0.547	0	Astrocyte
Bmpr1b	0	1.17531	0.399	0.006	0	Astrocyte
Pon2	0	1.17449	0.668	0.283	0	Astrocyte
Dio2	0	1.17246	0.382	0.011	0	Astrocyte
Polr3h	0	1.16755	0.469	0.096	0	Astrocyte
Slc41a1	0	1.16655	0.468	0.099	0	Astrocyte
Naaa	0	1.16494	0.494	0.11	0	Astrocyte
Fzd2	0	1.16327	0.378	0.013	0	Astrocyte
Rasa2	0	1.157	0.497	0.139	0	Astrocyte
Cox8a	0	1.15674	0.96	0.829	0	Astrocyte
Ddt	0	1.15646	0.602	0.286	0	Astrocyte
Sqle	0	1.1503	0.41	0.045	0	Astrocyte
Nr2f1	0	1.14872	0.518	0.145	0	Astrocyte
Ndufs5	0	1.14584	0.855	0.525	0	Astrocyte
Nim1k	0	1.14106	0.437	0.092	0	Astrocyte
Myo10	0	1.13924	0.496	0.083	0	Astrocyte
Atp5o	0	1.13364	0.803	0.495	0	Astrocyte
Lgals1	0	1.13241	0.392	0.035	0	Astrocyte
Mfap3l	0	1.13004	0.406	0.04	0	Astrocyte
Dbp	0	1.1277	0.486	0.138	0	Astrocyte
Etfb	0	1.12673	0.679	0.396	0	Astrocyte
Gm11681	0	1.11611	0.305	0.006	0	Astrocyte
Itgb8	0	1.11285	0.444	0.089	0	Astrocyte
Cdh10	0	1.1103	0.38	0.022	0	Astrocyte
Ank2	0	1.11022	0.786	0.357	0	Astrocyte
Prdm16os	0	1.10671	0.38	0.009	0	Astrocyte
Gm14964	0	1.10321	0.353	0.021	0	Astrocyte
1190005I06Rik	0	1.10274	0.38	0.015	0	Astrocyte
Pacrg	0	1.10183	0.367	0.023	0	Astrocyte
Tlr3	0	1.09847	0.53	0.17	0	Astrocyte
Slc38a3	0	1.098	0.417	0.046	0	Astrocyte
Ccdc34	0	1.09785	0.5	0.212	0	Astrocyte
Ndufa13	0	1.09763	0.889	0.653	0	Astrocyte
Hhatl	0	1.09619	0.326	0.006	0	Astrocyte
Psat1	0	1.09368	0.452	0.094	0	Astrocyte
Mir124-2hg	0	1.09053	0.364	0.012	0	Astrocyte
Gm9925	0	1.08947	0.356	0.032	0	Astrocyte
Lgi4	0	1.08722	0.366	0.013	0	Astrocyte
S100a10	0	1.08677	0.417	0.067	0	Astrocyte
Entpd2	0	1.08508	0.362	0.012	0	Astrocyte
Atp13a4	0	1.08333	0.344	0.003	0	Astrocyte
Uqcr11	0	1.08095	0.854	0.588	0	Astrocyte
Cdh2	0	1.08076	0.539	0.184	0	Astrocyte
Elovl5	0	1.07977	0.436	0.069	0	Astrocyte
Slitrk2	0	1.07973	0.417	0.084	0	Astrocyte
Akt2	0	1.0782	0.464	0.147	0	Astrocyte
Aldh7a1	0	1.0775	0.454	0.112	0	Astrocyte
Rfx4	0	1.0763	0.372	0.01	0	Astrocyte
Cyp7b1	0	1.07588	0.42	0.102	0	Astrocyte
Nrcam	0	1.07222	0.674	0.22	0	Astrocyte
Cyp51	0	1.07115	0.431	0.11	0	Astrocyte
Pax6	0	1.06965	0.358	0.013	0	Astrocyte
Suclg1	0	1.06672	0.666	0.383	0	Astrocyte
Mir99ahg	0	1.06669	0.689	0.385	0	Astrocyte
Kif1b	0	1.06611	0.774	0.438	0	Astrocyte
Ndufb9	0	1.06475	0.846	0.57	0	Astrocyte
Pdpn	0	1.0601	0.371	0.012	0	Astrocyte
Amer2	0	1.05869	0.458	0.136	0	Astrocyte
Oat	0	1.05769	0.565	0.251	0	Astrocyte
Ddhd1	0	1.05351	0.437	0.122	0	Astrocyte
Abat	0	1.04935	0.398	0.053	0	Astrocyte
Lrrc58	0	1.049	0.585	0.302	0	Astrocyte
Cpeb4	0	1.04556	0.592	0.331	0	Astrocyte
Ncam1	0	1.04188	0.7	0.251	0	Astrocyte
Tpi1	0	1.04162	0.782	0.485	0	Astrocyte
2002-03-01	0	1.03807	0.664	0.391	0	Astrocyte
Pik3ip1	0	1.03568	0.473	0.143	0	Astrocyte
Kcnj10	0	1.03407	0.36	0.024	0	Astrocyte
Ndufb10	0	1.03047	0.805	0.525	0	Astrocyte
Ppp2r2b	0	1.027	0.408	0.061	0	Astrocyte
Pcdh9	0	1.0249	0.543	0.184	0	Astrocyte
Rgma	0	1.02386	0.376	0.023	0	Astrocyte
Cox5a	0	1.02292	0.84	0.568	0	Astrocyte
2310022B05Rik	0	1.02291	0.384	0.07	0	Astrocyte
Oaf	0	1.0219	0.454	0.132	0	Astrocyte
Malat1	0	1.02097	0.998	1	0	Astrocyte
Lars2	0	1.02055	0.7	0.511	0	Astrocyte
mt-Nd4l	0	1.01614	0.892	0.776	0	Astrocyte
Spry2	0	1.01267	0.378	0.061	0	Astrocyte
Ephx2	0	1.01173	0.345	0.013	0	Astrocyte
Insig1	0	1.01125	0.421	0.106	0	Astrocyte
Gm17750	0	1.01047	0.375	0.057	0	Astrocyte
Uqcrfs1	0	1.0097	0.686	0.417	0	Astrocyte
Hmgcr	0	1.00741	0.433	0.157	0	Astrocyte
Adhfe1	0	1.00575	0.347	0.008	0	Astrocyte
Pgp	0	1.00544	0.638	0.374	0	Astrocyte
Igdcc4	0	1.00309	0.349	0.023	0	Astrocyte
Mageh1	0	1.00061	0.468	0.162	0	Astrocyte
Cpq	0	1.00011	0.383	0.044	0	Astrocyte
Nrxn2	0	1.00007	0.53	0.193	0	Astrocyte
Lap3	0	0.999788	0.625	0.34	0	Astrocyte
Eps15	0	0.996989	0.499	0.207	0	Astrocyte
Srebf1	0	0.995884	0.374	0.056	0	Astrocyte
Limch1	0	0.995175	0.562	0.209	0	Astrocyte
Kcna2	0	0.993806	0.38	0.081	0	Astrocyte
Ttyh3	0	0.990533	0.489	0.199	0	Astrocyte
Sesn3	0	0.989986	0.455	0.153	0	Astrocyte
Ranbp3l	0	0.986847	0.32	0.009	0	Astrocyte
Trim9	0	0.983349	0.51	0.184	0	Astrocyte
Fdps	0	0.982955	0.468	0.199	0	Astrocyte
Wscd1	0	0.98285	0.42	0.113	0	Astrocyte
Arhgap5	0	0.982	0.953	0.816	0	Astrocyte
Pxmp2	0	0.978414	0.342	0.012	0	Astrocyte
Gramd3	0	0.976533	0.338	0.01	0	Astrocyte
Agpat3	0	0.974535	0.623	0.37	0	Astrocyte
Asap2	0	0.973976	0.395	0.052	0	Astrocyte
Fez1	0	0.973454	0.615	0.211	0	Astrocyte
Cpne2	0	0.972895	0.371	0.036	0	Astrocyte
Wasf3	0	0.971086	0.383	0.092	0	Astrocyte
Pbxip1	0	0.968934	0.611	0.304	0	Astrocyte
Osbpl1a	0	0.965923	0.534	0.209	0	Astrocyte
Dag1	0	0.963876	0.479	0.172	0	Astrocyte
Cystm1	0	0.960132	0.541	0.205	0	Astrocyte
Rora	0	0.95566	0.428	0.123	0	Astrocyte
Tubb4b	0	0.951419	0.713	0.436	0	Astrocyte
Maob	0	0.951341	0.355	0.021	0	Astrocyte
Id3	0	0.951095	0.489	0.118	0	Astrocyte
Haghl	0	0.949456	0.472	0.202	0	Astrocyte
Nap1l5	0	0.948943	0.489	0.169	0	Astrocyte
Fgfrl1	0	0.948669	0.345	0.025	0	Astrocyte
Bmyc	0	0.943951	0.714	0.526	0	Astrocyte
A930005H10Rik	0	0.943252	0.369	0.082	0	Astrocyte
Nadk2	0	0.943207	0.4	0.099	0	Astrocyte
Slc20a1	0	0.942835	0.361	0.068	0	Astrocyte
Vegfb	0	0.939673	0.569	0.315	0	Astrocyte
Izumo4	0	0.937997	0.378	0.094	0	Astrocyte
Prdx2	0	0.937974	0.802	0.554	0	Astrocyte
Gsn	0	0.937172	0.326	0.026	0	Astrocyte
Plxnb1	0	0.935337	0.305	0.014	0	Astrocyte
Gpld1	0	0.933961	0.322	0.043	0	Astrocyte
Csdc2	0	0.933356	0.346	0.051	0	Astrocyte
Atp5k	0	0.93152	0.744	0.449	0	Astrocyte
Dhrs7	0	0.931189	0.546	0.293	0	Astrocyte
Slc7a2	0	0.93082	0.304	0.007	0	Astrocyte
Arap2	0	0.927052	0.477	0.153	0	Astrocyte
Hsd17b12	0	0.924176	0.532	0.269	0	Astrocyte
4933431E20Rik	0	0.921474	0.363	0.074	0	Astrocyte
Rab9	0	0.919947	0.465	0.196	0	Astrocyte
Aplp1	0	0.919247	0.777	0.259	0	Astrocyte
Fmn2	0	0.918464	0.363	0.082	0	Astrocyte
Vcl	0	0.916215	0.405	0.076	0	Astrocyte
Son	0	0.915225	0.967	0.953	0	Astrocyte
Mpc1	0	0.912893	0.809	0.662	0	Astrocyte
Fndc4	0	0.911323	0.364	0.095	0	Astrocyte
Ndufc1	0	0.90943	0.714	0.432	0	Astrocyte
Mfn1	0	0.90698	0.377	0.09	0	Astrocyte
Smpd2	0	0.906336	0.389	0.104	0	Astrocyte
Plekhb1	0	0.905358	0.309	0.014	0	Astrocyte
Ogt	0	0.90458	0.673	0.426	0	Astrocyte
Tspan15	0	0.903711	0.348	0.041	0	Astrocyte
mt-Nd2	0	0.903499	0.989	0.983	0	Astrocyte
mt-Co3	0	0.902173	0.998	0.998	0	Astrocyte
mt-Nd4	0	0.90023	0.995	0.991	0	Astrocyte
Sc5d	0	0.899812	0.392	0.125	0	Astrocyte
Macf1	0	0.897048	0.893	0.801	0	Astrocyte
Aldh6a1	0	0.896778	0.365	0.067	0	Astrocyte
Ppp1r1b	0	0.895142	0.307	0.02	0	Astrocyte
Anxa5	0	0.894354	0.57	0.2	0	Astrocyte
Pnkd	0	0.888401	0.553	0.31	0	Astrocyte
Fbxo44	0	0.886913	0.341	0.072	0	Astrocyte
Ift27	0	0.886083	0.399	0.131	0	Astrocyte
E130114P18Rik	0	0.885006	0.313	0.022	0	Astrocyte
Fam20a	0	0.884927	0.3	0.009	0	Astrocyte
Gm266	0	0.884393	0.289	0.007	0	Astrocyte
Arxes2	0	0.882896	0.344	0.079	0	Astrocyte
Fgd6	0	0.882762	0.315	0.024	0	Astrocyte
Kank1	0	0.880654	0.306	0.013	0	Astrocyte
Sod2	0	0.880421	0.579	0.348	0	Astrocyte
Rftn2	0	0.879759	0.33	0.025	0	Astrocyte
Clcn3	0	0.879212	0.619	0.373	0	Astrocyte
Cs	0	0.878534	0.463	0.203	0	Astrocyte
Agl	0	0.87786	0.363	0.092	0	Astrocyte
Tmem205	0	0.877489	0.445	0.167	0	Astrocyte
Phlpp1	0	0.877129	0.381	0.1	0	Astrocyte
Eci2	0	0.875991	0.52	0.256	0	Astrocyte
Ppargc1a	0	0.873944	0.325	0.06	0	Astrocyte
Gm10561	0	0.871991	0.286	0.011	0	Astrocyte
Ppp1r3c	0	0.8698	0.289	0.009	0	Astrocyte
Neat1	0	0.869061	0.536	0.34	0	Astrocyte
Acyp2	0	0.868132	0.354	0.092	0	Astrocyte
mt-Co1	0	0.865295	0.997	0.996	0	Astrocyte
Snhg20	0	0.862849	0.371	0.133	0	Astrocyte
Nckap5	0	0.86253	0.291	0.017	0	Astrocyte
Emx2	0	0.861041	0.362	0.07	0	Astrocyte
Dab1	0	0.860531	0.43	0.158	0	Astrocyte
Fezf2	0	0.860443	0.295	0.014	0	Astrocyte
Sfxn1	0	0.859005	0.483	0.232	0	Astrocyte
Syne1	0	0.857759	0.732	0.309	0	Astrocyte
Xylt1	0	0.855804	0.31	0.03	0	Astrocyte
Acaa2	0	0.855672	0.391	0.108	0	Astrocyte
mt-Nd5	0	0.853915	0.913	0.847	0	Astrocyte
Fads1	0	0.850084	0.395	0.151	0	Astrocyte
4930581F22Rik	0	0.847112	0.353	0.106	0	Astrocyte
Kidins220	0	0.845835	0.527	0.29	0	Astrocyte
Tmod2	0	0.844992	0.5	0.208	0	Astrocyte
Nr1d1	0	0.843377	0.358	0.08	0	Astrocyte
Slc1a4	0	0.843152	0.29	0.028	0	Astrocyte
Ptch1	0	0.841902	0.34	0.1	0	Astrocyte
Fut8	0	0.841869	0.517	0.254	0	Astrocyte
Slc14a1	0	0.841468	0.277	0.009	0	Astrocyte
Pgm1	0	0.841372	0.37	0.113	0	Astrocyte
Atp5j	0	0.841307	0.874	0.696	0	Astrocyte
Tcf4	0	0.838486	0.937	0.799	0	Astrocyte
Pnisr	0	0.838416	0.839	0.632	0	Astrocyte
Epdr1	0	0.835631	0.338	0.078	0	Astrocyte
Leng8	0	0.834832	0.463	0.224	0	Astrocyte
Fam184a	0	0.834062	0.305	0.085	0	Astrocyte
Slc30a10	0	0.833248	0.308	0.038	0	Astrocyte
Acss2	0	0.832974	0.315	0.06	0	Astrocyte
Ppp1r3g	0	0.832811	0.269	0.003	0	Astrocyte
C130071C03Rik	0	0.829415	0.365	0.112	0	Astrocyte
Tuba4a	0	0.825294	0.511	0.212	0	Astrocyte
Hibadh	0	0.824297	0.449	0.2	0	Astrocyte
Dkk3	0	0.824231	0.303	0.031	0	Astrocyte
Grk3	0	0.822525	0.348	0.113	0	Astrocyte
Gng12	0	0.821211	0.462	0.21	0	Astrocyte
Psd2	0	0.818943	0.272	0.008	0	Astrocyte
Smdt1	0	0.817908	0.757	0.576	0	Astrocyte
Etfa	0	0.816432	0.436	0.193	0	Astrocyte
C4b	0	0.813654	0.221	0.008	0	Astrocyte
Emc7	0	0.809817	0.67	0.488	0	Astrocyte
Nfia	0	0.809658	0.659	0.458	0	Astrocyte
Cox7c	0	0.808059	0.924	0.804	0	Astrocyte
Cox4i1	0	0.807603	0.958	0.889	0	Astrocyte
Ppp2r5a	0	0.807094	0.497	0.256	0	Astrocyte
Sox21	0	0.806967	0.272	0.007	0	Astrocyte
Ndufb11	0	0.802993	0.776	0.577	0	Astrocyte
Csgalnact1	0	0.802441	0.319	0.065	0	Astrocyte
Acot1	0	0.801064	0.284	0.045	0	Astrocyte
Spag9	0	0.800705	0.783	0.633	0	Astrocyte
Fam228b	0	0.799802	0.287	0.041	0	Astrocyte
Dgkb	0	0.799568	0.426	0.162	0	Astrocyte
Cnp	0	0.798846	0.412	0.165	0	Astrocyte
Me1	0	0.797007	0.271	0.014	0	Astrocyte
Reep5	0	0.795711	0.731	0.609	0	Astrocyte
Cyc1	0	0.795217	0.633	0.439	0	Astrocyte
Scp2	0	0.793422	0.665	0.504	0	Astrocyte
Ccdc190	0	0.793172	0.269	0.006	0	Astrocyte
Rapgef3	0	0.789846	0.282	0.023	0	Astrocyte
Igsf11	0	0.789708	0.291	0.049	0	Astrocyte
Tenm3	0	0.786637	0.274	0.028	0	Astrocyte
Atp5b	0	0.78504	0.892	0.767	0	Astrocyte
Atp5j2	0	0.784862	0.808	0.652	0	Astrocyte
Fam13c	0	0.784787	0.45	0.192	0	Astrocyte
Rnd2	0	0.784232	0.323	0.058	0	Astrocyte
Aco2	0	0.781689	0.591	0.385	0	Astrocyte
Ndufa2	0	0.78124	0.761	0.605	0	Astrocyte
Selenos	0	0.780571	0.731	0.595	0	Astrocyte
Fuom	0	0.780571	0.355	0.131	0	Astrocyte
Cyp4f15	0	0.779516	0.253	0.003	0	Astrocyte
2810459M11Rik	0	0.779486	0.271	0.013	0	Astrocyte
Bcl2	0	0.778825	0.294	0.052	0	Astrocyte
Slc25a3	0	0.778616	0.876	0.786	0	Astrocyte
Zfp428	0	0.778518	0.348	0.121	0	Astrocyte
Ndufa4	0	0.778216	0.894	0.683	0	Astrocyte
Itih3	0	0.777657	0.232	0.008	0	Astrocyte
Cd81	0	0.777076	0.976	0.903	0	Astrocyte
Paqr7	0	0.776594	0.427	0.203	0	Astrocyte
Sox6	0	0.775727	0.272	0.017	0	Astrocyte
Elovl2	0	0.775398	0.259	0.008	0	Astrocyte
Degs1	0	0.774468	0.444	0.217	0	Astrocyte
Aldh2	0	0.773218	0.597	0.311	0	Astrocyte
Mdga2	0	0.773108	0.337	0.1	0	Astrocyte
Fnbp1	0	0.7724	0.467	0.249	0	Astrocyte
Rnpc3	0	0.771684	0.445	0.227	0	Astrocyte
Dhcr24	0	0.769951	0.271	0.033	0	Astrocyte
Ndufb6	0	0.769734	0.564	0.328	0	Astrocyte
Dner	0	0.767585	0.25	0.019	0	Astrocyte
Adcyap1r1	0	0.764529	0.327	0.098	0	Astrocyte
1810037I17Rik	0	0.763357	0.659	0.474	0	Astrocyte
Cox7b	0	0.763123	0.736	0.529	0	Astrocyte
Spire1	0	0.762149	0.545	0.369	0	Astrocyte
Col11a2	0	0.759981	0.221	0.009	0	Astrocyte
Ivd	0	0.759674	0.347	0.129	0	Astrocyte
Sdhb	0	0.758199	0.651	0.479	0	Astrocyte
Casc4	0	0.758167	0.511	0.265	0	Astrocyte
Efemp1	0	0.757368	0.244	0.005	0	Astrocyte
Cd38	0	0.756582	0.244	0.006	0	Astrocyte
Ctso	0	0.754553	0.438	0.203	0	Astrocyte
Atp5h	0	0.749667	0.887	0.746	0	Astrocyte
Ndp	0	0.746145	0.254	0.007	0	Astrocyte
Apln	0	0.74263	0.235	0.004	0	Astrocyte
Phka1	0	0.741024	0.259	0.026	0	Astrocyte
Rnf182	0	0.740279	0.319	0.104	0	Astrocyte
Ndufa11	0	0.737628	0.712	0.489	0	Astrocyte
Slc22a17	0	0.737171	0.592	0.288	0	Astrocyte
Bola3	0	0.737032	0.382	0.169	0	Astrocyte
Ndufb7	0	0.735994	0.702	0.528	0	Astrocyte
Emc3	0	0.735751	0.564	0.4	0	Astrocyte
Pts	0	0.735243	0.46	0.265	0	Astrocyte
Nr2e1	0	0.734314	0.249	0.007	0	Astrocyte
Arhgef12	0	0.734065	0.533	0.325	0	Astrocyte
Klf9	0	0.733039	0.614	0.301	0	Astrocyte
Gpr162	0	0.732596	0.334	0.13	0	Astrocyte
Hspa2	0	0.731546	0.447	0.19	0	Astrocyte
Bdh1	0	0.730549	0.276	0.06	0	Astrocyte
Gcsh	0	0.729797	0.362	0.164	0	Astrocyte
Tmem100	0	0.728494	0.44	0.204	0	Astrocyte
Cox5b	0	0.727902	0.849	0.637	0	Astrocyte
Fgf1	0	0.72747	0.25	0.011	0	Astrocyte
Atp5c1	0	0.727411	0.759	0.601	0	Astrocyte
Gm26917	0	0.727176	0.408	0.203	0	Astrocyte
Ankrd29	0	0.727092	0.254	0.016	0	Astrocyte
Aifm3	0	0.725453	0.284	0.067	0	Astrocyte
Uqcrc1	0	0.723647	0.615	0.45	0	Astrocyte
Echs1	0	0.722485	0.464	0.284	0	Astrocyte
Ngef	0	0.72191	0.278	0.074	0	Astrocyte
Plin3	0	0.721546	0.305	0.061	0	Astrocyte
Slc48a1	0	0.719708	0.372	0.181	0	Astrocyte
Pdk2	0	0.719469	0.293	0.071	0	Astrocyte
Ndufv2	0	0.719399	0.623	0.405	0	Astrocyte
Abhd14b	0	0.71852	0.285	0.075	0	Astrocyte
Fasn	0	0.716184	0.271	0.056	0	Astrocyte
Pfn2	0	0.716089	0.546	0.214	0	Astrocyte
Enah	0	0.714081	0.416	0.185	0	Astrocyte
Qk	0	0.712215	0.973	0.829	0	Astrocyte
Idh2	0	0.712191	0.54	0.342	0	Astrocyte
Cideb	0	0.711461	0.229	0.003	0	Astrocyte
Chchd2	0	0.710822	0.925	0.846	0	Astrocyte
Lmcd1	0	0.7104	0.256	0.023	0	Astrocyte
Cyp2j6	0	0.710226	0.248	0.019	0	Astrocyte
Idh3b	0	0.709629	0.588	0.377	0	Astrocyte
Mpv17l2	0	0.708976	0.343	0.134	0	Astrocyte
mt-Atp6	0	0.707173	0.996	0.997	0	Astrocyte
Megf10	0	0.707002	0.23	0.005	0	Astrocyte
Hsdl2	0	0.705479	0.306	0.083	0	Astrocyte
Hdhd2	0	0.704116	0.427	0.251	0	Astrocyte
Tnik	0	0.704056	0.533	0.229	0	Astrocyte
Ndufb2	0	0.703972	0.642	0.399	0	Astrocyte
B3galt1	0	0.701671	0.31	0.1	0	Astrocyte
9330159F19Rik	0	0.699078	0.309	0.111	0	Astrocyte
C030018K13Rik	0	0.698939	0.237	0.005	0	Astrocyte
Slc25a33	0	0.697461	0.351	0.164	0	Astrocyte
Atp5d	0	0.696485	0.799	0.676	0	Astrocyte
Mmgt2	0	0.695201	0.334	0.124	0	Astrocyte
Laptm4a	0	0.694167	0.852	0.766	0	Astrocyte
mt-Cytb	0	0.69346	0.996	0.995	0	Astrocyte
Zfyve21	0	0.693297	0.342	0.141	0	Astrocyte
Pitpnc1	0	0.691835	0.565	0.373	0	Astrocyte
Cisd1	0	0.691552	0.631	0.324	0	Astrocyte
Ggh	0	0.691351	0.408	0.211	0	Astrocyte
Lgalsl	0	0.690433	0.374	0.169	0	Astrocyte
Gm5089	0	0.68885	0.231	0.008	0	Astrocyte
Fibp	0	0.686511	0.435	0.265	0	Astrocyte
Arl3	0	0.685388	0.518	0.295	0	Astrocyte
Klf15	0	0.685191	0.241	0.018	0	Astrocyte
Tafa5	0	0.68517	0.33	0.127	0	Astrocyte
Mif	0	0.684845	0.701	0.493	0	Astrocyte
Sox5	0	0.68477	0.248	0.021	0	Astrocyte
Cep85l	0	0.683027	0.344	0.142	0	Astrocyte
G0s2	0	0.682834	0.248	0.031	0	Astrocyte
Cuedc1	0	0.682204	0.285	0.075	0	Astrocyte
Uqcrq	0	0.68152	0.787	0.606	0	Astrocyte
Kcnip3	0	0.680957	0.325	0.123	0	Astrocyte
Plcb1	0	0.679529	0.495	0.241	0	Astrocyte
Gclm	0	0.6793	0.435	0.252	0	Astrocyte
Hbegf	0	0.678536	0.329	0.092	0	Astrocyte
Pcyt2	0	0.677285	0.298	0.112	0	Astrocyte
Mro	0	0.676328	0.242	0.034	0	Astrocyte
Arl6ip1	0	0.675536	0.865	0.786	0	Astrocyte
Mlf2	0	0.675168	0.667	0.477	0	Astrocyte
Dhrs1	0	0.67494	0.355	0.159	0	Astrocyte
Foxg1	0	0.674406	0.337	0.134	0	Astrocyte
Pbx1	0	0.674211	0.457	0.257	0	Astrocyte
Micos13	0	0.673824	0.637	0.486	0	Astrocyte
Lrrc4b	0	0.673449	0.31	0.105	0	Astrocyte
Gk	0	0.673184	0.251	0.049	0	Astrocyte
Atp5l	0	0.672402	0.85	0.714	0	Astrocyte
Kcnj16	0	0.67166	0.209	0.006	0	Astrocyte
Ptar1	0	0.669531	0.304	0.104	0	Astrocyte
Sema6d	0	0.669439	0.324	0.119	0	Astrocyte
Ak3	0	0.668798	0.364	0.129	0	Astrocyte
Gabbr1	0	0.668649	0.54	0.323	0	Astrocyte
Atp6v0e	0	0.665813	0.659	0.52	0	Astrocyte
Etnppl	0	0.66567	0.186	0.002	0	Astrocyte
Arhgef19	0	0.66498	0.215	0.005	0	Astrocyte
St3gal4	0	0.664325	0.264	0.05	0	Astrocyte
Nudt19	0	0.664258	0.33	0.158	0	Astrocyte
Acss1	0	0.663684	0.298	0.09	0	Astrocyte
Tmem59	0	0.661869	0.836	0.791	0	Astrocyte
Ndufa5	0	0.661391	0.674	0.423	0	Astrocyte
Pacsin3	0	0.66044	0.236	0.016	0	Astrocyte
Idh1	0	0.66016	0.321	0.105	0	Astrocyte
Sorcs2	0	0.659955	0.235	0.04	0	Astrocyte
Eya1	0	0.655882	0.234	0.028	0	Astrocyte
Cox7a2	0	0.654521	0.819	0.65	0	Astrocyte
Smpd1	0	0.65394	0.361	0.186	0	Astrocyte
Selenbp1	0	0.652403	0.254	0.043	0	Astrocyte
Gpi1	0	0.65226	0.696	0.563	0	Astrocyte
Cdh19	0	0.651237	0.204	0.002	0	Astrocyte
Wwc1	0	0.65117	0.254	0.067	0	Astrocyte
Emp2	0	0.650778	0.366	0.121	0	Astrocyte
Mcur1	0	0.650358	0.426	0.248	0	Astrocyte
Atp5g3	0	0.650003	0.666	0.416	0	Astrocyte
Cry2	0	0.648933	0.303	0.126	0	Astrocyte
Atp5mpl	0	0.648608	0.67	0.504	0	Astrocyte
Trp53bp2	0	0.647712	0.31	0.127	0	Astrocyte
Slc35a2	0	0.646613	0.314	0.127	0	Astrocyte
Tubb2a	0	0.646556	0.755	0.556	0	Astrocyte
Adam23	0	0.645391	0.251	0.068	0	Astrocyte
Acot11	0	0.645096	0.216	0.006	0	Astrocyte
Gm42067	0	0.643898	0.224	0.038	0	Astrocyte
Pgk1	0	0.64299	0.554	0.382	0	Astrocyte
Paqr6	0	0.641742	0.19	0.006	0	Astrocyte
Slc20a2	0	0.641653	0.255	0.06	0	Astrocyte
Usp53	0	0.640157	0.3	0.086	0	Astrocyte
Ndufa8	0	0.640145	0.629	0.46	0	Astrocyte
Hlf	0	0.638351	0.473	0.273	0	Astrocyte
Chst1	0	0.63363	0.516	0.298	0	Astrocyte
Ptpmt1	0	0.633476	0.412	0.25	0	Astrocyte
Trpm3	0	0.633231	0.338	0.154	0	Astrocyte
Aplp2	0	0.631924	0.703	0.462	0	Astrocyte
Mcee	0	0.631892	0.395	0.229	0	Astrocyte
Mdh1	0	0.631294	0.744	0.567	0	Astrocyte
Ikbip	0	0.630811	0.295	0.102	0	Astrocyte
Srebf2	0	0.630388	0.319	0.132	0	Astrocyte
Ndufa7	0	0.629958	0.767	0.619	0	Astrocyte
Col9a3	0	0.629768	0.202	0.013	0	Astrocyte
Pou3f4	0	0.628905	0.21	0.012	0	Astrocyte
Gstk1	0	0.627625	0.248	0.044	0	Astrocyte
Nrarp	0	0.627481	0.26	0.056	0	Astrocyte
Ndufs7	0	0.627313	0.702	0.558	0	Astrocyte
Slc13a5	0	0.626798	0.197	0.008	0	Astrocyte
Ndufa3	0	0.626183	0.625	0.459	0	Astrocyte
Hdac8	0	0.625639	0.255	0.066	0	Astrocyte
Lysmd2	0	0.625569	0.325	0.144	0	Astrocyte
Fgfr2	0	0.625007	0.21	0.006	0	Astrocyte
Cox6b1	0	0.624507	0.843	0.733	0	Astrocyte
Tnfrsf19	0	0.623965	0.28	0.081	0	Astrocyte
Gm36742	0	0.620795	0.194	0.004	0	Astrocyte
Per3	0	0.620714	0.348	0.172	0	Astrocyte
Cyhr1	0	0.620655	0.506	0.36	0	Astrocyte
Rb1	0	0.619997	0.376	0.211	0	Astrocyte
Hadh	0	0.619842	0.355	0.151	0	Astrocyte
Lama2	0	0.61902	0.216	0.019	0	Astrocyte
Sdf2	0	0.618987	0.454	0.319	0	Astrocyte
A830082K12Rik	0	0.6187	0.236	0.051	0	Astrocyte
Nacc2	0	0.618183	0.3	0.114	0	Astrocyte
H2afj	0	0.618065	0.509	0.335	0	Astrocyte
Mocs2	0	0.617078	0.446	0.285	0	Astrocyte
Ndufab1	0	0.616828	0.633	0.454	0	Astrocyte
Dgcr6	0	0.616666	0.362	0.194	0	Astrocyte
Fam162a	0	0.615935	0.427	0.249	0	Astrocyte
Lgi1	0	0.614906	0.433	0.2	0	Astrocyte
Rsph9	0	0.613156	0.251	0.077	0	Astrocyte
Crip2	0	0.612424	0.649	0.219	0	Astrocyte
Gpr37	0	0.61167	0.216	0.038	0	Astrocyte
Sox2ot	0	0.611026	0.205	0.012	0	Astrocyte
Plaat3	0	0.611008	0.315	0.111	0	Astrocyte
C030037D09Rik	0	0.610653	0.211	0.012	0	Astrocyte
Cyp4f14	0	0.6098	0.2	0.002	0	Astrocyte
Rnf5	0	0.607302	0.39	0.242	0	Astrocyte
Mrps36	0	0.60546	0.407	0.252	0	Astrocyte
Ndufb8	0	0.605218	0.695	0.532	0	Astrocyte
Rlbp1	0	0.604977	0.213	0.016	0	Astrocyte
Ktn1	0	0.604164	0.646	0.537	0	Astrocyte
Cyb5a	0	0.60377	0.618	0.516	0	Astrocyte
1500009C09Rik	0	0.601625	0.247	0.091	0	Astrocyte
Mpv17l	0	0.600746	0.291	0.136	0	Astrocyte
Sorbs1	0	0.600039	0.367	0.163	0	Astrocyte
Chchd3	0	0.599937	0.388	0.23	0	Astrocyte
Paics	0	0.599321	0.438	0.29	0	Astrocyte
Lrp4	0	0.598969	0.206	0.02	0	Astrocyte
Tmem44	0	0.598069	0.262	0.076	0	Astrocyte
Atp5f1	0	0.597736	0.764	0.649	0	Astrocyte
3830406C13Rik	0	0.5974	0.32	0.152	0	Astrocyte
Rtn3	0	0.595121	0.75	0.627	0	Astrocyte
Pmvk	0	0.594974	0.312	0.146	0	Astrocyte
Fzd9	0	0.594858	0.19	0.007	0	Astrocyte
Clpp	0	0.59471	0.418	0.262	0	Astrocyte
Spred1	0	0.59424	0.469	0.331	0	Astrocyte
3110082J24Rik	0	0.593091	0.196	0.004	0	Astrocyte
Adora2b	0	0.592355	0.199	0.006	0	Astrocyte
Laptm4b	0	0.591717	0.27	0.097	0	Astrocyte
Kif1a	0	0.591004	0.466	0.22	0	Astrocyte
Gm973	0	0.589684	0.181	0.003	0	Astrocyte
Ndufs6	0	0.588649	0.524	0.366	0	Astrocyte
Egfr	0	0.588589	0.191	0.009	0	Astrocyte
Tmem246	0	0.587659	0.272	0.107	0	Astrocyte
Rab34	0	0.587606	0.314	0.162	0	Astrocyte
Mboat2	0	0.587182	0.255	0.075	0	Astrocyte
Cd320	0	0.586748	0.306	0.113	0	Astrocyte
Tmcc1	0	0.586651	0.447	0.289	0	Astrocyte
Emx2os	0	0.586611	0.215	0.054	0	Astrocyte
Msi1	0	0.586254	0.206	0.016	0	Astrocyte
Sccpdh	0	0.584784	0.264	0.087	0	Astrocyte
mt-Co2	0	0.584451	0.996	0.996	0	Astrocyte
Paxx	0	0.583735	0.31	0.15	0	Astrocyte
Gpc6	0	0.581481	0.207	0.013	0	Astrocyte
Gria2	0	0.581109	0.85	0.326	0	Astrocyte
Nrbp2	0	0.580738	0.198	0.032	0	Astrocyte
Hspb8	0	0.578888	0.218	0.024	0	Astrocyte
Aamdc	0	0.578483	0.334	0.175	0	Astrocyte
Gli3	0	0.577662	0.188	0.006	0	Astrocyte
Erg28	0	0.576782	0.379	0.226	0	Astrocyte
Pygm	0	0.575494	0.188	0.01	0	Astrocyte
Lmbrd1	0	0.57515	0.459	0.31	0	Astrocyte
Bhlhe40	0	0.574851	0.278	0.098	0	Astrocyte
6430590A07Rik	0	0.573886	0.297	0.137	0	Astrocyte
Ddo	0	0.57373	0.196	0.022	0	Astrocyte
Gsap	0	0.573725	0.247	0.085	0	Astrocyte
Nde1	0	0.573283	0.289	0.104	0	Astrocyte
Cox6a1	0	0.573278	0.702	0.584	0	Astrocyte
Nipa1	0	0.573237	0.265	0.107	0	Astrocyte
Kifc3	0	0.571414	0.231	0.053	0	Astrocyte
Ate1	0	0.570374	0.47	0.351	0	Astrocyte
Acadm	0	0.569412	0.445	0.301	0	Astrocyte
Papss2	0	0.567817	0.19	0.003	0	Astrocyte
Alkbh7	0	0.567642	0.294	0.138	0	Astrocyte
Naprt	0	0.565881	0.221	0.041	0	Astrocyte
Prpf19	0	0.564598	0.442	0.33	0	Astrocyte
Mthfd2l	0	0.564258	0.249	0.074	0	Astrocyte
Pdha1	0	0.561622	0.351	0.206	0	Astrocyte
Gm7967	0	0.561386	0.151	0.01	0	Astrocyte
Serpinh1	0	0.561255	0.308	0.064	0	Astrocyte
Zcchc24	0	0.560269	0.286	0.11	0	Astrocyte
Sdsl	0	0.560074	0.189	0.004	0	Astrocyte
Mrps14	0	0.559605	0.508	0.391	0	Astrocyte
Tmed10	0	0.559491	0.779	0.707	0	Astrocyte
Mrpl51	0	0.558716	0.443	0.307	0	Astrocyte
Ddit4l	0	0.557352	0.234	0.04	0	Astrocyte
Ech1	0	0.557061	0.532	0.401	0	Astrocyte
2900052L18Rik	0	0.556985	0.202	0.048	0	Astrocyte
Ckap5	0	0.556026	0.45	0.322	0	Astrocyte
Fmnl2	0	0.554484	0.295	0.133	0	Astrocyte
Capn2	0	0.554094	0.289	0.086	0	Astrocyte
Isca2	0	0.552548	0.367	0.237	0	Astrocyte
Sox8	0	0.552525	0.199	0.036	0	Astrocyte
Tmem256	0	0.551037	0.54	0.422	0	Astrocyte
Etv4	0	0.550764	0.173	0.007	0	Astrocyte
Cdh11	0	0.550427	0.242	0.077	0	Astrocyte
Scd1	0	0.55028	0.175	0.008	0	Astrocyte
Tank	0	0.550232	0.3	0.149	0	Astrocyte
Acat1	0	0.550039	0.436	0.308	0	Astrocyte
Pigs	0	0.549532	0.255	0.103	0	Astrocyte
Atl2	0	0.548674	0.264	0.108	0	Astrocyte
Retsat	0	0.546376	0.215	0.04	0	Astrocyte
Bbip1	0	0.546178	0.468	0.343	0	Astrocyte
Gm44257	0	0.544961	0.219	0.072	0	Astrocyte
Rarres2	0	0.544909	0.245	0.026	0	Astrocyte
Clasp2	0	0.544206	0.507	0.395	0	Astrocyte
Tmem106b	0	0.543539	0.431	0.305	0	Astrocyte
Prpf4b	0	0.542517	0.715	0.638	0	Astrocyte
Smim4	0	0.542272	0.267	0.127	0	Astrocyte
Sar1b	0	0.541963	0.504	0.395	0	Astrocyte
Pcsk6	0	0.541764	0.177	0.006	0	Astrocyte
Tmbim4	0	0.541445	0.498	0.387	0	Astrocyte
Atp5md	0	0.540443	0.742	0.498	0	Astrocyte
Gpx4	0	0.540349	0.842	0.784	0	Astrocyte
Acadvl	0	0.540134	0.319	0.152	0	Astrocyte
Ankrd28	0	0.539876	0.222	0.062	0	Astrocyte
Abcd3	0	0.536627	0.333	0.191	0	Astrocyte
Il33	0	0.534732	0.135	0.02	0	Astrocyte
Prrx1	0	0.533062	0.187	0.011	0	Astrocyte
AI480526	0	0.532643	0.2	0.051	0	Astrocyte
Pdgfrb	0	0.531481	0.271	0.028	0	Astrocyte
Dipk1c	0	0.531143	0.177	0.006	0	Astrocyte
Clybl	0	0.529591	0.209	0.058	0	Astrocyte
Apc	0	0.529351	0.541	0.447	0	Astrocyte
Aldoa	0	0.528951	0.912	0.751	0	Astrocyte
Hsd17b10	0	0.528285	0.369	0.248	0	Astrocyte
Zbtb20	0	0.527019	0.911	0.652	0	Astrocyte
Nol3	0	0.52582	0.187	0.041	0	Astrocyte
Abcb9	0	0.525401	0.196	0.029	0	Astrocyte
Slc12a4	0	0.52417	0.195	0.034	0	Astrocyte
Frmpd1	0	0.522523	0.17	0.007	0	Astrocyte
Gpr19	0	0.522354	0.208	0.059	0	Astrocyte
Erlec1	0	0.522114	0.419	0.31	0	Astrocyte
Mvd	0	0.519191	0.183	0.029	0	Astrocyte
Tmco1	0	0.516397	0.585	0.507	0	Astrocyte
Nectin3	0	0.516394	0.183	0.018	0	Astrocyte
Acox1	0	0.515218	0.312	0.16	0	Astrocyte
Fam163a	0	0.515083	0.169	0.002	0	Astrocyte
Por	0	0.512363	0.324	0.208	0	Astrocyte
Sdhc	0	0.511863	0.393	0.278	0	Astrocyte
Prss23	0	0.510677	0.237	0.065	0	Astrocyte
Emc2	0	0.510513	0.442	0.337	0	Astrocyte
Gphn	0	0.510294	0.314	0.183	0	Astrocyte
Grid2	0	0.509746	0.186	0.032	0	Astrocyte
Gsta4	0	0.508826	0.378	0.131	0	Astrocyte
Snrnp70	0	0.508566	0.799	0.724	0	Astrocyte
Stt3b	0	0.508165	0.299	0.168	0	Astrocyte
Cox6c	0	0.507559	0.879	0.718	0	Astrocyte
Uqcrh	0	0.507079	0.843	0.776	0	Astrocyte
Gm11627	0	0.5057	0.156	0.005	0	Astrocyte
E330013P04Rik	0	0.504928	0.166	0.011	0	Astrocyte
Nedd4	0	0.502859	0.631	0.323	0	Astrocyte
Zhx3	0	0.502134	0.25	0.106	0	Astrocyte
Mmp14	0	0.501093	0.213	0.059	0	Astrocyte
Olig1	0	0.501065	0.228	0.017	0	Astrocyte
Brinp3	0	0.501011	0.198	0.052	0	Astrocyte
Fam172a	0	0.499823	0.373	0.272	0	Astrocyte
Gdpd2	0	0.498534	0.153	0.004	0	Astrocyte
Gatd3a	0	0.498507	0.298	0.174	0	Astrocyte
Sema4b	0	0.498471	0.204	0.055	0	Astrocyte
Ass1	0	0.498391	0.219	0.032	0	Astrocyte
Map1lc3b	0	0.497781	0.716	0.663	0	Astrocyte
Selenow	0	0.49756	0.829	0.484	0	Astrocyte
Mpst	0	0.4975	0.286	0.156	0	Astrocyte
Klhdc7a	0	0.497454	0.154	0.001	0	Astrocyte
Kctd14	0	0.496565	0.164	0.004	0	Astrocyte
Sgcb	0	0.496487	0.27	0.146	0	Astrocyte
Tulp3	0	0.494177	0.192	0.049	0	Astrocyte
Zfp219	0	0.491555	0.212	0.069	0	Astrocyte
Olfml1	0	0.491271	0.161	0.002	0	Astrocyte
Tpmt	0	0.491111	0.186	0.025	0	Astrocyte
Diaph3	0	0.489257	0.166	0.018	0	Astrocyte
Dhcr7	0	0.488971	0.196	0.052	0	Astrocyte
Nsdhl	0	0.487835	0.195	0.051	0	Astrocyte
Emc8	0	0.487027	0.319	0.21	0	Astrocyte
Sox1	0	0.486346	0.169	0.011	0	Astrocyte
Echdc2	0	0.484976	0.167	0.03	0	Astrocyte
Axl	0	0.484805	0.176	0.017	0	Astrocyte
Gm49708	0	0.483494	0.171	0.04	0	Astrocyte
Ptprt	0	0.483277	0.156	0.008	0	Astrocyte
Gm2115	0	0.481944	0.159	0.004	0	Astrocyte
Paqr4	0	0.480848	0.191	0.047	0	Astrocyte
Zic5	0	0.480412	0.186	0.03	0	Astrocyte
Pcdhb14	0	0.480076	0.152	0.022	0	Astrocyte
Gm11266	0	0.478858	0.163	0.021	0	Astrocyte
Fuz	0	0.478329	0.223	0.09	0	Astrocyte
Tmem218	0	0.475905	0.207	0.06	0	Astrocyte
Efhd1	0	0.474516	0.165	0.007	0	Astrocyte
Trib2	0	0.472625	0.198	0.049	0	Astrocyte
Lhfp	0	0.469706	0.212	0.028	0	Astrocyte
Steap3	0	0.469161	0.175	0.027	0	Astrocyte
Mapk4	0	0.468916	0.191	0.054	0	Astrocyte
Wnt7b	0	0.468745	0.18	0.048	0	Astrocyte
Sned1	0	0.467578	0.141	0.009	0	Astrocyte
Tmem184c	0	0.46545	0.244	0.126	0	Astrocyte
Chst10	0	0.464193	0.174	0.041	0	Astrocyte
Gm15417	0	0.463735	0.172	0.027	0	Astrocyte
Atp5a1	0	0.463561	0.788	0.727	0	Astrocyte
Chil1	0	0.463019	0.149	0.009	0	Astrocyte
Sirt3	0	0.462934	0.252	0.141	0	Astrocyte
Aox1	0	0.461028	0.133	0.003	0	Astrocyte
Ghr	0	0.458494	0.159	0.022	0	Astrocyte
Fdxr	0	0.458107	0.218	0.083	0	Astrocyte
AI413582	0	0.457989	0.313	0.229	0	Astrocyte
Oplah	0	0.457836	0.156	0.017	0	Astrocyte
Sdha	0	0.456172	0.49	0.415	0	Astrocyte
Tm7sf2	0	0.45614	0.158	0.023	0	Astrocyte
Trmt9b	0	0.455626	0.158	0.012	0	Astrocyte
Clcn2	0	0.455503	0.159	0.03	0	Astrocyte
Tspan12	0	0.455351	0.186	0.032	0	Astrocyte
Nudt2	0	0.454477	0.244	0.135	0	Astrocyte
Pank1	0	0.454132	0.214	0.087	0	Astrocyte
Ppil6	0	0.454048	0.15	0.008	0	Astrocyte
Gstt1	0	0.453093	0.171	0.027	0	Astrocyte
Rhobtb3	0	0.451113	0.179	0.047	0	Astrocyte
Mir9-3hg	0	0.450256	0.161	0.042	0	Astrocyte
Cav2	0	0.447054	0.298	0.087	0	Astrocyte
Atraid	0	0.446757	0.601	0.548	0	Astrocyte
Gm26512	0	0.443505	0.14	0.003	0	Astrocyte
Ddr1	0	0.443435	0.17	0.044	0	Astrocyte
Pantr2	0	0.443126	0.135	0.004	0	Astrocyte
Sema4a	0	0.442936	0.139	0.008	0	Astrocyte
Nat8f5	0	0.442736	0.139	0.001	0	Astrocyte
Celrr	0	0.44117	0.148	0.002	0	Astrocyte
Plekhg1	0	0.440081	0.172	0.022	0	Astrocyte
Gcat	0	0.437668	0.167	0.036	0	Astrocyte
Nphp3	0	0.436488	0.16	0.029	0	Astrocyte
Fahd1	0	0.435325	0.221	0.111	0	Astrocyte
Sec14l2	0	0.434541	0.193	0.084	0	Astrocyte
Tex9	0	0.43389	0.165	0.032	0	Astrocyte
A330048O09Rik	0	0.432709	0.14	0.004	0	Astrocyte
B230311B06Rik	0	0.432668	0.148	0.013	0	Astrocyte
Nat8	0	0.432542	0.136	0.002	0	Astrocyte
Fbln1	0	0.432054	0.175	0.06	0	Astrocyte
Lypd6	0	0.4306	0.151	0.013	0	Astrocyte
Acat3	0	0.430122	0.138	0.002	0	Astrocyte
Ldlr	0	0.429781	0.152	0.024	0	Astrocyte
C030005K06Rik	0	0.429677	0.115	0.013	0	Astrocyte
Usp54	0	0.423207	0.162	0.03	0	Astrocyte
Arx	0	0.419136	0.14	0.008	0	Astrocyte
Tmem14a	0	0.418365	0.203	0.107	0	Astrocyte
Cth	0	0.414011	0.137	0.006	0	Astrocyte
Sh3pxd2b	0	0.410289	0.141	0.014	0	Astrocyte
Meis2	0	0.409368	0.106	0.005	0	Astrocyte
Mfsd2a	0	0.408878	0.257	0.072	0	Astrocyte
Gstm6	0	0.405452	0.141	0.028	0	Astrocyte
Otx1	0	0.405114	0.131	0.005	0	Astrocyte
Nat8f4	0	0.401652	0.126	0.004	0	Astrocyte
Cox6b2	0	0.401069	0.126	0.015	0	Astrocyte
Shc3	0	0.399562	0.133	0.007	0	Astrocyte
Egfl6	0	0.399265	0.12	0.002	0	Astrocyte
Garem1	0	0.398431	0.154	0.046	0	Astrocyte
Gm40578	0	0.398284	0.132	0.002	0	Astrocyte
Lrig1	0	0.39732	0.12	0.012	0	Astrocyte
Kcnn3	0	0.39715	0.138	0.015	0	Astrocyte
Ptpn13	0	0.394011	0.133	0.009	0	Astrocyte
Thrb	0	0.392682	0.152	0.04	0	Astrocyte
Bcar3	0	0.385902	0.144	0.012	0	Astrocyte
Folh1	0	0.384684	0.111	0.002	0	Astrocyte
Prkd1	0	0.383066	0.142	0.029	0	Astrocyte
9430041J12Rik	0	0.382483	0.12	0.006	0	Astrocyte
Amt	0	0.381115	0.143	0.025	0	Astrocyte
Cdh20	0	0.380628	0.124	0.003	0	Astrocyte
Gpt	0	0.380175	0.127	0.011	0	Astrocyte
Alpk1	0	0.379061	0.128	0.011	0	Astrocyte
Pdgfrl	0	0.377461	0.125	0.004	0	Astrocyte
Prr5	0	0.376554	0.145	0.022	0	Astrocyte
Zic2	0	0.372573	0.212	0.055	0	Astrocyte
Gm20515	0	0.371185	0.11	0.002	0	Astrocyte
Gdf10	0	0.36218	0.115	0.014	0	Astrocyte
4930488L21Rik	0	0.360685	0.115	0.004	0	Astrocyte
Gm11837	0	0.355672	0.12	0.014	0	Astrocyte
Gulp1	0	0.350351	0.133	0.015	0	Astrocyte
Kirrel2	0	0.349396	0.107	0.003	0	Astrocyte
A830019P07Rik	0	0.34895	0.107	0.001	0	Astrocyte
Dnah7b	0	0.348188	0.105	0.003	0	Astrocyte
Chrdl1	0	0.345195	0.102	0.004	0	Astrocyte
Pcdhgc3	0	0.340794	0.121	0.011	0	Astrocyte
Fkbp10	0	0.33475	0.107	0.005	0	Astrocyte
Pamr1	0	0.333519	0.101	0.002	0	Astrocyte
Fam189a2	0	0.329096	0.119	0.012	0	Astrocyte
Tox2	0	0.328927	0.114	0.003	0	Astrocyte
Nfib	0	0.327484	0.693	0.34	0	Astrocyte
Ttpa	0	0.323836	0.107	0.001	0	Astrocyte
Aqp9	0	0.314094	0.092	0.001	0	Astrocyte
Dok7	0	0.313671	0.098	0.008	0	Astrocyte
Pdk4	0	0.300483	0.098	0.003	0	Astrocyte
Garem2	0	0.290392	0.091	0.002	0	Astrocyte
Gm19935	0	0.286927	0.091	0.003	0	Astrocyte
AA387883	0	0.280804	0.088	0.002	0	Astrocyte
Gucy2e	0	0.27477	0.084	0.002	0	Astrocyte
Gm37885	0	0.272027	0.086	0.001	0	Astrocyte
Aass	0	0.258224	0.083	0.001	0	Astrocyte
Kbtbd11	0	0.252439	0.443	0.238	0	Astrocyte
B3galnt1	0	-0.273214	0.003	0.133	0	Astrocyte
Rnf150	0	-0.286356	0.004	0.133	0	Astrocyte
Neurl1a	0	-0.287414	0.004	0.131	0	Astrocyte
Itih5	0	-0.287644	0.182	0.087	0	Astrocyte
Chst15	0	-0.288733	0.004	0.133	0	Astrocyte
Ccdc106	0	-0.294009	0.012	0.158	0	Astrocyte
Tmem159	0	-0.296161	0.001	0.123	0	Astrocyte
Tppp	0	-0.304953	0.009	0.158	0	Astrocyte
Tmem178	0	-0.307444	0.005	0.137	0	Astrocyte
Vstm2b	0	-0.309805	0.004	0.13	0	Astrocyte
B4galnt1	0	-0.310297	0.005	0.154	0	Astrocyte
Nectin4	0	-0.313443	0.001	0.123	0	Astrocyte
Ica1	0	-0.314777	0.004	0.134	0	Astrocyte
Arl11	0	-0.315597	0.001	0.118	0	Astrocyte
Slc16a7	0	-0.317254	0.006	0.148	0	Astrocyte
Atp1b1	0	-0.317704	0.636	0.28	0	Astrocyte
Rin3	0	-0.322903	0.001	0.119	0	Astrocyte
Hspa12a	0	-0.323891	0.01	0.15	0	Astrocyte
Adap2os	0	-0.325418	0	0.117	0	Astrocyte
Pde1b	0	-0.326438	0.01	0.157	0	Astrocyte
Lrmp	0	-0.331534	0	0.125	0	Astrocyte
Trpv2	0	-0.331935	0.001	0.126	0	Astrocyte
Arhgap22	0	-0.332024	0.001	0.124	0	Astrocyte
Ccsap	0	-0.332157	0.006	0.14	0	Astrocyte
Bend6	0	-0.332773	0.012	0.173	0	Astrocyte
Cgas	0	-0.334262	0.001	0.118	0	Astrocyte
H2-Oa	0	-0.334684	0	0.121	0	Astrocyte
Anxa11	0	-0.336364	0.014	0.165	0	Astrocyte
Dok3	0	-0.338001	0.004	0.131	0	Astrocyte
Vstm2a	0	-0.339854	0.007	0.14	0	Astrocyte
Slc30a3	0	-0.344993	0.007	0.143	0	Astrocyte
Slamf9	0	-0.345679	0	0.122	0	Astrocyte
Naip2	0	-0.346509	0.001	0.129	0	Astrocyte
Syt13	0	-0.34968	0.005	0.142	0	Astrocyte
Srrm3	0	-0.351147	0.005	0.136	0	Astrocyte
Mbp	0	-0.351729	0.011	0.174	0	Astrocyte
Hspb3	0	-0.355707	0.001	0.128	0	Astrocyte
Cdh9	0	-0.356382	0.005	0.139	0	Astrocyte
Sh3pxd2a	0	-0.357896	0.002	0.153	0	Astrocyte
Plxdc1	0	-0.357997	0.001	0.121	0	Astrocyte
Lingo2	0	-0.364001	0.004	0.135	0	Astrocyte
Bbc3	0	-0.364792	0.009	0.154	0	Astrocyte
Susd4	0	-0.365193	0.005	0.149	0	Astrocyte
Epha2	0	-0.365414	0.002	0.129	0	Astrocyte
Arid3a	0	-0.366999	0.007	0.145	0	Astrocyte
Ddn	0	-0.368332	0.011	0.154	0	Astrocyte
Camsap1	0	-0.369183	0.051	0.233	0	Astrocyte
Edil3	0	-0.370878	0.005	0.14	0	Astrocyte
Sash3	0	-0.371189	0.001	0.142	0	Astrocyte
Acsl4	0	-0.371308	0.048	0.231	0	Astrocyte
Slfn8	0	-0.371641	0	0.131	0	Astrocyte
Cmklr1	0	-0.372146	0.005	0.142	0	Astrocyte
Chst7	0	-0.373349	0.013	0.16	0	Astrocyte
Dixdc1	0	-0.374035	0.013	0.16	0	Astrocyte
Noc2l	0	-0.375609	0.056	0.247	0	Astrocyte
Mark2	0	-0.37579	0.109	0.318	0	Astrocyte
Dusp8	0	-0.376668	0.035	0.209	0	Astrocyte
Csf2rb	0	-0.378207	0.001	0.137	0	Astrocyte
Trim28	0	-0.378852	0.095	0.298	0	Astrocyte
Whrn	0	-0.380301	0.009	0.152	0	Astrocyte
Cds1	0	-0.381941	0.002	0.16	0	Astrocyte
Egr3	0	-0.382895	0.005	0.152	0	Astrocyte
Rab3ip	0	-0.383002	0.04	0.23	0	Astrocyte
Kcnk12	0	-0.383039	0.001	0.171	0	Astrocyte
Slc25a45	0	-0.384079	0.009	0.154	0	Astrocyte
A630001G21Rik	0	-0.385115	0.001	0.141	0	Astrocyte
Tafa1	0	-0.387158	0.006	0.142	0	Astrocyte
Parp1	0	-0.389257	0.092	0.298	0	Astrocyte
Camkk2	0	-0.391001	0.041	0.228	0	Astrocyte
Kcnk13	0	-0.392281	0.008	0.156	0	Astrocyte
Mir124a-1hg	0	-0.392734	0.008	0.147	0	Astrocyte
Ppp1r3b	0	-0.393172	0.001	0.143	0	Astrocyte
Fkbp5	0	-0.394218	0.009	0.182	0	Astrocyte
Plekhg5	0	-0.394653	0.017	0.169	0	Astrocyte
Ppp1r13b	0	-0.395098	0.032	0.197	0	Astrocyte
Trim27	0	-0.396885	0.053	0.241	0	Astrocyte
Asb2	0	-0.397442	0.001	0.141	0	Astrocyte
Scn3b	0	-0.397837	0.011	0.152	0	Astrocyte
Itpripl1	0	-0.399701	0.001	0.146	0	Astrocyte
Pgbd5	0	-0.400077	0.015	0.162	0	Astrocyte
Siah2	0	-0.400725	0.026	0.186	0	Astrocyte
B230209E15Rik	0	-0.401158	0.006	0.149	0	Astrocyte
Pik3cd	0	-0.401568	0.004	0.157	0	Astrocyte
Lrrk1	0	-0.403202	0.003	0.149	0	Astrocyte
Snx2	0	-0.40622	0.137	0.364	0	Astrocyte
Slc12a5	0	-0.406939	0.007	0.155	0	Astrocyte
Npnt	0	-0.406961	0.007	0.181	0	Astrocyte
Zfas1	0	-0.407823	0.081	0.28	0	Astrocyte
Rnf165	0	-0.408598	0.008	0.148	0	Astrocyte
Cdk6	0	-0.40881	0.003	0.147	0	Astrocyte
Acsl5	0	-0.409282	0.008	0.186	0	Astrocyte
Gimap1	0	-0.409815	0.001	0.126	0	Astrocyte
Slc15a4	0	-0.411016	0.024	0.192	0	Astrocyte
Pld1	0	-0.411048	0.018	0.173	0	Astrocyte
Rph3a	0	-0.412005	0.01	0.158	0	Astrocyte
Nek6	0	-0.413074	0.057	0.256	0	Astrocyte
Rims1	0	-0.413664	0.007	0.15	0	Astrocyte
Pkib	0	-0.413671	0.005	0.176	0	Astrocyte
Tenm1	0	-0.4139	0.007	0.145	0	Astrocyte
Sh3bp1	0	-0.41432	0.024	0.2	0	Astrocyte
Smarce1	0	-0.414601	0.136	0.361	0	Astrocyte
Mtmr6	0	-0.415487	0.085	0.292	0	Astrocyte
Taok3	0	-0.416237	0.127	0.346	0	Astrocyte
Tec	0	-0.416621	0.001	0.152	0	Astrocyte
Slc8a2	0	-0.417004	0.01	0.157	0	Astrocyte
Mvp	0	-0.417054	0.024	0.187	0	Astrocyte
Auts2	0	-0.418857	0.388	0.27	0	Astrocyte
Gm10790	0	-0.421399	0.001	0.158	0	Astrocyte
Kpna4	0	-0.422696	0.185	0.42	0	Astrocyte
Acsl1	0	-0.423636	0.021	0.195	0	Astrocyte
Lmo3	0	-0.423817	0.01	0.152	0	Astrocyte
Ppm1g	0	-0.42464	0.118	0.338	0	Astrocyte
Epb41	0	-0.426369	0.022	0.195	0	Astrocyte
Ina	0	-0.426932	0.011	0.163	0	Astrocyte
Tceal6	0	-0.427478	0.007	0.148	0	Astrocyte
Akna	0	-0.42773	0.013	0.172	0	Astrocyte
Gabra1	0	-0.428381	0.011	0.16	0	Astrocyte
Trafd1	0	-0.428575	0.085	0.296	0	Astrocyte
AU020206	0	-0.428608	0.005	0.159	0	Astrocyte
Ptprn	0	-0.430231	0.012	0.155	0	Astrocyte
Kcnj6	0	-0.430278	0.004	0.153	0	Astrocyte
Ppp2r2c	0	-0.431238	0.01	0.17	0	Astrocyte
Nhsl2	0	-0.432182	0.01	0.192	0	Astrocyte
Celf3	0	-0.432341	0.009	0.163	0	Astrocyte
Slit3	0	-0.432427	0.002	0.147	0	Astrocyte
Aagab	0	-0.433108	0.05	0.263	0	Astrocyte
Brd4	0	-0.433567	0.168	0.405	0	Astrocyte
Hpcal1	0	-0.434549	0.018	0.206	0	Astrocyte
Lpgat1	0	-0.435189	0.028	0.234	0	Astrocyte
Actn1	0	-0.4363	0.022	0.201	0	Astrocyte
Tmem63a	0	-0.436391	0.019	0.183	0	Astrocyte
Trp53	0	-0.436622	0.116	0.335	0	Astrocyte
Nagpa	0	-0.437003	0.042	0.22	0	Astrocyte
Ube2q1	0	-0.437049	0.144	0.388	0	Astrocyte
St8sia4	0	-0.437244	0.002	0.134	0	Astrocyte
Pafah1b3	0	-0.437797	0.01	0.183	0	Astrocyte
Ehbp1l1	0	-0.438138	0.009	0.2	0	Astrocyte
Ptpro	0	-0.438245	0.004	0.184	0	Astrocyte
BC035044	0	-0.43879	0.002	0.166	0	Astrocyte
Ankrd13a	0	-0.439407	0.032	0.213	0	Astrocyte
Hltf	0	-0.441957	0.103	0.318	0	Astrocyte
Rhobtb1	0	-0.442591	0.001	0.156	0	Astrocyte
Orai2	0	-0.44311	0.008	0.205	0	Astrocyte
Gm43813	0	-0.443242	0.017	0.171	0	Astrocyte
Arhgap39	0	-0.443842	0.037	0.245	0	Astrocyte
Usp12	0	-0.446939	0.075	0.293	0	Astrocyte
Galnt17	0	-0.447276	0.011	0.158	0	Astrocyte
Btg3	0	-0.447396	0.034	0.211	0	Astrocyte
Bank1	0	-0.447724	0.001	0.161	0	Astrocyte
Pak3	0	-0.448176	0.018	0.171	0	Astrocyte
Rab20	0	-0.450764	0.007	0.161	0	Astrocyte
Mcfd2	0	-0.451212	0.094	0.316	0	Astrocyte
Gp9	0	-0.451527	0	0.161	0	Astrocyte
Akt1	0	-0.453311	0.107	0.334	0	Astrocyte
Actl6b	0	-0.454759	0.011	0.17	0	Astrocyte
Cntnap5a	0	-0.454867	0.006	0.155	0	Astrocyte
Tnpo3	0	-0.455561	0.13	0.356	0	Astrocyte
Uvrag	0	-0.455611	0.073	0.293	0	Astrocyte
Trmt112	0	-0.455667	0.297	0.559	0	Astrocyte
Chd1	0	-0.455859	0.113	0.333	0	Astrocyte
Egr2	0	-0.457346	0.001	0.155	0	Astrocyte
Stk32c	0	-0.457413	0.008	0.155	0	Astrocyte
Hps3	0	-0.457579	0.035	0.223	0	Astrocyte
Camk1d	0	-0.458141	0.084	0.309	0	Astrocyte
Clec4a3	0	-0.458351	0.001	0.162	0	Astrocyte
Mef2d	0	-0.458865	0.059	0.288	0	Astrocyte
Bzw1	0	-0.459168	0.384	0.642	0	Astrocyte
Gda	0	-0.459619	0.014	0.16	0	Astrocyte
Fam135b	0	-0.459636	0.007	0.154	0	Astrocyte
Ppm1h	0	-0.460758	0.025	0.232	0	Astrocyte
Med13l	0	-0.460935	0.125	0.354	0	Astrocyte
Wapl	0	-0.461119	0.265	0.522	0	Astrocyte
Polr1d	0	-0.463126	0.294	0.551	0	Astrocyte
Gm16286	0	-0.4638	0.152	0.399	0	Astrocyte
Yy1	0	-0.4653	0.272	0.526	0	Astrocyte
Litaf	0	-0.46617	0.027	0.204	0	Astrocyte
Gimap6	0	-0.466265	0.001	0.133	0	Astrocyte
Dennd1c	0	-0.466796	0.002	0.174	0	Astrocyte
Sbf2	0	-0.466803	0.113	0.331	0	Astrocyte
Lpxn	0	-0.46892	0.003	0.179	0	Astrocyte
Lrrc25	0	-0.469168	0.001	0.171	0	Astrocyte
Zyx	0	-0.46954	0.026	0.221	0	Astrocyte
Neurod1	0	-0.469945	0.006	0.148	0	Astrocyte
Smagp	0	-0.470784	0.001	0.16	0	Astrocyte
Tnfrsf1b	0	-0.4708	0.002	0.177	0	Astrocyte
Slc12a6	0	-0.472103	0.082	0.306	0	Astrocyte
Snn	0	-0.472587	0.044	0.261	0	Astrocyte
Hnrnpul1	0	-0.472696	0.175	0.413	0	Astrocyte
Slc7a14	0	-0.472919	0.013	0.161	0	Astrocyte
Capza1	0	-0.473444	0.097	0.309	0	Astrocyte
Fbxw4	0	-0.473631	0.021	0.219	0	Astrocyte
Pkp4	0	-0.473717	0.042	0.24	0	Astrocyte
Bhlhe22	0	-0.474624	0.014	0.162	0	Astrocyte
Clint1	0	-0.475415	0.156	0.406	0	Astrocyte
Iqgap2	0	-0.475776	0.007	0.162	0	Astrocyte
Sp110	0	-0.476047	0.001	0.172	0	Astrocyte
Ccng2	0	-0.476433	0.049	0.254	0	Astrocyte
Tlr13	0	-0.477207	0	0.173	0	Astrocyte
Rybp	0	-0.477238	0.022	0.236	0	Astrocyte
Stxbp5	0	-0.477659	0.057	0.263	0	Astrocyte
Zc3h12a	0	-0.477888	0.011	0.179	0	Astrocyte
Cmas	0	-0.480333	0.073	0.306	0	Astrocyte
Bex1	0	-0.480698	0.009	0.163	0	Astrocyte
Tmem273	0	-0.480818	0.002	0.179	0	Astrocyte
Usp8	0	-0.480841	0.197	0.442	0	Astrocyte
Kdm2b	0	-0.480995	0.048	0.251	0	Astrocyte
Errfi1	0	-0.481285	0.03	0.218	0	Astrocyte
Stmn4	0	-0.481817	0.014	0.167	0	Astrocyte
Dnttip2	0	-0.482737	0.166	0.421	0	Astrocyte
A830018L16Rik	0	-0.483808	0.008	0.164	0	Astrocyte
0610040J01Rik	0	-0.484652	0.038	0.222	0	Astrocyte
Nop58	0	-0.485735	0.102	0.338	0	Astrocyte
Eif5b	0	-0.486168	0.366	0.625	0	Astrocyte
Nrp2	0	-0.486229	0.037	0.247	0	Astrocyte
Dgkz	0	-0.486578	0.076	0.308	0	Astrocyte
Ifi35	0	-0.486713	0.016	0.179	0	Astrocyte
Smarca5	0	-0.487389	0.375	0.635	0	Astrocyte
Dusp2	0	-0.487736	0.001	0.131	0	Astrocyte
Rasa1	0	-0.487784	0.131	0.378	0	Astrocyte
Arhgap27	0	-0.488064	0.004	0.191	0	Astrocyte
Grasp	0	-0.488084	0.009	0.175	0	Astrocyte
Gmpr	0	-0.488189	0.06	0.3	0	Astrocyte
Tln2	0	-0.488381	0.065	0.292	0	Astrocyte
Parp14	0	-0.489223	0.008	0.172	0	Astrocyte
Cd48	0	-0.489847	0.001	0.178	0	Astrocyte
Il4ra	0	-0.489852	0.003	0.181	0	Astrocyte
Epsti1	0	-0.490874	0.001	0.181	0	Astrocyte
Stxbp5l	0	-0.491341	0.007	0.163	0	Astrocyte
Larp4b	0	-0.491353	0.135	0.383	0	Astrocyte
Afap1l1	0	-0.491968	0.003	0.141	0	Astrocyte
Wipf1	0	-0.492447	0.037	0.227	0	Astrocyte
Akr1b3	0	-0.494117	0.107	0.356	0	Astrocyte
Myd88	0	-0.494563	0.016	0.202	0	Astrocyte
Eif4b	0	-0.494772	0.111	0.369	0	Astrocyte
Pum2	0	-0.49531	0.161	0.424	0	Astrocyte
Pcsk2	0	-0.49599	0.008	0.167	0	Astrocyte
Scn3a	0	-0.496515	0.007	0.167	0	Astrocyte
Spint1	0	-0.497234	0.002	0.183	0	Astrocyte
Ctcf	0	-0.498211	0.237	0.508	0	Astrocyte
Wdr26	0	-0.498791	0.234	0.499	0	Astrocyte
Etv3	0	-0.498944	0.047	0.248	0	Astrocyte
Sppl2a	0	-0.498951	0.268	0.527	0	Astrocyte
Tbc1d16	0	-0.499797	0.015	0.216	0	Astrocyte
Colgalt1	0	-0.500973	0.089	0.325	0	Astrocyte
Adarb2	0	-0.50115	0.005	0.155	0	Astrocyte
Sh3bp5	0	-0.502015	0.007	0.217	0	Astrocyte
H2-Q4	0	-0.502644	0.003	0.173	0	Astrocyte
Khdrbs1	0	-0.502713	0.257	0.512	0	Astrocyte
Stk10	0	-0.50327	0.008	0.197	0	Astrocyte
Gm47664	0	-0.503601	0.001	0.177	0	Astrocyte
Tpr	0	-0.50361	0.464	0.717	0	Astrocyte
Wdr44	0	-0.503848	0.05	0.26	0	Astrocyte
Ubb	0	-0.504265	0.955	0.961	0	Astrocyte
Arfgef3	0	-0.504647	0.014	0.174	0	Astrocyte
Tab2	0	-0.505735	0.175	0.427	0	Astrocyte
Rela	0	-0.506367	0.068	0.264	0	Astrocyte
Slc7a7	0	-0.506434	0.006	0.194	0	Astrocyte
Chmp3	0	-0.506583	0.144	0.39	0	Astrocyte
Sdf4	0	-0.507296	0.295	0.561	0	Astrocyte
Sde2	0	-0.507403	0.127	0.379	0	Astrocyte
Cks2	0	-0.50824	0.009	0.169	0	Astrocyte
Dbnl	0	-0.509303	0.133	0.39	0	Astrocyte
Grb14	0	-0.509362	0.004	0.159	0	Astrocyte
Ythdf2	0	-0.509762	0.107	0.358	0	Astrocyte
Cdc42ep3	0	-0.510229	0.002	0.155	0	Astrocyte
Man1a	0	-0.512021	0.048	0.244	0	Astrocyte
Cdkn1c	0	-0.512667	0.001	0.125	0	Astrocyte
Plekha2	0	-0.515021	0.008	0.23	0	Astrocyte
Myo1f	0	-0.515052	0.001	0.193	0	Astrocyte
Cdk9	0	-0.515503	0.149	0.41	0	Astrocyte
Plxnb2	0	-0.515722	0.092	0.307	0	Astrocyte
Slc38a1	0	-0.516075	0.04	0.281	0	Astrocyte
Rassf5	0	-0.516345	0.005	0.199	0	Astrocyte
Arhgef6	0	-0.516455	0.021	0.216	0	Astrocyte
Fam167b	0	-0.516516	0.001	0.189	0	Astrocyte
Cerk	0	-0.516519	0.079	0.294	0	Astrocyte
Vps4b	0	-0.516647	0.158	0.424	0	Astrocyte
Fam114a2	0	-0.517257	0.126	0.39	0	Astrocyte
Slc1a1	0	-0.517643	0.007	0.177	0	Astrocyte
Plcg2	0	-0.51783	0.006	0.202	0	Astrocyte
Oaz1	0	-0.517838	0.769	0.9	0	Astrocyte
Akirin1	0	-0.517923	0.2	0.473	0	Astrocyte
Ms4a6b	0	-0.517963	0.001	0.186	0	Astrocyte
Utp3	0	-0.521589	0.167	0.435	0	Astrocyte
Sptbn1	0	-0.521813	0.564	0.38	0	Astrocyte
Ppp1ca	0	-0.521947	0.341	0.622	0	Astrocyte
Plod3	0	-0.522138	0.078	0.292	0	Astrocyte
Stat6	0	-0.522703	0.003	0.195	0	Astrocyte
Atp8a1	0	-0.522857	0.161	0.406	0	Astrocyte
Kcnk6	0	-0.522972	0.001	0.191	0	Astrocyte
Nfya	0	-0.523039	0.028	0.218	0	Astrocyte
Arap3	0	-0.523412	0.002	0.189	0	Astrocyte
Kctd16	0	-0.523969	0.004	0.168	0	Astrocyte
Ubl3	0	-0.524218	0.347	0.614	0	Astrocyte
Csnk1g2	0	-0.524758	0.076	0.326	0	Astrocyte
Mctp1	0	-0.524789	0.007	0.225	0	Astrocyte
Ep300	0	-0.527884	0.166	0.422	0	Astrocyte
Ifitm10	0	-0.528271	0.004	0.207	0	Astrocyte
Il16	0	-0.530186	0.002	0.213	0	Astrocyte
Cbx4	0	-0.53184	0.064	0.29	0	Astrocyte
Tgm2	0	-0.532348	0.003	0.188	0	Astrocyte
Zfp292	0	-0.532455	0.213	0.482	0	Astrocyte
Abracl	0	-0.534139	0.023	0.247	0	Astrocyte
Cep170	0	-0.534316	0.112	0.358	0	Astrocyte
Nr4a1	0	-0.535731	0.005	0.135	0	Astrocyte
Nucb1	0	-0.53663	0.144	0.386	0	Astrocyte
Ncf4	0	-0.536663	0.002	0.201	0	Astrocyte
Ptafr	0	-0.537101	0.002	0.193	0	Astrocyte
N4bp1	0	-0.53726	0.116	0.378	0	Astrocyte
Rac1	0	-0.537445	0.489	0.741	0	Astrocyte
Fam110a	0	-0.537659	0.016	0.208	0	Astrocyte
Brinp1	0	-0.53877	0.008	0.173	0	Astrocyte
Csde1	0	-0.539781	0.343	0.628	0	Astrocyte
Scaf11	0	-0.539967	0.334	0.612	0	Astrocyte
Sez6l2	0	-0.541033	0.011	0.182	0	Astrocyte
Ets2	0	-0.541594	0.023	0.244	0	Astrocyte
Syk	0	-0.541629	0.003	0.204	0	Astrocyte
Nfkb1	0	-0.542065	0.091	0.321	0	Astrocyte
B230334C09Rik	0	-0.542153	0.014	0.17	0	Astrocyte
Fam111a	0	-0.54234	0	0.188	0	Astrocyte
Slmap	0	-0.542356	0.104	0.361	0	Astrocyte
Mapk14	0	-0.542506	0.046	0.295	0	Astrocyte
Taf1d	0	-0.546134	0.212	0.466	0	Astrocyte
Dek	0	-0.546557	0.311	0.583	0	Astrocyte
Arid1a	0	-0.546882	0.202	0.476	0	Astrocyte
Dtx4	0	-0.548853	0.031	0.249	0	Astrocyte
Adora3	0	-0.550014	0.001	0.197	0	Astrocyte
Klhl6	0	-0.550162	0.001	0.2	0	Astrocyte
Slfn2	0	-0.550243	0.002	0.142	0	Astrocyte
Dgkd	0	-0.550882	0.05	0.301	0	Astrocyte
Zmiz1	0	-0.550912	0.276	0.544	0	Astrocyte
Zfp90	0	-0.551658	0.037	0.26	0	Astrocyte
Hnrnpa3	0	-0.551745	0.504	0.746	0	Astrocyte
Slc29a1	0	-0.551894	0.006	0.225	0	Astrocyte
Gabrg2	0	-0.551991	0.011	0.179	0	Astrocyte
Rbm25	0	-0.552128	0.493	0.737	0	Astrocyte
Trim47	0	-0.552138	0.009	0.188	0	Astrocyte
Ssbp4	0	-0.553469	0.257	0.556	0	Astrocyte
Peli1	0	-0.554539	0.178	0.451	0	Astrocyte
Dusp3	0	-0.554604	0.102	0.325	0	Astrocyte
Snx17	0	-0.554903	0.275	0.553	0	Astrocyte
Hvcn1	0	-0.555031	0.002	0.209	0	Astrocyte
Jph1	0	-0.555802	0.014	0.177	0	Astrocyte
B230219D22Rik	0	-0.558773	0.28	0.542	0	Astrocyte
Vrk1	0	-0.558833	0.025	0.266	0	Astrocyte
Pitpna	0	-0.559352	0.197	0.487	0	Astrocyte
I830077J02Rik	0	-0.560003	0.002	0.202	0	Astrocyte
Pla2g4a	0	-0.560618	0.001	0.202	0	Astrocyte
Clec4a2	0	-0.561277	0.001	0.202	0	Astrocyte
Lacc1	0	-0.561327	0.053	0.272	0	Astrocyte
Man1c1	0	-0.561358	0.013	0.238	0	Astrocyte
Ywhag	0	-0.562442	0.129	0.371	0	Astrocyte
Eloa	0	-0.562746	0.098	0.341	0	Astrocyte
Ccl9	0	-0.562897	0.003	0.179	0	Astrocyte
Lpin2	0	-0.562907	0.115	0.385	0	Astrocyte
Snhg8	0	-0.563925	0.175	0.456	0	Astrocyte
Ints6l	0	-0.564762	0.072	0.312	0	Astrocyte
Il6st	0	-0.565255	0.117	0.344	0	Astrocyte
Nefm	0	-0.565727	0.012	0.154	0	Astrocyte
Rassf4	0	-0.565745	0.001	0.202	0	Astrocyte
Anp32b	0	-0.566153	0.217	0.479	0	Astrocyte
Ppp1r11	0	-0.567008	0.298	0.572	0	Astrocyte
Tifab	0	-0.567305	0.003	0.212	0	Astrocyte
Cdc37	0	-0.567404	0.26	0.547	0	Astrocyte
Bod1l	0	-0.567565	0.312	0.59	0	Astrocyte
Rin2	0	-0.568339	0.143	0.372	0	Astrocyte
Prkab1	0	-0.569136	0.008	0.219	0	Astrocyte
Slc4a7	0	-0.570068	0.071	0.324	0	Astrocyte
Rasgef1a	0	-0.570632	0.016	0.185	0	Astrocyte
Nptxr	0	-0.571715	0.022	0.193	0	Astrocyte
Leprot	0	-0.57186	0.113	0.375	0	Astrocyte
Hmox2	0	-0.573085	0.192	0.486	0	Astrocyte
Hmox1	0	-0.573498	0.03	0.204	0	Astrocyte
Sh3gl1	0	-0.573676	0.134	0.421	0	Astrocyte
Senp2	0	-0.574014	0.148	0.429	0	Astrocyte
Tpp2	0	-0.574232	0.142	0.413	0	Astrocyte
Cmtm8	0	-0.574452	0.001	0.163	0	Astrocyte
Comt	0	-0.574739	0.441	0.695	0	Astrocyte
Atp8a2	0	-0.575778	0.004	0.236	0	Astrocyte
Baz1a	0	-0.576115	0.005	0.211	0	Astrocyte
Znrf2	0	-0.577428	0.034	0.268	0	Astrocyte
Sowahc	0	-0.577688	0.072	0.274	0	Astrocyte
Rgs19	0	-0.578437	0.023	0.266	0	Astrocyte
Slc8a1	0	-0.58016	0.005	0.229	0	Astrocyte
Morf4l1	0	-0.580449	0.749	0.9	0	Astrocyte
Srsf7	0	-0.58096	0.512	0.746	0	Astrocyte
Zrsr2	0	-0.581254	0.11	0.384	0	Astrocyte
Cryl1	0	-0.58207	0.04	0.277	0	Astrocyte
Kcnip4	0	-0.582079	0.007	0.178	0	Astrocyte
Neurod2	0	-0.582101	0.016	0.178	0	Astrocyte
Zfp706	0	-0.582206	0.386	0.659	0	Astrocyte
Klhl2	0	-0.582297	0.04	0.23	0	Astrocyte
Sipa1l2	0	-0.582928	0.016	0.266	0	Astrocyte
Tbc1d9	0	-0.583132	0.008	0.241	0	Astrocyte
Parvg	0	-0.583612	0.002	0.226	0	Astrocyte
Hps4	0	-0.585171	0.129	0.391	0	Astrocyte
Arhgap25	0	-0.585536	0.001	0.212	0	Astrocyte
Pkn1	0	-0.585934	0.085	0.347	0	Astrocyte
Arf3	0	-0.586009	0.091	0.314	0	Astrocyte
Arf4	0	-0.586444	0.437	0.686	0	Astrocyte
Pwwp2a	0	-0.586567	0.124	0.407	0	Astrocyte
Ubn1	0	-0.587811	0.156	0.451	0	Astrocyte
0610010K14Rik	0	-0.588129	0.155	0.441	0	Astrocyte
Pald1	0	-0.588231	0.004	0.224	0	Astrocyte
Ube2i	0	-0.588465	0.189	0.491	0	Astrocyte
Dgkg	0	-0.588579	0.018	0.183	0	Astrocyte
Lrch4	0	-0.588751	0.027	0.255	0	Astrocyte
Eef2k	0	-0.58878	0.078	0.33	0	Astrocyte
Gas5	0	-0.589453	0.561	0.764	0	Astrocyte
Cysltr1	0	-0.59045	0.001	0.211	0	Astrocyte
Nsa2	0	-0.591807	0.355	0.64	0	Astrocyte
Pik3ap1	0	-0.592057	0.001	0.22	0	Astrocyte
Pde2a	0	-0.592558	0.006	0.228	0	Astrocyte
Mafg	0	-0.593474	0.193	0.459	0	Astrocyte
AI593442	0	-0.593479	0.017	0.178	0	Astrocyte
Nop53	0	-0.594179	0.161	0.463	0	Astrocyte
Kras	0	-0.595176	0.161	0.445	0	Astrocyte
Prkcb	0	-0.595328	0.009	0.277	0	Astrocyte
Cndp2	0	-0.595997	0.098	0.354	0	Astrocyte
Ms4a6d	0	-0.596326	0.001	0.214	0	Astrocyte
Psd	0	-0.596881	0.02	0.211	0	Astrocyte
Ddit3	0	-0.597086	0.147	0.398	0	Astrocyte
Fam117b	0	-0.598154	0.048	0.32	0	Astrocyte
Mlec	0	-0.599226	0.192	0.47	0	Astrocyte
Kcna1	0	-0.599336	0.007	0.178	0	Astrocyte
Rapgef6	0	-0.599616	0.095	0.352	0	Astrocyte
Inpp4b	0	-0.599652	0.051	0.284	0	Astrocyte
Nmt1	0	-0.600112	0.213	0.516	0	Astrocyte
Fmnl1	0	-0.600116	0.01	0.268	0	Astrocyte
Celf1	0	-0.60027	0.183	0.443	0	Astrocyte
Btk	0	-0.60172	0.002	0.222	0	Astrocyte
Arid5b	0	-0.60197	0.123	0.381	0	Astrocyte
Ncoa3	0	-0.602054	0.042	0.284	0	Astrocyte
Ak5	0	-0.602314	0.012	0.178	0	Astrocyte
Ppp1r12a	0	-0.603384	0.229	0.537	0	Astrocyte
Rreb1	0	-0.603607	0.085	0.32	0	Astrocyte
Arsb	0	-0.603837	0.094	0.361	0	Astrocyte
Cd200	0	-0.604368	0.005	0.159	0	Astrocyte
Gnb2	0	-0.604866	0.617	0.855	0	Astrocyte
Tlr7	0	-0.605021	0.003	0.22	0	Astrocyte
Lpar6	0	-0.605403	0.073	0.29	0	Astrocyte
Ldlrad4	0	-0.607237	0.011	0.253	0	Astrocyte
Trim30a	0	-0.608136	0.012	0.221	0	Astrocyte
Gdi2	0	-0.608758	0.453	0.731	0	Astrocyte
Gsdmd	0	-0.609065	0.004	0.23	0	Astrocyte
Chn2	0	-0.609223	0.002	0.234	0	Astrocyte
Pomp	0	-0.610684	0.486	0.734	0	Astrocyte
Dhx9	0	-0.61135	0.135	0.43	0	Astrocyte
Tbpl1	0	-0.611678	0.045	0.316	0	Astrocyte
Hspa4	0	-0.61288	0.214	0.517	0	Astrocyte
Lrrtm4	0	-0.613656	0.012	0.187	0	Astrocyte
Col27a1	0	-0.61382	0.036	0.257	0	Astrocyte
Arhgef2	0	-0.614593	0.072	0.355	0	Astrocyte
Sh2b3	0	-0.61471	0.008	0.24	0	Astrocyte
Aftph	0	-0.615524	0.124	0.411	0	Astrocyte
Nek7	0	-0.616116	0.159	0.425	0	Astrocyte
Dnase2a	0	-0.616481	0.084	0.32	0	Astrocyte
Akirin2	0	-0.616504	0.275	0.58	0	Astrocyte
Fes	0	-0.617031	0.003	0.229	0	Astrocyte
Irf2	0	-0.617659	0.231	0.507	0	Astrocyte
Midn	0	-0.618273	0.089	0.303	0	Astrocyte
Morf4l2	0	-0.623055	0.17	0.439	0	Astrocyte
Tlr2	0	-0.623803	0.002	0.217	0	Astrocyte
Bptf	0	-0.624013	0.318	0.62	0	Astrocyte
Slc12a2	0	-0.624977	0.056	0.282	0	Astrocyte
C5ar1	0	-0.625759	0.002	0.191	0	Astrocyte
Lmo7	0	-0.625805	0.009	0.194	0	Astrocyte
Tuba1b	0	-0.627328	0.385	0.666	0	Astrocyte
Mast3	0	-0.627358	0.042	0.313	0	Astrocyte
B4galt1	0	-0.627874	0.017	0.262	0	Astrocyte
Elf1	0	-0.628912	0.106	0.35	0	Astrocyte
Pgm2l1	0	-0.629026	0.032	0.213	0	Astrocyte
Prcp	0	-0.629063	0.026	0.274	0	Astrocyte
Ppcdc	0	-0.630235	0.071	0.317	0	Astrocyte
Sema5a	0	-0.630684	0.017	0.192	0	Astrocyte
Ntrk3	0	-0.631315	0.02	0.192	0	Astrocyte
Wipf3	0	-0.631758	0.021	0.188	0	Astrocyte
2003-09-01	0	-0.631899	0.028	0.209	0	Astrocyte
Ophn1	0	-0.631944	0.205	0.486	0	Astrocyte
Abcg1	0	-0.633082	0.003	0.265	0	Astrocyte
Eif4a2	0	-0.633427	0.446	0.684	0	Astrocyte
Hnrnpd	0	-0.634377	0.325	0.615	0	Astrocyte
Myo1b	0	-0.634492	0.002	0.191	0	Astrocyte
Asap1	0	-0.634858	0.183	0.462	0	Astrocyte
Mllt11	0	-0.63631	0.049	0.227	0	Astrocyte
Nars	0	-0.636998	0.376	0.677	0	Astrocyte
Btbd9	0	-0.63815	0.089	0.328	0	Astrocyte
Skap2	0	-0.638698	0.129	0.369	0	Astrocyte
Tapbp	0	-0.638803	0.096	0.342	0	Astrocyte
Srsf5	0	-0.638877	0.645	0.856	0	Astrocyte
Was	0	-0.640365	0	0.237	0	Astrocyte
Plk3	0	-0.640995	0.005	0.221	0	Astrocyte
Ptprj	0	-0.641634	0.023	0.301	0	Astrocyte
Gas7	0	-0.641804	0.018	0.185	0	Astrocyte
Calr	0	-0.643202	0.627	0.823	0	Astrocyte
Ppp1r9a	0	-0.643502	0.223	0.473	0	Astrocyte
Adam10	0	-0.643919	0.171	0.463	0	Astrocyte
Tgs1	0	-0.644072	0.189	0.508	0	Astrocyte
R3hdm4	0	-0.645018	0.133	0.38	0	Astrocyte
Morc3	0	-0.645484	0.092	0.379	0	Astrocyte
Hnrnpu	0	-0.645531	0.635	0.846	0	Astrocyte
Serbp1	0	-0.645865	0.535	0.786	0	Astrocyte
Tmed9	0	-0.646811	0.348	0.668	0	Astrocyte
Lrrc7	0	-0.647022	0.01	0.185	0	Astrocyte
Camkv	0	-0.648318	0.018	0.195	0	Astrocyte
Tgif1	0	-0.648827	0.02	0.246	0	Astrocyte
Map3k8	0	-0.649788	0.006	0.233	0	Astrocyte
Rrp1	0	-0.649807	0.303	0.565	0	Astrocyte
Lrfn5	0	-0.649884	0.01	0.185	0	Astrocyte
Rap1gds1	0	-0.65044	0.078	0.373	0	Astrocyte
Psmb9	0	-0.651234	0.01	0.24	0	Astrocyte
Tnfaip3	0	-0.651247	0.006	0.225	0	Astrocyte
Nfkbid	0	-0.65152	0.002	0.198	0	Astrocyte
Ralb	0	-0.651694	0.078	0.33	0	Astrocyte
Tmod3	0	-0.651866	0.088	0.337	0	Astrocyte
Nrros	0	-0.652901	0.056	0.304	0	Astrocyte
Celf5	0	-0.653586	0.022	0.206	0	Astrocyte
Pcf11	0	-0.653743	0.171	0.475	0	Astrocyte
Zfp622	0	-0.655761	0.075	0.371	0	Astrocyte
Kdm7a	0	-0.656381	0.084	0.374	0	Astrocyte
Sf3b1	0	-0.657131	0.535	0.812	0	Astrocyte
Srsf2	0	-0.657425	0.514	0.765	0	Astrocyte
Maml3	0	-0.659407	0.032	0.306	0	Astrocyte
Clec5a	0	-0.659712	0.002	0.243	0	Astrocyte
Pten	0	-0.659824	0.228	0.547	0	Astrocyte
Rab8b	0	-0.660367	0.054	0.338	0	Astrocyte
G3bp2	0	-0.661299	0.265	0.586	0	Astrocyte
Zfp710	0	-0.661911	0.058	0.31	0	Astrocyte
Tmem108	0	-0.662154	0.005	0.186	0	Astrocyte
Mob3c	0	-0.662935	0.031	0.275	0	Astrocyte
Rap2a	0	-0.664074	0.084	0.378	0	Astrocyte
Snrpb	0	-0.664242	0.328	0.645	0	Astrocyte
Gm2629	0	-0.664292	0.003	0.24	0	Astrocyte
Add2	0	-0.664414	0.014	0.198	0	Astrocyte
Set	0	-0.665134	0.418	0.683	0	Astrocyte
Cnih2	0	-0.665963	0.024	0.19	0	Astrocyte
Ccdc12	0	-0.66702	0.262	0.59	0	Astrocyte
Vps37b	0	-0.670371	0.073	0.372	0	Astrocyte
Gpr22	0	-0.671294	0.011	0.179	0	Astrocyte
Jph4	0	-0.671616	0.014	0.201	0	Astrocyte
Bcl10	0	-0.671782	0.157	0.426	0	Astrocyte
Csrnp1	0	-0.672632	0.012	0.242	0	Astrocyte
Lat2	0	-0.673194	0.006	0.241	0	Astrocyte
Cfl1	0	-0.6733	0.839	0.918	0	Astrocyte
Rassf1	0	-0.674016	0.064	0.316	0	Astrocyte
Dnm1	0	-0.674114	0.026	0.204	0	Astrocyte
Snhg12	0	-0.674238	0.116	0.421	0	Astrocyte
Rps17	0	-0.675137	0.676	0.856	0	Astrocyte
Tox4	0	-0.67607	0.177	0.493	0	Astrocyte
Dip2b	0	-0.677749	0.178	0.485	0	Astrocyte
Gmip	0	-0.6781	0.006	0.253	0	Astrocyte
Sdf2l1	0	-0.680094	0.061	0.341	0	Astrocyte
Stard3	0	-0.680732	0.076	0.358	0	Astrocyte
Sh3kbp1	0	-0.681633	0.025	0.313	0	Astrocyte
Pros1	0	-0.681891	0.075	0.335	0	Astrocyte
Cnot6l	0	-0.682056	0.084	0.392	0	Astrocyte
Rnf112	0	-0.682266	0.013	0.194	0	Astrocyte
Tsc22d2	0	-0.682661	0.102	0.391	0	Astrocyte
Gtf2h2	0	-0.684019	0.082	0.387	0	Astrocyte
Tmem59l	0	-0.684041	0.024	0.19	0	Astrocyte
Sft2d1	0	-0.684357	0.133	0.415	0	Astrocyte
Cd300a	0	-0.684646	0.001	0.248	0	Astrocyte
Gria3	0	-0.684811	0.033	0.2	0	Astrocyte
Cbl	0	-0.685009	0.104	0.409	0	Astrocyte
Slbp	0	-0.685111	0.12	0.367	0	Astrocyte
Mob1a	0	-0.685172	0.104	0.375	0	Astrocyte
Gspt1	0	-0.68521	0.292	0.616	0	Astrocyte
Cflar	0	-0.688032	0.154	0.426	0	Astrocyte
Rnf130	0	-0.688946	0.275	0.59	0	Astrocyte
Ahi1	0	-0.690446	0.424	0.317	0	Astrocyte
Acvrl1	0	-0.694315	0.001	0.137	0	Astrocyte
Mtch1	0	-0.695151	0.289	0.593	0	Astrocyte
Casp4	0	-0.695567	0.001	0.234	0	Astrocyte
Cltc	0	-0.695674	0.429	0.727	0	Astrocyte
Nfam1	0	-0.696698	0.002	0.251	0	Astrocyte
Nell2	0	-0.697148	0.025	0.195	0	Astrocyte
Rnf19b	0	-0.69887	0.017	0.282	0	Astrocyte
Nsg2	0	-0.69921	0.024	0.203	0	Astrocyte
Tnfrsf21	0	-0.699559	0.032	0.326	0	Astrocyte
Uba52	0	-0.699949	0.237	0.572	0	Astrocyte
Wsb1	0	-0.701245	0.348	0.602	0	Astrocyte
Rbpms	0	-0.701845	0.001	0.188	0	Astrocyte
Rasgrf1	0	-0.701973	0.021	0.198	0	Astrocyte
Elk3	0	-0.702065	0.009	0.27	0	Astrocyte
Sphkap	0	-0.704174	0.017	0.194	0	Astrocyte
Srsf9	0	-0.70431	0.229	0.557	0	Astrocyte
2010300C02Rik	0	-0.704414	0.012	0.196	0	Astrocyte
Arpc4	0	-0.704686	0.197	0.537	0	Astrocyte
Gusb	0	-0.705059	0.103	0.37	0	Astrocyte
Cebpg	0	-0.705795	0.136	0.452	0	Astrocyte
Slc40a1	0	-0.705934	0.029	0.251	0	Astrocyte
Tmem37	0	-0.70634	0.03	0.28	0	Astrocyte
Bri3	0	-0.706768	0.45	0.746	0	Astrocyte
Sla	0	-0.707781	0.003	0.262	0	Astrocyte
Arhgap20	0	-0.708516	0.011	0.199	0	Astrocyte
Fam91a1	0	-0.709096	0.078	0.358	0	Astrocyte
H2-DMb1	0	-0.709162	0.002	0.258	0	Astrocyte
Ulk2	0	-0.710199	0.133	0.449	0	Astrocyte
Pfdn5	0	-0.710442	0.646	0.852	0	Astrocyte
Slc24a2	0	-0.710446	0.019	0.203	0	Astrocyte
Lyl1	0	-0.711221	0.003	0.256	0	Astrocyte
Nav1	0	-0.711499	0.015	0.263	0	Astrocyte
Xlr	0	-0.712033	0.001	0.248	0	Astrocyte
Hnrnpa0	0	-0.712487	0.411	0.723	0	Astrocyte
Ddx6	0	-0.713317	0.311	0.651	0	Astrocyte
Lrba	0	-0.713673	0.093	0.386	0	Astrocyte
Tmcc3	0	-0.715369	0.16	0.449	0	Astrocyte
Atox1	0	-0.716421	0.451	0.705	0	Astrocyte
Ccni	0	-0.716684	0.194	0.538	0	Astrocyte
Eif1a	0	-0.717574	0.064	0.372	0	Astrocyte
Spata13	0	-0.718088	0.005	0.278	0	Astrocyte
Fmnl3	0	-0.718351	0.007	0.268	0	Astrocyte
Prkcd	0	-0.718931	0.083	0.355	0	Astrocyte
Mlph	0	-0.72336	0.001	0.26	0	Astrocyte
Rilpl1	0	-0.723415	0.089	0.411	0	Astrocyte
Epn1	0	-0.724223	0.178	0.536	0	Astrocyte
Itpka	0	-0.724336	0.022	0.174	0	Astrocyte
Zeb2os	0	-0.724531	0.031	0.302	0	Astrocyte
Adam15	0	-0.727495	0.106	0.4	0	Astrocyte
Ccl6	0	-0.728173	0.003	0.227	0	Astrocyte
Nptx1	0	-0.728592	0.022	0.199	0	Astrocyte
Arhgdia	0	-0.729874	0.339	0.666	0	Astrocyte
Lrrfip1	0	-0.729944	0.034	0.342	0	Astrocyte
Bach1	0	-0.731227	0.058	0.341	0	Astrocyte
Slc11a1	0	-0.731885	0.002	0.258	0	Astrocyte
Rpl36	0	-0.732138	0.796	0.907	0	Astrocyte
Cdc42	0	-0.732298	0.636	0.874	0	Astrocyte
Nrp1	0	-0.732391	0.122	0.41	0	Astrocyte
Ptbp1	0	-0.73246	0.085	0.368	0	Astrocyte
Mapk3	0	-0.73438	0.192	0.521	0	Astrocyte
Ddx21	0	-0.734582	0.103	0.408	0	Astrocyte
BC028528	0	-0.735158	0.003	0.209	0	Astrocyte
Nuak1	0	-0.735983	0.006	0.285	0	Astrocyte
Cdk5r1	0	-0.736079	0.028	0.328	0	Astrocyte
Grk2	0	-0.736909	0.067	0.397	0	Astrocyte
Tiam1	0	-0.737106	0.013	0.242	0	Astrocyte
Dpp6	0	-0.737165	0.019	0.203	0	Astrocyte
Purb	0	-0.73725	0.526	0.8	0	Astrocyte
Upk1b	0	-0.738553	0.002	0.244	0	Astrocyte
Cxxc5	0	-0.739271	0.2	0.541	0	Astrocyte
Vamp8	0	-0.739847	0.245	0.518	0	Astrocyte
Ptp4a3	0	-0.741027	0.065	0.367	0	Astrocyte
Rcbtb2	0	-0.743951	0.133	0.432	0	Astrocyte
Itm2b	0	-0.744277	0.966	0.961	0	Astrocyte
Rbfox3	0	-0.748904	0.019	0.212	0	Astrocyte
Pip4k2a	0	-0.750102	0.16	0.458	0	Astrocyte
Cap1	0	-0.750241	0.14	0.496	0	Astrocyte
Mtus1	0	-0.750738	0.115	0.386	0	Astrocyte
Grb2	0	-0.753375	0.212	0.57	0	Astrocyte
Epha7	0	-0.754787	0.03	0.203	0	Astrocyte
Pold4	0	-0.755137	0.142	0.433	0	Astrocyte
Ankrd44	0	-0.756296	0.008	0.287	0	Astrocyte
Isyna1	0	-0.757599	0.006	0.254	0	Astrocyte
Fus	0	-0.757878	0.615	0.871	0	Astrocyte
Filip1l	0	-0.758426	0.002	0.237	0	Astrocyte
Lcp2	0	-0.758621	0.003	0.278	0	Astrocyte
Map2k1	0	-0.759967	0.1	0.38	0	Astrocyte
Ano3	0	-0.761248	0.018	0.192	0	Astrocyte
Tfe3	0	-0.76158	0.077	0.366	0	Astrocyte
Gem	0	-0.76185	0.045	0.253	0	Astrocyte
Eef1a2	0	-0.761992	0.031	0.209	0	Astrocyte
Dusp6	0	-0.762263	0.107	0.351	0	Astrocyte
Capn3	0	-0.762787	0.004	0.316	0	Astrocyte
Sh3glb1	0	-0.763188	0.551	0.74	0	Astrocyte
Cryba4	0	-0.76508	0.002	0.262	0	Astrocyte
Sipa1l1	0	-0.765227	0.043	0.347	0	Astrocyte
Nufip2	0	-0.767249	0.285	0.577	0	Astrocyte
Stab1	0	-0.768868	0.003	0.275	0	Astrocyte
E230029C05Rik	0	-0.769932	0.051	0.334	0	Astrocyte
Anks1b	0	-0.773002	0.02	0.212	0	Astrocyte
Snhg1	0	-0.774088	0.074	0.386	0	Astrocyte
Plcl2	0	-0.774467	0.006	0.299	0	Astrocyte
Chd3	0	-0.775142	0.112	0.327	0	Astrocyte
Edem2	0	-0.77534	0.088	0.412	0	Astrocyte
Bcl11b	0	-0.776832	0.02	0.203	0	Astrocyte
Naca	0	-0.776864	0.663	0.869	0	Astrocyte
Pacsin2	0	-0.777496	0.053	0.398	0	Astrocyte
Ctc1	0	-0.778908	0.039	0.334	0	Astrocyte
Rasal3	0	-0.779123	0.002	0.282	0	Astrocyte
Il21r	0	-0.779341	0.002	0.281	0	Astrocyte
Csk	0	-0.780671	0.044	0.356	0	Astrocyte
Tpd52	0	-0.780744	0.043	0.349	0	Astrocyte
Scn1b	0	-0.781893	0.106	0.419	0	Astrocyte
Pag1	0	-0.781968	0.121	0.406	0	Astrocyte
Rrad	0	-0.782313	0.005	0.201	0	Astrocyte
Prox1	0	-0.783251	0.065	0.253	0	Astrocyte
Rab6b	0	-0.78351	0.155	0.463	0	Astrocyte
Synpr	0	-0.784441	0.022	0.188	0	Astrocyte
Tent5c	0	-0.784572	0.007	0.276	0	Astrocyte
Numb	0	-0.785624	0.122	0.429	0	Astrocyte
Hspa1a	0	-0.785639	0.017	0.21	0	Astrocyte
Daglb	0	-0.788105	0.107	0.434	0	Astrocyte
Foxn3	0	-0.788171	0.202	0.541	0	Astrocyte
Kif5c	0	-0.789096	0.057	0.225	0	Astrocyte
Npc2	0	-0.790799	0.591	0.7	0	Astrocyte
Pecam1	0	-0.792421	0.003	0.136	0	Astrocyte
Gmfg	0	-0.792747	0.004	0.277	0	Astrocyte
Ssr4	0	-0.794483	0.412	0.73	0	Astrocyte
Cacna2d1	0	-0.795738	0.027	0.222	0	Astrocyte
Hdlbp	0	-0.798535	0.173	0.53	0	Astrocyte
Herc2	0	-0.798838	0.224	0.585	0	Astrocyte
Tnfrsf13b	0	-0.799215	0.002	0.283	0	Astrocyte
Erf	0	-0.802404	0.057	0.37	0	Astrocyte
Rasl10a	0	-0.80262	0.014	0.173	0	Astrocyte
Sbno2	0	-0.80355	0.044	0.326	0	Astrocyte
Arf1	0	-0.80366	0.363	0.712	0	Astrocyte
Rap1a	0	-0.803869	0.268	0.637	0	Astrocyte
Edem1	0	-0.805748	0.028	0.32	0	Astrocyte
Hnrnpf	0	-0.806201	0.385	0.726	0	Astrocyte
Cd2ap	0	-0.807425	0.267	0.588	0	Astrocyte
P2ry6	0	-0.80745	0.002	0.278	0	Astrocyte
Gns	0	-0.80802	0.158	0.474	0	Astrocyte
Srsf3	0	-0.809537	0.524	0.827	0	Astrocyte
Tut7	0	-0.809754	0.215	0.54	0	Astrocyte
Cpne6	0	-0.810401	0.027	0.206	0	Astrocyte
Scn2a	0	-0.81213	0.028	0.213	0	Astrocyte
Icam5	0	-0.812685	0.01	0.198	0	Astrocyte
Rtn4rl1	0	-0.813967	0.004	0.34	0	Astrocyte
Evl	0	-0.814185	0.055	0.422	0	Astrocyte
Bnip2	0	-0.814516	0.139	0.467	0	Astrocyte
Rcsd1	0	-0.816896	0.003	0.289	0	Astrocyte
Pik3cg	0	-0.817309	0.001	0.292	0	Astrocyte
Gnai2	0	-0.818056	0.749	0.841	0	Astrocyte
Gcnt1	0	-0.81853	0.002	0.286	0	Astrocyte
Tagap	0	-0.821375	0.001	0.259	0	Astrocyte
Erp29	0	-0.823224	0.403	0.734	0	Astrocyte
Foxp1	0	-0.825747	0.073	0.371	0	Astrocyte
Ypel3	0	-0.82606	0.399	0.688	0	Astrocyte
Sdcbp	0	-0.829517	0.282	0.661	0	Astrocyte
Casp8	0	-0.830459	0.006	0.305	0	Astrocyte
Sfpq	0	-0.830771	0.469	0.777	0	Astrocyte
Arhgap17	0	-0.830787	0.111	0.453	0	Astrocyte
Pkig	0	-0.831264	0.17	0.508	0	Astrocyte
Hsp90aa1	0	-0.835963	0.659	0.839	0	Astrocyte
Cbfa2t3	0	-0.83708	0.004	0.322	0	Astrocyte
Cdr1os	0	-0.83743	0.042	0.225	0	Astrocyte
Snx18	0	-0.839196	0.134	0.447	0	Astrocyte
1700017B05Rik	0	-0.841691	0.045	0.353	0	Astrocyte
Spty2d1	0	-0.843254	0.049	0.378	0	Astrocyte
Atp1a3	0	-0.843492	0.027	0.222	0	Astrocyte
Ube2d3	0	-0.845134	0.442	0.773	0	Astrocyte
Cnksr2	0	-0.845954	0.018	0.213	0	Astrocyte
Eif3f	0	-0.846937	0.421	0.758	0	Astrocyte
Rac2	0	-0.848565	0.002	0.308	0	Astrocyte
Plxna4	0	-0.849178	0.025	0.323	0	Astrocyte
Rbm3	0	-0.849186	0.294	0.676	0	Astrocyte
Psme1	0	-0.850264	0.245	0.6	0	Astrocyte
Myl6	0	-0.850738	0.642	0.821	0	Astrocyte
Lrrc3	0	-0.85192	0.002	0.301	0	Astrocyte
Tpst2	0	-0.852073	0.104	0.455	0	Astrocyte
Gpsm3	0	-0.853511	0.005	0.31	0	Astrocyte
Rpl36al	0	-0.853924	0.49	0.797	0	Astrocyte
Il10rb	0	-0.855749	0.03	0.326	0	Astrocyte
Ppp3r1	0	-0.856428	0.151	0.359	0	Astrocyte
Xbp1	0	-0.858708	0.185	0.534	0	Astrocyte
Gm10076	0	-0.858755	0.401	0.731	0	Astrocyte
Rgs1	0	-0.859514	0.003	0.217	0	Astrocyte
Ywhab	0	-0.860426	0.413	0.657	0	Astrocyte
Mfng	0	-0.861322	0.002	0.313	0	Astrocyte
Ntng1	0	-0.862755	0.01	0.192	0	Astrocyte
Kif5b	0	-0.863181	0.369	0.736	0	Astrocyte
Cd164	0	-0.86823	0.313	0.573	0	Astrocyte
Rogdi	0	-0.872776	0.124	0.442	0	Astrocyte
Isg15	0	-0.874507	0.009	0.176	0	Astrocyte
Ifnar2	0	-0.874517	0.18	0.522	0	Astrocyte
Cebpz	0	-0.875794	0.215	0.605	0	Astrocyte
Twf2	0	-0.875942	0.129	0.501	0	Astrocyte
Capza2	0	-0.880425	0.589	0.843	0	Astrocyte
Dusp7	0	-0.880975	0.011	0.368	0	Astrocyte
Zfp652	0	-0.882074	0.106	0.478	0	Astrocyte
Tmem86a	0	-0.88245	0.061	0.383	0	Astrocyte
Ywhaz	0	-0.883352	0.507	0.779	0	Astrocyte
Gal3st4	0	-0.88471	0.04	0.344	0	Astrocyte
B3gnt2	0	-0.885214	0.019	0.356	0	Astrocyte
H2afz	0	-0.886378	0.465	0.747	0	Astrocyte
Vasp	0	-0.886627	0.055	0.391	0	Astrocyte
Eml4	0	-0.887944	0.065	0.445	0	Astrocyte
Opcml	0	-0.888992	0.009	0.214	0	Astrocyte
Rlim	0	-0.890953	0.108	0.459	0	Astrocyte
Actr2	0	-0.891244	0.253	0.645	0	Astrocyte
Rpl24	0	-0.892582	0.817	0.926	0	Astrocyte
Ifngr2	0	-0.89307	0.086	0.471	0	Astrocyte
Ifi30	0	-0.894619	0.038	0.297	0	Astrocyte
Fez2	0	-0.895213	0.121	0.474	0	Astrocyte
Usp2	0	-0.896639	0.233	0.599	0	Astrocyte
Celf2	0	-0.897727	0.492	0.704	0	Astrocyte
Akr1a1	0	-0.900007	0.35	0.72	0	Astrocyte
Rhog	0	-0.901393	0.084	0.407	0	Astrocyte
Inka1	0	-0.901755	0.012	0.334	0	Astrocyte
Zbtb18	0	-0.903452	0.122	0.413	0	Astrocyte
Rpl7a	0	-0.904711	0.724	0.897	0	Astrocyte
Selenop	0	-0.906476	0.805	0.724	0	Astrocyte
Elmod1	0	-0.906865	0.023	0.206	0	Astrocyte
Npm1	0	-0.91005	0.554	0.825	0	Astrocyte
Crlf2	0	-0.910928	0.068	0.385	0	Astrocyte
Capzb	0	-0.912815	0.31	0.702	0	Astrocyte
2001-03-01	0	-0.914472	0.003	0.379	0	Astrocyte
Cacna1e	0	-0.914656	0.021	0.207	0	Astrocyte
Gm26532	0	-0.915993	0.11	0.382	0	Astrocyte
Tbxas1	0	-0.916226	0.007	0.331	0	Astrocyte
Clip1	0	-0.916487	0.115	0.514	0	Astrocyte
Adgre1	0	-0.916948	0.003	0.32	0	Astrocyte
Hnrnpa1	0	-0.919926	0.22	0.61	0	Astrocyte
Mrfap1	0	-0.920189	0.455	0.747	0	Astrocyte
Hprt	0	-0.920707	0.048	0.436	0	Astrocyte
Vav1	0	-0.922495	0.002	0.332	0	Astrocyte
Slc17a7	0	-0.923177	0.033	0.222	0	Astrocyte
Actr3	0	-0.923209	0.21	0.609	0	Astrocyte
Csf3r	0	-0.926749	0.003	0.325	0	Astrocyte
Aim2	0	-0.927767	0.002	0.336	0	Astrocyte
Dennd4a	0	-0.930773	0.102	0.456	0	Astrocyte
Sertad1	0	-0.931631	0.034	0.338	0	Astrocyte
Hck	0	-0.933455	0.003	0.333	0	Astrocyte
Kitl	0	-0.934644	0.013	0.211	0	Astrocyte
Rrbp1	0	-0.935132	0.594	0.72	0	Astrocyte
Syt7	0	-0.936247	0.022	0.222	0	Astrocyte
Bmp2k	0	-0.936395	0.244	0.509	0	Astrocyte
Myt1l	0	-0.937854	0.019	0.226	0	Astrocyte
Sirpa	0	-0.938395	0.364	0.655	0	Astrocyte
Matk	0	-0.938641	0.02	0.363	0	Astrocyte
Lst1	0	-0.939905	0.003	0.305	0	Astrocyte
Cotl1	0	-0.940412	0.26	0.572	0	Astrocyte
Rpl41	0	-0.94392	0.869	0.947	0	Astrocyte
Rbfox1	0	-0.944477	0.027	0.225	0	Astrocyte
Ctnnb1	0	-0.946042	0.181	0.567	0	Astrocyte
Rpl27	0	-0.947516	0.734	0.903	0	Astrocyte
Arhgap30	0	-0.948742	0.002	0.327	0	Astrocyte
Slc7a8	0	-0.950085	0.007	0.368	0	Astrocyte
Brd2	0	-0.950601	0.243	0.6	0	Astrocyte
Rtn4	0	-0.954187	0.423	0.747	0	Astrocyte
Tagln2	0	-0.954847	0.004	0.228	0	Astrocyte
Hcls1	0	-0.955699	0.003	0.344	0	Astrocyte
Ccrl2	0	-0.95904	0.007	0.303	0	Astrocyte
Git2	0	-0.960728	0.11	0.487	0	Astrocyte
Itgb1	0	-0.963533	0.213	0.551	0	Astrocyte
Cebpa	0	-0.96357	0.029	0.347	0	Astrocyte
Arhgap45	0	-0.964825	0.004	0.342	0	Astrocyte
Eng	0	-0.965213	0.003	0.262	0	Astrocyte
Prkce	0	-0.969546	0.082	0.32	0	Astrocyte
Calb1	0	-0.971653	0.022	0.18	0	Astrocyte
Tm6sf1	0	-0.97278	0.006	0.343	0	Astrocyte
Plppr4	0	-0.972956	0.028	0.22	0	Astrocyte
Dock8	0	-0.973602	0.01	0.347	0	Astrocyte
Hhex	0	-0.974157	0.003	0.322	0	Astrocyte
Bst2	0	-0.974782	0.018	0.336	0	Astrocyte
Stmn3	0	-0.977109	0.068	0.213	0	Astrocyte
Eif3a	0	-0.980025	0.313	0.727	0	Astrocyte
Pla2g15	0	-0.983022	0.036	0.386	0	Astrocyte
Mgat4a	0	-0.983604	0.009	0.377	0	Astrocyte
Hnrnpab	0	-0.988629	0.216	0.617	0	Astrocyte
Uchl1	0	-0.98961	0.059	0.235	0	Astrocyte
Ptp4a2	0	-0.990676	0.267	0.681	0	Astrocyte
Frmd4b	0	-0.991038	0.041	0.45	0	Astrocyte
Cd86	0	-0.991212	0.003	0.347	0	Astrocyte
Adrb2	0	-0.991739	0.002	0.319	0	Astrocyte
Fcgr2b	0	-0.999416	0.004	0.343	0	Astrocyte
Snx20	0	-1.00085	0.003	0.35	0	Astrocyte
Commd8	0	-1.00105	0.173	0.575	0	Astrocyte
Dock2	0	-1.00319	0.003	0.349	0	Astrocyte
Fam49b	0	-1.0035	0.267	0.657	0	Astrocyte
Ppp1r10	0	-1.00567	0.2	0.574	0	Astrocyte
Herpud1	0	-1.00686	0.209	0.575	0	Astrocyte
C1ql2	0	-1.00894	0.019	0.185	0	Astrocyte
Nefl	0	-1.01027	0.031	0.191	0	Astrocyte
Myl12a	0	-1.01148	0.131	0.462	0	Astrocyte
Tob2	0	-1.01267	0.202	0.511	0	Astrocyte
Arpc5	0	-1.01583	0.198	0.629	0	Astrocyte
Ikzf1	0	-1.01587	0.002	0.355	0	Astrocyte
Ang	0	-1.01598	0.005	0.35	0	Astrocyte
Syngr2	0	-1.01729	0.062	0.421	0	Astrocyte
Scoc	0	-1.01858	0.358	0.732	0	Astrocyte
Phyhd1	0	-1.01974	0.098	0.443	0	Astrocyte
Atp1a1	0	-1.02017	0.082	0.425	0	Astrocyte
Ppp1r18	0	-1.02178	0.014	0.376	0	Astrocyte
Ets1	0	-1.02227	0.004	0.325	0	Astrocyte
Tacc1	0	-1.02429	0.299	0.727	0	Astrocyte
Rpl14	0	-1.0246	0.724	0.908	0	Astrocyte
Ctsb	0	-1.0248	0.696	0.825	0	Astrocyte
Rpl28	0	-1.02547	0.847	0.936	0	Astrocyte
Arrb2	0	-1.02721	0.045	0.453	0	Astrocyte
Klf13	0	-1.03167	0.157	0.517	0	Astrocyte
Ostf1	0	-1.03245	0.086	0.466	0	Astrocyte
Ogfrl1	0	-1.03715	0.167	0.594	0	Astrocyte
Syngr1	0	-1.03797	0.197	0.554	0	Astrocyte
Taf7	0	-1.03801	0.125	0.495	0	Astrocyte
Man1a2	0	-1.0389	0.167	0.611	0	Astrocyte
Cd180	0	-1.03904	0.002	0.339	0	Astrocyte
Sipa1	0	-1.04416	0.033	0.413	0	Astrocyte
Jmjd1c	0	-1.04537	0.286	0.683	0	Astrocyte
Adcy1	0	-1.04755	0.031	0.244	0	Astrocyte
Sncb	0	-1.04773	0.035	0.194	0	Astrocyte
Retreg1	0	-1.05009	0.054	0.485	0	Astrocyte
Lag3	0	-1.05663	0.01	0.364	0	Astrocyte
Zfp36l1	0	-1.05713	0.482	0.643	0	Astrocyte
Blnk	0	-1.06094	0.003	0.372	0	Astrocyte
Ddx3x	0	-1.06287	0.311	0.655	0	Astrocyte
Chgb	0	-1.06331	0.035	0.206	0	Astrocyte
Ctsa	0	-1.0634	0.323	0.627	0	Astrocyte
Kdm6b	0	-1.06341	0.074	0.455	0	Astrocyte
Slc29a3	0	-1.06349	0.101	0.455	0	Astrocyte
Sall1	0	-1.06431	0.07	0.42	0	Astrocyte
Ski	0	-1.06615	0.111	0.55	0	Astrocyte
Tubb5	0	-1.06778	0.347	0.709	0	Astrocyte
Wnk1	0	-1.07002	0.332	0.692	0	Astrocyte
Ptk2b	0	-1.07613	0.028	0.344	0	Astrocyte
Cox7a2l	0	-1.07847	0.391	0.769	0	Astrocyte
Rpl35	0	-1.07871	0.517	0.827	0	Astrocyte
Ntpcr	0	-1.07979	0.067	0.471	0	Astrocyte
Nckap1l	0	-1.0799	0.006	0.377	0	Astrocyte
H2-T23	0	-1.08261	0.012	0.385	0	Astrocyte
Chn1	0	-1.08386	0.293	0.264	0	Astrocyte
Havcr2	0	-1.08438	0.002	0.368	0	Astrocyte
Abca9	0	-1.08564	0.003	0.366	0	Astrocyte
Ubc	0	-1.0858	0.917	0.938	0	Astrocyte
Clk1	0	-1.08854	0.407	0.758	0	Astrocyte
Nrip1	0	-1.09143	0.199	0.594	0	Astrocyte
Grin2b	0	-1.09187	0.174	0.253	0	Astrocyte
Nsf	0	-1.09646	0.127	0.328	0	Astrocyte
St3gal5	0	-1.09747	0.056	0.513	0	Astrocyte
Abcg2	0	-1.09939	0.005	0.216	0	Astrocyte
Enc1	0	-1.10345	0.03	0.316	0	Astrocyte
Ctsl	0	-1.10371	0.673	0.793	0	Astrocyte
Gadd45b	0	-1.10468	0.061	0.341	0	Astrocyte
Myh9	0	-1.10525	0.057	0.453	0	Astrocyte
Fli1	0	-1.10689	0.003	0.381	0	Astrocyte
C3ar1	0	-1.10842	0.004	0.341	0	Astrocyte
Ppfia2	0	-1.10918	0.027	0.228	0	Astrocyte
Rpl23a	0	-1.10992	0.645	0.873	0	Astrocyte
Dleu2	0	-1.1101	0.152	0.535	0	Astrocyte
Actg1	0	-1.11029	0.861	0.946	0	Astrocyte
Arpc3	0	-1.11171	0.364	0.779	0	Astrocyte
Mycbp2	0	-1.11223	0.492	0.75	0	Astrocyte
Snca	0	-1.11461	0.048	0.202	0	Astrocyte
Itgb2	0	-1.11461	0.004	0.386	0	Astrocyte
Grap	0	-1.11845	0.004	0.382	0	Astrocyte
Erc2	0	-1.12042	0.022	0.226	0	Astrocyte
Lgals9	0	-1.12191	0.005	0.392	0	Astrocyte
Nlrp3	0	-1.12354	0.004	0.353	0	Astrocyte
Ncl	0	-1.12537	0.507	0.855	0	Astrocyte
Celf4	0	-1.1294	0.057	0.283	0	Astrocyte
Gng2	0	-1.13237	0.023	0.468	0	Astrocyte
9930111J21Rik2	0	-1.13332	0.001	0.381	0	Astrocyte
Ly6h	0	-1.13456	0.03	0.222	0	Astrocyte
H2-DMa	0	-1.1349	0.016	0.435	0	Astrocyte
Mbnl1	0	-1.13751	0.338	0.715	0	Astrocyte
Myl12b	0	-1.14305	0.316	0.694	0	Astrocyte
Rpl21	0	-1.14428	0.909	0.95	0	Astrocyte
Rab3il1	0	-1.14612	0.04	0.434	0	Astrocyte
Atf4	0	-1.14874	0.212	0.612	0	Astrocyte
C1qtnf4	0	-1.15334	0.028	0.223	0	Astrocyte
Rpl18	0	-1.1573	0.8	0.932	0	Astrocyte
Irf5	0	-1.15746	0.004	0.399	0	Astrocyte
Klk8	0	-1.16103	0.004	0.383	0	Astrocyte
Gls	0	-1.16208	0.145	0.544	0	Astrocyte
Cebpd	0	-1.16412	0.135	0.552	0	Astrocyte
Irf1	0	-1.1644	0.031	0.399	0	Astrocyte
Scamp2	0	-1.16579	0.313	0.618	0	Astrocyte
Gna15	0	-1.16775	0.003	0.399	0	Astrocyte
Rpl15	0	-1.16948	0.76	0.939	0	Astrocyte
Zbtb7a	0	-1.17039	0.173	0.643	0	Astrocyte
Ubash3b	0	-1.17762	0.034	0.47	0	Astrocyte
Arl4c	0	-1.17892	0.039	0.408	0	Astrocyte
Cd84	0	-1.18064	0.002	0.383	0	Astrocyte
H2-K1	0	-1.18292	0.371	0.648	0	Astrocyte
Dgkh	0	-1.1857	0.047	0.262	0	Astrocyte
Hk2	0	-1.18637	0.009	0.4	0	Astrocyte
Gpr84	0	-1.18695	0.004	0.341	0	Astrocyte
Rpl4	0	-1.18973	0.451	0.832	0	Astrocyte
Rpl38	0	-1.19517	0.766	0.92	0	Astrocyte
Gria1	0	-1.19572	0.044	0.248	0	Astrocyte
Slc16a6	0	-1.19653	0.006	0.397	0	Astrocyte
Rpl36a	0	-1.19657	0.492	0.831	0	Astrocyte
Tmem173	0	-1.20126	0.019	0.42	0	Astrocyte
Sox4	0	-1.20286	0.14	0.444	0	Astrocyte
Rock2	0	-1.20298	0.25	0.722	0	Astrocyte
Rpl11	0	-1.20306	0.851	0.94	0	Astrocyte
Ptbp3	0	-1.20386	0.078	0.569	0	Astrocyte
Snx5	0	-1.20864	0.252	0.63	0	Astrocyte
Btg1	0	-1.2113	0.408	0.763	0	Astrocyte
Ptpn1	0	-1.21443	0.119	0.572	0	Astrocyte
Bex2	0	-1.21986	0.144	0.24	0	Astrocyte
Rpl10a	0	-1.22207	0.68	0.904	0	Astrocyte
Rps26	0	-1.22371	0.71	0.913	0	Astrocyte
Baiap2	0	-1.22538	0.031	0.27	0	Astrocyte
Eef2	0	-1.2272	0.465	0.846	0	Astrocyte
Ncdn	0	-1.23111	0.115	0.294	0	Astrocyte
Ank3	0	-1.2327	0.024	0.253	0	Astrocyte
Cplx2	0	-1.2331	0.124	0.289	0	Astrocyte
Fgd2	0	-1.23588	0.005	0.42	0	Astrocyte
Rps6ka1	0	-1.23757	0.039	0.451	0	Astrocyte
Cd52	0	-1.24103	0.006	0.376	0	Astrocyte
Ehd4	0	-1.24168	0.008	0.442	0	Astrocyte
Rps2	0	-1.24399	0.683	0.918	0	Astrocyte
Psmb8	0	-1.24418	0.034	0.468	0	Astrocyte
Ctsc	0	-1.24632	0.026	0.425	0	Astrocyte
Runx1	0	-1.24992	0.002	0.394	0	Astrocyte
Zeb2	0	-1.25001	0.327	0.747	0	Astrocyte
Samsn1	0	-1.25262	0.003	0.414	0	Astrocyte
Egfl7	0	-1.2528	0.008	0.159	0	Astrocyte
Csmd3	0	-1.25644	0.017	0.491	0	Astrocyte
[truncated: 43,530 more rows]
