# Supplementary material for: Multimodal transcriptomics reveal neurogenic aging trajectories and age-related regional inflammation in the dentate gyrus
Source: Nat Neurosci. 2025 Jan 6;28(2):415–30. doi: 10.1038/s41593-024-01848-4 (PMC11802457; doi:10.1038/s41593-024-01848-4)
Supplement: Supplementary file 5 — Pseudotime values of the neurogenic aging trajectory and inflammatory gradient analysis. [file 41593_2024_1848_MOESM5_ESM.xlsx]

## Sheet: Supplementary table 3.1
Pseudotime gene module-whole neurogenic lineage
Module 1	Module 2	Module 3	Module 4
Rgs20	Tram1	Snhg6	Rb1cc1
Adhfe1	Eya1	Rpl7	Vxn
Ppp1r42	Gulp1	Eloc	Slco5a1
Prex2	1700019D03Rik	Jph1	Kcnb2
Lactb2	Rftn2	Mcm3	Stau2
Rdh10	Gm10561	Prim2	Gdap1
Paqr8	Ndufb3	Zfp451	Rims1
Tmem14a	Pard3b	Amer3	Phf3
B3gat2	Xrcc5	Fam168b	Khdrbs2
Lmbrd1	Ctdsp1	Mrpl30	Sema4c
Arid5a	Fbxo36	Eif5b	Txndc9
Unc50	2810459M11Rik	Rev1	Gpr45
Pantr1	Fam174a	Aff3	Fhl2
Pou3f3	Gm7967	Gm16152	Nck2
Pantr2	Gli2	Pdcl3	Myo1b
Ecrg4	Dbi	Rpl31	Gls
Dnah7b	Celrr	Map4k4	Mfsd6
Stat1	Dars	Tpp2	Pgap1
Aox1	2310009B15Rik	Tex30	Ankrd44
Gm973	Mr1	Sgo2a	Sf3b1
Cyp20a1	Mrps14	Bzw1	Aox4
Gm29083	Vamp4	Orc2	Clk1
Ino80dos	Prrx1	Sumo1	Nif3l1
Adam23	Creg1	Nop58	Trak2
Acadl	Aldh9a1	Eef1b2	Fam117b
Tns1	Tagln2	Creb1	Raph1
Aamp	Efcab2	Rpl37a	Nrp2
Pnkd	Itpkb	Psmd1	Klf7
Tmbim1	Cnih4	Ncl	Map2
Plcd4	Tatdn3	Ptma	Igfbp2
Tuba4a	Acbd7	Nppc	Zfand2b
Speg	Vim	Eif4e2	Tmem198
Acsl3	Nrarp	Arl4c	Epha4
Utp14b	Tubb4b	Ilkap	Nyap2
Serpine2	Notch1	Hes6	Sphkap
Pid1	Sardh	Bok	Dner
Itm2c	Aif1l	Dtymk	Cab39
4933407L21Rik	Ggta1	Tsn	Dgkd
Spata3	Morn5	R3hdm1	Sh3bp4
Efhd1	Rbm43	Mcm6	Agap1
Ngef	Nmi	Cxcr4	2002-09-01
Spp2	Tank	Dyrk3	St8sia4
Ramp1	Sp3os	Nucks1	Ppip5k2
Kif1a	Wipf1	Snrpe	Pam
Sned1	Nfe2l2	Btg2	Rnf152
Phlpp1	Ccdc141	Tmem183a	Relch
Bcl2	Pde1a	Ube2t	Cntnap5a
Cdh19	B230118H07Rik	Ipo9	Clasp1
Tmem37	Rcn1	Aspm	2900060B14Rik
Steap3	Ganc	Tpr	Actr3
Nckap5	Map1a	Ivns1abp	Yod1
Mgat5	Pdia3	1700025G04Rik	Klhdc8a
Ubxn4	Eif3j1	Smg7	Tmcc2
Slc41a1	Nphp1	Dhx9	6030442K20Rik
Rab29	Mtln	Ier5	Cntn2
Sox13	Mavs	Gm2000	Nfasc
Prelp	Rassf2	Gas5	Mdm4
Chil1	Snx5	Uck2	Pik3c2b
Adora1	E130215H24Rik	Pbx1	Plekha6
Adipor1	Rpn2	Pfdn2	Atp2b4
Gpr37l1	Sys1	Copa	Klhl12
Csrp1	Cebpb	Aim2	Kdm5b
Nek7	Fam210b	Exo1	Syt2
Rgl1	Tfap2c	Adss	Nav1
Glul	Cdh4	Hnrnpu	Kif21b
Tor1aip1	Col9a3	Kif26b	Zfp281
Soat1	Birc7	Parp1	Gm4258
Cryzl2	Pex2	Lin9	A430106G13Rik
4930523C07Rik	E2f5	H3f3a	B3galt2
Prdx6	Sox2ot	Nvl	Glrx2
Fmo1	Sox2	Lbr	Gm29170
Slc19a2	Cetn4	Eprs	Rgs2
Nme7	Pabpc4l	Cenpf	Rnf2
Atp1b1	Spg20	Pacc1	Arpc5
Gm20743	Golim4	Dtl	Nmnat2
Sft2d2	Nes	Ints7	Rnasel
Mpc2	Krtcap2	Nek2	Xpr1
Ildr2	Dpm3	Suv39h2	Acbd6
Tmco1	Rab13	Prpf18	Qsox1
Ccdc190	S100a4	Rbm17	Brinp2
Pea15a	S100a11	Fbh1	Cop1
Atp1a2	Rorc	Skida1	Kifap3
Kcnj10	Lingo4	Commd3	Pogk
Fmn2	Bola1	Ehmt1	Fam78b
Desi2	Phgdh	Zmynd19	Mgst3
Psen2	Rap1a	Tprn	Olfml2b
Degs1	Cdc14a	Ssna1	Adamts4
1700047M11Rik	Gclm	Med22	Usf1
Capn2	Bcar3	Rpl7a	Vangl2
37316	1810037I17Rik	6530402F18Rik	Nhlh1
Iars2	Alpk1	Med27	Igsf8
Ppp2r5a	Ddit4l	Set	Igsf9
Hsd11b1	Mttp	Ier5l	Ackr1
G0s2	Pdlim5	Rpl12	Cadm3
A330023F24Rik	Gng5	Lhx2	Mndal
Cr1l	4930412C18Rik	Psmb7	Ifi203
Phyh	2610301B20Rik	Rpl35	Cep170
Optn	Pip4p2	Rif1	Akt3
Itih5	Gm11837	Prpf40a	Zbtb18
Gm13293	Cpne3	Rprm	Cox20
Pfkfb3	Smim8	2007-03-01	Tfb2m
Pter	Mob3b	Psmd14	Cnst
C1ql3	Smim27	Spc25	Sde2
Rsu1	Sigmar1	Ppig	Cnih3
Slc39a12	Ctnnal1	Dlx1	Enah
Plxdc2	Epb41l4b	Dlx2	Fbxo28
Nebl	Rgs3	Cdca7	Mark1
Dnajc1	Mpdz	Hnrnpa3	Kctd3
Pip4k2a	E130114P18Rik	Sestd1	Prox1
Abi1	Wdr78	Cwc22	Prox1os
Acbd5	Scp2	Zc3h15	Vash2
Hnmt	Kcnq4	Ctnnd1	Nenf
Mrpl41	Rhbdl2	Selenoh	Lpgat1
Pnpla7	Oscp1	Ssrp1	Sertad4
Dpp7	Snhg3	Celf1	Syt14
Uap1l1	Nbl1	Mdk	Plxna2
Entpd2	Akr7a5	Dgkz	Nmt2
Ptgds	Efhd2	Phf21a	Frmd4a
Edf1	Plod1	Trp53i11	Celf2
Tmem141	Hes5	Caprin1	Taf3
Bmyc	Gm16023	Cstf3	Arl5b
Nacc2	Aurkaip1	Qser1	Mllt10
Tmem250-ps	C1qtnf12	Eif3m	Bmi1
Agpat2	Cfap69	Kif18a	Spopl
Fam163b	Sri	Nop10	Cacna1b
Zdhhc12	3110082J24Rik	Arhgap11a	Nsmf
Endog	Hadha	A530058N18Rik	Ndor1
Phyhd1	Ost4	Bub1b	Grin1
Dolk	Babam2	Knstrn	Camsap1
Prrx2	Wdr1	Knl1	Surf2
Fnbp1	Smim20	Gm14207	Cacfd1
Ass1	Tmem165	Nusap1	Vav2
Fam102a	Paics	Rtf1	Brd3
Ptrh1	Hopxos	Zscan29	Olfm1
Slc2a8	Coq2	Trp53bp1	Ralgds
Traf1	Fbrsl1	Hypk	Tsc1
Rab14	Mmab	Ctdspl2	Setx
Gsn	Hspb8	Shf	Gle1
Stom	Atp6v0a2	Dut	Sptan1
Dennd1a	Psph	Gabpb1	Dolpp1
Nek6	Chchd2	Ncaph	Crat
Ccdc148	Ift22	Itpripl1	Ntmt1
Tanc1	Trim56	Snrnp200	Tor1a
Wdsub1	Trip6	Mrps5	Ncs1
Cd302	Pdgfa	Bub1	Prrc2b
Ifih1	Gm20559	Bcl2l11	Ciz1
Klhl23	Bet1	Ckap2l	Slc25a25
Chn1	2610001J05Rik	Snrpb	Sh2d3c
Itprid2	Fam3c	Nop56	Stxbp1
Frzb	Ndufa5	Itpa	Mvb12b
Nckap1	Calu	1700037H04Rik	Fbxw2
Itgav	Lncpint	Cenpb	Rbm18
Fam171b	Parp12	Pcna	Mrrf
Calcrl	Rarres2	Snrpb2	Rc3h2
Tmx2	Fkbp9	Insm1	Rabgap1
Ptpmt1	Herc6	Xrn2	Strbp
Slc39a13	Krcc1	Nxt1	Gm13589
Nr1h3	Mrpl35	Gins1	Scai
Pacsin3	Mat2a	Fkbp1a	Ppp6c
Lrp4	Bola3	Sox12	Gtdc1
Cry2	Spr	Tpx2	Zeb2
Chst1	Alms1	Mapre1	Acvr2a
Tspan18	Cnbp	E2f1	Epc2
Cd82	Gm26588	Raly	Kif5c
Hsd17b12	Chchd6	Tgif2	Mmadhc
Fjx1	Fbln2	Snhg17	Cacnb4
Pamr1	Suclg2	Top1	Fmnl2
Slc1a2	Spsb2	Srsf6	Rbms1
Cat	Cops7a	Gdap1l1	Tbr1
Abtb2	Gapdh	Ywhab	Kcnh7
Dnajc24	Mrpl51	Ube2c	Scn3a
Bdnf	Smim10l1	Ncoa5	Scn2a
Lgr4	H2afj	Spata2	Csrnp3
Emc7	Ppfibp1	Rnf114	Cers6
Spred1	Ndufa3	Ptpn1	Dync1i2
Rasgrp1	Cox6b2	Aurka	Cir1
Ccdc9b	Ccdc8	Rae1	Atf2
Ivd	Trappc6a	Rbm38	Lnpk
Gchfr	Erf	Taf4	Mtx2
Tyro3	Blvrb	Psma7	2600014E21Rik
Casc4	AW146154	Rps21	Zfp385b
B2m	Josd2	Ogfr	Ube2e3
Gatm	Med25	Ppdpf	Itga4
Sqor	Bcl2l12	Samd10	Cerkl
Secisbp2l	Rcn3	Polr3k	Neurod1
Usp8	Ldha	Zbtb10	Ypel4
Fahd2a	Gm20083	Ect2	Serping1
Kcnip3	Hapln3	Egfem1	Fnbp4
Mertk	Mir9-3hg	Actl6a	Mapk8ip1
Sirpa	Homer2	Dcun1d1	D430041D05Rik
Cpxm1	Prss23	Ccna2	Lin7c
Ptpra	A230065N10Rik	Plk4	Scg5
Ddrgk1	Thrsp	Naa15	Gjd2
Smox	Kctd14	Proser1	Pak6
Prnp	Aamdc	Exosc8	Disp2
Jag1	Mrpl17	Rfxap	Rhov
Btbd3	Rassf10	Commd2	Oip5os1
Rrbp1	Sox6	Eif2a	Mapkbp1
Rbbp9	Plekha7	Gmps	Ttbk2
Dtd1	Arl6ip1	Smc4	Tubgcp4
Rin2	Iqck	Trim59	Frmd5
Cst3	Rnh1	Trim2	Sema6d
Acss1	Gm20501	Fbxw7	Slc24a5
Pygb	Ccnd1	Rps3a1	Myef2
Abhd12	Col4a2	Hdgf	Eid1
Snph	Sox1ot	Isg20l2	Ttl
Cox4i2	Sox1	Cct3	Chgb
Snta1	Fat1	Ssr2	Tmx4
1700003F12Rik	Aga	Gon4l	Plcb1
Chmp4b	Naf1	Cks1b	Pak7
Ergic3	Ndufa13	Ube2q1	Slx4ip
Nfs1	Ifi30	Ubap2l	Macrod2
Myl9	Nr2f6	Tpm3	Flrt3
Ptprt	Gadd45gip1	Rps27	Dstn
Tox2	Rad23a	Slc27a3	Ralgapa2
Sdc4	Cnep1r1	Ilf2	Syndig1
Snx21	Sall1	Chtop	Tmem74b
Acot8	Mt2	Vps72	Fam110a
Ctsa	Maml2	Mcl1	AA387200
Pltp	Shfl	Plekho1	Scrt2
Slc13a3	Ldlr	Sf3b4	Csnk2a1
Slc2a10	Kank2	Hist2h2ac	Pdrg1
Prex1	Jam3	Txnip	Xkr7
Arfgef2	St3gal4	Rbm8a	Kif3b
Kcnb1	Tirap	Wdr3	Asxl1
1110018N20Rik	Rexo2	Gnai3	Nol4l
Dpm1	Gm5617	Psma5	Cbfa2t2
Tshz2	Poglut3	Psrc1	Necab3
Npepl1	Etfa	Sars	Dynlrb1
Ctsz	Pkm	Sass6	Map1lc3a
Gm14296	Tex9	Dnttip2	Trp53inp2
Zfp931	Hmgn3	Snhg8	Mmp24
Phactr3	Plscr1	Larp7	Rbm39
Nkain4	Plod2	Neurog2	Phf20
Hey1	Abhd14a	Gar1	2900097C17Rik
Car2	Rhoa	Rpl34	Dlgap4
Mir124-2hg	Tgfbr2	Aimp1	5430405H02Rik
Cyp7b1	Higd1a	Cenpe	Soga1
Gyg	Eya4	H2afz	Nnat
Nlgn1	Vnn1	Fubp1	Vstm2l
Fndc3b	Slc25a16	Srsf11	Ppp1r16b
Pld1	Mif	Rps20	Mafb
Sec62	Gatd3a	Gm11808	Zhx3
Mfn1	Pdxk	Chd7	Chd6
Gnb4	Gamt	Ccne2	Zmynd8
Ttc14	2310011J03Rik	Pou3f2	Ncoa3
Gm20515	Hsp90b1	Casp8ap2	Stau1
Anxa5	Ascl1	Ankrd6	Zfas1
Gm12532	Igf1	Topors	Adnp
Fgf2	Washc3	Dnaja1	Atp9a
Intu	Slc25a3	Bag1	Pfdn4
Hspa4l	Elk3	Ubap2	Gnasas1
D3Ertd751e	Ndufa12	Gba2	Lsm14b
Pcdh10	Xpot	Clta	Ss18l1
Slc7a11	Cnpy2	Melk	Kcnq2
Rab33b	Cs	Ncbp1	Stmn3
5031434O11Rik	Ormdl2	Anp32b	Zbtb46
Foxo1	Mtfp1	Nans	Myt1
Lhfp	Uqcr10	Tgfbr1	Zfhx4
Frem2	Tns3	Msantd3	Pkia
Dclk1	Egfr	Plppr1	Zc2hc1a
Wwtr1	Nudcd2	Smc2	Stmn2
Rnf13	Irgm1	Inip	Zfp704
Selenot	Canx	Cdc26	Fabp5
Arhgef26	0610009B22Rik	Pole3	Snx16
E130311K13Rik	Uqcrq	Cdk5rap2	Ralyl
Slc33a1	Sowaha	Psip1	Bhlhe22
Ssr3	2008-09-01	Haus6	Pde7a
Tiparp	Irf1	Rps6	Skil
Lxn	Pdlim4	Hook1	Pik3ca
Pdcd10	Med9os	Usp1	Elf2
Fstl5	B9d1	Ssbp3	Maml3
Tmem144	Pmp22	Hspb11	Nbea
Ctso	Gas7	Magoh	Tsc22d2
Tdo2	Tmem107	Prpf38a	Igsf10
Arfip1	Naa38	Cdkn2c	Rap2b
Bcan	Cpd	Elavl4	Dhx36
Naxe	Spag5	Cmpk1	Ccnl1
1700113A16Rik	Tmem97	Uqcrh	Ppm1l
AW047730	Ccnq	Nasp	Slitrk3
Gm3764	Rnf135	Akr1a1	Serpini1
Glmp	Mks1	Rps8	Map9
Paqr6	Scpep1	Kif2c	Tmem131l
Sema4a	Ankrd40	Cdc20	Cd1d1
Syt11	Cisd3	Ebna1bp2	Prcc
Ash1l	Eif1	Ybx1	Mex3a
Fdps	Rdm1	Ppih	Arhgef2
Thbs3	Cacng5	Foxo6	1500004A13Rik
Slc50a1	Atp5h	Ctps	Rusc1
Adam15	Galk1	Nfyc	Trim46
Gm15417	Syngr2	Akirin1	Efna4
Pbxip1	Ndufaf8	Yrdc	Adar
Pmvk	Cenpx	Cdca8	Chrnb2
Jtb	Ttc32	Meaf6	Gatad2b
Slc39a1	E2f6	Thrap3	Celf3
Snapin	Adi1	Ago1	Sema6c
S100a1	Etv1	Clspn	Mllt11
S100a13	Prkd1	Sfpq	Ensa
S100a16	Sptssa	Dlgap3	Sv2a
S100a6	Mthfd1	Phc2	Bcl9
S100a10	Zfp36l1	Yars	Zfp697
Them4	Acot1	Rbbp4	Gm42869
C2cd4d	Tmed10	Marcksl1	Igsf3
Riiad1	Jdp2	Txlna	Nhlh2
Selenbp1	Ston2	Tmem39b	Csde1
Gm16740	D130020L05Rik	Ptp4a2	Nras
Mtmr11	Gm19554	Snrnp40	Trim33
Hist2h3c1	Gm266	Laptm5	Rsbn1
Chd1l	Idi1	Srsf4	Lrig2
Fmo5	Hist1h4i	Atpif1	4930509H03Rik
Notch2	Aldh5a1	Nudc	Cttnbp2nl
Atp1a1	Bphl	Hmgn2	Kcnd3
Magi3	Cap2	Sh3bgrl3	Strip1
Gm42702	Pcbd2	Zfp593	Atxn7l2
Rhoc	Sdha	Stmn1	Celsr2
AI504432	Adgrv1	Srsf10	Wdr47
Kcna2	Hexb	Rpl11	Prpf38b
Ahcyl1	Mccc2	Hnrnpr	Palmd
Csf1	Gpx8	Ephb2	Gm26871
4933431E20Rik	Fezf2	Eif4g3	Dpyd
Gstm5	Il3ra	Hp1bp3	Ptbp2
Gstm6	Mrps16	Micos10	Rwdd3
Gstm1	Zcchc24	Mrto4	Fnbp1l
Amigo1	Tkt	Rcc2	Ap1ar
Sypl2	Ankrd28	Mfap2	Elovl6
Sort1	Mmp14	2510039O18Rik	Tbck
Clcc1	Dhrs4	Draxin	Tspan5
Stxbp3	Cideb	Srm	Lmo4
Rnpc3	Fam167a	Tardbp	Ssx2ip
S1pr1	Siah3	Cenps	Prkacb
Gm9889	Ccdc122	Errfi1	Ttll7
A930005H10Rik	Diaph3	Rpl22	Usp33
Vcam1	Gpr180	Cdk11b	St6galnac3
Agl	Sox21	Mrpl20	Negr1
Tmem56	Gm5089	Ints11	B230334C09Rik
Cnn3	Zic5	Ube2j2	Lrrc7
F3	Zic2	B3galt6	Clvs1
Abcd3	Myo10	Noc2l	Plekhf2
Usp53	Ncald	Cdk6	Trp53inp1
Synpo2	Fzd6	Dbf4	Nkain3
Camk2d	Aard	Phtf2	Faxc
Ank2	Fam49b	Armc10	Klhl32
Tifa	Khdrbs3	Dnajc2	Srsf12
Casp6	Eef1d	Reln	Pnrc1
Etnppl	St13	Klhl7	Cnr1
Lef1	Smdt1	Agap3	Akirin2
Hadh	Tspo	Rbm33	Zfp292
Ppa2	Parvb	Tyms	Ube2r2
Bdh2	Shisal1	Cenpa	Dctn3
Nfkb1	Wnt7b	Ppm1g	Ccl27a
Dnajb14	Twf1	Ywhah	Rusc2
Dapp1	Cox14	Ctbp1	Rnf38
Bmpr1b	Eef2kmt	Slbp	Fbxo10
Gbp7	Nde1	Tacc3	Dcaf10
Gbp2	P2rx6	Nsd2	Slc25a51
Kyat3	Ece2	Lyar	Shb
Selenof	Rtp4	Zfp518b	Igfbpl1
Ccn1	Ppp1r2	Ncapg	Alg2
Ddah1	Fam162a	Dhx15	Tmeff1
Ctbs	Ndufb4	Rbpj	Nipsnap3b
Pigk	Cox17	Tbc1d1	Ugcg
St6galnac5	Robo2	Rpl9	Ptbp3
Acadm	Nrip1	N4bp2	Atp6v1g1
Cth	Smim11	Chic2	Trim32
Wls	Snx9	Polr2b	Frmd3
Lyn	Sod2	Utp3	Ptprd
Chchd7	Lix1	Dck	Nfib
Asph	Flywch1	G3bp2	Gm11266
Gem	Pgp	Nup54	Snapc3
Triqk	Sox8	2011-09-01	Mllt3
Calb1	Ggnbp1	Cnot6l	Elavl2
Decr1	Uqcc2	Hnrnpd	Nfia
Wwp1	Anks1	Hnrnpdl	Dock7
Ggh	Glo1	Zfp326	Prkaa2
Pnisr	Cbs	Hfm1	Lrp8
Ufl1	Ndufa7	Cdc7	Zyg11b
Manea	C4b	Rpl5	Coa7
Rragd	H2-D1	Mtf2	Tut4
Ddx58	Tfeb	Ccdc18	Btf3l4
Nudt2	Micos13	Ep400	Pik3r3
Myorg	Clpp	Mn1	Mast2
Dnaic1	Clip4	Miat	Kdm4a
Enho	Lbh	Sart3	Lao1
Cntfr	Eif2ak2	Coro1c	Svbp
Il11ra1	Galm	Alkbh2	Exo5
Galt	Morn2	Ung	Smap2
Gm17167	Galnt1	Kctd10	Rlf
Ccdc107	Pkd2l2	Rnf10	Mycl
Hint2	Gm4221	Dynll1	Snip1
Grhpr	Aldh7a1	Srsf9	Zmym4
Frmpd1	Isoc1	Triap1	Fndc5
Tmem246	Spire1	Rplp0	Zbtb8a
Abca1	Psmg2	Cit	Khdrbs1
Klf4	Hdhd2	Suds3	Serinc2
Lpar1	Ndufs8	Pebp1	Fabp3
Hsdl2	Ndufv1	Rfc5	Zcchc17
Tnc	Ccs	Hrk	Nkain1
Adamtsl1	Cst6	Ptpn11	Pum1
Hacd4	Arl2	Rpl6	Epb41
Fggy	Fkbp2	Ppp1cc	Ythdf2
Cyp2j6	Vegfb	Arpc3	Snhg12
Cyp2j9	Cox8a	Bcl7a	Stx12
Pgm1	Slc3a2	Denr	Ahdc1
Raver2	Uqcc3	Vps37b	Arid1a
Pde4b	Rom1	Mphosph9	Maco1
Slc35d1	Prune2	2810006K23Rik	Zfp46
Dab1	Fxn	Cdk2ap1	Luzp1
Plpp3	Dmrt3	Kmt5a	Kdm1a
Usp24	2700046G09Rik	Zfp664	Usp48
Dhcr24	Lgi1	Ncor2	Iffo2
Mroh7	Pgam1	Ran	Atp13a2
Acot11	Arl3	Cct6a	Fbxo42
Tmem59	As3mt	Castor2	Zbtb17
Cpt2	Afap1l2	Rfc2	Spen
Echdc2	E330013P04Rik	Eif4h	Prdm2
3110021N24Rik	2010204K13Rik	Baz1b	Zfp933
Osbpl9	Ndufb11	Prkrip1	Mad2l2
Eps15	Klhl13	Sh2b2	Dffa
Dmrta2os	Slc25a5	Srrt	Ube4b
Spata6	C330007P06Rik	Gnb2	Rere
Efcab14	Arhgef6	Zscan21	Slc45a1
Mob3c	Nsdhl	Mcm7	Camta1
Lurap1	Mpp1	Ap4m1	Acot7
Prdx1	Pls3	Eif3b	Dffb
Slc6a9	Arx	Actb	Plch2
Slc2a1	Efnb1	Fam220a.1	Prkcz
Hivep3	Magt1	Usp42	Gnb1
Zmpste24	Pgk1	Eif2ak1	Ccnl2
Ppt1	Kcne1l	Pms2	Acap3
Mfsd2a	mt-Co1	Pdap1	Gm17590
Macf1	mt-Co2	Rpl21	Akap9
Ndufs5	mt-Atp6	Gtf3a	Adam22
Ncdn	mt-Co3	Polr1d	Rundc3b
Tmem35b	mt-Cytb	Slc7a1	Sema3a
Hpca		Hmgb1	Pclo
S100pbp		Pds5b	Cacna2d1
Iqcc		Rfc3	Sema3c
Col16a1		Pon3	Magi2
Rab42		Sem1	Rsbn1l
Paqr7		Asns	Kmt2e
Tmem50a		Glcci1	Srpk2
Rsrp1		Lsm8	Galnt11
Syf2		Hilpda	Kmt2c
Fuca1		Nrf1	Dpp6
Id3		Zc3hc1	Nom1
Rap1gap		Exoc4	Ube3c
Pink1		Cald1	Dnajb6
Camk2n1		Trim24	Dpysl5
Padi2		Hipk2	Gm1673
Gm13031		Mkrn1	Fam193a
Necap2		Ezh2	Sh3bp2
Arhgef19		Zfp786	Dok7
Tmem51		Zfp282	Lrpap1
Pdpn		Cycs	Adra2c
Dhrs3		Cbx3	Afap1
Zfp982		Plekha8	D5Ertd579e
Agtrap		Gars	Crmp1
Fbxo6		Kbtbd2	Nsg1
Fbxo2		Smarcad1	Hs3st1
Kif1b		Mad2l1	Bod1l
Ctnnbip1		Serbp1	Pcdh7
Clstn1		Rpia	Klf3
Slc25a33		Usp39	Ube2k
Eno1		Gcfc2	Apbb2
Per3		Mrpl53	Uchl1
Thap3		Mthfd2	Gabra2
Smim1		Emx1	Nfxl1
Tprgl		Cct7	Slain2
Prdm16		Snrpg	Ociad2
Prdm16os		Pcbp1	C530008M17Rik
Ski		H1fx	Ythdc1
Tmem52		Mcm2	Rufy3
Mxra8		Lsm3	Ankrd17
AW011738		Rybp	Ccni
Cyp51		Ppp4r2	Ccng2
Fzd1		Edem1	Paqr3
Steap2		Rad18	Gm2861
Abcb4		Setd5	Antxr2
Crot		Atp2b2	Prdm8
Grm3		Syn2	Rasgef1b
Gsap		Rpl32	5430416N02Rik
Nupl2		Zfp422	Mapk10
Slc4a2		Cecr2	Lrrc8b
Chpf2		Pex5	Lrrc8d
2900005J15Rik		Emg1	Zfp644
Actr3b		Phb2	Btbd8
Garem2		Cdca3	Cplx1
Hadhb		Ptms	Zfp605
Khk		Chd4	Ulk1
Atraid		Ncapd2	Ttc28
Mpv17		Gm26728	Svop
Fndc4		Rad51ap1	Git2
Fgfr3		Tigar	Sppl3
Add1		Ccnd2	Cabp1
Sorcs2		Rhno1	Prkab1
Jakmip1		Fkbp4	Srrm4
Msx1		Magohb	Taok3
Slc2a9		Lockd	Wsb2
Cc2d2a		Strap	Ksr2
Prom1		Kras	Fbxo21
Ldb2		Sinhcaf	Hectd4
Qdpr		3010003L21Rik	Trafd1
Lap3		Cnot3	Pheta1
Ppargc1a		Rps9	Anapc5
Arap2		Ppp6r1	Kdm2b
0610040J01Rik		Rpl28	A930024E05Rik
C030018K13Rik		Ube2s	Psmd9
Fam114a1		Fiz1	Mlxip
Klhl5		Zik1	Rsrc2
Smim14		Rps5	Sbno1
Limch1		Trim28	Snrnp35
Tmem33		Ube2m	Ddx55
Atp8a1		Lig1	Sfswap
Gnpda2		Nop53	Galnt17
Gabrg1		Bbc3	Auts2
Gabra4		Sae1	Limk1
Gabrb1		Ap2s1	Cldn3
Gm38562		Ppp5c	Stx1a
Sgcb		Fbxo46	Vps37d
Hopx		Snrpd2	Srrm3
Spink2		Mark4	Ywhag
Rest		Rps19	Pop7
Adgrl3		Gsk3a	Actl6b
Epha5		Pafah1b3	Nyap1
Slc4a4		Snrpa	Zkscan1
Naaa		Shkbp1	Zfp113
Art3		Fbl	Gpc2
Scarb2		Dll3	Zfp157
Ccdc158		Timm50	Zfp68
Shroom3		Rps16	Cox19
Fras1		Pak4	Slc29a4
Bmp2k		Hnrnpl	Fscn1
Tmem150c		Eif3k	Zfp316
Ptpn13		Zfp84	E130309D02Rik
Hsd17b11		Zfp146	Arpc1a
Nudt9		Tbcb	Cpsf4
Sparcl1		Uba2	Pan3
Gbp6		Cebpg	Uspl1
Evi5		Ccne1	Fry
Tmed5		Pop4	N4bp2l2
Gm42517		2410002F23Rik	Ppp1r9a
Tmem175		Atf5	Mios
Idua		Nup62	Ica1
Fgfrl1		Prmt1	Phf14
1010001B22Rik		Prrg2	Thsd7a
Gm15787		Rps11	Gpr85
Pxmp2		Rpl13a	St7
Tpst2		Tead2	Cttnbp2
Asphd2		Ftl1	Gm15594
Grk3		Bax	Snd1
2900026A02Rik		Rpl18	Impdh1
Ficd		Tsg101	Ube2h
Iscu		Prmt3	Klhdc10
Sdsl		Klf13	Cpa2
Slc8b1		Snrpa1	Mest
Tpcn1		Nr2f2	Plxna4
Aldh2		Aen	Dgki
Vps29		Ticrr	D630045J12Rik
Atp2a2		Prc1	Zc3hav1l
Orai1		Blm	Ubn2
Pitpnm2		Sec11a	Luc7l2
Rilpl1		Rps17	Kdm7a
Scarb1		Rsf1	Slc37a3
Ubc		Emsy	E330009J07Rik
Tmem132b		Rps3	Casp2
Nipsnap2		Anapc15	Tcaf1
Phkg1		Rrm1	Zfp398
Nupr1l		Eif3f	Zfp212
Asl		Rpl27a	Atp6v0e2
Sbds		Dennd5a	Tra2a
Mettl27		Ipo7	Mturn
Mlxipl		Ctr9	Znrf2
Fzd9		Eif4g2	Ggct
Hip1		Tead1	Neurod6
Rhbdd2		Btbd10	Avl9
Por		1110004F10Rik	Nt5c3
Ache		Rps13	Vopp1
Slc12a9		Nucb2	A730020E08Rik
Tsc22d4		Rps15a	Ccser1
Gpr146		Ccp110	Gadd45a
Lfng		Mettl9	Reep1
Ttyh3		Usp31	St3gal5
Iqce		Ubfd1	Tmsb10
Mmd2		Plk1	Ctnna2
Rnf6		Rbbp6	Lrrtm1
Wasf3		Bola2	Lrrtm4
Slc46a3		Ppp4c	Sema4f
Ubl3		Hirip3	Wbp1
5930430L01Rik		Maz	Dctn1
Stard13		Dctpp1	Tet3
Pon2		Bcl7c	Nagk
Pdk4		Fus	Zfp638
Tmem106b		Mcmbp	Add2
Gm4876		Nsmce4a	Tia1
Cav2		Bub3	1600020E01Rik
Cav1		Mki67	Gmcl1
Tspan12		Glrx3	Podxl2
Cped1		Hras	Slc6a6
Ptprz1		Rplp2	Ccdc174
Aass		Nap1l4	Nr2c2
Cadps2		Zfp358	Frmd4b
Tmem229a		Elavl1	Eif4e3
Gpr37		Shcbp1	Gpr27
Tspan33		Cdc16	Chl1
Ahcyl2		Ckap2	Lrrn1
2210408F21Rik		Vps36	Mtmr14
Slc35b4		Polb	Mkrn2
Akr1b8		Bag4	Raf1
Akr1b10		Lsm1	Zfp637
Agbl3		Ash2l	Zfp9
Ptn		Mak16	Cacna1c
Fmc1		Gtf2e2	Erc1
Gstk1		Eri1	Kdm5a
Cntnap2		Prag1	Tmem121b
Pdia4		Cnot7	Phc1
Zfp467		Pcm1	Rimklb
Tmem176b		Cenpu	Clstn3
Tmem176a		Cdkn2aip	Pianp
Mpp6		Neil3	Ing4
Snx10		Hmgb2	Kcna1
Skap2		Hpf1	Prmt8
Hibadh		Lzts1	Cdkn1b
Tril		Gatad2a	Rerg
Gm16499.1		Uba52	Ptpro
Wipf3		Lsm4	Plekha5
Fkbp14		Jund	Cmas
Adcyap1r1		Ccdc124	St8sia1
Pde1c		Rpl18a	C2cd5
Nap1l5		Ano8	Dennd5b
Fam13a		Tpm4	Brsk1
Grid2		Fam32a	Zfp579
Gng12		Gm17435	Epn1
Thnsl2		Hmgxb4	Zfp28
Vamp5		Mcm5	Usp29
Vamp8		Rbmxl1	Zfp772
Ggcx		Zfp827	Clcn4
Capg		Smad1	Zfp606
Elmod3		Abce1	Selenow
Retsat		Smarca5	Ccdc9
Tgoln1		Zfp330	Arhgap35
Tcf7l1		D830024N08Rik	Pnmal2
Suclg1		Dnajb1	Nova2
Gm20383		Ddx39	Vasp
Eva1a		Asf1b	Rtn2
Loxl3		Samd1	Gemin7
Aup1		Zswim4	Irgq
Sfxn5		Nfix	Gm9844
Nat8f5		Syce2	Atp1a3
Nat8		Prdx2	Pou2f2
Nat8f4		Asna1	Tmem145
Nat8f1		Orc6	Egln2
Tprkb		Neto2	Rab4b
Antxr1		Brd7	Ttc9b
Rab7		Nudt21	Zfp60
Rpn1		Ciapin1	Zfp780b
Mgll		Polr2c	Lrfn1
Tpra1		Zfp319	Lgals7
Cfap100		Csnk2a2	Ryr1
Klf15		Got2	Ppp1r14a
Aldh1l1		Ctcf	Dpf1
Iqsec1		Gfod2	Sipa1l3
Hdac11		Cenpt	Zfp30
Wnt7a		Prmt7	Zfp82
Tmem43		Utp4	Zfp382
Lrig1		Nip7	Clip3
Arl6ip5		Dhx38	Aplp1
Bhlhe40		Sf3b3	Arhgap33
Lmcd1		Cfdp1	Gramd1a
Ttll3		Gse1	Kctd15
Rpusd3		Gm42047	Lrp3
Il17rc		Zc3h18	Zfp536
Emc3		Cdt1	Zfp141
Irak2		Cbfa2t3	Iglon5
Slc6a11		Rpl13	Zfp658
Slc6a1		Gas8	Zfp719
Vgll4		Ccsap	Ctu1
Timp4		Tomm20	Shank1
Ift122		Itgb1	Emc10
Tmcc1		Cep57	Akt1s1
Cxcl12		Fam76b	Ptov1
Slc25a18		Panx1	Prr12
M6pr		Taf1d	Lmtk3
Lpcat3		Cep295	Cyth2
Tpi1		Chordc1	Kcnj11
P3h3		Pin1	Abcc8
Mlf2		Olfm2	Kcnc1
Tapbpl		Dnmt1	Sergef
Tnfrsf1a		Cdc37	Gtf2h1
Cd9		Cdkn2d	Slc17a6
Tspan9		Ilf3	Fancf
Tulp3		Smarca4	Herc2
Dusp16		Spc24	Gabrb3
Hebp1		Igsf9b	Ube3a
Eps8		Nfrkb	Snhg14
Mgst1		Hyls1	Snrpn
Slco1c1		Chek1	Gm9801
Ldhb		Msantd2	Mkrn3
Rassf8		Hspa8	Apba2
Bhlhe41		Thy1	Lysmd4
Sspn		H2afx	Arrdc4
Itpr2		Rps25	1810026B05Rik
Tm7sf3		Ddx6	St8sia2
Stk38l		Pafah1b2	Ntrk3
Gm44257		Nkapd1	Zscan2
Mboat7		Rdx	Ap3b2
Lair1		Zc3h12c	Ramac
9430041J12Rik		Psma4	Hdgfl3
Ttyh1		Cox5a	Sh3gl3
Leng8		Csk	Mex3b
Tmem238		Rplp1	Picalm
Isoc2b		Kif23	Tenm4
Isoc2a		Anp32a	C230038L03Rik
Nat14		Map2k5	Pak1
Peg3		Rpl4	Map6
Chmp2a		Igdcc3	Gdpd5
Six5		Pdcd7	Klhl35
Apoc1		Zfp609	Pgm2l1
Apoe		Pclaf	C2cd3
Rabac1		Ppib	Rab6a
Axl		Rab8b	Fam168a
Akt2		Rps27l	Fchsd2
Sirt2		Gtf2a2	Nup98
Ech1		Ccnb2	Apbb1
Capns1		Polr2m	Dchs1
Psenen		Arpp19	Tub
Tmem147		Myo5a	Sbf2
Fxyd7		Tmod3	Usp47
Fxyd1		Eef1a1	Psma1
Lgi4		Cox7a2	Pde3b
Gpi1		Phip	Insc
Slc7a10		Lca5	Smg1
Dpy19l3		Ibtk	Thumpd1
Etfb		Syncrip	Dcun1d3
Myh14		U2surp	Tmem159
2310016G11Rik		Faim	Mosmo
Fuz		Stag1	Gga2
Irf3		Amotl2	Prkcb
Rras		Topbp1	Gtf3c1
Fcgrt		Cdv3	Xpo6
Flt3l		Rpl29	Sbk1
Dbp		Dcaf1	Sh2b1
Ccdc114		Rbm15b	Atxn2l
Nav2		Cdc25a	Fam57b
Luzp2		Smarcc1	Kctd13
Cyfip1		Rps27rt	Asphd1
Nipa1		Rbms3	Sez6l2
Gabrg3		Azi2	2001-09-01
Mcee		Cmc1	Zfp553
Tjp1		Eomes	Fbxl19
Tm2d3		Oxsr1	Zfp668
Pcsk6		Acvr2b	Zfp646
Selenos		Rpsa	Inpp5f
Ttc23		Rpl14	Tacc2
Gm29683		Ctnnb1	Plekha1
Gm30075		Kif15	Chst15
A730056A06Rik		Zbtb2	Fam53b
Rgma		Fbxo5	Zranb1
Mfge8		Nup43	Edrf1
Rlbp1		Ppil4	Ppp2r2d
Gm45168		Abracl	Jakmip3
Gm45169		Bclaf1	Zfp511
Rhcg		Tbpl1	B4galnt4
Pex11a		Rps12	Rassf7
Idh2		Cenpw	Phrf1
Sema4b		Hdac2	Slc25a22
Cib1		Marcks	Tspan4
Hddc3		Rpf2	Ap2a2
Man2a2		Gtf3c6	Brsk2
Cpeb1		1700021F05Rik	Dusp8
Whamm		Qrsl1	Ifitm10
Folh1		Asf1a	Kcnq1ot1
Me3		Hsf2	Cdkn1c
2310010J17Rik		Eif4ebp2	Osbpl5
Dlg2		Ppa1	Shank2
Fam181b		H2afy2	Cttn
Usp35		Ddx21	Camsap3
Ndufc2		Ddx50	Evi5l
Acer3		Ccar1	Prr36
Serpinh1		Hnrnph3	Ctxn1
Arrb1		Ado	Ing1
Neu3		Rtkn2	Ankrd10
Spcs2		Cdk1	Arhgef7
Ucp2		Snrpd3	Mcf2l
Plekhb1		Smarcb1	Erich1
Lrrc51		Pcnt	Nsd3
Trim21		Sumo3	Hook3
Trim34a		Rrp1	Zfp703
Trim12a		Rnf126	Unc5d
Trim12c		Ptbp1	Rnf122
Trim30d		Med16	Smim18
Cavin3		Efna2	Leprotl1
Smpd1		Pwwp3a	Dusp4
Tpp1		Dazap1	Tnks
Olfml1		Rps15	Lonrf1
Ppfibp2		Mbd3	Micu3
Tmem9b		Tcf3	Mtus1
Swap70		Csnk1g2	B430010I23Rik
Ampd3		Oaz1	Sorbs2
Dkk3		Lsm7	Snx25
Arntl		Thop1	Acsl1
Xylt1		Map2k2	Casp3
Itpripl2		Zbtb7a	2001-03-01
Tmc7		Eef2	Tma16
B230311B06Rik		Fzr1	Gmip
Gde1		Tle5	Ncan
Gprc5b		Tdg	Nr2c2ap
Crym		Nfyb	Armc6
Gm45847		Txnrd1	Fkbp8
Cln3		Ckap4	Rab3a
Aldoa		Gas2l3	Pik3r2
Tmem219		Tmpo	Dda1
Ccdc189		Snrpf	Colgalt1
Ctf1		Metap2	Unc13a
Orai3		Ube2n	Fcho1
Hsd3b7		Poc1b	Eps15l1
Stx4a		Csrp2	Rnf150
Vkorc1		Nap1l1	Tbc1d9
Bag3		Rab3ip	Nanos3
Fgfr2		Cct2	Ier2
Ate1		Yeats4	Mast1
Htra1		Mdm2	Junb
Pstk		Nup107	Trir
Acadsb		Llph	Tnpo2
Oat		Cdk4	4921524J17Rik
Dock1		Ddit3	Siah1a
Stk32c		Naca	Zfp423
Adgra1		Timeless	Gm45464
Caly		Rpl41	Dok4
Fuom		Pa2g4	Dync1li2
Echs1		Rps26	Nae1
Ifitm3		Ikzf4	Ciao2b
Tmem80		Sarnp	Tradd
Ctsd		Ewsr1	4931428F04Rik
Tspan32		H2afv	Carmil2
Cd81		Purb	Acd
Pnpla6		Fignl1	Ranbp10
Arglu1		Eldr	Smpd3
Col4a1		Commd1	Zfp90
Naxd		Cct4	Zfp821
Lamp1		Xpo1	Calb2
Gas6		Ahsa2	Cmtr2
Rasa3		Rps27a	Hydin
Cfap97d2		Bod1	Znrf1
Arhgef10		Ubtd2	Zfp1
Kbtbd11		Npm1	Bcar1
Csmd1		Rars	Adamts18
Agpat5		Hmmr	Gan
Smim19		Slu7	Cotl1
Slc20a2		Rack1	Map1lc3b
Sfrp1		Cnot6	Zcchc14
Tacc1		Mgat4b	Banp
Fgfr1		Hnrnph1	Aprt
Fnta		Hnrnpab	Ankrd11
Saraf		Nhp2	Spire2
Trmt9b		Cdkn2aipnl	Tubb3
Dlc1		Hspa4	Dbndd1
Tusc3		Cdc42se2	Trim67
Asah1		G3bp1	Sipa1l2
Cyp4v3		Larp1	Kcnk1
Tlr3		Rnf187	Irf2bp2
Pdlim3		Rai1	Nrp1
1700029J07Rik		Gid4	Gria4
Slc25a4		Shmt1	Jrkl
Irf2		Mfap4	Zfp560
Wwc2		Mapk7	Zfp266
Tenm3		Ncor1	Ppan
Vegfc		Cenpv	S1pr5
Gpm6a		2410006H16Rik	Rab3d
Scrg1		Elac2	Elavl3
Mfap3l		Myh10	Rp9
Gm45650		Rpl26	Vps26b
Clcn3		Ctc1	Fam118b
Palld		Aurkb	Scn3b
Cpe		Cntrob	Ubash3b
Msmo1		Trp53	Grik4
Nat1		Fxr2	Nectin1
Psd3		Eif4a1	Trappc4
Csgalnact1		Polr2a	Ift46
Klhl26		2810408A11Rik	Kmt2a
Tmem59l		Eif5a	Fxyd6
Ssbp4		0610010K14Rik	Bace1
Bst2		Pelp1	Rnf214
Slc27a1		Arrb2	Pcsk7
Tmem38a		Psmb6	Zpr1
Nwd1		Pimreg	Ncam1
Tom1		Haspin	Dixdc1
Nr3c2		Ccdc92b	Arhgap20
Hhip		Mettl16	Elmod1
Gab1		Blmh	Dmxl2
Tecr		Rpl23a	Cib2
Gm26532		Sarm1	Ireb2
Gcdh		Suz12	Scaper
Dnase2a		Atad5	Hmg20a
Phkb		Zfp207	Lingo1
Lonp2		Psmd11	Sema7a
Gm19935		Lig3	Islr2
Lpcat2		Slfn9	Neo1
4930488L21Rik		Taf15	Arih1
Gnao1		Tada2a	Celf6
Amfr		Aatf	Parp6
Mt3		Brip1	Myo9a
Mt1		Ska2	Glce
Cpne2		Trim37	Coro2b
Ccdc102a		Srsf1	Fem1b
Adgrg1		Nme2	Csnk1g1
Kifc3		Nme1	Herc1
Cfap20		Lrrc59	Usp3
Cdh11		Spop	Rnf111
Cmtm3		Zfp652	Sltm
Nol3		Cbx1	Tcf12
Tmem208		Kpnb1	Zfp280d
Tppp3		Srcin1	Rfx7
Psmb10		Epop	Pygo1
Lcat		Pcgf2	Mapk6
Slc12a4		Rpl23	Ick
Dus2		Rpl19	Col12a1
Nqo1		Med1	Senp6
Mtss2		Psmd3	Elovl4
Nudt7		Cdc6	Snap91
Wwox		Top2a	Snhg5
Maf		Smarce1	Xrn1
Gcsh		Dnajc7	Zbtb38
1190005I06Rik		Psmc3ip	Cep70
Cyba		Tubg1	Rab6b
Rab4a		Becn1	1300017J02Rik
Agt		Rpl27	Tmem108
Capn9		Brca1	Pcbp4
2310022B05Rik		Lsm12	Rad54l2
Pdgfd		Ubtf	Cish
Yap1		Dcakd	Rassf1
Sesn3		Arf2	Rbm5
Dock6		Myl4	Rbm6
Tmem205		Tlk2	Inka1
Pigyl		Limd2	Wdr6
9530077C05Rik		Cep95	Ip6k2
Bmper		Nol11	Celsr3
39326		Psmd12	Pfkfb4
Acad8		Slc16a6	Dhx30
Ntm		Map2k6	Dync1li1
Aplp2		Fam104a	Golga4
4930581F22Rik		Rpl38	Exog
Srpr		Cdr2l	Wdr48
Fez1		Sumo2	Trak1
Hepacam		H3f3b	Ppp1r14c
Nrgn		Ubald2	Lrp11
Vwa5a		Snhg16	Hivep2
Sc5d		Srsf2	Cited2
Tbcel		Tk1	Nhsl1
Arhgef12		Birc5	Ptprk
Oaf		Pycr1	Soga3
D630033O11Rik		Sdc1	9330159F19Rik
Usp2		Smc6	Rnf146
Tmem25		Mycn	Ncoa7
2900052N01Rik		Ddx1	Tspyl1
Cadm1		Pdia6	Tspyl4
Zbtb16		Odc1	Fyn
Pts		Ywhaq	E130307A14Rik
Bco2		Rrm2	Rev3l
Il18		Rps7	Slc16a10
Cryab		Foxg1	Zbtb24
Acsbg1		G2e3	Sobp
Rcn2		Cfl2	Cd24a
Tspan3		Baz1a	Grik2
Scamp2		Ppp2r3c	Cep85l
Stra6		Prpf39	Sh3rf3
Islr		Fkbp3	Tbata
Insyn1		Mis18bp1	Lrrc20
Nptn		Rps29	Vps26a
Hexa		Rpl36al	Lrrtm3
Gm16759		Nemf	Jmjd1c
Map2k1		Arf6	Nrbf2
Igdcc4		Nin	Egr2
Plekho2		Psma3	Ank3
Aph1c		Daam1	Ube2d1
Rora		Syne2	Specc1l
Myo1e		Eif2s1	Prmt2
Mindy2		Tmem229b	Adarb1
Aqp9		Erh	Ube2g2
Tmod2		Coq6	2610008E11Rik
Lysmd2		Alkbh1	Shc2
Scg3		Kcnk10	Gm47163
Hmgcll1		Cpsf2	Palm
Lrrc1		Glrx5	Plppr3
Gclc		Papola	Prtn3
Elovl5		Vrk1	R3hdm4
Gsta4		Hsp90aa1	Arid3a
Tmem30a		Atp5mpl	Midn
Myo6		Siva1	Cirbp
Tpbg		Akt1	Apc2
Me1		Cdca4	Mex3d
Snx14		Mta1	Rexo1
Mthfs		D430020J02Rik	Diras1
Tmed3		Ncapg2	Atcay
Plscr4		Gtpbp4	Zfr2
Slc9a9		Mrpl32	Pip5k1c
Chst2		Trim27	Celf5
Gm16794		Hist1h1b	Gm16105
Rasa2		Hist1h2ap	Sirt6
Clstn2		Abt1	Glt8d2
Mras		Hist1h3f	D10Wsu102e
Slc35g2		Hist1h1d	Aldh1l2
Pccb		Hist1h3e	Nuak1
Gm29521		Hist1h2ae	Ano4
Ephb1		Hist1h4d	Scyl2
Nphp3		Hist1h1e	Apaf1
Ppm1m		Hist1h3c	Vezt
Abhd14b		Hist1h2ab	Socs2
Parp3		Hist1h1a	Atp2b1
Tex264		Gmnn	Kitl
Gnai2		BC005537	Ppfia2
Slc38a3		Tdp2	Syt1
Dag1		Sox4	Osbpl8
Amt		E2f3	Atxn7l3b
Tcta		Riok1	Kcnmb4
Klhdc8b		Eef1e1	Cnot2
Lamb2		Nol7	Cpsf6
Dalrd3		Jarid2	Dyrk2
Slc26a6		Nup153	Srgap1
Uqcrc1		Dek	Usp15
Plxnb1		Cenpp	2009-03-01
Cspg5		Cks2	Agap2
Scap		Gadd45g	B4galnt1
Lrrc2		Cplx2	Arhgef25
Arpp21		Thoc3	Kif5a
Crtap		Nop16	Dctn2
Stt3b		Mxd3	R3hdm2
Gadl1		Grk6	Nxph4
Gm2415		Ddx41	Myo1a
Ctdspl		Ddx46	Tac2
Acaa1a		B230219D22Rik	Baz2a
Myrip		H2afy	Smarcc2
Cck		Hnrnpa0	Rdh5
Hhatl		Hnrnpk	Neurod4
Ccdc13		Naa35	Patz1
Gask1a		Golm1	Tug1
Tcaim		Dapk1	Morc2a
Lars2		Platr25	Osbp2
Plekhg1		Srd5a1	Nipsnap1
Syne1		Gm17108	Camk2b
Ginm1		Trip13	Zmiz2
Sash1		Arrdc3	Nacad
Samd5		Cetn3	Cnrip1
Epm2a		Rps23	Actr2
Utrn		Dhfr	Sertad2
Plagl1		Jmy	Peli1
Phactr2		Tbca	0610010F05Rik
Fuca2		Zbed3	Bcl11a
Aig1		Aggf1	Mtif2
Txlnb		Gm29543	Rtn4
Ifngr1		Nsa2	Psme4
Pex7		Utp15	Nsg2
Map7		Btf3	Fbll1
Pde7b		Smn1	Gabrg2
Lama2		Rad17	Ccnjl
Gm46218		Ak6	Ebf1
Echdc1		Cenph	Cyfip2
Hint3		Ccnb1	Zfp354c
Tpd52l1		Cenpk	Ube2b
Amd1		Dimt1	Ppp2ca
Ddo		Kif2a	Aff4
Smpd2		Gpbp1	Fam114a2
Ppil6		Zfp131	Mfap3
Afg1l		Thoc7	Hist3h2ba
Snx3		Slc4a7	Hist3h2a
Nr2e1		Rpl15	Arf1
Slc35f1		Rtraf	Snap47
Man1a		Rps24	Mprip
Msl3l2		Ppif	Rasd1
Gja1		Gnl3	Tmem11
Serinc1		Pbrm1	Usp22
Fabp7		Nt5dc2	Ulk2
Smpdl3a		Nisch	Ubb
P4ha1		Wapl	Zkscan6
Spock2		Tspan14	Rnf227
Psap		Psmc6	Chd3
Aifm2		Cdkn3	Kdm6b
Tspan15		Wdhd1	Efnb3
Kif1bp		Mapk1ip1l	Nlgn2
Reep3		Dlgap5	Plscr3
Slc16a9		Apex1	Neurl4
Fam13c		Hnrnpc	Rabep1
Phyhipl		Rpgrip1	Nup88
Lrrc75b		Supt16	6330403K07Rik
Ddt		Mrpl52	Spns2
Gstt3		Haus4	Ube2g1
Gstt1		Acin1	Tax1bp3
Gstt2		Pabpn1	Pafah1b1
Chchd10		Nedd8	Mnt
S100b		Cenpj	Smg6
Pttg1ip		Pspc1	Ssh2
Pfkl		Dleu2	Ankrd13b
Icosl		Rnaseh2b	Sez6
Agpat3		Fzd3	Traf4
Cstb		Pbk	Supt6
Ilvbl		Esco2	Cdk5r1
Syde1		Cdca2	Ap2b1
Bsg		R3hcc1	Heatr6
Gpx4		Esd	Synrg
Atp5d		Zc3h13	Dusp14
Ndufs7		Tpt1	Acaca
Plk5		Nufip1	Ints2
Uqcr11		Serp2	Ypel2
Izumo4		Wbp4	Gdpd1
1190007I07Rik		Tdrd3	Ppm1e
Appl2		Mzt1	Mtmr4
Rfx4		Dis3	Dynll2
Timp3		Uchl3	Vezf1
Chpt1		Gm10076	Dgke
Ikbip		Ipo5	Gm45716
Rmst		Rpl37	Cox11
Cfap54		Nup155	Mbtd1
Ntn4		Nipbl	Tob1
Fgd6		Skp2	Cacna1g
Tmcc3		Dnajc21	Samd14
Plxnc1		Dap	Mllt6
Eea1		Cct5	Neurod2
Tmtc2		Rpl30	Thra
Pawr		Pabpc1	Casc3
Phlda1		Ywhaz	Acly
Rab21		Klf10	Vat1
Tmbim4		Lrp12	Rnd2
Rxylt1		Eif3e	Arl4d
Tspan31		Eny2	Mpp3
Os9		Eif3h	Hdac5
Dtx3		Rad21	Atxn7l3
Gli1		Tbc1d31	Rundc3a
Lrp1		Zhx1	Fam171a2
Tmem198b		Atad2	Gpatch8
Cd63		Nsmce2	Adam11
Bloc1s1		Puf60	Mapt
Pik3ip1		Rpl8	Kansl1
Selenom		Eif3d	Tanc2
Tcn2		H1f0	Ddx42
Gal3st1		Eif3l	Ddx5
Sec14l2		Josd1	Bptf
Rnf215		Gtpbp1	Sstr2
Castor1		Rpl3	Cog1
Gas2l1		Atf4	Btbd17
Rasl10a		Rbx1	Hid1
Emid1		Rangap1	Jpt1
Kremen1		Phf5a	Grb2
Znrf3		Cenpm	Prpsap1
Aebp1		Phf21b	Ube2o
Hus1		Fbln1	Cygb
Vstm2a		Zbed4	Prcd
Slc1a4		Kif21a	Jmjd6
Lgalsl		Zcrb1	Mettl23
Ugp2		Ccnt1	Mgat5b
Mdh1		Ddx23	Tnrc6c
B3gnt2		Tuba1b	Rbfox3
Fam161a		Mcrs1	Cbx2
Cfap36		Bcdin3d	Tbc1d16
Prorsd1		Racgap1	Bahcc1
Acyp2		Smarcd1	Actg1
Erlec1		Csrnp2	Mafg
Cpeb4		Eif4b	Rac3
Rhbdf1		Pfdn5	Cybc1
Kcnip1		Pcbp2	Kif3c
Pttg1		Tarbp2	Fkbp1b
Rnf130		Atp5g2	Atad2b
Sqstm1		Cbx5	Rhob
Sar1b		Hnrnpa1	Pum2
Jade2		Nmral1	Fam49a
Gm12216		Rsl1d1	Lratd1
Slc22a4		2610020C07Rik	Hpcal1
P4ha2		Gspt1	Gm5784
Acsl6		Fopnl	Gm49700
Anxa6		Ypel1	Id2
Gm2a		Ranbp1	Sox11
Sparc		Cldn5	Gm20208
Igtp		B3gnt5	Myt1l
Irgm2		Map6d1	Sh3yl1
2610507I01Rik		Camk2n2	Lamb1
Srebf1		Psmd2	Cbll1
Tom1l2		Polr2h	Prkar2b
Epn2		1300002E11Rik	Twistnb
Adora2b		Tra2b	Hdac9
Zswim7		Rfc4	Tspan13
Tvp23b		Lsg1	Bzw2
2810001G20Rik		Ncbp2	Zfp277
Atp1b2		Senp5	Dock4
Mpdu1		Fyttd1	Lrrn3
Tnfsf13		Rpl35a	Strn3
Tnfsf12		Heg1	Akap6
Tmem256		Ccdc14	Klhdc2
Acadvl		Cip2a	Atl1
Pld2		Cep97	Actr10
Mink1		Rpl24	2700049A03Rik
Inca1		Trmt10c	Dact1
Kif1c		Tomm70a	Jkamp
Derl2		Cggbp1	Rtn1
Wscd1		Atp5j	Ppm1a
Slc13a5		Usp16	Prkch
Xaf1		Cct8	Syt16
Cyb5d2		Mis18a	Ppp2r5e
Nxn		Atp5o	Ccdc177
Trp53i13		Morc3	Synj2bp
Nek8		Chaf1b	Dpf3
Tlcd1		Hmgn1	Dcaf4
Rab34		Gtf2h5	Rbm25
Proca1		Dynlt1a	D030025P21Rik
Sdf2		Dynlt1f	Ylpm1
Aldoc		Tcp1	Dlst
Pigs		Wtap	Rps6kl1
Slc46a1		Psmb1	Gpatch2l
Ksr1		Chd1	Vash1
Omg		Thoc6	Irf2bpl
Crlf3		Rnps1	Eml5
38231		Rps2	Foxn3
Cuedc1		Ube2i	Nrde2
Msi2		Nme4	Ccdc88c
C030037D09Rik		Luc7l	Ppp4r3a
Tmem100		Rps10	Chga
Hlf		Snrpc	Itpk1
Tom1l1		Rpl10a	Btbd7
Acsf2		Fkbp5	Unc79
Pdk2		Srpk1	D430019H16Rik
Copz2		Kctd20	Ccdc85c
Arhgap23		Stk38	Evl
Lasp1		Srsf3	Meg3
B230217C12Rik		Ppil1	Dync1h1
Ppp1r1b		Pim1	Rcor1
Erbb2		Rnf8	Klc1
Nr1d1		Ccdc167	Ppp1r13b
P3h4		Btbd9	Cep170b
Fkbp10		U2af1	Tmem121
Cnp		Brd4	Zfp386
Stat5b		Zfp955a	Tasor2
Atp6v0a1		Hnrnpm	Dip2c
Ramp2		Rps28	Tbce
Ifi35		Kifc1	Arid4b
Etv4		Wdr46	Hecw1
Dusp3		Rps18	Rala
Mpp2		Zbtb12	Vps41
G6pc3		Ehmt2	Elmo1
Gm11627		Lsm2	Gm47664
Fzd2		Vars	Zfp184
Gfap		Prrc2a	Zfp322a
Acbd4		Tcf19	Gm40841
Hexim1		Tubb5	2610307P16Rik
1700023F06Rik		Nrm	Exoc2
Rprml		Ppp1r10	Tubb2b
Wnt3		Abcf1	Nrn1
Nsf		Hsp90ab1	Smim13
1810010H24Rik		Rpl7l1	Kdm1b
Pitpnc1		Tbcc	Spin1
Gna13		Sgo1	Nfil3
Wipi1		Mpnd	Gm48623
Prkar1a		Chaf1a	Gprin1
Fam20a		Uhrf1	Nsd1
Abca8b		Safb	Prr7
Abca8a		Rpl36	Dbn1
Kcnj16		Smchd1	Fam193b
Sox9		Ndc80	Agtpbp1
Gm11681		Wdr43	Ice1
Slc9a3r1		Dpy30	Tert
Grin2c		Fam98a	Brd9
Fads6		Cebpz	Exoc3
Mif4gd		Hnrnpll	Glrx
Caskin2		Srsf7	Rhobtb3
Acox1		Cox7a2l	Mctp1
Snhg20		Msh2	Slf1
40057		Msh6	Nr2f1
Tha1		Zeb1	Lysmd3
Timp2		Kif5b	C130071C03Rik
Lgals3bp		Wac	Gm26803
Gaa		Usp14	Gm17750
Rnf213		Snrpd1	Rasa1
0610009L18Rik		Rbbp8	Edil3
Oxld1		Ss18	Vcan
Dcxr		Rnf138	Serinc5
Ogfod3		Slc39a6	Lhfpl2
Fn3k		Fhod3	F2r
Ncoa1		Iws1	Enc1
Itsn2		Epb41l4aos	Map1b
Fam228b		Kif20a	Bdp1
Laptm4a		Cdc25c	Serf1
Rdh14		Egr1	Pik3r1
Vsnl1		Snhg4	Srek1
Ntsr2		Zmat2	Sgtb
Asap2		Dcp2	Shld3
Itgb1bp1		Trim36	Shisal2b
Adam17		Eif1a	Zswim6
Grhl1		Ap3s1	Pde4d
Cys1		Sncaip	Rab3c
Tmem18		Lmnb1	Arl15
Bcap29		Rps14	Hcn1
Sypl		Csnk1a1	Paip1
F730043M19Rik		A330084C13Rik	4833420G17Rik
Atxn7l1		Me2	Cadps
Agmo		Ska1	Gm5087
Dgkb		Rpl17	Synpr
Nrcam		Smad2	Top2b
Stxbp6		Pias2	Gm2237
Dtd2		Setbp1	Gng2
Nubpl		Txnl4a	Fam149b
Arhgap5		Ppp1ca	Ppp3cb
Npas3		Brms1	Kat6b
Mdga2		Sf3b2	Zmiz1
Pygl		Banf1	Arf4
Trim9		Eif1ad	Erc2
Dhrs7		Cfl1	Actr8
Rhoj		Fau	Cacna1d
Hspa2		Sf1	Sh3bp5
Ppp1r36		Ppp1r14b	Mapk8
Churc1		Stip1	Gpr137c
Fut8		Snhg1	Armh4
Mpp5		Hnrnpul2	Mettl17
Pigh		Mta2	Chd8
Rdh12		Eef1g	Rab2b
2310015A10Rik		Incenp	Rem2
Gm30025		Fen1	Slc7a8
Galnt16		Tmem258	Zfhx2os
Acot2		Ccdc86	Zfhx2
Acot6		Fam111a	Thtpa
Ptgr2		D030056L22Rik	Jph4
Aldh6a1		Kif20b	Carmil3
Lin52		2005-03-01	Zmym5
Isca2		Kif11	Zmym2
Erg28		Cep55	Atp8a2
Tgfb3		Hells	Amer2
Cipc		Bloc1s2	Sacs
Dio2		Npm3	Trim13
Gm26512		Nolc1	Xkr6
Galc		Stn1	Msra
Fbln5		Gsto1	Mir124a-1hg
Fam181a		Smc3	Trim35
Gm29508		Eif3a	Stmn4
Ifi27		Rbm3	Dpysl2
Clmn		Bcor	Bnip3l
Syne3		Med14	Ppp2r2a
Hhipl1		Ddx3x	Chmp7
Cyp46a1		Rpl39	Ccar2
Ankrd9		Upf3b	Xpo7
Traf3		Thoc2	Gfra2
Gm40578		Utp14a	Slc25a30
Ckb		Rbmx2	Gtf2f2
Zfyve21		Phf6	Kctd4
Clba1		Hprt	Tsc22d1
Wdr60		Rbmx	Enox1
Itgb8		Fmr1	Akap11
Asb13		Hmgb3	Pcdh8
Gli3		Hcfc1	Pcdh20
Inhba		Flna	Klf12
Sugct		Rpl10	Tbc1d4
Epdr1		Vbp1	Mycbp2
Zscan26		Rab39b	Slain1
Hist1h2bc		Zfx	Rnf219
Acot13		Eif2s3x	Wdr70
9330162012Rik		Eda2r	Basp1
Gpld1		Kif4	Trio
Dusp22		Nono	Sema5a
Serpinb9		Rps4x	Rims2
Serpinb6a		Brwd3	Zfpm2
1110046J04Rik		Hmgn5	Angpt1
Tubb2a		Sh3bgrl	Csmd3
Slc22a23		Pou3f4	Samd12
Phactr1		Hdx	Fbxo32
Mcur1		Tspan6	Tmem65
Rnf182		Rpl36a	Mtss1
Nhlrc1		Armcx4	Kcnq3
Id4		Bex2	Phf20l1
A330048O09Rik		Tceal9	Peg13
Ecm2		Bex3	Ptk2
Gm32834		Morf4l2	Ly6e
S1pr3		Pak3	Ly6c1
Shc3		Huwe1	Ly6h
Diras2		Smc1a	Zfp41
Sptlc1		Ubqln2	Zc3h3
Sfxn1		Mbtps2	Tigd5
Higd2a		Zrsr2	Scrt1
Txndc15		Ofd1	Zfp647
Cxcl14		Tmsb4x	Rbfox2
Ntrk2		Gm21887	Cacng2
Gm47423		Gm47283	Mfng
Gas1		Vamp7	Pdxp
Ptch1			Triobp
Ctsl			Csnk1e
Zfp595			Sun2
9430065F17Rik			Zc3h7b
Adcy2			2003-09-01
Pdcd6			Ttll1
Erap1			Mpped1
Arsk			Sult4a1
A830082K12Rik			5031439G07Rik
Mblac2			Lncppara
A230107N01Rik			Brd1
Ccnh			Pim3
Hapln1			Trabd
Ssbp2			Mapk11
Fam151b			Ppp6r2
Thbs4			Mapk8ip2
Cmya5			Alg10b
Arsb			Abcd2
Scamp1			Nell2
Pde8b			2610037D02Rik
Fcho2			Arid2
Mast4			Slc38a2
Rgs7bp			Kansl2
Smim15			Cacnb3
Il6st			Kmt2d
Mocs2			Rhebl1
Itga1			Lmbr1l
Parp8			Tuba1a
Hmgcs1			4930578M01Rik
Nim1k			Spats2
Abhd6			Asic1
Fam107a			Dip2b
Ptprg			Pou6f1
3830406C13Rik			Map3k12
Ngly1			Calcoco1
Thrb			Pde1b
Nr1d2			Crebbp
Anxa7			Anks3
Camk2g			Ubn1
Vcl			Rbfox1
Ap3m1			Carhsp1
Adk			Tvp23a
Lrmda			Snn
Dlg5			Ntan1
Anxa11			Bmerb1
Il17rd			Ydjc
Prkcd			Hic2
Itih3			Dgcr2
Nek4			Rtn4r
Spcs1			Hira
Hacl1			Klhl24
Btd			Dvl3
Vstm4			Map3k13
Gdf10			Senp2
Glud1			Eif4a2
Ccser2			St6gal1
Prxl2a			Ccdc50
Fermt2			Atp13a3
Gm15601			Tmem44
Ddhd1			Fbxo45
Cgrrf1			Lrch3
Samd4			Zfp148
Peli2			Kalrn
Pnp			Iqcb1
Ndrg2			Golgb1
Dad1			Stxbp5l
Abhd4			Gsk3b
Lrp10			Gap43
Slc22a17			Zbtb20
Cmtm5			Cd200
Cpne6			Tagln3
Emc9			Plcxd2
Dhrs1			Cd47
Parp4			Cblb
Gjb2			Senp7
Gm4491			Crybg3
Gjb6			Epha3
Cryl1			Zfp654
Il17d			Mir99ahg
Tnfrsf19			Cxadr
Ebpl			App
Fam124a			Bach1
Ctsb			Paxbp1
Fdft1			Itsn1
Zfp395			Rcan1
Scara3			Dop1b
Clu			Ttc3
Ephx2			Brwd1
Ptk2b			Pcp4
Nefl			Dscam
Rhobtb2			Arid1b
Sorbs3			Tulp4
Lgi3			Rps6ka2
Itm2b			Afdn
Vwa8			Smoc2
Rgcc			Ppp2r1a
Cnmd			Zfp51
Pcdh17			Zfp760
Pcdh9			Zfp946
Commd6			Srrm2
Cln5			Pdpk1
Fbxl3			Syngr3
Ednrb			Telo2
9330188P03Rik			Nudt3
Gm6145			Pacsin1
Spry2			Mtch1
Gpc5			Mdga1
Gpc6			Abcg1
Cldn10			Sik1
Dnajc3			Zfp811
Mbnl2			Zfp955b
Farp1			Zfp81
B930095G15Rik			Zfp101
Tm9sf2			Rab11b
Clybl			Brd2
Pcca			Prrt1
Ggact			Dxo
Selenop			1110038B12Rik
Ghr			Ddah2
AW549877			Ly6g6e
Lifr			Bag6
Slc1a3			Ppp1r18
Ranbp3l			Atat1
Nadk2			Zfp57
Spef2			Tnfrsf21
Ank			Slc25a27
Dnah5			Rcan2
Ctnnd2			Cdc5l
Snhg18			Tmem151b
Gm32618			Slc29a1
Sdc2			Tmem63b
Cpq			Bicral
Mtdh			Usp49
Laptm4b			Foxp4
Rida			Nfya
Spag1			Plcl2
Baalc			Satb1
Cthrc1			Gm27217
Emc2			Kcnh8
Sybu			Dpp9
Trps1			A230051N06Rik
Enpp2			Ptprs
Deptor			Ranbp3
Sntb1			Gtf2f1
Wdyhv1			Tubb4a
Ndufb9			Ankrd12
Sqle			Myl12b
Asap1			Ypel5
Adgrb1			Ehd3
Lynx1			Spast
Naprt			Cdc42ep3
Iqank1			Dhx57
Nrbp2			Sos1
Grina			Map4k3
Oplah			Tmem178
Vps28			Slc8a1
Cyhr1			Prkce
Tst			Cript
Cdc42ep1			Calm2
Lgals1			Fbxo11
Gcat			Mtpap
1700088E04Rik			Epc1
Tmem184b			Mpp7
Cbx7			Riok3
Syngr1			Asxl3
Chadl			Nol4
Polr3h			Zfp397
Pmm1			Celf4
Cyp2d22			Wdr33
Serhl			Bin1
Prr5			Nrep
Gramd4			Apc
Tafa5			Fam13b
Mlc1			Brd8
Mapk12			Reep2
Cpne8			Lrrtm2
Lrrk2			Matr3
Adamts20			Paip2
Dbx2			Cxxc5
Slc48a1			Gm10544
Pfkm			Pcdhb9
Tmbim6			Taf7
Faim2			BC037039
Mettl7a1			Lars
Gm49492			Rbm27
Dazap2			Tcerg1
Csad			Ppp2r2b
Rarg			Dpysl3
Prr13			Jakmip2
Cluap1			Gm31706
Vasn			Ccdc112
Cdip1			Fem1c
Rogdi			Atg12
Nagpa			Csnk1g3
Alg1			Zfp608
Abat			Phax
Emp2			Apcdd1
Tekt5			St8sia3
Socs1			Onecut2
Mpv17l			Nedd4l
Cebpd			Zfp532
Pkp2			Rnmt
Ccdc74a			Tcf4
Prodh			Dcc
Arvcf			Smad4
Comt			Smad7
Txnrd2			Ctif
Clcn2			Rnf165
Etv5			Pard6g
Bcl6			Gm16286
Lpp			Ctdp1
Atp13a4			Mbp
Hes1			Tshz1
Acap2			Dok6
Pigz			Kdm2a
Itgb5			Sptbn2
Hacd2			Rbm4b
Sema5b			Rbm4
Parp14			Peli3
Parp9			Cnih2
Slc15a2			Fam89b
Fstl1			Cdc42ep2
Arhgap31			Ppp2r5b
B4galt4			Ehd1
Igsf11			AC109619.1
Gm36742			Flrt1
Lsamp			Rcor2
Gm19522			Gm50232
Atp6v1a			2700081O15Rik
Boc			Syt7
Ccdc80			Tmem132a
Slc35a5			Gnaq
Nectin3			Zfand5
6430553K19Rik			Cemip2
Alcam			Smarca2
St3gal6			Pum3
Cldnd1			Slc1a1
Chmp2b			4430402I18Rik
Cadm2			9930021J03Rik
Gbe1			Ranbp6
Ncam2			Uhrf2
Jam2			Pten
Adamts1			Aldh18a1
Olig1			Lcor
Ifnar2			Frat1
Il10rb			Frat2
Dnajc28			Morn4
Son			Crtac1
Cbr1			Hif1an
Cbr3			Gm26644
Hlcs			Sema4g
Pigp			Oga
A630089N07Rik			Ldb1
Mpc1			Psd
Qk			Cuedc2
Pacrg			Actr1a
Acat3			Ina
Lnpep			Pcgf6
Spaca6			Taf5
Paqr4			Sh3pxd2a
Atp6v0c			Mxi1
Eci1			Gm30541
Bricd5			Shoc2
Caskin1			Ccdc186
Ndufb10			Pnliprp2
Hagh			Hspa12a
Fahd1			Shtn1
Gnptg			Cacul1
2810468N07Rik			Nanos1
Lmf1			Clcn5
Haghl			Syp
Fam173a			Gm14703
Metrn			Gripap1
Rhbdl1			Cask
Rhot2			Uba1
Mcrip2			Elk1
Mettl26			Nkap
Fam234a			Rab33a
Atp6v0e			Mospd1
Phf1			Htatsf1
Cuta			Fgf13
AI413582			Atp11c
Cyp4f17			Aff2
Cyp4f15			Atp2b3
Cyp4f14			Pdzd4
Cyp4f13			L1cam
37316			Mecp2
Tapbp			Plxna3
Gm19412			Prkx
H2-K1			Pcyt1b
Ring1			Maged1
H2-Ke6			Amer1
Slc39a7			Zc4h2
Col11a2			Nap1l2
Psmb9			Tsix
Psmb8			Rlim
Tap2			Nexmif
2310061I04Rik			Magee2
H2-T22			5330434G04Rik
Gabbr1			Atrx
H2-M3			Atp7a
Gm42418			Zfp711
AY036118			Tmem35a
Mmut			Armcx1
Pla2g7			Armcx2
Enpp5			Tmsb15b2
Vegfa			Tmsb15b1
Rsph9			Frmpd3
Yipf3			Ammecr1
2310039H08Rik			Dcx
Daam2			Tro
Kat2b			Wnk3
Mydgf			Kdm5c
Plin3			Acot9
Vmac			Sms
Ndufa11			Sh3kbp1
Rfx2			AC149090.1
Gpr108
Rab31
Ltbp1
Crim1
Fez2
Cyp1b1
Atl2
Zfp36l2
Epas1
Nrxn1
Bambi
Svil
Arhgap12
Abhd3
Gm6277
Cables1
Npc1
Ankrd29
Osbpl1a
Impact
Kctd1
Aqp4
Ttr
Garem1
Dtna
Mapre2
Sft2d3
Reep5
Nme5
Gm36037
Ctnna1
Sil1
Spata24
Psd2
Cystm1
Slc35a4
Tmco6
3222401L13Rik
Pcdh1
Ndfip1
Fgf1
Arhgap26
Nr3c1
Mcc
Kcnn2
Tmed7
Sema6a
Tnfaip8
C030005K06Rik
Hsd17b4
Prr16
Gramd3
Megf10
Pdgfrb
Sec11c
Lman1
Mbd2
Mro
Mapk4
Gm9925
Acaa2
BC031181
Slc14a1
Dipk1c
Cyb5a
Tmx3
Cpt1a
Aldh3b1
Unc93b1
Gstp1
Pitpnm1
Pcx
Ctsf
B4gat1
Yif1a
4930481A15Rik
Ccdc85b
Efemp2
Snx32
Ltbp3
Malat1
Neat1
Gm42067
Gm14966
Nrxn2
Gm14964
Prdx5
Plcb3
Macrod1
Rtn3
Plaat3
Tmem179b
B3gat3
Ahnak
Asrgl1
Fth1
Fads2
Fads1
Tle4
Psat1
Rorb
Trpm3
Klf9
Ptar1
Fam189a2
Tjp2
Pgm5
Kank1
Vldlr
Glis3
Ak3
Gldc
Prkg1
Papss2
Ifit3
Ifit3b
Ifit1
Pcgf5
Ppp1r3c
Fgfbp3
Ide
Exoc6
Plce1
Tbc1d12
Sorbs1
Tm9sf3
Avpi1
BC037704
Scd2
Scd1
Wnt8b
Mfsd13a
Trim8
AA387883
Add3
Rbm20
Pdcd4
Bbip1
Gm31356
Tcf7l2
Adrb1
Emx2os
Fam45a
Prdx3
Zfp950
Wdr45
Slc35a2
Pcsk1n
Dynlt3
Tspan7
Mid1ip1
Atp6ap2
Maoa
Maob
Ndp
Fundc1
Araf
Zcchc12
Lonrf3
Pgrmc1
Lamp2
Dcaf12l1
Zfp280c
Firre
Gpc4
Sox3
Cdr1os
Slitrk2
Mtm1
Bgn
Bcap31
Renbp
Dnase1l1
Atp6ap1
Cmc4
Tmem47
Dmd
Gk
Zc3h12b
Stard8
Eda
Gdpd2
Nlgn3
Ogt
Hdac8
Phka1
Taf9b
Lpar4
Pcdh11x
Diaph2
Drp2
Gprasp2
Arxes2
Tceal3
Zcchc18
Mid2
Col4a5
Nxt2
Tmem164
Chrdl1
Hsd17b10
Kantr
Usp51
Mageh1
Kctd12b
Sat1
Car5b
Pir
Gpm6b
Trappc2
Rab9
mt-Nd1
mt-Nd2
mt-Atp8
mt-Nd3
mt-Nd4l
mt-Nd4
mt-Nd5
mt-Nd6

## Sheet: Supplementary table 3.2
Pseudotime gene module-qNSC
Module 1	Module 2	Module 3	Module 4
Jun	Serpine2	Nnat	Ecrg4
Zfp36	Gpr37l1	Phgdh	Rpl12
Junb	Atp1a2	Ftl1	Id1
Fos	Hsd11b1	Mt2	Rps21
Egr1	Fjx1	Nrgn	Trim2
	Slc1a2	Nfyb	Rps3a1
	Cst3	Sparc	Lpar1
	Fabp5	Tuba1a	Marcksl1
	Car2	Fth1	Hmgn2
	Slc7a11	mt-Nd4l	Stmn1
	Bcan	mt-Nd4	Rpl11
	Gstm1		Rpl9
	Plpp3		Tmsb10
	Slc4a4		Ccnd2
	Ptn		Rps9
	Tril		Rps5
	Apoe		Rps16
	Luzp2		Rpl13a
	Mfge8		Rps3
	Htra1		Rpl27a
	Mt3		Rpl18a
	Cadm1		Nfix
	Cspg5		Rpl13
	Syne1		Hspa8
	S100b		Rps25
	Ppp1r1b		Rplp1
	Cxcl14		Eef1a1
	Rgcc		Rpsa
	Cldn10		Rpl14
	Lsamp		Rps12
	AC149090.1		Rps15
			Rps27a
			Mfap4
			Sox11
			Rps7
			Hsp90aa1
			Map1b
			Gpx8
			Rpl15
			Tpt1
			Rpl3
			Slc38a1
			Hnrnpa1
			Zbtb20
			Rps10
			Hsp90ab1
			Kcnn2
			Ppp1r14b
			Rpl10
			Tmsb4x
			mt-Co1
			mt-Co3

## Sheet: Supplementary table 3.3
Pseudotime gene module-aNSPC+NB/IMN
Module 1	Module 2	Module 3	Module 4
Rgs20	Rrs1	Slco5a1	Rims1
Mybl1	Eya1	Kcnb2	Phf3
Prex2	Rpl31	Khdrbs2	Dst
Terf1	Pantr1	Sema4c	Arhgef4
Mcm3	Tex30	Nck2	Inpp4a
Prim2	Asnsd1	Pgap1	Myo1b
1700019D03Rik	Hspd1	Spats2l	Gls
Stk17b	Hspe1	Klf7	Clk1
Gm10561	Rftn2	Map2	Fam117b
Sgo2a	Orc2	Epha4	Nrp2
2810408I11Rik	Tmem237	Nyap2	Sphkap
Acadl	Pard3b	Dgkd	Agap1
Bard1	Eef1b2	St8sia4	Kif1a
Plcd4	Xrcc5	Rnf152	Ccdc93
Fbxo36	Rpl37a	Cntnap5a	Nfasc
Ncl	Ctdsp1	Clasp1	Syt2
Ackr3	Usp37	Klhdc8a	Zfp281
Pask	Acsl3	Cntn2	Fam163a
Ppp1r7	2810459M11Rik	Pik3c2b	Dnm3
Dtymk	Ptma	Kdm5b	Olfml2b
Ube2t	Ube2f	Arl8a	Cnih3
Gpr37l1	Hes6	Nav1	Enah
Kif14	Fam174a	Kif21b	Tgfb2
Aspm	Cdh20	Gm4258	Prox1
Cenpl	Inhbb	B3galt2	Sertad4
Atp1a2	Dbi	Arpc5	Syt14
Kcnj10	Ddx18	Nmnat2	Plxna2
Tagln2	Zranb3	Rnasel	Grin1
Lin9	Mapkapk2	Xpr1	Camsap1
Cnih4	Nucks1	Qsox1	Gle1
Ppp2r5a	Snrpe	Astn1	Sptan1
Hspa14	Btg2	Rabgap1l	Prrc2b
Mcm10	Csrp1	Gas5	Rc3h2
Mastl	2310009B15Rik	Kifap3	Rabgap1
Sapcd2	Tsen15	Mgst3	Scai
Ptgds	Rgs16	Nhlh1	Acvr2a
Exosc2	Mr1	Igsf8	Epc2
Aif1l	Tor1aip1	Cadm3	Fmnl2
Swi5	Mrps14	Mndal	Rbms1
Phf19	Cacybp	Ifi203	Kcnh7
Cntrl	Prdx6	Cep170	Scn2a
Gca	Creg1	Zbtb18	Cers6
Spc25	Ildr2	Mark1	Itga6
Dlx1	Fh1	Kcnk2	Ypel4
Pde1a	Hnrnpu	Prox1os	D430041D05Rik
Nup35	Efcab2	Frmd4a	Oip5os1
Ssrp1	Parp1	Celf2	Frmd5
B230118H07Rik	Pycr2	Bmi1	Slc24a5
Slc1a2	Dusp10	Cacna1b	Myef2
Kif18a	Cenpf	Nsmf	4930402H24Rik
Ccdc34	Gm38037	Npdc1	Snap25
Arhgap11a	Suv39h2	Gpsm1	Flrt3
Bub1b	Phyh	Olfm1	Syndig1
Knl1	Nudt5	Tsc1	Rbm39
Chac1	Vim	Dolpp1	Vstm2l
Map1a	Nrarp	Ncs1	Chd6
Ncaph	Ssna1	Sh2d3c	Adnp
Nphp1	Notch1	Stxbp1	Kcnq2
Mgme1	Set	Zeb2	Zfhx4
Nxt1	Ass1	Kif5c	Zfp704
Gins1	Abl1	Cacnb4	Skil
Id1	Rpl12	Tbr1	Fat4
Dsn1	Hspa5	Scn3a	Maml3
Fam83d	Rbm43	B3galt1	Ccnl1
Mybl2	Nmi	Dync1i2	Slitrk3
Sdc4	Rif1	2600014E21Rik	Gria2
Tfap2c	Tank	Zfp385b	Tmem131l
Col9a3	Ssb	Ube2e3	Trim2
Anxa5	Hat1	Itga4	1500004A13Rik
Ccna2	Wipf1	Neurod1	Igsf3
Plk4	Hnrnpa3	Fam171b	Slc22a15
Larp1b	Nfe2l2	Serping1	Vangl1
Lhfp	Selenoh	Mapk8ip1	Trim33
Exosc8	Gm19426	Scg5	Rsbn1
Spg20	Psmc3	Rhov	Kcnd3
Wwtr1	Mdk	Sema6d	Plppr5
Lxn	Trp53i11	Eid1	Gm26871
Trim59	Gm13889	Chgb	Rwdd3
Tmem144	Rcn1	Plcb1	Ank2
Mnd1	Pax6	Pak7	Elovl6
Nes	Nop10	Scrt2	Prkacb
Iqgap3	Fam98b	Necab3	Ttll7
Pmf1	Knstrn	Map1lc3a	St6galnac3
Pbxip1	Oip5	Dlgap4	Lrrc7
S100a13	Pdia3	Nnat	Pnisr
S100a16	Serf2	Mafb	Srsf12
S100a6	B2m	Zfas1	Frmd3
S100a11	Sord	Atp9a	Sh3gl2
S100a10	Gatm	Stmn3	Dock7
Hist2h2ac	Dut	Zbtb46	Ttc4
Hist2h2bb	Kcnip3	Pkia	Tut4
Notch2	Snrpb	Zc2hc1a	Hivep3
Phgdh	Nop56	Stmn2	Smap2
Tent5c	Cdc25b	Fabp5	Maco1
Rhoc	Snx5	Ralyl	Rsrp1
Vcam1	Naa20	Bhlhe22	Iffo2
Gclm	Insm1	Cyp7b1	Vps13d
Bcar3	Cst3	Pik3ca	Kif1b
1810037I17Rik	E2f1	Nbea	Rere
Bdh2	Chmp4b	Ppm1l	Slc45a1
Ddit4l	Raly	Cd1d1	Prkcz
Odf2l	Eif2s2	Mex3a	Akap9
Ddah1	Tgif2	Rusc1	Sh3bp2
Depdc1a	Rbl1	Celf3	Dok7
Rad54b	Pkig	Sema6c	Pcdh7
Fam92a	Ddx27	Mllt11	Limch1
Gm11837	Fam210b	Sv2a	Gabra2
Decr1	Atp5e	Zfp697	Ociad2
Mms22l	Cdh4	Nhlh2	Zfp644
Casp8ap2	Rps21	Gstm7	Svop
Arhgef39	Rgs19	Wdr47	Ksr2
Melk	Mrps28	Extl2	Rita1
Smc2	Rpl22l1	Palmd	Galnt17
Lpar1	Actl6a	Ppp3ca	Auts2
Cdk5rap2	Dnajc19	Tspan5	Srrm3
Cntln	Sox2ot	Lmo4	Zfp157
Mtap	Sox2	Negr1	Usp12
Itgb3bp	D3Ertd751e	Clvs1	Fry
Plpp3	Ptx3	Trp53inp1	N4bp2l2
Gpx7	4930579G24Rik	Nkain3	Ppp1r9a
Cdkn2c	Rps3a1	Klhl32	Thsd7a
Stil	Hdgf	Pnrc1	St7
Kif2c	AW047730	Cnr1	Gm15594
Ppih	Cct3	Enho	Ube2h
Oscp1	Krtcap2	Ccl27a	Cpa2
Thrap3	Dpm3	Rusc2	Plxna4
Rbbp4	Rab13	Shb	Cald1
Zbtb8os	S100a1	Igfbpl1	Kdm7a
Srsf4	Tdrkh	Alg2	Tra2a
Taf12	Cdc42se1	Tmeff1	Ctnna2
Rcc1	Bola1	Trim32	Lrrtm1
Rpa2	Txnip	Ptprd	Zfp638
Nudc	Gstm5	Nfib	Tia1
Aunip	Gstm4	Snapc3	Ccdc174
Clic4	Gpsm2	Mllt3	Eif4e3
Srsf10	Pde5a	Elavl2	Chl1
E2f2	Larp7	Nfia	Srgap3
Sri	Neurog2	Sgip1	Camk1
Dbf4	Gar1	Lrp8	Tmcc1
Tyms	Hadh	Atp6v0b	Cacna1c
Nsd2	Ppa2	Svbp	Grin2b
Ncapg	H2afz	Trappc3	Rerg
9230114K14Rik	Mttp	Marcksl1	Ptpro
Rfc1	Pdlim5	Ccdc28b	Bicd1
Hopx	Selenof	Fabp3	Syt5
40787	Gng5	Snhg12	Usp29
Lin54	Acadm	Cdc42	Zfp60
Sparcl1	Rps20	Prdm2	Zfp260
Cdc7	Chd7	Clstn1	Shank1
Ccdc18	2610301B20Rik	Camta1	Car11
Pxmp2	Ndufaf6	Prxl2b	Lmtk3
Chek2	Pip4p2	Pclo	Kcnj11
Cit	Cpne3	Sema3c	Abcc8
Hspb8	Pou3f2	Gnai1	Gabrb3
Ppp1cc	Smim8	Kmt2e	Ube3a
Tmem132b	Mob3b	Srpk2	Snhg14
Psph	Vcp	Dpysl5	Gm9801
Cux1	Tpm2	Mapre3	1810026B05Rik
4933404O12Rik	Anp32b	Gm1673	Ntrk3
Zcwpw1	Sec61b	Lrpap1	Zscan2
Pdgfa	Txn1	Adra2c	Sh3gl3
Nptx2	Prpf4	Afap1	Crebzf
Brca2	Pole3	Crmp1	C230038L03Rik
Pon2	Rgs3	Nsg1	Pgm2l1
Tspan12	Tle1	Hs3st1	Tub
Tmem229a	Psip1	Klf3	Galnt18
Ptn	Plin2	Apbb2	Plekha1
Ezh2	Rps6	Uchl1	Ap2a2
Tril	Ift74	Ociad1	Cttn
Lsm5	Jun	Rufy3	Erich1
Herc6	E130114P18Rik	Ccng2	Zmat4
Nap1l5	Magoh	Antxr2	Fgfr1
Mad2l1	Scp2	Prdm8	Hook3
Mat2a	Elavl4	Rasgef1b	Rnf122
Mthfd2	Rad54l	Mapk10	B430010I23Rik
Sfxn5	Prdx1	Btbd8	Snx25
Pradc1	Rps8	Cplx1	Stox2
Mgll	Ybx1	Ttc28	36951
Lsm3	Ctps	Cabp1	Gmip
Rad18	Ppie	Srrm4	Tbc1d9
Fancd2	Ndufs5	Taok3	Mast1
Hnrnpf	Mrps15	A930024E05Rik	Junb
Slc25a18	Psmb2	Cldn3	Ndrg4
Cd9	Ak2	Ywhag	Nfat5
Foxm1	Hdac1	Actl6b	Adamts18
Caprin2	Wasf2	Nyap1	Pgbd5
Tsen34	Hmgn2	Gpc2	Kcnk1
Ttyh1	C1qc	Zfp68	Irf2bp2
Cox6b2	Nbl1	Fam20c	Vps26b
Lig1	Micos10	Fscn1	Gramd1b
Sae1	Rcc2	Cttnbp2	Nectin1
Fosb	Sdhb	Impdh1	Kmt2a
Apoe	Mfap2	Dgki	Rnf214
Blvrb	Efhd2	Tmem178b	Elmod1
Fxyd1	Plod1	Tcaf1	Usp3
Ccne1	Cenps	Cntnap2	Aph1b
Pold1	Park7	Mturn	Tln2
Ldha	Rpl22	Znrf2	Col12a1
Tjp1	Hes5	Neurod6	Slc25a36
Rgma	Cdk6	Ccser1	Rbm5
AU020206	Gatad1	Reep1	Dhx30
Mfge8	Grm3	St3gal5	Clasp2
Ticrr	AI506816	Tmem150a	Aig1
Prc1	Tomm7	Tmsb10	Rev3l
Homer2	Rheb	Lrrtm4	Cep85l
Prss23	Hadhb	Sema4f	Serinc1
Me3	Ost4	Nagk	Ank3
Thrsp	Cad	Fbxo41	2610008E11Rik
Thap12	Mrpl33	Add2	Shc2
Inppl1	Haus3	Podxl2	Ano4
Cavin3	Mrfap1	Slc6a6	Atp2b1
Lmo1	Lyar	Arl6ip5	Kitl
Ampd3	Lap3	Frmd4b	Ppfia2
Arl6ip1	Smim20	Gpr27	Syt1
Mettl9	C030018K13Rik	Clstn3	Kif5a
Plk1	Rpl9	Pianp	R3hdm2
Nsmce1	Fip1l1	Ing4	Lrp1
Eif3c	Chic2	Kcna1	Smarcc2
Tmem219	Tmem165	Prmt8	Xbp1
Kif22	Paics	Cdkn1b	Camk2b
Pycard	Hnrnpd	Brsk1	Sptbn1
Bub3	Mrps18c	Clcn4	Mpg
Ccnd1	Pole	Pnmal2	Ccnjl
Shcbp1	Fbrsl1	Nova2	Clk4
Sox1ot	Dynll1	Cadm4	Aff4
Tfdp1	Srsf9	Pou2f2	Gria1
Eif4ebp1	Rplp0	Mia	Mfap3
Cenpu	Rfc5	Lgals7	Smg6
Neil3	Tesc	Ppp1r14a	Ppm1e
Galnt7	Hrk	Dpf1	Mmd
Hpf1	Kntc1	Zfp30	Srcin1
Pbx4	Abcb9	Clip3	Gpatch8
Ankle1	2810006K23Rik	Aplp1	Kansl1
Bst2	Ran	Gramd1a	Tanc2
Asf1b	Cct6a	Zfp536	Pitpnc1
Syce2	Chchd2	Iglon5	Prkca
Rnaseh2a	Baz1b	Cyth2	Ttyh2
Orc6	Lrwd1	Sergef	Prcd
Dnaja2	Srrt	Luzp2	Mfsd11
Crnde	Trip6	Snrpn	Kif3c
Mt3	Tsc22d4	A330076H08Rik	Lratd1
Gins3	Mcm7	Apba2	Atl1
Rfwd3	Nudt1	St8sia2	Prkch
Cmc2	Atp5j2	Cpeb1	Dpf3
Cenpn	Rpl21	Mex3b	Eml5
Cdt1	Gtf3a	Rab30	Ccdc88c
Ccdc82	Hmgb1	Tenm4	Ppp1r13b
Cep57	Rfc3	Pak1	Dip2c
Cep295	Sem1	Map6	Tbce
Dnmt1	Asns	Gdpd5	Arid4b
Spc24	Rpa3	Klhl35	Hecw1
Rgl3	2610001J05Rik	Rab6a	Vps41
Elof1	Lsm8	Fam168a	Elmo1
Ncapd3	Ptprz1	Apbb1	Gm47664
Dcps	Ndufa5	Insc	Gm40841
Chek1	Calu	Prkcb	Exoc2
Rnf26	Cep41	Sbk1	Sema4d
H2afx	Akr1b3	Ypel3	Prr7
Rexo2	Ssbp1	Fam57b	Mctp1
Npat	Gstk1	Sez6l2	Edil3
Zwilch	Pdia4	Inpp5f	Serinc5
Pif1	Mpp6	Tacc2	Pik3r1
Pclaf	Cycs	Chst15	Zswim6
Mns1	Hnrnpa2b1	Bnip3	Pde4d
Tex9	Cbx3	Dpysl4	Plk2
Gsta4	Fkbp9	Cend1	Hcn1
Ppm1m	Gng12	Tspan4	Cacna1d
Lamb2	Serbp1	Brsk2	Jph4
Impdh2	Krcc1	Dusp8	Enox1
Ctdspl	Bola3	Osbpl5	Mycbp2
Kif15	Snrpg	Shank2	Fbxl7
Fbxo5	C87436	Ctxn1	Sema5a
Myb	Pcbp1	Arhgef7	Zfpm2
Snx3	Nfu1	Mcf2l	Mtss1
Nr2e1	Cnbp	Zfp703	Ptk2
Asf1a	H1fx	Smim18	Scrt1
Gja1	Ruvbl1	Dusp4	Cacng2
Lims1	Mrps25	Mfhas1	Tnrc6b
Rtkn2	Magi1	Micu3	Nell2
Cdk1	Rpl32	Mtus1	Slc38a2
Mif	Zfand4	Sorbs2	Map3k12
Chchd10	Phb2	Casp3	Tvp23a
Pcnt	Gapdh	Gpm6a	Ydjc
Stk11	Mrpl51	Cpe	Klhl24
Nfic	Ccnd2	Ncan	Abcc5
Rfx4	Ybx3	Slc25a42	Dvl3
Parpbp	Lockd	Tmem59l	Map3k13
Cep83	H2afj	Rab3a	Kalrn
Stat2	Recql	Tecr	Cd47
Pa2g4	Ndufa3	Ier2	Cadm2
Tns3	Rpl28	Nfix	Mir99ahg
Fignl1	Ube2s	Zfp423	Cxadr
Egfr	U2af2	Gnao1	Bach1
Ugp2	Calm3	Nae1	Tulp4
Spdl1	Snrpd2	Atp6v0d1	Agpat4
Sowaha	Rps19	Ranbp10	Afdn
39692	Erf	Smpd3	Mapk8ip3
Rad50	Exosc5	Vps4a	Akap8l
Sparc	Hnrnpul1	Zfp821	Zfp955b
Med9os	Rps16	Calb2	Gm42418
Med9	Hnrnpl	Mtss2	Slc25a27
Shmt1	Hspb6	Znrf1	Bicral
Pmp22	Psenen	Cotl1	Pja2
Slc2a4	Haus5	Map1lc3b	Map4k3
Pimreg	Usf2	Aprt	Slc8a1
Haspin	Cep89	Tcf25	Prkce
Rpa1	Pdcd5	Tubb3	Nrxn1
Glod4	Etfb	Dbndd1	Epc1
Spag5	Josd2	Nrp1	Cdh2
Aldoc	Atf5	Elavl3	Celf4
Tmem97	Prmt1	Rp9	Apc
Slfn9	Bcl2l12	Fez1	Pura
Prr11	Rcn3	Mir100hg	Pcdhb9
Trim37	Rps11	Grik4	Rell2
Rad51c	Rpl13a	Trappc4	Dmxl1
Mks1	Tead2	Fxyd6	Minar2
Tmem100	Dhdh	Ncam1	Wdr7
Eme1	A030001D20Rik	Dixdc1	Dok6
Kpnb1	Rpl18	Arhgap20	Kmt5b
Psmc3ip	Gas2	Dmxl2	Ankrd13d
Brca1	Snrpa1	Cib2	Peli3
Gfap	Mir9-3hg	Lingo1	Malat1
Kif18b	Arpin	Islr2	Ppp2r5b
Kpna2	Rps17	Neo1	2700081O15Rik
Slc9a3r1	Ndufc2	Parp6	Tle4
Nup85	Kctd14	Coro2b	Rfx3
Srsf2	Anapc15	Gnb5	4430402I18Rik
Tk1	Taf10	Tmod2	9930021J03Rik
Slc25a10	Mrpl17	Snap91	Tbc1d12
Alyref	Ipo7	Snhg5	Crtac1
Anapc11	Wee1	Chst2	Sh3pxd2a
Cenpx	Sox6	Zbtb38	Mxi1
Ogfod3	Rps13	Ppp2r3a	Nudt11
Smc6	Gm44777	Rab6b	Gripap1
Acp1	Xylt1	Tmem108	Tsix
Prkd1	Rps15a	Pcbp4	Xist
Arhgap5	Coq7	Rbm6	Nexmif
Mis18bp1	Ndufab1	Ip6k2	5330434G04Rik
Lrr1	Bola2	Ppp1r14c	Gprasp1
Dnaaf2	Hirip3	Nhsl1	Gpm6b
Pole2	Maz	Stx7	AC149090.1
Hspa2	Cd2bp2	Soga3
Mpp5	Dctpp1	9330159F19Rik
Rad51b	Bcl7c	Rnf146
Fos	Nsmce4a	Tspyl1
Cep128	Dock1	Tspyl4
Ston2	Rplp2	Fyn
Efcab11	Tssc4	E130307A14Rik
Hsp90aa1	Sox1	Sobp
Ckb	Vdac3	Cd24a
Tedc1	Gins4	Grik2
Ncapg2	Mak16	Sh3rf3
Cdca7l	Prag1	Mcu
Hist1h2bm	Fat1	Tysnd1
Hist1h2ak	Sap30	Hk1
Hist1h2bn	Naf1	Jmjd1c
Hist1h1b	Lsm4	Fam13c
Hist1h3i	Pgls	Ube2d1
Hist1h2ap	Tpm4	Prmt2
Hist1h2bj	Gm10282	Palm
Hist1h4h	Rbmxl1	Plppr3
Hist1h2af	Lsm6	Cbarp
Hist1h3f	Gm4890	Cirbp
Hist1h1d	Smarca5	Apc2
Hist1h3e	Clgn	Eef2
Hist1h2ae	Ddx39	Atcay
Hist1h2ad	D8Ertd738e	Celf5
Hist1h4d	Gadd45gip1	Gm16105
Hist1h1e	Rad23a	Tle2
Hist1h4c	Calr	Nuak1
Hist1h3c	Cnep1r1	Tcp11l2
Hist1h2bb	Sall1	Socs2
Hist1h2ab	Tox3	Btg1
Hist1h3b	Nudt21	Osbpl8
Hist1h4a	Mt2	Atxn7l3b
Hist1h1a	Mt1	Kcnmb4
Acot13	Arl2bp	Dyrk2
E2f3	Cklf	Srgap1
Tmem14c	Gcsh	B4galnt1
Dek	Necab2	Arhgef25
Cenpp	Emc8	Nxph4
Gadd45g	Gm42047	Tac2
Mxd3	Slc7a5	Pik3ip1
Ntrk2	Cyba	Osbp2
Gas1	Rpl13	Nacad
Zfp934	Fanca	Cnrip1
Zfp367	2310022B05Rik	Bcl11a
Trip13	Ttc13	Rtn4
Dhfr	2810004N23Rik	Cpeb4
Pde8b	Itgb1	Nsg2
Iqgap2	Tmem123	Fbll1
Cenph	Smco4	Gabrg2
Ccnb1	Olfm2	Ebf1
Gpx8	Jam3	Cyfip2
Thoc7	Ntm	Zfp354c
Dnajc9	St3gal4	Fam114a2
Zcchc24	4930581F22Rik	Hist3h2ba
Itih3	Tirap	Hist3h2a
Nt5dc2	Hepacam	Snap47
Glud1	Tbrg1	Usp22
Cdkn3	Rps25	Ubb
Wdhd1	Gm5617	2410006H16Rik
Rpgrip1	Acsbg1	Chd3
Haus4	Etfa	Efnb3
Cmtm5	Tspan3	Gabarap
Pck2	Cox5a	Rnasek
Ska3	Pkm	Rabep1
Fam167a	Rplp1	6330403K07Rik
Pbk	Rpl4	Tax1bp3
Esco2	Ciao2a	Ankrd13b
Clu	Rps27l	Sez6
Siah3	Myo1e	Traf4
Diaph3	Nedd4	Cdk5r1
Bora	Hmgn3	Dusp14
Gm6145	Plscr1	Usp32
Gpc6	Plscr4	Ypel2
Sox21	Tfdp2	Gdpd1
Cldn10	Anapc13	38231
Dnajc3	Topbp1	Gm45716
Oxct1	D030055H07Rik	Spag9
Skp2	Rpl29	Ppp1r9b
Sdc2	Manf	Neurod2
Rad21	Gnai2	Stard3
Tbc1d31	Traip	Mien1
Nsmce2	Rhoa	Thra
Cenpm	Tma7	Jup
Serhl	Smarcc1	Stat3
Tspo	Cmc1	Vat1
Smc1b	Eomes	Rnd2
Wnt7b	Rpsa	Arl4d
Mlc1	Eif1b	Mpp3
Ncaph2	Rpl14	Rundc3a
Dbx2	Higd1a	Fam171a2
Tuba1b	Sash1	Mapt
Tuba1c	Sf3b5	Sstr2
Troap	Eya4	Cog1
Espl1	Rps12	Jpt1
Rmi2	Cenpw	Grb2
Nde1	Ddo	Cygb
Rfc4	Smpd2	Mgat5b
Hes1	Cd164	Tnrc6c
Spice1	Cep57l1	Rbfox3
Nectin3	Pkib	Actg1
Jam2	Fabp7	Rac3
Cbr3	Ccdc138	Fam49a
Pkmyt1	Ppa1	Mboat2
Ccnf	Ddx21	Kidins220
Pgp	Stox1	Id2
Metrn	Slc25a16	Sox11
Mrpl28	Dna2	Gm20208
Neurl1b	Gatd3a	Myt1l
Kifc5b	Pdxk	Lamb1
Ppil1	Cdc34	Hdac9
Glo1	Gpx4	Tspan13
Cbs	Gamt	Bzw2
Kifc1	Rps15	Dock4
Nelfe	Mbd3	Akap6
Lsm2	Tcf3	Klhdc2
H2-D1	Oaz1	Jkamp
H2-Q4	Timm13	Rtn1
Tcf19	Hmg20b	Ccdc177
Cenpq	Hsp90b1	D030025P21Rik
Mrpl14	Ascl1	Irf2bpl
Ccnd3	Slc25a3	Foxn3
Sgo1	Rmst	Calm1
Plin3	Nedd1	D430019H16Rik
Spdya	Snrpf	Ccdc85c
Zfp36l2	Ndufa12	Evl
Snrpd1	Mrpl42	Klc1
Rbbp8	Nap1l1	Crip2
Dtna	Tsfm	Tmem121
Kif20a	Cdk4	Sox4
Nr3c1	Ptges3	A330102I10Rik
Ppic	Atp5b	Tubb2a
Txnl1	Timeless	Tubb2b
Impa2	Cnpy2	Nrn1
Psmg2	Cs	Rnf182
Cep192	Rpl41	Sncb
Mro	Rps26	Dbn1
Ska1	Cdk2	Rhobtb3
Haus1	Sarnp	C130071C03Rik
Pola2	Ormdl2	Gm17750
Cdca5	Uqcr10	Enc1
Fkbp2	Pold2	Map1b
Vegfb	Ppia	Serf1
Cox8a	H2afv	Rab3c
Plaat3	Hus1	Cadps
Asrgl1	Sec61g	Synpr
Incenp	Eldr	Top2b
Fam111a	Pno1	Gng2
Psat1	Mdh1	Selenok
Carnmt1	Fancl	Sh3bp5
Fxn	Rps27a	Atg14
Kif20b	Npm1	Armh4
Pcgf5	Nudcd2	Thtpa
Cep55	Pttg1	Atp8a2
Pdlim1	Canx	Trim13
Arhgap19	Hnrnpab	Mir124a-1hg
Pgam1	Nhp2	Stmn4
Ndufb8	Skp1a	Dpysl2
Eif3a	Vdac1	Gfra2
Plp2	Uqcrq	Itm2b
Timm17b	Pdlim4	Kctd4
Uxt	Hint1	Tsc22d1
Klhl13	G3bp1	Pcdh8
Stag2	Mrpl22	Klf12
Tmem47	B9d1	Basp1
Kif4	Gas7	Trio
Taf1	Tmem107	Angpt1
Ercc6l	Trp53	Samd12
Magt1	Eif4a1	Fbxo32
Cenpi	Eif5a	Tmem65
Smc1a	Psmb6	Phf20l1
Pir	Pfn1	Peg13
Gm47283	C1qbp	Ly6e
mt-Nd5	Mybbp1a	Ly6h
	Nxn	Grina
	Cpd	Rbfox2
	Tlcd1	Csnk1e
	Utp6	Csdc2
	Suz12	1500009C09Rik
	Atad5	37865
	Tmem98	Sult4a1
	Taf15	Mapk8ip2
	Tubd1	Rapgef3
	Ptrh2	Hdac7
	Ska2	Cacnb3
	Srsf1	Tuba1a
	Msi2	4930578M01Rik
	Scpep1	Spats2
	Nme2	Asic1
	Nme1	Calcoco1
	Slc35b1	Pde1b
	Spop	Ppp1r1a
	Atp5g1	Rbfox1
	Rpl23	Bmerb1
	Rpl19	Rtn4r
	Eif1	Eif4a2
	Aarsd1	Ccdc50
	Rdm1	Tmem44
	Lsm12	Slc49a4
	Eftud2	Wdr5b
	Cacng5	Stxbp5l
	Wipi1	Gsk3b
	Sox9	Gap43
	Sumo2	Zbtb20
	Mxra7	Cd200
	Eif4a3	Tagln3
	Ndufaf8	Plcxd2
	Mrpl12	Senp7
	Wdr35	App
	Ttc32	Itsn1
	Ntsr2	Dop1b
	E2f6	Ttc3
	Pdia6	Pcp4
	Odc1	Atp6v0c
	Dgkb	Syngr3
	Etv1	Pacsin1
	Ifrd1	Mdga1
	Fkbp3	Zfp811
	Rps29	Prrt1
	Mthfd1	Neu1
	Eif2s1	1110038B12Rik
	Zfp36l1	Ddah2
	Erh	Atat1
	Acot1	Zfp57
	Tmed10	Gabbr1
	Ift43	Slc29a1
	Slirp	Satb1
	Psmc1	Ubxn6
	Ndufb1-ps	Ptprs
	Ifi27	Tubb4a
	Apopt1	Ankrd12
	Siva1	Dlgap1
	Idi1	Myl12b
	Gtpbp4	Ypel5
	Psma2	Ehd3
	Hist1h1c	Tmem178
	Bphl	Calm2
	Psmg4	Fbxo11
	Ssr1	Riok3
	Nol7	Rmc1
	Rbm24	Nol4
	Nup153	Bin1
	Id4	Nrep
	Fam120a	Fam13b
	Pcbd2	Cxxc5
	H2afy	Ndfip1
	Gkap1	Ppp2r2b
	Hnrnpk	Dpysl3
	Ptch1	Jakmip2
	Uqcrb	Cep120
	Sdha	Zfp608
	Adgrv1	St8sia3
	Cox7c	Onecut2
	Tmem167	Nedd4l
	Cenpk	Tcf4
	Pelo	Dcc
	Fezf2	BC031181
	Rpl15	Rnf165
	Mrps16	Mbp
	Chchd1	Sptbn2
	Adk	Cnih2
	Rps24	Snx32
	Tkt	Ehd1
	Eaf1	AC109619.1
	Dph3	Flrt1
	Timm23	Fads1
	Pnp	Tmem132a
	Ndrg2	Gnaq
	Supt16	Zfand5
	Mmp14	Vldlr
	Pabpn1	Cpeb3
	Dhrs4	Frat1
	Cenpj	Frat2
	Mphosph8	Morn4
	Mrpl57	Gm26644
	Cab39l	Sema4g
	Rnaseh2b	Ina
	Ccdc25	Shoc2
	Rcbtb2	Tcf7l2
	Dnajc15	Hspa12a
	Dach1	Shtn1
	Gm10076	Nanos1
	Gpr180	Syp
	Gm4675	Pcsk1n
	Clybl	Porcn
	Gm5089	Usp9x
	Zic5	Cask
	Zic2	Rab33a
	Tmtc4	Rtl8a
	Slc1a3	Fgf13
	Tars	Aff2
	Myo10	L1cam
	Rida	Gdi1
	Cox6c	Plxna3
	Pabpc1	Il1rapl1
	Zfp706	Pja1
	Ncald	Ogt
	Cthrc1	Nap1l2
	Trps1	Slc16a2
	Aard	Nap1l3
	Mrpl13	Tmem35a
	Zhx2	Armcx1
	Khdrbs3	Tceal6
	Eef1d	Tceal5
	Rpl8	Tmsb15b2
	Eif3d	Zcchc18
	Ift27	Dcx
	H1f0	Wnk3
	Polr2f	Kantr
	Rpl3	Sh3kbp1
	St13	Ap1s2
	Snu13	Tmsb4x
	Smdt1
	Shisal1
	Fbln1
	Celsr1
	Yaf2
	Racgap1
	Gpd1
	Cox14
	Lima1
	Atf1
	Atp5g2
	Eef2kmt
	Rsl1d1
	Ranbp1
	Mrpl40
	Ppp1r2
	Rpl35a
	Umps
	Fam162a
	Ndufb4
	Igsf11
	Ccdc191
	Naa50
	Cip2a
	Bbx
	Alcam
	Rpl24
	Riox2
	D16Ertd472e
	Mrpl39
	Gart
	Atp5o
	Smim11
	Hmgn1
	Snx9
	Dynlt1f
	Mrpl18
	Dll1
	Psmb1
	Lix1
	Flywch1
	Elob
	Eci1
	Gfer
	Rps2
	Jpt2
	Ube2i
	Sox8
	Fam173a
	Nme4
	Ggnbp1
	Uqcc2
	Hmga1
	Rps10
	Snrpc
	Rpl10a
	Srsf3
	Cdkn1a
	Pim1
	U2af1
	Hnrnpm
	Ndufa7
	Rps18
	H2-K1
	Psmb8
	Clic1
	Ddx39b
	Mdc1
	Nrm
	Znrd1as
	Cyp39a1
	Dnph1
	Mrpl2
	Oard1
	Chaf1a
	Micos13
	Twsg1
	Ndufv2
	Myl12a
	Clip4
	Dpy30
	Gemin6
	Morn2
	Mta3
	Epcam
	Msh6
	Zeb1
	Galnt1
	Gm49980
	Srp19
	Reep5
	Snhg4
	Ndufa2
	Ik
	1700086O06Rik
	Aldh7a1
	Lmnb1
	Isoc1
	Tcof1
	Katnal2
	Ndufs8
	Tmem134
	Ppp1ca
	Banf1
	Rnaseh2c
	Fau
	Sac3d1
	Slc3a2
	Ubxn1
	1810009A15Rik
	Fth1
	Zfp91
	D030056L22Rik
	Dmrt3
	2700046G09Rik
	Ifit2
	Lzts2
	Nolc1
	Sfr1
	Casp7
	Afap1l2
	E330013P04Rik
	Fam204a
	2010204K13Rik
	Rbm3
	Mid1ip1
	Ndufb11
	Slc25a5
	Rpl39
	Hprt
	Hmgb3
	Cetn2
	Emd
	Lage3
	Dkc1
	Fundc2
	Vbp1
	Arx
	Msn
	Rps4x
	Cited1
	Pbdc1
	Pgk1
	Lpar4
	Hmgn5
	Pcdh11x
	Timm8a1
	Rpl36a
	Prps1
	Kcne1l
	Prdx4
	Eif1ax
	Rbbp7
	Hccs
	mt-Co1
	mt-Co2
	mt-Atp6
	mt-Co3
	mt-Cytb

## Sheet: Supplementary table 3.4
qNSC
Real-time upregulation	Real-time downregulation
Gm19938	Sbspon
Sntg1	Gm38336
Mybl1	Tbc1d8
Slco5a1	Gm3646
Gm9947	Il1r1
Rdh10	Gm37915
Arid5a	Gpr45
Sema4c	Ecrg4
Npas2	Uxs1
Gm20646	Cavin2
Gm8251	Stat1
Tex30	BC055402
Gm28826	Sgo2a
Gls	Tmem237
Pms1	Nop58
Asnsd1	Carf
Pgap1	Raph1
2810408I11Rik	Eef1b2
Des	Gm28981
Utp14b	Fn1
Dner	Tmem169
Htr2b	Igfbp5
Hjurp	Stk36
Arl4c	Acsl3
Gm29100	Gm28940
Sned1	Gigyf2
Pask	Snorc
Vps4b	Ugt1a6a
2900060B14Rik	Gm10550
Steap3	St8sia4
Tmem163	Dsel
Gm28800	Cntnap5a
Pik3c2b	Tfcp2l1
Btg2	Gm15675
Tmem183a	Cd55
Crb1	Plekha6
Gm9530	Fmod
BC034090	Ppfia4
Qsox1	Ptpn7
Tor1aip1	Nav1
Dnm3	Zfp281
Ccdc181	A230059L01Rik
Ildr2	Pla2g4a
Uck2	Ptgs2os
Ccdc190	Hmcn1
Hsd17b7	Arpc5
Fcer1g	C230024C17Rik
Gm20045	Rnasel
Igsf8	Mr1
Aim2	4930439D14Rik
Fmn2	Cryzl2
Cnst	Gm37328
Lbr	Adcy10
Hlx	Gm2453
Slc30a10	3110045C21Rik
Rcor3	Pea15a
Cr1l	Igsf9
C1ql3	Cadm3
Slc39a12	Hnrnpu
Gm13322	Kif26b
Ndor1	Dnah14
Clic3	Cenpf
Tmem141	Prox1os
Gm13568	Gm37027
Mymk	Rpp38
Setx	Suv39h2
Eng	Mcm10
Gm13446	Proser2
Gm13470	Prkcq
Kcnj3	Vim
Scn2a	Etl4
Gm13629	Gm13387
Gad1	Fam166a
Sp3os	Tprn
Scrn3	Entpd2
Hnrnpa3	Ptgds
Nfe2l2	Card9
Itprid2	Snhg7os
Rapsn	Olfm1
Slc39a13	1700084E18Rik
Ckap5	Gm14488
Gm9821	Exosc2
Slc1a2	Gm13442
Mageb3	Ciz1
Shf	Lcn2
Cep152	Hc
Bcl2l11	Ptgs1
Fbln7	Gm13496
Slc4a11	Zeb2
Plcb1	Tnfaip6
Flrt3	Neb
Kat14	Arl6ip6
Ralgapa2	Rprm
Kiz	Pkp4
Snph	Cd302
Tpx2	Slc4a10
Nol4l	Gca
Bpifb5	Grb14
Dsn1	Csrnp3
Rbl1	Nostrin
Vstm2l	Ppig
2310001K24Rik	Ccdc173
Tnnc2	Erich2os
Pltp	Dlx1
Zmynd8	Itga6
Cse1l	Cdca7
Nelfcd	E030042O20Rik
Zfp967	Sestd1
Phactr3	Itga4
Myt1	Calcrl
A930001A20Rik	Tfpi
Usp13	Clp1
Pex5l	Serping1
Gm43666	Ssrp1
Sox2	Gm13715
Fgf2os	C1qtnf4
Slc25a31	Mdk
1700034I23Rik	Trp53i11
Slc7a11	Gm13869
Ccna1	Mpped2
Dclk1	Kif18a
Arhgef26	Nop10
Ptx3	BC052040
Gucy1a1	Nusap1
Fam160a1	Sptbn5
Fcrls	Zfp106
Gm17146	Wdr76
S100a1	Slc24a5
Selenbp1	Dut
A730011C13Rik	Gabpb1
4930481B07Rik	Mal
Gm43463	Ckap2l
Magi3	Mcm8
Gm42700	Pak7
Cd53	Scrt2
Fam102b	6820408C15Rik
Col11a1	1700030C14Rik
Camk2d	Id1
Fam241a	Procr
Nfkb1	Mroh8
Unc5c	Lbp
Ttll7	Snhg11
Gipc2	Gm16751
St6galnac5	Srsf6
Lrriq3	L3mbtl1
B230334C09Rik	Kcns1
Wls	Sdc4
Decr1	Slc12a5
Pou3f2	BC046401
Cntfr	Zfas1
Phf24	9230111E07Rik
Smc2	E130018N17Rik
Zfp462	Fam210b
Akna	Gm11008
Lurap1l	Ppp1r3d
Haus6	Ntsr1
Plin2	Tcfl5
Slc24a2	Gm14341
Mllt3	9230112E08Rik
Gpx7	Fndc11
Eps15	Helz2
Cdkn2c	Stmn2
Dmrta2os	Fabp4
Faah	E2f5
Mutyh	Agtr1b
Slc6a9	Gm21388
Rimkla	Mccc1os
Mfsd2a	Ccna2
Cdca8	Plk4
Ago3	Tm4sf1
Zmym1	Gm37696
1700086P04Rik	Vmn2r3
Yars	Mfsd1
Adgrb2	Slitrk3
Laptm5	Wdr49
Smpdl3b	Kirrel
Ppp1r8	Gm43714
C1qa	She
Hspg2	S100a14
Gm29367	S100a7a
Fbxo2	S100a10
Ajap1	Them4
Smim1	Prpf3
B230104I21Rik	Gm20633
Prdm16os	Hist2h2bb
Mxra8	Ttf2
Dbf4	Gm43465
Sema3e	Nhlh2
Pclo	Gm43244
Gsap	Tspan2os
Reln	Nras
Dpp6	Gm43066
Rnf32	Olfml3
Nsd2	Gm40117
Adra2c	I830077J02Rik
Afap1	Gstm3
Cc2d2a	Wdr47
Prom1	Palmd
Lap3	Arhgap29
Slit2	Mettl14
Gabrb1	Neurog2
Gm38562	Npnt
Slain2	Cenpe
Chic2	Bdh2
Hopx	H2afz
Rufy3	Dnajb14
Slc4a4	Gm43689
Ccng2	Ddah1
Mapk10	Adgrl4
Cplx1	Usp33
Slc26a1	Depdc1a
Gm42595	Penk
Chek2	Clvs1
Miat	Ccne2
Sez6l	Ttpa
Crybb3	Mms22l
Coro1c	Lingo2
Nos1	Tmem215
Pheta1	Bag1
Gm42817	Gm17167
Sfswap	Igfbpl1
Srrm3	Pakap
Lrwd1	Pakap.1
9130604C24Rik	Gm12580
Tfr2	Cntln
Zfp113	Tusc1
Cnpy4	Junos
Cyth3	Hook1
D130017N08Rik	Gm12689
Alox5ap	Podn
Rfc3	Echdc2
Gm20559	Zswim5
Gng11	Lao1
Peg10	Ppie
Cav1	Pou3f1
Ptprz1	Tekt2
Aass	Clspn
6530409C15Rik	Ak2
Ahcyl2	Hpca
Cep41	Zbtb8a
Zc3hav1	Marcksl1
4930599N23Rik	Gm12971
Casp2	Epb41
Znrf2	Rpa2
Adcyap1r1	Grrp1
Igkc	Id3
Aldh1l1	E2f2
Tafa1	Usp48
Itpr1	Fam43b
Cpne9	Klhdc7a
Il17rc	Ddi2
Slc6a11	Fhad1
Cacna1c	Agtrap
Chd4	Rere
Tigar	Plch2
Apold1	Sri
Eps8	Abcb1a
Arntl2	Phtf2
Ppfibp1	Nupl2
Far2os2	Kmt2c
Zik1	Paxip1
Apoc1	Cenpa
Zfp61	Dpysl5
Pou2f2	Tada2b
Pak4	Zfp518b
Lgals4	Lcorl
Sipa1l3	Gm45495
Ccne1	Tbc1d1
Dhdh	Gabra2
Saa3	Kdr
Gas2	Ppat
A230057D06Rik	Igfbp7
Pcsk6	Dck
Arrdc4	Rasgef1b
Nr2f2	Zfp326
A730056A06Rik	Evi5
Sv2b	Pxmp2
Mrps11	Noc4l
Kif7	Wscd2
Prc1	Rplp0
Blm	Taok3
Cpeb1	Ksr2
Sh3gl3	Myl2
Fzd4	Rilpl1
Usp35	Cct6a
Acer3	Castor2
Tsku	Hspb1
Trim12a	Prkrip1
Nrip3	Trip6
Wee1	Mcm7
Dkk3	Gpc2
Spon1	Gm43703
Xylt1	Gpr12
Arl6ip1	Dlx6os1
Syt17	Dlx5
Mettl9	Snd1
Tmem219	1700012C14Rik
E430018J23Rik	Mest
Rgs10	Podxl
Bag3	Gimap6
Dock1	Ccdc126
Mrgpre	Plekha8
Ccnd1	Neurod6
Fcor	Abcg2
Shcbp1	Fam13a
Col4a1	Ccser1
Ckap2	Hpgds
Zfp703	Vamp8
Wwc2	Capg
Gpm6a	Tmsb10
Gm34730	Hk2
Sh3rf1	Emx1
Msmo1	Sfxn5
Npy1r	Rab11fip5
Unc13a	Fbxo41
Klf2	H1fx
Zfp827	Magi1
Smarca5	Frmd4b
Calr	Shq1
Crnde	Gm17733
Lpcat2	Rpl32
Nup93	Cxcl12
Maf	Usp18
Gins2	A2m
C230057M02Rik	Mrpl51
Acsf3	Cd9
Agt	Rad51ap1
Ccdc82	Prmt8
Cep57	Tspan11
Olfm2	Ybx3
4930581F22Rik	Mgst1
Dcps	Bhlhe41
Chek1	3010003L21Rik
Siae	Ssc5d
Tmem136	Gm15510
Il10ra	Zfp583
Npat	Mzf1
Uaca	Sae1
Kif23	Pglyrp1
Gm48855	Ercc2
Rab8b	Trappc6a
Gm29054	Xrcc1
Snhg5	Pafah1b3
Tbc1d2b	Megf8
Dipk2a	Fxyd7
Gm28424	Nup62
Rasa2	Slc17a7
Gm16185	Tead2
Stag1	Cyth2
Trf	Klf13
Dnajc13	Chsy1
Parp3	Slco3a1
Manf	Rlbp1
Cacna2d2	Homer2
Rbm6	Tmc3
Camkv	Tenm4
Bsn	C230038L03Rik
Trank1	Thap12
Arpp21	Gm45187
Eomes	Dgat2
1700048O20Rik	Slco2b1
Gm26797	Pold3
Abhd5	Tub
Zkscan7	Parvaos
Utrn	Tead1
Phactr2	Arntl
Ccdc28a	Gm44777
Sgk1	Tmc7
Ncoa7	Tmem159
Rnf217	Usp31
Nr2e1	Plk1
Sobp	Hirip3
Pdss2	Sez6l2
Bves	Maz
Slc35f1	Srcap
Fam184a	Bcl7c
40422	Tacc2
Kif1bp	Chst15
Dna2	Ptpre
Rtkn2	Ifitm2
Cdk1	LTO1
Derl3	C330021F23Rik
D10Wsu102e	Evi5l
Rfx4	Cers4
Timp3	Gm2814
Parpbp	Sox1
Eea1	4933439N14Rik
Slc6a15	Angpt2
Tmtc2	Sfrp1
Lyz2	Gm17484
BC048403	Eif4ebp1
Tafa2	Unc5d
Slc16a7	Smim18
Kif5a	Dusp4
Mars	Cenpu
Rdh5	Ing2
Nipsnap1	Sap30
Ppia	B230317F23Rik
Eldr	Cpe
Xpo1	Zfp964
Pus10	Pbx4
Slit3	Gatad2a
Tenm2	Gdf15
Nudcd2	Rab3a
Ltc4s	Nr2f6
Cdkn2aipnl	Rab8a
Acsl6	Arhgap10
1700047K16Rik	Gab1
Rai1	4930432K21Rik
Gid4	Ccdc130
Zfp287	Gm16183
Tmem107	Orc6
Kdm6b	Neto2
Pld2	Tox3
Spag5	Nudt21
Tada2a	Fbxl8
Aatf	Tppp3
Scpep1	Ctcf
Trim25	1700030J22Rik
Gm45716	Wfdc1
Arhgap23	Klhdc4
Nr1d1	Gm42047
Top2a	2810004N23Rik
Krt12	Nrp1
Tubg1	Gria4
Gm11615	Chordc1
Ifi35	Icam5
Dusp3	Cdkn2d
Kpna2	Smarca4
Gm11716	Spc24
Slc16a6	Elavl3
Btbd17	Ncapd3
Trim65	St3gal4
Mxra7	Grik4
Birc5	Hyou1
Timp2	Fxyd6
Engase	AI593442
Fam228a	Ireb2
Iah1	Sema7a
Adam17	Islr2
Grhl1	Celf6
Myt1l	Paqr5
Lamb1	Sltm
Agmo	Lrrc1
Dock4	Fbxo9
Nrcam	Gm36278
Arhgap5	9330154J02Rik
Lrr1	Zfp949
Atl1	Zic4
Fut8	Plscr1
Rdh12	Cep63
Zfp36l1	Topbp1
Slc39a9	Impdh2
Ccdc177	Map4
Sipa1l1	Susd5
Rps6kl1	Rpsa
Tgfb3	Gask1a
Ston2	Kif15
Foxn3	Tmem158
Ccdc88c	Ppp1r14c
Itpk1	Akap12
Ifi27	Grm1
Rian	Ifngr1
Rapgef5	Ptprk
Cdca7l	Wasf1
Pfkp	Sh3rf3
Adarb2	Ddit4
Hist1h2bm	Pcbd1
Zfp184	Tspan15
Aldh5a1	Srgn
Slc22a23	Nrbf2
Elovl2	Plppr3
Smim13	Stk11
Dapk1	Lmnb2
Zfp934	Diras1
Fancc	Zbtb7a
Zfp367	Celf5
Trip13	Gm16105
Erap1	Txnrd1
Gm26803	1500009L16Rik
Ndufaf2	Ascl1
Map3k1	Scyl2
Ptprg	Snrpf
Vcl	Nudt4
Kcnma1	Kitl
Wnt5a	Csrp2
Nt5dc2	Ptprb
Nrg3	Kcnmb4os2
Prxl2a	Yeats4
Fermt2	Mdm1
Ddhd1	Rassf3
Lgals3	Shmt2
Peli2	Ptges3
Gm49086	Cnpy2
Mmp14	Coq10a
Cdh24	Rpl41
Zfhx2os	Selenom
Jph4	Smtn
Carmil3	Osbp2
Pck2	Castor1
Emc9	Camk2b
Cideb	Zmiz2
Rcbtb1	Adcy1
Atp8a2	Zpbp
Fdft1	Npm1
Pbk	4933415A04Rik
Stc1	Gm12184
Lcp1	Rapgef6
Gm4285	Gm2a
Dgkh	Sparc
Pcdh8	Wnt9a
Pcdh9	Mfap4
Dach1	2410006H16Rik
Cln5	Aurkb
Ednrb	Rnf227
Slitrk5	Tmigd1
Dzip1	Nsrp1
Gm16835	Ssh2
Rap2a	Rhbdl3
Gpr183	Unc45b
Ggact	Slfn5
AW549877	Slfn9
Rida	Tubd1
Nipal2	Gdpd1
Angpt1	Prr11
Aard	Ska2
Enpp2	Ppm1e
Mrpl13	Dynll2
9330154K18Rik	Nme2
Sqle	Cacna1g
Asap1	Eme1
Efr3a	Zfp652os
Kcnq3	Copz2
Scrt1	Pcgf2
Gm36738	Gm11630
Mfng	Neurod2
Nptxr	A830036E02Rik
Pdgfb	Naglu
Atf4	Rdm1
Cenpm	Adam11
Gm29019	Gfap
Mpped1	C1ql1
Dbx2	Ftsj3
Spats2	Pecam1
Smarcd1	Cacng5
2310068J16Rik	Cep112
Snn	Jpt1
3110001I22Rik	Cenpx
Efcab1	Gm26520
Yars2	Kif3c
Aifm3	2900045O20Rik
B3gnt5	Odc1
Tra2b	Prkar2b
Etv5	Gm40421
Atp13a4	1700081N11Rik
Parp9	Pygl
Tagln3	Rad51b
Phldb2	Plekhd1
Nectin3	Slc10a1
Alcam	Prox2
Cadm2	Samd15
Ifnar2	Ahsa1
Il10rb	Ttc8
Donson	Golga5
Prr18	Syne3
Qk	Evl
Pacrg	Dio3os
Gm3435	Gm19605
Dll1	Hsp90aa1
Zfp760	Siva1
Gm7072	Cdca4
Caskin1	Tedc1
Jpt2	Elmo1
Gm33727	Hist1h2ak
Gm49741	Hist1h3i
Fance	Hist1h2br
Mdga1	Hist1h3f
Abcg1	Hist1h3d
Gm50107	Hist1h2ab
Rrp1b	BC005537
Psmb8	Sox4
Vars	Pxdc1
Ddx39b	Gm46409
Ier3	Ly86
Nrm	Phactr1
Cdc5l	Susd3
Slc29a1	Nol8
Vegfa	S1pr3
Polh	Cplx2
Dlk2	Sncb
Foxp4	Pcbd2
Trem2	Gkap1
Cd70	Golm1
Ddx11	Ctla2b
Birc6	Ctla2a
Epcam	Gm3604
4930480K15Rik	Vcan
Zfp438	Gm4117
Gm10125	Cmya5
Mib1	Ap3b1
Stard4	Enc1
Kif20a	Cenph
Pcdhb9	Pde4d
Pcdhb15	Gpx8
Pcdhb19	Hcn1
Pcdhga5	3110070M22Rik
Pcdhga7	Cadps
Pcdhga12	Thoc7
Tcerg1	1810062O18Rik
Sema6a	Erc2
Gm4951	Shld2
Iigp1	Mmrn2
Csf1r	Gm26782
Il17b	Ndrg2
Nedd4l	Rpgrip1
Rax	Supt16
Cep192	Gm49336
Dcc	Rnaseh2b
Gm9925	Zc3h13
Slc14a1	Siah3
Gal	Kctd4
Chka	Ccdc122
Arl2	Epsti1
Nudt22	Diaph3
AC109619.1	Pcdh20
Plaat3	Mzt1
Asrgl1	Mir17hg
Incenp	Mbnl2
Syt7	B930095G15Rik
Fam111a	Gm5089
Psat1	Ghr
Aldh1a7	Lmbrd2
Fxn	Capsl
Cbwd1	Pdzd2
1700018L02Rik	Fbxl7
Ifit3b	Dnah5
Lgi1	Snhg18
2310034G01Rik	Sema5a
Sfxn2	Sdc2
Sorcs1	Klf10
Rbm20	Zfpm2
Gpam	Taf2
Clcn5	Ndrg1
Rbm3	Ptp4a3
Gpr34	Mroh5
Ube2a	Ly6a
Ocrl	Ly6c1
Hprt	Eef1d
Slc9a6	Recql4
Slitrk2	Rpl8
Prrg3	Myh9
Hcfc1	Lgals2
Mpp1	Maff
Efnb1	Tspo
Nlgn3	Sult4a1
Nap1l2	Smc1b
Slc16a2	Lncppara
Lpar4	Pdzrn4
Pcdh11x	Arid2
Tmsb15b1	Cacnb3
Tbc1d8b	Ccdc65
Gnl3l	Fkbp11
Prdx4	Tuba1a
Txlng	Racgap1
Egfl6	Lima1
Eif2s3y	Csrnp2
Rgs20	Atp5g2
Lactb2	Cbx5
Rims1	Nmral1
Aff3	Rogdi
Lonrf2	Rmi2
Pantr1	Shisa9
8430432A02Rik	Prkdc
Fzd7	Cebpd
Gm20342	Spidr
Xrcc5	Cldn5
Serpine2	Eif4g1
4933407L21Rik	Dgkg
2810459M11Rik	A230028O05Rik
Spp2	Atp13a5
Hes6	Umps
Ing5	Gm19522
Lypd1	Zdhhc23
Nckap5	Cip2a
Lct	Riox2
Lrrn2	Urb1
Snrpe	Lca5l
Prelp	Pcp4
Adora1	Dscam
Ipo9	A630089N07Rik
Uchl5	Dynlt1a
Ier5	4930506C21Rik
Soat1	Acat3
Prrx1	Zfp97
Gorab	Zfp213
Gm16548	Tnfrsf12a
Rgs5	Pkmyt1
Uap1	Arhgdig
Gm26620	E230001N04Rik
Fcgr3	Cdkn1a
Atp1a2	Pim1
Cep170	Zfp811
Capn2	Rps18
D730003I15Rik	Nelfe
Hsd11b1	Tcf19
Trdmt1	H2-T23
Plxdc2	Ankrd66
Mastl	Pla2g7
Grin1	Satb1
Uap1l1	Chaf1a
Sapcd2	Tnfaip8l1
Bmyc	Dpp9
Agpat2	Tubb4a
Gsn	Clip4
Cacnb4	Galnt14
Fmnl2	Rasgrp3
Gpd2	Fez2
Ccdc141	Eif2ak2
Ctnnd1	Qpct
Creb3l1	Cdc42ep3
Chst1	4833418N02Rik
Tspan18	Calm2
Fjx1	Jcad
Depdc7	Mkx
Bdnf	Snrpd1
Dph6	Rbbp8
Spred1	Cables1
B2m	Syt4
Sord	Snhg4
Cenpb	Ik
Prnp	Pcdha9
Rrbp1	Pcdhb11
Crnkl1	AC156546.1
Fam110a	Trim36
Rbck1	Isoc1
Zfp341	Tcof1
Acss2	Onecut2
Mafb	A330084C13Rik
Cebpb	Gm41760
Gm14455	Tubb6
Npepl1	Hdhd2
Car2	Pstpip2
Bhlhe22	Slc14a2
Cyp7b1	Ctdp1
Fgf2	Cnih2
Nudt6	Gm14966
Pcdh10	Ppp1r14b
Gm43570	Ahnak
P2ry12	Dtx4
Lxn	Trpm6
Schip1	Ptar1
Ctso	Plpp6
Tdo2	Ermp1
Bcan	Kif11
AW047730	Fra10ac1
Paqr6	Arhgap19
1500004A13Rik	Frat2
Thbs3	Wnt8b
Shc1	Nfkb2
Pbxip1	Ablim1
S100a13	Shtn1
S100a16	Nanos1
Snx27	Wdr44
Ctss	Dock11
Mcl1	Lage3
Sv2a	Dkc1
Bola1	F8
Fmo5	Tab3
Rhoc	Pola1
Rbm15	Tsix
Gpsm2	Xist
S1pr1	Magee2
Vcam1	Pbdc1
Rtca	Tmem35a
Sass6	Rpl36a
F3	Arxes1
Arsj	Bex1
Rap1gds1	Tmsb15b2
Gbp7	Tsc22d3
Gm17501	Cnksr2
Ssx2ip	Map7d2
Adgrl2	Cdkl5
Lyn	Fancb
Runx1t1	Ofd1
Gm11837	Tmsb4x
Gabbr2	Hccs
Klf4	Kcnq5
Wdr31	Adgrb3
Brinp1	Prim2
Tle1	Mitd1
Ccdc171	Map4k4
Jun	Ankrd44
Cyp2j6	Hspe1
Gm12676	Mars2
Plpp3	Spats2l
Mroh7	Gm973
3110021N24Rik	Nrp2
Plk3	Creb1
Foxo6	Slc4a3
Mycbp	Sphkap
Ago1	Ncl
Col16a1	Gm29055
Srsf4	Eif4e2
Sesn2	Rnf152
Paqr7	Bcl2
Clic4	Clasp1
C1qb	Inhbb
Arhgef19	Mgat5
Efhd2	Zbtb41
Pdpn	1700025G04Rik
Dhrs3	Cacna1e
Cenps	Fam20b
Atad3a	Cacybp
Gm17590	Nuf2
2510017J16Rik	Kcnj10
Abcb4	Tagln2
Grm3	Sdccag8
Cacna2d1	B230369F24Rik
Insig1	Efcab2
Fgfr3	Ahctf1
Sorcs2	Ephx1
Pcdh7	Cnih4
Nsun7	Enah
Gabrg1	Aida
Dancr	Kcnk2
Cdkl2	Slc30a1
Shroom3	Plxna2
Sparcl1	Cd46
Fgfrl1	Acbd7
Mn1	Frmd4a
Grk3	Gm10115
Rfc5	Zmynd19
Naa25	Ssna1
Anapc5	Notch1
Vps37b	Brd3
Phkg1	Aif1l
Mettl27	Naif1
4933404O12Rik	Rpl12
Fam20c	Cntrl
BC030343	Morn5
Usp42	Lypd6
Gtf3a	Rif1
5930430L01Rik	Rbms1
Brca2	Ttc21b
Samd9l	Dcaf17
Casd1	Zfp385b
Rpa3	Neurod1
Tmem229a	Madd
Opn1sw	D330050G23Rik
Tspan33	Ehd4
Exoc4	Snap23
Akr1b3	Trp53bp1
Ptn	Map1a
Tmem176b	Sema6d
Cycs	Plcb4
Skap2	Rin2
Creb5	Pygb
Tril	Gins1
Lsm5	Tcf15
Ndnf	Sox12
Lrrtm1	E2f1
Lrrtm4	Kcng1
Alms1	Tshz2
Mgll	Tfap2c
Podxl2	Pmepa1
Iqsec1	Gm14399
Bhlhe40	Pkia
Grm7	Crh
Lmcd1	Hspa4l
Mtmr14	Noct
Fancd2	Maml3
Hebp1	Foxo1
Dera	Exosc8
Slco1c1	Med12l
Ipo8	Gmps
Ttyh1	Ift80
Brsk1	Ppm1l
Lig1	Golim4
Relb	Hdgf
Apoe	Fdps
Atp1a3	Ilf2
Sptbn4	Tdrkh
Akt2	Riiad1
Tyrobp	Celf3
Slc7a10	Anp32e
Zfp976	Hist2h4
Ruvbl2	Txnip
Ppp1r15a	Notch2
Dbp	Igsf3
Luzp2	4933431E20Rik
Gabrb3	Rwdd3
A330076H08Rik	Ank2
Gm29683	Etnppl
Rgma	Odf2l
Chd2	Lrrc40
Mfge8	Lrrc7
Rhcg	Rad54b
Mex3b	Nkain3
Grm5	Epha7
Prss23	Casp8ap2
Me3	Cnr1
Gab2	Zfp292
Serpinh1	Rnf38
Trim30a	Anp32b
Cavin3	Invs
Olfml1	Abitram
Ampd3	Tnc
Cog7	Cdk5rap2
Gm9967	Psip1
Oat	Rps6
Uros	Tek
9430038I01Rik	Slc35d1
Dpysl4	Cyb5rl
Fuom	Elavl4
Ctsd	Bend5
Fadd	Rad54l
Sox1ot	Pik3r3
Rasa3	Ipp
Csmd1	Nasp
Kat6a	Mycl
Gm38414	Oscp1
Dlc1	Gjb3
AI429214	Fndc5
Pdgfrl	Rbbp4
AW046200	Fabp3
Homer3	Arid1a
Lsm4	Srsf10
Nr3c2	Ephb2
Clgn	Ece1
Adgre5	Padi2
Ier2	Draxin
Rpgrip1l	Mad2l2
Gins3	Mtor
Cdh11	Prdm16
Gse1	Hes5
1190005I06Rik	AI506816
Slc7a5	Tyms
Mtmr2	Cad
Endod1	Gm9970
Mre11a	Ywhah
Smco4	2210406O10Rik
Fat3	Crmp1
Ntm	Msx1
Prdm10	Lyar
Hepacam	Sel1l3
Scn3b	Arap2
Ubash3b	Klhl5
Oaf	N4bp2
H2afx	Fip1l1
Apoa1	Exoc1
Cadm1	Cep135
Bco2	Paics
Acsbg1	Cnot6l
Zwilch	Ung
Igdcc4	Dynll1
Gm19531	Hrk
Scg3	Tmem116
Hmgn3	Abcb9
Ibtk	Psph
Snx14	Hip1
Plscr4	Cux1
Chst2	Zcwpw1
Cep70	Gm15672
Poc1a	Slc7a1
Plxnb1	Hsph1
Cspg5	Fry
Ccdc13	N4bp2l1
Lars2	Ica1
Syne1	Gm15594
Sash1	Akr1b10
Rab32	Trim24
Fuca2	Hipk2
Abracl	Kdm7a
Arhgap18	8030453O22Rik
Tpd52l1	Npy
Ddo	Mpp6
Prep	Wipf3
Gja1	Fkbp9
Pkib	Snca
Ccdc138	Gadd45a
Spock2	Serbp1
Lrrc20	Polr1a
Aifm2	Mrpl19
Ddx21	Mthfd2
Fam13c	Mcm2
Pcnt	Lsm3
Icosl	Slc6a6
Apc2	Mrps25
Dot1l	Suclg2
Hmg20b	Rad18
Ano4	Atp2b2
Uhrf1bp1l	Hnrnpf
Tmpo	Foxm1
Fgd6	Lockd
Atp2b1	Arhgdib
Emid1	Kras
Aebp1	Prpf31
H2afv	Lair1
Ugp2	Peg3
Acyp2	Usp29
Nsg2	Ccdc61
Pttg1	Hnrnpul1
Nhp2	Blvrb
Sowaha	Ttc9b
Shmt1	Cep89
A530017D24Rik	Tshz3
Hs3st3a1	Zfp536
Gas7	Kcnc3
Kcnab3os	Prmt1
Atp1b2	Bcl2l12
Mis12	Prrg2
Slc13a5	Pih1d1
Tlcd1	Uevld
Aldoc	Gm9801
Ksr1	Iqgap1
Omg	Rps17
Ccl12	Gm16638
Hlf	Gdpd5
Lrrc46	Pgm2l1
Ppp1r1b	Ucp2
Cavin1	Ipo7
Etv4	Swap70
Atxn7l3	Sox6
Gjc1	Coq7
Eftud2	Ccp110
Rprml	Eri2
Cep112it	Gm45847
Wipi1	Kctd13
Fam20a	Cox6a2
Map2k6	Tgfb1i1
Sox9	Nsmce4a
Cog1	Stk32c
Grin2c	Inpp5a
Fads6	Ifitm3
40057	Dusp8
Rnf213	Mak16
0610009L18Rik	Wrn
Dcxr	Sorbs2
Rab40b	Hmgb2
Rhob	Naf1
Ntsr2	Lzts1
Hpcal1	Crlf1
Gm20208	Ifi30
Hdac9	Arrdc2
Etv1	Fcho1
Mdga2	Mcm5
Dact1	Dnajb1
Dhrs7	Ddx39
Pgf	Lyl1
Clmn	Syce2
Begain	Tent4b
Meg3	Gm19935
Gm266	Drc7
Gm49602	Cmtm4
Gli3	Carmil2
Inhba	Zfp821
Hist1h1d	Znrf1
Hist1h1e	Cmc2
Hist1h1c	Capn9
Gpld1	2310022B05Rik
Foxq1	Fam76b
1110046J04Rik	Pde4a
Nhlrc1	Ilf3
Kdm1b	Zfp810
Diras2	Pate2
Ddx41	Spa17
Cxcl14	Gm35835
Rmi1	Nectin1
6720489N17Rik	Arhgap20
Ptch1	Atm
Ube2ql1	Larp6
Ell2	Glce
Slf1	Rpl4
Hapln1	Csnk1g1
Xrcc4	Rora
Serinc5	Myo5a
Hmgcr	Phip
Mrps27	Tent5a
Rad17	Cep162
Cwc27	Syncrip
Zswim6	Zic1
Parp8	Lamb2
Prkcd	Dclk3
Timm23	Crtap
Parp2	Xylb
Rnase4	Ulk4
Haus4	Eya4
Cmtm5	Hddc2
Gjb6	Marcks
Amer2	Ppil6
Mipep	Afg1l
Fam124a	Sec63
Clu	Popdc3
Nefm	H2afy2
Phyhip	Sirt1
Bmp1	Mrln
Rgcc	Arid3a
Pcdh17	Fzr1
Kctd12	Nfic
9330188P03Rik	Ntn4
Gm6145	Poc1b
Spry2	Pawr
Gpc5	Syt1
Gpc6	Nap1l1
Sox21	Mdm2
Cldn10	Cdk4
Ipo5	Nemp1
Dock9	Stat2
Slc1a3	Smarcc2
Ranbp3l	Sec14l2
Tars	Rasl10a
Gm48960	Grb10
Csmd3	Egfr
Med30	Ahsa2
Deptor	Ccdc85a
Plec	Prorsd1
Eif3d	Stc2
Tst	Irgm1
Wnt7b	39692
Cntn1	Lyrm7
Nell2	G3bp1
Amigo2	Fam114a2
Nr4a1	Hist3h2ba
Espl1	Med9os
Zc3h7a	Top3a
Prodh	Cenpv
Cdc45	Myh10
Fam131a	Chd3
Rfc4	Trp53
Hes1	Rpain
Hacd2	Mrm3
Parp14	Nf1
Gm36742	Tmem98
Adamts1	Zfp652
Usp16	Kpnb1
Tiam1	Epop
Gm49708	Smarce1
Olig2	Kat2a
Zdhhc14	Ubtf
Rsph3b	Nsf
Pde10a	Tanc2
Acat2	Pitpnc1
Tcte2	Gaa
Pgp	Nptx1
Metrn	Baiap2
Nme4	Ndufaf8
Pacsin1	Ttc32
Ppil1	Smc6
Pknox1	Rock2
Cyp4f14	Dus4l
Zfp81	Gm7008
H2-K1	Nfkbia
Tap2	Prps1l3
C4b	Arid4a
Prrc2a	Gm34552
Mdc1	Hspa2
Ptchd4	Ppp1r36
Cul9	Zfyve26
Trerf1	Actn1
Ehd3	Alkbh1
Gemin6	Cep128
Zfp36l2	Psmc1
1110020A21Rik	Traf3
Epas1	Crip1
Mpp7	Itgb8
Abhd3	Gtpbp4
Gm6277	Zkscan8
Ankrd29	Hist1h4i
Osbpl1a	Hist1h3e
Aqp4	Hist1h2ae
Ttr	Hist1h2ad
Garem1	Carmil1
Galnt1	Gmnn
Hbegf	E2f3
Pcdhb4	Serpinb9
Pcdhb7	Nrn1
Pcdhb14	Hivep1
Gm26672	5033430I15Rik
Gnpda1	Dek
Ppp2r2b	Fam120a
Megf10	Shc3
Ighmbp2	Simc1
Rnaseh2c	H2afy
Fam89b	Ntrk2
Ehd1	Mef2c
Fkbp2	Rasgrf2
Vegfb	Pde8b
Stip1	Sv2c
Flrt1	Ocln
Gm10353	Ak6
Vps13a	Taf9
Rorb	Pik3r1
Kank1	Mast4
Vldlr	Trappc13
Il33	Plk2
Papss2	Hmgcs1
Ifit3	Fam107a
Pcgf5	Fezf2
Ide	Synpr
Erlin1	Top2b
As3mt	Gm26660
Ina	Ccdc66
Tcf7l2	Sh3bp5
Tspan7	Wapl
Mid1ip1	Gm10101
Nkrf	Gm43305
Stag2	Prmt5
Aifm1	Zfhx2
Rbmx	Ap1g2
Arx	Mphosph8
Zc3h12b	Ephx2
Rlim	Stmn4
5330434G04Rik	Lpar6
Hdx	Nufip1
Diaph2	Enox1
Iqsec2	Dis3
Eif1ax	Klf12
Pir	Tbc1d4
Uty	Tmtc4
mt-Nd5	Ccdc152
Mcm3	Fbxo4
B3gat2	Nipbl
Khdrbs2	Skp2
Vwa3b	Dnajc21
1700019D03Rik	Basp1
Stk17b	Myo10
Trak2	Ropn1l
Spag16	Tspyl5
Tuba4a	Pabpc1
Scg2	Ncald
Dock10	Tbc1d31
Rhbdd1	Atad2
Fam174a	Ly6e
Phlpp1	Pvalb
Dbi	1700088E04Rik
Mcm6	Rangap1
Atp2b4	Prr5
Cdc73	Slc2a13
Tsen15	Irak4
Rgs16	Kmt2d
Fmo1	Rhebl1
Atp1b1	Hnrnpa1
Gm37748	Rbfox1
Psen2	Emp2
Lin9	2610020C07Rik
37316	Mcm4
Tgfb2	Ranbp1
Ints7	Camk2n2
G0s2	Acap2
Hspa14	Sec22a
Nudt5	Igsf11
Taf3	Gap43
Gm13293	Cd200
Tmem203	Dubr
Fam163b	Jam2
2600006K01Rik	Olig1
Prrx2	1700102H20Rik
Tor1b	Lix1
Ass1	Zfp52
Pbx3	Zfp994
Hspa5	Rab26os
Rbm43	Fbxl16
Kcnh7	Luc7l
Map3k20	Kifc5b
Sp3	Srpk1
Frzb	Tapbp
Selenoh	Vps52
4631405J19Rik	Atp6v1g2
Lgr4	Mrps18b
Jmjd7	Gm26917
Tubgcp4	AY036118
Pdia3	Adgrf5
Bloc1s6	Xpo5
Ncaph	Sgo1
Kcnip3	Safb
Cdc25b	Dlgap1
Smox	Spast
Prokr2	Morn2
Chgb	Sos1
Pcsk2	Msh6
Raly	Rock1
Gss	Gypc
Epb41l1	Epb41l4a
Dlgap4	Srp19
Tgif2	Nme5
Pfdn4	Lrrtm2
Eef1a2	Pcdhb18
Rtel1	Fgf1
Slc7a14	Eif1a
Anxa5	Tnfaip8
Jade1	Cep120
Wwtr1	Lmnb1
Tmem144	Afap1l1
Rbm46	Me2
Rusc1	Mro
Cgn	Setbp1
Hist2h2aa1	Carns1
Chd1l	Peli3
Cttnbp2nl	Banf1
Slc6a17	Rasgrp2
Gm9889	Hnrnpul2
A930005H10Rik	Fen1
Slc35a3	Tmem132a
Frrs1	Carnmt1
Plppr4	Cemip2
Gclm	Trpm3
Bcar3	Klf9
Cxxc4	Smc5
Mttp	Prkg1
Ccn1	Hectd2
Gng5	Scd2
Gem	Taf5
Pip4p2	Slk
Nbn	8030456M14Rik
Cpne3	Afap1l2
C9orf72	Hspa12a
Smim27	E330013P04Rik
Kif24	Eif3a
Enho	Zfp950
Grin3a	2010204K13Rik
Tmem38b	1810030O07Rik
Txn1	Med14
Pole3	Zcchc12
Ttc39b	Smarca1
Mtap	Rbmx2
Elavl2	Cdr1os
Patj	Pdzd4
Usp1	Arhgap4
Itgb3bp	Renbp
Dab1	Irak1
Ndc1	Arhgef9
Mmachc	Msn
Ccdc163	Eda
Kdm4a	Taf1
Stk40	Ftx
Thrap3	Hmgn5
Ncdn	Amot
Hdac1	Phf8
Tinagl1	Ddx3y
Snrnp40
Rab42
Cep85
Nbl1
Iffo2
Tmem52
1500002C15Rik
C1qtnf12
Cdk6
Gtpbp10
Pus7
Slbp
Dok7
Acox3
Kcnip4
Ppargc1a
Limch1
Cox7b2
C530008M17Rik
Cenpc1
40787
Hfm1
Cdc7
Gak
Zfp605
2900026A02Rik
Acacb
Oasl2
Cabp1
Srsf9
Hspb8
Rph3a
Anapc7
Camkk2
Mlxip
Pitpnm2
2810006K23Rik
Kmt5a
Zfp664
Aacs
Auts2
Mlxipl
Rhbdd2
Tsc22d4
6330418K02Rik
Stag3
Prkar1b
Iqce
Fscn1
Cpsf4
Cav2
Gm43154
Parp12
Pdia4
Zfp467
Rarres2
Nap1l5
Rpia
Usp39
Dok1
Tprkb
Fam136a
Snrpg
Nup210
Ttll3
Prrt3
Timp4
Mkrn2
Slc25a18
Mical3
Eno2
Caprin2
Zfp111
Mia
Sertad3
Fbl
Dll3
Dpf1
Faap24
Aldh16a1
Ccdc114
Kcnc1
Ldha
Snhg14
B230209E15Rik
Synm
Aen
Gm45169
Rccd1
Thrsp
Kctd14
Plekhb1
Art1
Syt9
Zfp143
Btbd10
Sbk1
Tufm
Sgf29
Kif22
Hsd3b7
Zfp668
Bub3
Cars
Ing1
Gas6
Mcph1
Slc20a2
Ap3m2
Zmat4
Proscos
Gm1698
Eri1
Prag1
Galnt7
Hpf1
Csgalnact1
Isyna1
Bst2
Nwd1
Gm10644
Mt2
Cdh8
Cklf
Ranbp10
Calb2
Tmem231
Crispld2
Cyba
Cdt1
Pgbd5
Ntpcr
Ccdc151
Hyls1
D630033O11Rik
Dixdc1
Poglut3
Elmod1
Pml
Dennd4a
Igdcc3
Parp16
Zfp609
Vps13c
Mns1
Dnaaf4
Gsta4
Cd109
Myo6
Pik3cb
Pccb
Ephb1
Rab6b
Slc38a3
Arih2
Smarcc1
Cmtm8
Oxsr1
Gorasp1
D830035M03Rik
Higd1a
Adgrg6
Cited2
Hebp2
Akap7
Qrsl1
Dcbld1
Arid5b
Gnaz
Mif
Gatd3a
Pwp2
Agpat3
Sbno2
Dazap1
Gng7
Thop1
Matk
Prdm4
Hsp90b1
Nup37
Apaf1
Rmst
Cfap54
Cep83
Cep290
Lin7a
Kcnmb4
Prim1
Gm47438
Rnf41
Cdk2
Sfi1
Snhg15
Ccm2
Etaa1os
B3gnt2
Bcl11a
Chac2
Snrnp25
Ccnjl
Rad50
Irf1
Pdlim4
Drc3
Map2k3os
Rnf112
Cntrob
Pelp1
6330403K07Rik
Xaf1
Rpa1
Crk
Fam57a
Dbil5
Sez6
Phf12
Usp32
Tmem100
Acsf2
Lrrc59
Spop
Abi3
Hap1
Fkbp10
Ramp2
Rundc1
Gm11627
Fzd2
2410004I01Rik
1810010H24Rik
Gm11681
Sumo2
Cygb
Rbfox3
Cbx8
Alyref
Ccdc57
1110002L01Rik
Gm31938
Itsn2
Wdr35
Gen1
Nol10
Id2
Ccdc71l
Stxbp6
Npas3
Fkbp3
Zbtb1
Acot2
Ptgr2
Aldh6a1
Mlh3
Ubr7
Hhipl1
Ighm
Tasor2
Gm47802
Epdr1
Nkapl
Hist1h4h
Hist1h4d
Hist1h2bc
Hist1h4c
Dusp22
Gm33195
Id4
Card19
Ecm2
Gadd45g
Gprin1
Ctsl
9430065F17Rik
Arrdc3
Lhfpl2
Iqgap2
Bdp1
Srek1ip1
Rab3c
Itga1
Dnajc9
Itih3
Parg
A530076I17Rik
Pnp2
Cenpj
Ift88
Shisa2
Spata13
Neil2
Xkr6
Serp2
Dnajc15
Naa16
Bora
Gm10076
Nup155
Rad21
Mal2
Lrrc6
Foxred2
Desi1
Tafa5
Pim3
Mapk11
Ncaph2
Ddx23
Prpf40b
Gpd1
Sp1
Socs1
Nde1
Sdf2l1
Dgcr8
6330408M09Rik
Fam43a
Gm15743
Stxbp5l
Nxpe3
Robo2
Btg3
Slc5a3
Gm16310
Tiam2
Snx9
Sox8
Hmga1
Fkbp5
Trp53cor1
Cbs
Lsm2
Ddah2
Tubb5
Gm42418
Cenpq
Bysl
Oard1
Kif6
Plin3
Efna5
Cyp1b1
Tmem178
Eml4
Rhoq
Celf4
Lims2
Brd8
Cystm1
Pcdhb2
Pcdhb5
Pcdhgb5
Pcdhga11
Nr3c1
Mcc
A330093E20Rik
Ccdc112
Acaa2
Rnf165
Zfp407
Dipk1c
Dok6
Pcx
Efemp2
Tmem138
Mrpl16
D030056L22Rik
Tjp2
Tmem252
Dmrt3
Uhrf2
Pank1
Ppp1r3c
Exoc6
Aldh18a1
Npm3
Sufu
Rpgr
Maob
38961
Tmem255a
Gria3
Fgf13
Bgn
Ikbkg
Nexmif
Itm2a
Brwd3
Pou3f4
Timm8a1
Tceal3
Pwwp3b
Morc4
Dcx
Alg13
Ribc1
Shroom2
Sh3kbp1
Reps2
Siah1b

## Sheet: Supplementary table 3.5
Neurogenic Aging Signature
Upregulation	Downregulation
Rgs20	Jph1
Lactb2	Zfp451
Pantr1	Orc2
Serpine2	Ptma
4933407L21Rik	Bok
Spp2	Cxcr4
Nckap5	Tpr
Prelp	Ivns1abp
Adora1	Dhx9
Soat1	Parp1
Atp1a2	Dtl
Capn2	Set
Hsd11b1	Caprin1
Plxdc2	Insm1
Uap1l1	Nxt1
Bmyc	Polr3k
Agpat2	Naa15
Gsn	Rps20
Chst1	Ybx1
Tspan18	Sfpq
Fjx1	Nudc
Bdnf	Hmgn2
Spred1	Stmn1
B2m	Cdk11b
Prnp	Ccdc18
Rrbp1	Sart3
Npepl1	Ran
Car2	Rfc2
Cyp7b1	Hmgb1
Fgf2	Lsm8
Pcdh10	Cbx3
Lxn	Syn2
Ctso	Sinhcaf
Tdo2	Rps19
Bcan	Timm50
AW047730	Atf5
Paqr6	Rpl13a
Thbs3	Snrpa1
Pbxip1	Rrm1
S100a13	Dctpp1
S100a16	Bag4
Fmo5	Rbmxl1
Rhoc	Nfix
S1pr1	Cep295
Vcam1	Rplp1
F3	Lca5
Gbp7	Rpl29
Lyn	Cdc25a
Klf4	Rbms3
Cyp2j6	Hdac2
Plpp3	Gtf3c6
Mroh7	Ccar1
3110021N24Rik	Nfyb
Col16a1	Timeless
Paqr7	Pa2g4
Arhgef19	Sarnp
Pdpn	Fignl1
Dhrs3	Mgat4b
Abcb4	Hspa4
Grm3	Larp1
Fgfr3	Elac2
Sorcs2	Eif4a1
Gabrg1	Polr2a
Shroom3	Suz12
Sparcl1	Trim37
Fgfrl1	Srcin1
Grk3	Psmc3ip
Phkg1	H3f3b
Mettl27	Ubald2
5930430L01Rik	G2e3
Tmem229a	Daam1
Tspan33	Hist1h1b
Ptn	Cks2
Tmem176b	Dhfr
Skap2	Cenpk
Tril	Pbrm1
Mgll	Apex1
Iqsec1	Pspc1
Bhlhe40	Dleu2
Lmcd1	Tuba1b
Hebp1	Mis18a
Slco1c1	Hmgn1
Ttyh1	Dynlt1f
Apoe	Chd1
Akt2	Rps2
Slc7a10	Kctd20
Dbp	Stk38
Luzp2	Srsf3
Gm29683	Zbtb12
Rgma	Uhrf1
Mfge8	Smchd1
Rhcg	Msh2
Me3	Kif5b
Serpinh1	Usp14
Cavin3	Ppp1ca
Olfml1	Hells
Ampd3	Utp14a
Oat	Hmgb3
Fuom	Zrsr2
Ctsd	Sgo2a
Rasa3	Nop58
Csmd1	Eef1b2
Dlc1	Hnrnpu
Nr3c2	Kif26b
Cdh11	Cenpf
1190005I06Rik	Suv39h2
Ntm	Tprn
Hepacam	Rprm
Oaf	Ppig
Cadm1	Dlx1
Bco2	Cdca7
Acsbg1	Sestd1
Igdcc4	Ssrp1
Scg3	Mdk
Snx14	Trp53i11
Plscr4	Kif18a
Chst2	Nop10
Plxnb1	Nusap1
Cspg5	Dut
Ccdc13	Gabpb1
Lars2	Ckap2l
Syne1	Srsf6
Sash1	Ccna2
Fuca2	Plk4
Tpd52l1	Neurog2
Ddo	Cenpe
Gja1	H2afz
Spock2	Ccne2
Aifm2	Bag1
Fam13c	Hook1
Icosl	Clspn
Fgd6	Marcksl1
Emid1	Phtf2
Aebp1	Cenpa
Ugp2	Zfp518b
Acyp2	Tbc1d1
Pttg1	Dck
Atp1b2	Zfp326
Slc13a5	Rplp0
Tlcd1	Cct6a
Aldoc	Castor2
Ksr1	Prkrip1
Omg	Mcm7
Hlf	Plekha8
Ppp1r1b	Emx1
Etv4	H1fx
Rprml	Rpl32
Wipi1	Rad51ap1
Fam20a	3010003L21Rik
Sox9	Sae1
Grin2c	Pafah1b3
Fads6	Nup62
40057	Tead2
Rnf213	Klf13
0610009L18Rik	Tead1
Dcxr	Usp31
Ntsr2	Plk1
Mdga2	Hirip3
Dhrs7	Maz
Clmn	Bcl7c
Gli3	Cenpu
Inhba	Gatad2a
Gpld1	Orc6
1110046J04Rik	Neto2
Nhlrc1	Nudt21
Diras2	Ctcf
Cxcl14	Gm42047
Ptch1	Chordc1
Hapln1	Cdkn2d
Parp8	Smarca4
Prkcd	Spc24
Cmtm5	Topbp1
Gjb6	Rpsa
Fam124a	Kif15
Clu	Zbtb7a
Rgcc	Txnrd1
Pcdh17	Snrpf
9330188P03Rik	Csrp2
Gm6145	Yeats4
Spry2	Rpl41
Gpc5	Npm1
Gpc6	Mfap4
Cldn10	2410006H16Rik
Slc1a3	Aurkb
Ranbp3l	Slfn9
Deptor	Ska2
Tst	Nme2
Prodh	Pcgf2
Hes1	Odc1
Hacd2	Hsp90aa1
Parp14	Siva1
Gm36742	Cdca4
Adamts1	Hist1h3f
Metrn	Hist1h2ab
Cyp4f14	BC005537
H2-K1	Sox4
Tap2	Cplx2
Zfp36l2	Golm1
Epas1	Cenph
Abhd3	Thoc7
Gm6277	Rpgrip1
Ankrd29	Supt16
Osbpl1a	Rnaseh2b
Aqp4	Zc3h13
Ttr	Mzt1
Garem1	Klf10
Megf10	Rpl8
Rorb	Racgap1
Kank1	Csrnp2
Vldlr	Atp5g2
Papss2	Cbx5
Ifit3	Nmral1
Pcgf5	Cldn5
Ide	Cip2a
Tcf7l2	Dynlt1a
Tspan7	Pim1
Mid1ip1	Rps18
Zc3h12b	Tcf19
Diaph2	Chaf1a
Pir	Snrpd1
mt-Nd5	Rbbp8
Acadl	Snhg4
Tmbim1	Trim36
Plcd4	A330084C13Rik
Itm2c	Ppp1r14b
Ngef	Kif11
Ramp1	Rpl36a
Gpr37l1	Ofd1
Csrp1	Tmsb4x
Glul	Prim2
Prdx6	Map4k4
Phyh	Creb1
Itih5	Ncl
Nebl	Eif4e2
Fnbp1	1700025G04Rik
Itgav	Zmynd19
Cd82	Ssna1
Emc7	Rpl12
Sqor	Rif1
Mertk	Trp53bp1
Sirpa	Gins1
Jag1	Sox12
Btbd3	E2f1
Cst3	Exosc8
Prex1	Gmps
Nkain4	Hdgf
Mir124-2hg	Ilf2
Nlgn1	Txnip
Gm20515	Casp8ap2
Kcna2	Anp32b
Gstm5	Cdk5rap2
Gstm1	Psip1
Tifa	Rps6
Bmpr1b	Elavl4
Prdx1	Nasp
Slc2a1	Rbbp4
Camk2n1	Srsf10
Gm13031	Ephb2
Tmem51	Draxin
Eno1	Tyms
Rest	Ywhah
Naaa	Lyar
Aldh2	N4bp2
Fzd9	Cnot6l
Gpr37	Ung
2210408F21Rik	Dynll1
Tmem176a	Hrk
Hibadh	Slc7a1
Retsat	Trim24
Tcf7l1	Hipk2
Gm20383	Serbp1
Eva1a	Mthfd2
Nat8f4	Mcm2
Nat8f1	Lsm3
Ldhb	Rad18
Fxyd1	Atp2b2
Lgi4	Lockd
Nav2	Kras
Gm45168	Prmt1
Whamm	Prrg2
Fam181b	Rps17
Ndufc2	Ipo7
Gprc5b	Ccp110
Crym	Nsmce4a
Aldoa	Mak16
Htra1	Hmgb2
Cd81	Lzts1
Kbtbd11	Mcm5
Tlr3	Dnajb1
Scrg1	Ddx39
Slc27a1	Syce2
Tom1	Fam76b
Hhip	Ilf3
Mt3	Rpl4
Mt1	Myo5a
Cpne2	Phip
Lcat	Syncrip
Il18	Marcks
Cryab	H2afy2
Stra6	Fzr1
Islr	Poc1b
Elovl5	Nap1l1
Smpdl3a	Mdm2
Phyhipl	Cdk4
Gstt3	Ahsa2
Chchd10	G3bp1
S100b	Cenpv
Gas2l1	Myh10
Hus1	Trp53
Adora2b	Zfp652
38231	Kpnb1
Kcnj16	Epop
Fbln5	Smarce1
Gm29508	Ubtf
Ckb	Smc6
Serpinb6a	Alkbh1
A330048O09Rik	Gtpbp4
Gm47423	Hist1h3e
Gas1	Hist1h2ae
Anxa7	Gmnn
Dlg5	E2f3
Clybl	Dek
Selenop	H2afy
Spef2	Ak6
Laptm4b	Wapl
Spag1	Nufip1
Cthrc1	Dis3
Mlc1	Nipbl
Cpne8	Skp2
Adamts20	Dnajc21
Pfkm	Pabpc1
Tekt5	Tbc1d31
Sema5b	Atad2
Slc15a2	Rangap1
Lsamp	Hnrnpa1
Ccdc80	2610020C07Rik
Slc35a5	Ranbp1
St3gal6	Camk2n2
Cbr3	Luc7l
Mcrip2	Srpk1
Cyp4f15	Sgo1
Cyp4f13	Safb
Psmb9	Msh6
3222401L13Rik	Eif1a
Neat1	Lmnb1
Gm14964	Me2
Gldc	Setbp1
Ifit1	Banf1
Adrb1	Hnrnpul2
Ndp	Fen1
Chrdl1	Eif3a
Usp51	Med14
Sat1	Rbmx2
mt-Nd4l	Hmgn5
	Epha4
	Rgs2
	Zbtb18
	Cnih3
	Dolpp1
	Ttbk2
	Cbfa2t2
	Nnat
	Ppp1r16b
	Zhx3
	Stmn3
	Zfp704
	Skil
	Tmem131l
	Mllt11
	Gm26871
	Fnbp1l
	Akirin2
	Ube2r2
	Nfib
	Nfia
	Zyg11b
	Uchl1
	Prdm8
	Snrnp35
	Actl6b
	Gpr85
	Reep1
	Add2
	Chl1
	Erc1
	C2cd5
	Nova2
	Herc2
	Fam57b
	Brsk2
	Ctxn1
	36951
	Tubb3
	Kcnk1
	Nhsl1
	Nuak1
	Socs2
	Fbll1
	Hist3h2a
	Dusp14
	Ypel2
	Sox11
	Rtn1
	Dpf3
	Irf2bpl
	D430019H16Rik
	Dbn1
	Map1b
	Ly6h
	Csnk1e
	37865
	Slc38a2
	4930578M01Rik
	Pde1b
	Bmerb1
	Itsn1
	Brd2
	Nfya
	Nrep
	Dpysl3
	Zfp532
	Rcor2
	2700081O15Rik
	Psd
	Rab33a
	Prkx
	Gpr45
	Raph1
	St8sia4
	Cntnap5a
	Plekha6
	Nav1
	Zfp281
	Arpc5
	Rnasel
	Igsf9
	Cadm3
	Prox1os
	Olfm1
	Ciz1
	Zeb2
	Csrnp3
	Itga4
	Serping1
	Slc24a5
	Pak7
	Scrt2
	Zfas1
	Stmn2
	Slitrk3
	Nhlh2
	Nras
	Wdr47
	Palmd
	Usp33
	Clvs1
	Igfbpl1
	Lao1
	Zbtb8a
	Epb41
	Usp48
	Rere
	Plch2
	Kmt2c
	Dpysl5
	Gabra2
	Rasgef1b
	Taok3
	Ksr2
	Gpc2
	Snd1
	Mest
	Neurod6
	Ccser1
	Tmsb10
	Frmd4b
	Prmt8
	Cyth2
	Tenm4
	C230038L03Rik
	Tub
	Tmem159
	Sez6l2
	Tacc2
	Chst15
	Evi5l
	Unc5d
	Smim18
	Dusp4
	Rab3a
	Nrp1
	Gria4
	Elavl3
	Grik4
	Fxyd6
	Ireb2
	Sema7a
	Islr2
	Celf6
	Sltm
	Ppp1r14c
	Ptprk
	Sh3rf3
	Nrbf2
	Plppr3
	Diras1
	Celf5
	Gm16105
	Scyl2
	Kitl
	Osbp2
	Camk2b
	Zmiz2
	Rnf227
	Ssh2
	Gdpd1
	Ppm1e
	Dynll2
	Cacna1g
	Neurod2
	Adam11
	Jpt1
	Kif3c
	Prkar2b
	Evl
	Elmo1
	Vcan
	Enc1
	Pde4d
	Hcn1
	Cadps
	Erc2
	Kctd4
	Pcdh20
	Sema5a
	Zfpm2
	Ly6c1
	Sult4a1
	Lncppara
	Arid2
	Cacnb3
	Tuba1a
	Pcp4
	Dscam
	Zfp811
	Satb1
	Dpp9
	Tubb4a
	Cdc42ep3
	Calm2
	Onecut2
	Ctdp1
	Cnih2
	Frat2
	Shtn1
	Nanos1
	Tsix
	Magee2
	Tmem35a
	Tmsb15b2
	Ankrd44
	Nrp2
	Sphkap
	Rnf152
	Clasp1
	Enah
	Plxna2
	Frmd4a
	Brd3
	Rbms1
	Zfp385b
	Neurod1
	Sema6d
	Pkia
	Maml3
	Ppm1l
	Celf3
	Igsf3
	Rwdd3
	Lrrc7
	Nkain3
	Cnr1
	Zfp292
	Rnf38
	Pik3r3
	Mycl
	Fndc5
	Fabp3
	Arid1a
	Mad2l2
	Crmp1
	Fry
	Ica1
	Gm15594
	Kdm7a
	Gadd45a
	Slc6a6
	Usp29
	Ttc9b
	Zfp536
	Gm9801
	Gdpd5
	Pgm2l1
	Kctd13
	Dusp8
	Sorbs2
	Fcho1
	Carmil2
	Zfp821
	Znrf1
	Nectin1
	Arhgap20
	Glce
	Csnk1g1
	Arid3a
	Syt1
	Smarcc2
	Fam114a2
	Hist3h2ba
	Chd3
	Tanc2
	Nrn1
	Pik3r1
	Synpr
	Top2b
	Sh3bp5
	Zfhx2
	Stmn4
	Enox1
	Klf12
	Tbc1d4
	Basp1
	Ly6e
	Kmt2d
	Rhebl1
	Rbfox1
	Gap43
	Cd200
	Spast
	Sos1
	Lrrtm2
	Peli3
	Tmem132a
	Cemip2
	Taf5
	Hspa12a
	Pdzd4

## Sheet: Supplementary table 3.6
Core Aging Signature
Upregulation	Downregulation
Igfbp2	Myo1b
Vim	Nrp2
Bmp7	Fn1
Gm9889	Phlda3
Ccn1	Hspa5
Wls	Spc25
Fosb	Stmn2
Gm5741	Gnb4
Ttc36	Necab1
Rbp1	Elavl4
Snhg15	Ythdc1
Nlrp3	Dynll1
Tnfsf13	Baz1b
Ccl4	Medag
Fbln5	Hsph1
Lgals1	Kdm7a
Tspo	Adgra1
C4b	Calr
H2-T23	Calb2
Gfra1	Chordc1
Prelp	Hspa8
Mr1	Manf
Fmo1	Cd24a
Aim2	Xbp1
Klhl23	Rock2
Zc3h6	Sox11
Ntng1	Hsp90aa1
Gm4876	Hist1h2bc
Stra6	Homer1
Cep162	Ak6
Syne1	Dab2
Ptprb	Sdf2l1
Crip1	Sst
Serpinb1a	Gap43
Mef2c	E230001N04Rik
Gdf10	Hspa1b
Fbxo32	Dock11
H2-D1	Rb1cc1
Isoc1	Odr4
Rax	Cop1
Pgm5	Prox1
Frat1	Plcb4
Bank1	Bod1l
Fhad1	Plxna4
Gpnmb	Mat2a
Trim12a	Irs2
Acss3	Kmt2a
Gfap	Ddit4
Gm10457	Krr1
Diaph2	Supt6
Gm973	Ylpm1
Pltp	Zfp131
Lhfpl3	Zbtb11
Rfc3	Tbc1d24
Smyd4	Ankhd1
Gm47525	Sorcs3
Pcdhb9	Tceal9
Enox2	Tuba4a
Itih5	Xpr1
Ppp1r1c	Brd3
5430405H02Rik	Neurod1
S100a9	Madd
Cav1	Thrap3
Slfn9	Zcchc17
Tgfbi	Kmt5a
H2-K1	Pds5b
Slc22a8	Smg1
Gm15462	Smarca4
Slco1a4	Ccpg1
Knop1	Leo1
Ercc6l2	Spink8
Egr3	9330159F19Rik
H2-Q6	Kitl
Tpm2	Xpo1
Aebp1	Rnf227
Cavin1	Cdk5r1
Ecscr	Rac3
Rcc2	Meg3
Plekha2	Tubb2a
Mettl25	Gadd45g
Inhba	Pbrm1
Tiam1	Bcl6
Gsn	Dzip3
Gbp7	Hsp90ab1
Zfhx3	Lpin2
Hist1h1e	Dmxl1
Gm14964	Hnrnpul2
Ifit3	Smarca2
Ing5	Uhrf2
Rgs5	Oga
Vcam1	Gprasp1
Cxcl14	Ap1s2
Parp14	Ptma
Chst1	Igfbpl1
Necab3	Nasp
	Gabra2
	Mcm7
	Cd9
	Tenm4
	Tox3
	Csnk1g1
	Slfn5
	Sox4
	Serpinb9
	Gpx8
	Satb1
	2010204K13Rik
	Ahctf1
	Pkia
	Wdr47
	Lef1
	Ctcf
	Grik4
	Celf5
	Jpt1
	Zfpm2
	Minar2
	Lhx9
	Sdccag8
	Trp53bp1
	Stmn3
	Cnr1
	Chl1
	Syn2
	Smim18
	Nhsl1
	Ascl1
	Hist3h2ba
	Hist3h2a
	Polr2a
	Hcn1
	Ccdc25
	Pcdh20
	Basp1
	Qpct
	Nrep
	Dkc1
	Hspe1
	Kif26b
	Lcn2
	Fnbp1l
	Rad54b
	Sfpq
	Dpysl5
	Lcorl
	Hspb1
	Cep89
	Ipo7
	Neto2
	Top2b
	Hmgn1
	Arhgdig
	Smchd1
	Xlr3b
	Tmsb4x
	Wdr75
	Orc2
	Ssrp1
	Nop10
	Med12l
	Sorl1
	Impdh2
	Txnrd1
	Ubald2
	Ap3b1
	Enc1
	Pea15a
	Itga4
	Dut
	Plch2
	Ran
	Neurod6
	Cdkn2d
	Skp2
	Dusp23
	Shld1
	Cyp7b1
	Mpdz
	Amotl1
	Deptor
	Adamts5
	Pknox1
	Sema6a
	Dcc
	Tenm1
	Pcdh19
	Lrrfip1
	Tmem59l
	Fxyd2
	Tlk2
	Rbm24
	Gfra2
	Cep19
	Brwd1
	Bex2
	Rgs16
	Ackr1
	Mark1
	Dmtf1
	Pnmal1
	Dixdc1
	Rgs17
	Tasor
	Dleu2
	Syt4
	Tmem35a
	Crlf1
	Rab3a
	Ptprk
	Baiap2
	Simc1
	Setbp1
	Arhgap4
	Bex1
	Etl4
	Gm13715
	Prdm8
	Snca
	Fxyd7
	Herc2
	Ptpre
	Anks1b
	Socs2
	Dbn1
	Map1b
	Kctd4
	Rbm10
	Lrif1
	Dnaja1
	Chek2
	Tcim
	P4ha2
	Tubb2b
	Mrps6
	Gls
	Rab3gap1
	Gm13889
	Napb
	Pds5a
	Tes
	Cbx4
	Capn7
	Tuba1c
	R3hdm1
	Pde5a
	Ccnd2
	Srek1
	Slc8a1

## Sheet: Supplementary table 3.7
Pseudotime gene module-Inflammatory expression gradient
Module 1	Module 2	Module 3	Module 4
Sulf1	Sox17	Sntg1	Tcea1
Arid5a	Rgs20	Jph1	Atp6v1h
Cavin2	Adhfe1	Rims1	Rb1cc1
Fzd7	Sgk3	Amer3	St18
Wnt6	Prex2	Hs6st1	Pcmtd1
Des	Mcm3	Vwa3b	Rrs1
Acsl3	Paqr8	Trak2	Vxn
Utp14b	Ptpn18	Nop58	Vcpip1
Kcne4	Map4k4	Scg2	Cops5
Spata3	Pantr1	Dock10	Arfgef1
Ptma	Ecrg4	Cntnap5a	A830018L16Rik
Fmod	Col3a1	C1ql2	Stau2
Nek7	Slc40a1	Lct	Ube2w
Mr1	Myo1b	Yod1	Eloc
Soat1	Stk17b	Mfsd4a	Tmem70
4930523C07Rik	Rftn2	Ppfia4	Gdap1
Gm20743	Aox3	Rgs2	Tmem14a
Gm37885	Casp8	Rgs8	Kcnq5
Itih2	Gm973	Ier5	Ogfrl1
Gm10134	Cyp20a1	Rasal2	Smap1
Lcn2	Map2	Tnr	Sdhaf4
Fam129b	Acadl	Ankrd45	Adgrb3
Traf1	Fn1	Dcaf6	Bag2
Morn5	Rpl37a	Atf6	Zfp451
Sp5	Igfbp2	Kcnj9	Bend6
Fkbp7	Igfbp5	Hnrnpu	Arhgef4
Itgav	Tns1	H3f3a	Fam168b
Cd44	Tmbim1	Nvl	Lman2l
Pak6	Ctdsp1	Cnih3	Cox5b
Zfp106	Plcd4	Iars2	Actr1b
4930402H24Rik	Cyp27a1	Prox1	Inpp4a
Btbd3	Dnajb2	Prox1os	Unc50
Procr	Sgpp2	Tatdn3	Mgat4a
Epb41l1	Serpine2	Sertad4	2010300C02Rik
Slc2a10	Rhbdd1	C1ql3	Mrpl30
Car3	2810459M11Rik	Med22	Txndc9
Spg20	Efhd1	Adamtsl2	Eif5b
She	Inpp5d	Fam163b	Lonrf2
Otud7b	Sned1	Nup214	Creg2
Hist2h2aa1	Cdh20	Prrc2b	Slc9a4
Gstm2	Bcl2	Nek6	Slc9a2
Pdlim5	Cdh19	Lrp1b	Mrps9
Ddx58	Tfcp2l1	Prpf40a	Fhl2
Il11ra1	Gli2	Rprm	Nck2
Ccl19	Ralb	Scn3a	Uxs1
Abca1	Tmem37	Ppig	Tpp2
E130114P18Rik	Dbi	Agps	Slc39a10
Syf2	Steap3	Ypel4	Tmeff2
Ece1	Celrr	Fnbp4	Nabp1
Isg15	Elk4	C1qtnf4	Gls
Steap4	Tmcc2	Gm13889	Mfsd6
Gsap	Cntn2	Trim44	Inpp1
Insig1	Sox13	Kcna4	Gtf3c3
Mxd4	Prelp	Lin7c	Sf3b1
Fgfbp1	Chil1	Slc12a6	Hspd1
Rell1	Gpr37l1	Dph6	Hspe1
Cxcl5	Lmod1	Bahd1	Mob4
Nkx6-1	Csrp1	Rhov	Satb2
Ankrd13a	Tnni1	Tmem62	Maip1
Trim56	Ptprc	Map1a	Bzw1
Trip6	Cfh	Gm14004	Clk1
Gm4876	Pla2g4a	Fahd2a	Fam126b
Cald1	Ncf2	Pdyn	Ndufb3
1810058I24Rik	Lamc1	Lzts3	Tmem237
Fam180a	Rgs16	Pak7	Sumo1
Elmod3	Glul	Ralgapa2	Bmpr2
Slc6a6	Tor1aip1	2900093K20Rik	Fam117b
Plxnd1	Tor3a	Pkig	Ica1l
Cxcl12	Cryzl2	B4galt5	Wdr12
Adipor2	Gas5	Cebpb	Abi2
Slc6a12	Prdx6	Kcng1	Raph1
Tapbpl	Myoc	Lsm14b	Ndufs1
Apold1	Fmo1	Mrgbp	Adam23
Kcnj8	Fmo2	Zfp512b	D630023F18Rik
Lair1	Prrx1	Pkia	Unc80
Vasp	Sft2d2	Bhlhe22	Lancl1
Ltbp4	Mpzl1	Tdo2	Arpc2
Kirrel2	Rcsd1	Prcc	Aamp
Etfb	Creg1	Khdc4	Pnkd
Siglece	Aldh9a1	Lysmd1	Rnf25
Klf13	Nuf2	Zfp697	Retreg2
Lrrk1	Rgs5	Kcnd3	Zfand2b
2310010J17Rik	Ccdc190	Kcna2	Atg9a
Thrsp	Ddr2	Kcnc4	Tuba4a
Arrb1	Fcgr2b	Psrc1	Ptprn
Folr2	Fcgr3	5330417C22Rik	Resp18
Lrrc51	Pcp4l1	Ntng1	Speg
Trim34a	Fcer1g	Arsj	Chpf
Bag3	Adamts4	Prkacb	Tmem198
Cd209b	Arhgap30	Lrrc40	Slc4a3
Pdlim3	F11r	Calb1	Epha4
Gatad2a	Cd48	Ankrd6	Farsb
Comp	Cd84	Rragd	Cul3
Gm26532	Atp1a2	Ccdc107	Mff
Nfix	Kcnj10	Prpf4	Agfg1
Wfdc1	Tagln2	Jun	Sphkap
Piezo1	Itpkb	Nasp	Trip12
Casp12	Tmem63a	Zswim5	Cab39
Dnm2	Ephx1	Nfyc	Itm2c
Vwa5a	Trp53bp2	Cap1	Psmd1
D630033O11Rik	Capn2	Epha10	Ncl
4930550C14Rik	37316	Gnl2	Eif4e2
Etfa	C130074G19Rik	Snip1	Atg16l1
Islr	D730003I15Rik	Grik3	Dgkd
Hexa	Hsd11b1	S100pbp	Cops8
Rasl12	G0s2	Marcksl1	Lrrfip1
Aqp9	Cr1l	Khdrbs1	Ube2f
Abhd14b	Itih5	Snrnp40	Asb1
Sema3b	Prkcq	Taf12	Twist2
Gm7628	Rsu1	Hmgn2	Ndufa10
Cmtm8	Vim	Mul1	Cops9
Clec3b	Mrc1	Emc1	Gpc1
Txlnb	Slc39a12	Crocc	Dusp28
Slc29a3	Plxdc2	Ddi2	Capn10
Lss	Gad2	Cort	Kif1a
Palm	Pnpla7	Tnfrsf25	Ppp1r7
Gng7	Nsmf	Nphp4	Stk25
Appl2	Tprn	Fam133b	Bok
Btg1	Entpd2	Rbm48	Atg4b
Lum	Ptgds	Phtf2	Dtymk
Rbms2	Fcna	Napepld	Fam174a
Bloc1s1	Nacc2	Kmt2e	D1Ertd622e
Kremen1	Notch1	Rbm33	Relch
Aebp1	Rpl7a	Slc30a3	Vps4b
Adcy1	Sardh	Eif2b4	Tsn
Sh3pxd2b	Pkn3	Tnip2	Nifk
Stk10	Phyhd1	Pds5a	Insig2
9930111J21Rik2	Prrx2	Scfd2	Actr3
Irf1	Ptges	Noa1	Lypd1
Lrrc75a	Fnbp1	Cnot6l	Ccnt2
Gucy2e	Ncs1	5430416N02Rik	R3hdm1
Wscd1	Ass1	Rpl5	Ubxn4
Myo1c	Lamc3	Mtf2	Dyrk3
Slc46a1	Aif1l	Gm15446	Rassf5
Ccl2	Eng	Sirt4	Nucks1
Unc45b	Rpl12	Rph3a	Lrrn2
Ccl5	Angptl2	Tmem120b	Snrpe
Copz2	Gsn	Vps37b	Adora1
Lasp1	Stom	Pitpnm2	Tmem183a
Nkiras2	Lhx2	Rilpl1	Cyb5r1
Aoc3	Olfml2a	Tmem132b	Klhl12
Gh	Rpl35	Rabgef1	Rabif
Axin2	Lypd6	Auts2	Kdm5b
Wipi1	Nmi	Baz1b	Arl8a
P4hb	Tnfaip6	Orai2	Timm17a
Adi1	Fmnl2	Srrt	Nav1
Prkd1	Ermn	Actb	Tmem9
2310015A10Rik	Rbms1	Ptcd1	Camsap2
Tmed10	Ifih1	Katnal1	Zfp281
Fbln5	Grb14	Tac1	Lhx9
D430019H16Rik	Cobll1	Phf14	2310009B15Rik
Hist1h2bc	Gm13594	Lrrc4	Kcnt2
Hist1h1c	Itga6	Impdh1	B3galt2
Prl	Rapgef4	Ahcyl2	Glrx2
Edn1	Map3k20	Trim24	Uchl5
Ecm2	Wipf1	Krba1	Ptgs2
Aspn	Nfe2l2	Ppm1k	Trmt1l
Ogn	Ccdc141	Fam13a	Rnf2
Gm17750	Itprid2	Rmnd5a	1700025G04Rik
Ocln	Calcrl	Lrrtm4	Tsen15
Elovl7	Tfpi	Zfp638	Rgl1
Hspb3	Ctnnd1	Add2	Arpc5
Gdf10	Serping1	Snrpg	Nmnat2
Dhrs4	Spi1	Ccdc174	Cacna1e
4930452G13Rik	Pacsin3	Rbsn	Stx6
Gm32618	Lrp4	Thumpd3	Acbd6
Rpl8	Mdk	Zfp9	Abl2
Myh9	Mapk8ip1	Chd4	Ralgps2
Cbx6	Cd82	Ntf3	Brinp2
Pim3	Prr5l	Rhno1	Astn1
Ddn	Ldlrad3	Ptpro	Mrps14
Pou6f1	Pamr1	St8sia1	Cacybp
Gm49492	Slc1a2	Kras	Rabgap1l
AU021092	Abtb2	Tfpt	Dars2
Serpind1	Cd59a	Slc8a2	Dnm3
Tbx1	Rcn1	Bbc3	Vamp4
Igsf11	Pax6	Pnmal2	Gorab
Crybg3	Dnajc24	Snrpd2	Kifap3
Adamts1	Ccdc34	Zfp61	Scyl3
Tmem204	Bbox1	Arhgef1	Nme7
H2-Aa	Thbs1	Actn4	Atp1b1
H2-Eb1	Ehd4	Ryr1	Tiprl
Gpsm3	Snap23	Dpf1	Gpr161
C2	B2m	Pdcd2l	Mpc2
Msh5	Gatm	Lsm14a	Tada1
Cd2ap	Sqor	Ccne1	Fam78b
Ccnd3	Sema6d	Vstm2b	Uck2
Slc25a23	Sppl2a	Gm17102	Mgst3
C3	Mal	Iglon5	Rgs4
Six3	Mertk	Kcnc3	Uap1
Rock1	Hspa12b	Gm45441	Uhmk1
Gm50048	Cenpb	Abcc8	Olfml2b
Gypc	Mavs	Kcnc1	Dusp12
Kctd16	Smox	Otud7a	Ndufs2
Cd74	Rassf2	Cemip	B4galt3
Zadh2	Jag1	Dgat2	Ufc1
Rela	Rrbp1	Wee1	Copa
Slc22a6	Rin2	Rras2	Pex19
Ubxn1	Nkx2-2	Usp31	Dcaf8
Ptar1	Thbd	Gsg1l	Pea15a
Plce1	Cd93	Hirip3	Igsf8
Psd	Cst3	Asphd1	Ackr1
Tspan7	Acss1	Chst15	Cadm3
Abcd1	E130215H24Rik	Zranb1	Rgs7
Heph	Pygb	Jakmip3	Fh1
Tex11	Slc52a3	Dpysl4	Akt3
	Id1	Stk32c	Zbtb18
	Cox4i2	Tubgcp2	Adss
	Ccm2l	Fuom	Tfb2m
	Trp53inp2	Arhgef18	Ahctf1
	Myl9	Tubgcp3	Coq8a
	Samhd1	Kbtbd11	Stum
	Tgm2	Mrps31	Parp1
	Lbp	Zmat4	Lefty1
	Ppp1r16b	Plekha2	Wdr26
	Mafb	Unc5d	Srp9
	Matn4	Mak16	Susd4
	Sdc4	Npy1r	Aida
	Dbndd2	Lzts1	Mia3
	Pltp	Crlf1	Mark1
	Slc13a3	Lsm4	Rab3gap2
	Prex1	Abhd8	Bpnt1
	Ptgis	Ano8	Tgfb2
	Snai1	Plvap	Kctd3
	Bcas1	Zswim4	Smyd2
	Bmp7	Orc6	Nenf
	Npepl1	Cdh8	Lpgat1
	Ctsz	Slc9a5	Kcnh1
	Edn3	Slc7a6	Syt14
	Ppp1r3d	Nob1	Camk1g
	Lama5	Wdr59	Plxna2
	Rps21	Bcar1	A330023F24Rik
	B230312C02Rik	Zcchc14	Fam171a1
	Col9a3	Pgbd5	Nmt2
	Birc7	Sipa1l2	Prpf18
	Nkain4	Coa6	Ccdc3
	Sox18	Alkbh8	Camk1d
	Pag1	Trpc6	Cdc123
	E2f5	Kri1	Sec61a2
	Car2	Fez1	Celf2
	Mtfr1	Robo3	Atp5c1
	Cp	Clmp	Fbh1
	Tmem212	Usp2	Mindy3
	Pld1	Cbl	Stam
	Cldn11	H2afx	Cacnb2
	Sox2ot	Dixdc1	Commd3
	Gm20515	Arhgap20	Etl4
	Sox2	AI593442	Arhgap21
	Mccc1	Senp8	Gpr158
	Anxa5	Anp32a	Abi1
	Trpc3	Smad3	Yme1l1
	Slc7a11	Ppib	Hnmt
	Lhfp	C2cd4b	Cacna1b
	Tm4sf1	Fam81a	Zmynd19
	Wwtr1	Mto1	Mrpl41
	Rnf13	Phip	Tubb4b
	P2ry13	U2surp	Rnf208
	P2ry12	Slc25a36	Ssna1
	Lxn	Pik3cb	Grin1
	Rarres1	Msl2	Npdc1
	Trim59	Tmem108	Abca2
	Golim4	Grm2	Fbxw5
	Ctso	Syne1	Edf1
	Fcrls	Rgs17	Ajm1
	Pear1	Ipcef1	Bmyc
	Crabp2	Grm1	Camsap1
	Nes	A830082N09Rik	Qsox2
	Bcan	Sesn1	Dnlz
	Hapln2	Hace1	Entr1
	AW047730	Grik2	Pmpca
	Glmp	Mcu	Sec16a
	Paqr6	Ccar1	Egfl7
	Zbtb7b	Rufy2	Dipk1b
	Gm15417	Ipmk	Surf1
	Shc1	Plk5	Surf2
	Pbxip1	Dot1l	Rexo4
	Rps27	Sf3a2	Cacfd1
	Slc39a1	Pwp1	Slc2a6
	Snapin	Ppm1h	Brd3os
	S100a1	Tafa2	Olfm1
	S100a13	Cdk4	Mrps2
	S100a16	Rasl10a	Setx
	S100a4	Vstm2a	Med27
	S100a6	Ehbp1	Odf2
	S100a8	Ccdc85a	Sptan1
	S100a9	Slit3	Set
	S100a11	Ccnjl	Zer1
	S100a10	Anxa6	Endog
	Selenbp1	4933439C10Rik	Sh3glb2
	Cers2	Flcn	Miga2
	Ctss	Ncor1	Ntmt1
	Adamtsl4	Zfp286	Tor1b
	Ecm1	Elac2	Tor1a
	BC028528	Ovca2	BC005624
	Car14	Doc2b	Usp20
	Hist2h2be	5730455P16Rik	Fibcd1
	Hist2h3c1	Ddx52	Plpp7
	Txnip	Dusp14	Swi5
	Fmo5	Rapgefl1	Golga2
	Notch2	Exoc7	Dnm1
	Hmgcs2	Cygb	1110008P14Rik
	Phgdh	Cyth1	Ptges2
	Ptgfrn	Lratd1	Slc25a25
	Tspan2	Cys1	Dpm2
	Olfml3	Efcab10	Ak1
	Slc16a1	Stxbp6	Cdk9
	Rhoc	Srp54a	Stxbp1
	Cd53	Prpf39	Ralgps1
	Ahcyl1	Rpl36al	Hspa5
	Gstm5	Cdkl1	Rabepk
	Gstm1	Snapc1	Fbxw2
	Stxbp3	Dbpht2	Psmd5
	S1pr1	Hspa2	Rab14
	Vcam1	Acot5	Ttll11
	Dbt	Dnal1	Ndufa8
	Agl	Eml5	Rbm18
	Cnn3	Ttc8	Rc3h2
	F3	Tdp1	Rabgap1
	Arhgap29	Tmem251	Strbp
	Bcar3	Snhg10	Psmb7
	Pde5a	Tunar	Arpc5l
	1810037I17Rik	Bcl11b	Scai
	Usp53	Evl	Arhgap15
	Synpo2	Zfp386	Gtdc1
	Ugt8a	Lyst	Zeb2
	Tifa	Hecw1	Acvr2a
	Enpep	Scgn	Orc4
	Rpl34	Rreb1	Mbd5
	Lef1	Dsp	Epc2
	Hadh	Tmem170b	Kif5c
	Slc39a8	Ippk	Mmadhc
	Emcn	Zfp369	Cacnb4
	Ddit4l	Mblac2	Kcnj3
	Dapp1	Rasgrf2	Gpd2
	Adh1	Msh3	Acvr1
	Bmpr1b	Gtf2h2	Upp2
	Gbp7	Cdk7	Pkp4
	Gbp3	Mast4	Tanc1
	Gbp2	Rgs7bp	Psmd14
	Sh3glb1	4833420G17Rik	Tbr1
	Ccn1	Synpr	Slc4a10
	Ddah1	Nr1d2	Kcnh7
	Ctbs	Saysd1	Scn2a
	Gng5	Zswim8	Csrnp3
	Adgrl4	Camk2g	Scn1a
	Acadm	Ppif	B3galt1
	Wls	Slc39a2	Stk39
	Lyn	Mettl3	Cers6
	Rps20	Pspc1	Bbs5
	Trp53inp1	Slc39a14	Phospho2
	Decr1	Bmp1	Klhl23
	Cpne3	Dgkh	Ssb
	Ttpa	Pcdh8	Ubr3
	Pou3f2	Kctd12	Gad1
	Cnr1	1700087I21Rik	Gorasp2
	Mob3b	Fgf14	Tlk1
	Myorg	Pdzd2	Dync1i2
	Enho	Sema5a	Slc25a12
	Cntfr	Ncald	Ola1
	Tpm2	Zfpm2	Scrn3
	Hrct1	Fam135b	Gpr155
	Reck	Kcnk9	Chn1
	Glipr2	Gm49066	Atf2
	Tgfbr1	Mafa	Atp5g3
	Slc44a1	Polr2f	Lnpk
	Klf4	Kcnj4	Mtx2
	Lpar1	Ddx17	Hnrnpa3
	Hsdl2	Rpl3	Osbpl6
	Rgs3	Tef	Plekha3
	Col27a1	Pacsin2	Zfp385b
	Akna	Ttll1	Ube2e3
	Tnc	Lncppara	Itga4
	Cdk5rap2	Slc2a13	Neurod1
	Plin2	4930578M01Rik	Pde1a
	Acer2	Kcnh3	Frzb
	Tek	Eif4b	Nckap1
	Cyp2j6	Myg1	Zc3h15
	Cyp2j9	Pde1b	Fam171b
	Nfia	Ppp1r1a	Tmx2
	Patj	Rbfox1	Med19
	Slc35d1	Tvp23a	Timm10
	Plpp3	Zc3h7a	Ssrp1
	Acot11	Shisa9	Tnks1bp1
	Scp2	Mrtfb	Ptprj
	Cdkn2c	Cebpd	Mtch2
	Prdx1	Zdhhc8	Ndufs3
	Tesk2	Thpo	Kbtbd4
	Rps8	Dgkg	Celf1
	Slc6a9	Il1rap	Psmc3
	Elovl1	Usf3	Madd
	Tie1	Cblb	Acp2
	Tmem125	Tiam1	1110051M20Rik
	Slc2a1	Dyrk1a	Arhgap1
	Svbp	Ets2	Atg13
	Cldn19	Hmgn1	Ambra1
	Rims3	Pcp4	Dgkz
	Col9a2	Dscam	Cry2
	Mfsd2a	Tiam2	Chst1
	Eva1b	Map3k4	Syt13
	Dlgap3	Dact2	Tspan18
	Gja4	Gm34567	Lrrc4c
	Col16a1	Smoc2	B230118H07Rik
	Tinagl1	Mlst8	Pdhx
	Laptm5	Tbl3	Caprin1
	Phactr4	Clcn7	D430041D05Rik
	Wasf2	Cacna1h	Cstf3
	Rps6ka1	Btbd9	Eif3m
	Cd52	Znrd1	Mpped2
	Clic4	Trerf1	Bdnf
	Rcan3	St6gal2	Ano3
	Rpl11	Safb2	Lpcat4
	Id3	Washc1	Nop10
	C1qb	Akain1	Emc4
	C1qc	Ehd3	Emc7
	C1qa	Cebpz	Ryr3
	Hspg2	Eml4	Scg5
	Alpl	Pigf	Rasgrp1
	Aldh4a1	2700062C07Rik	Srp14
	Padi2	Slc39a6	Ankrd63
	Necap2	Dnajc18	Disp2
	Szrd1	Wdr55	Ccdc32
	Arhgef19	Diaph1	Chp1
	Srarp	1700086O06Rik	Oip5os1
	Fblim1	Dcp2	Ndufaf1
	Tmem51	Atg12	Rtf1
	Kazn	Srfbp1	Itpka
	Pdpn	Ablim3	Ltk
	Dhrs3	Nedd4l	Tyro3
	Plod1	Zfp532	Vps39
	Agtrap	Gnal	Ccndbp1
	Fbxo2	Epg5	Trp53bp1
	Ctnnbip1	Setbp1	Ppip5k1
	Vamp3	Rps6kb2	Ckmt1
	Rpl22	Bbs1	Hypk
	Smim1	Ehd1	Casc4
	Prdm16	Snhg1	Shf
	Hes5	Ints5	Slc30a4
	Tmem52	Syt7	Bloc1s6
	Vwa1	Klf9	Myef2
	Tmem88b	Vldlr	Ctxn2
	Mxra8	Rfx3	Dut
	Cyp51	Mms19	Eid1
	Fzd1	Cnnm1	Cops2
	Steap2	Erlin1	Dtwd1
	Abcb1a	Pcgf6	Snrnp200
	Crot	Adrb1	Ciao1
	Tmem243	Hdac6	Stard7
	Grm3	Elk1	Mtln
	Sema3c	Rbmx2	Anapc1
	Fgl2	Gpc4	Tmem87b
	Lrrc17	Fgf13	Sirpa
	Reln	Mamld1	Snrpb
	Lhfpl3	Cd99l2	Nop56
	Nos3	Nhsl2	Idh3b
	Slc4a2	Xist	Vps16
	3110082J24Rik	Ftx	Ptpra
	Garem2	Cstf2	Mrps26
	Hadhb	Wnk3	Itpa
	Ost4	Huwe1	Atrn
	Emilin1	Iqsec2	Gfra4
	Khk	Phka2	1700037H04Rik
	Fgfr3	Txlng	Pank2
	Rgs12	Ctps2	Gm14285
	Htra3	Asb11	Prnp
	Cytl1	AC149090.1	Slc23a2
	Msx1		Cds2
	Cd38		Gpcpd1
	Prom1		Chgb
	Qdpr		Trmt6
	Lap3		Crls1
	Sod3		Tmx4
	Klhl5		Plcb1
	Rpl9		Lamp5
	Gabrg1		Snap25
	Gm38562		Tasp1
	Pdgfra		Ndufaf5
	Kdr		Macrod2
	Hopx		Flrt3
	Igfbp7		Snrpb2
	Slc4a4		Pcsk2
	Pf4		Dstn
	Naaa		Dzank1
	Cxcl10		Smim26
	Scarb2		Dtd1
	Shroom3		Slc24a3
	Ccni		Naa20
	Anxa3		Napb
	Bmp2k		Syndig1
	Ptpn13		Apmap
	Sparcl1		Entpd6
	Dmp1		Abhd12
	Spp1		Nanp
	Gbp4		Nsfl1c
	Gbp6		Fkbp1a
	Fgfrl1		Srxn1
	Pxmp2		Nrsn2
	Cryba4		Mcts2
	Crybb1		Bcl2l1
	Cmklr1		Tspyl3
	Tmem119		Kif3b
	Selplg		Asxl1
	Acacb		Commd7
	Fam222a		Raly
	Gltp		Eif2s2
	Oasl2		Dynlrb1
	Acads		Map1lc3a
	Rplp0		Ncoa6
	Hspb8		Ggt7
	Tpcn1		Trpc4ap
	Aldh2		BC029722
	Sh2b3		Uqcc1
	Hvcn1		Ergic3
	P2rx7		Rbm39
	Psph		Phf20
	Sumf2		Scand1
	Phkg1		2900097C17Rik
	Ncf1		Aar2
	Eln		Dlgap4
	Hip1		Rab5if
	Ccl24		Ndrg3
	Hspb1		Manbal
	Cux1		Src
	Ephb4		Blcap
	Pcolce		Nnat
	Tsc22d4		Vstm2l
	Gjc3		Snhg11
	Gal3st4		Ralgapb
	Gpr146		Top1
	Gper1		Srsf6
	Lfng		Gdap1l1
	Gna12		Ywhab
	Mmd2		Tomm34
	Arpc1b		Kcns1
	Rpl21		Dnttip1
	Flt1		Zswim1
	Slc46a3		Slc12a5
	Alox5ap		Slc35c2
	Gm20559		Elmo2
	Gng11		Zmynd8
	Col1a2		Sulf2
	Pon2		Cse1l
	Foxp2		Stau1
	Mdfic		Kcnb1
	Cav2		Rnf114
	Cav1		Ube2v1
	Tspan12		Adnp
	Cped1		Dpm1
	Ptprz1		Atp9a
	Aass		Pfdn4
	Tmem229a		Fam210b
	Gpr37		Rtf2
	Irf5		Rae1
	Smo		Stx16
	Podxl		Gnas
	Gm13861		Nelfcd
	Tmem140		Prelid3b
	Slc13a4		Gm14295
	Ptn		Gm14296
	Zc3hav1		Psma7
	Fmc1		Adrm1
	Hipk2		Cables2
	Parp12		Gid8
	Gstk1		Gm27032
	Pdia4		Ythdf1
	Rarres2		Arfgap1
	Gimap6		Kcnq2
	Gimap1		Eef1a2
	Tmem176b		Ppdpf
	Tmem176a		Stmn3
	Hibadh		Tpd52l2
	Tril		Dnajc5
	Chn2		Tcea2
	Nod1		Rgs19
	Inmt		Oprl1
	Adcyap1r1		Pcmtd2
	Fkbp9		Polr3k
	Herc6		Zc2hc1a
	Abcg2		Stmn2
	A530053G22Rik		Impa1
	Hpgds		Zfand1
	Ndnf		Snx16
	Gng12		Gm2464
	Krcc1		Ralyl
	Atoh8		Rbis
	Vamp5		Ythdf3
	Vamp8		Armc1
	Capg		Tbl1xr1
	Retsat		Nlgn1
	Tcf7l1		Nceh1
	Gm20594		Tnik
	Eva1a		Rpl22l1
	Sfxn5		Prkci
	Nat8f5		Skil
	Nat8f4		Slc7a14
	Tprkb		Ndufb5
	Tgfa		Pex5l
	Anxa4		Ttc14
	Antxr1		Dnajc19
	Gkn3		Exosc9
	Gata2		4932438A13Rik
	Mgll		Cetn4
	Klf15		Hspa4l
	Aldh1l1		Pgrmc2
	Lrig1		Noct
	Suclg2		Ndufc1
	Pdzrn3		Cog6
	Lmcd1		Ufm1
	Irak2		Trpc4
	Slc6a11		Rfxap
	Slc6a1		Sertm1
	Timp4		Dclk1
	39508		Nbea
	Wnk1		Pfn2
	Slc25a18		4921539H07Rik
	Slc6a13		Tsc22d2
	A2m		Eif2a
	Apobec1		Rap2b
	Clec4a2		Dhx36
	Clec4n		Slc33a1
	Cd163		Gmps
	C1s1		Kcnab1
	Lpcat3		Gfm1
	Ptpn6		Schip1
	Lrrc23		1110032F04Rik
	Ltbr		Kpna4
	Tnfrsf1a		B3galnt1
	Cd9		Nmd3
	Vwf		Slitrk3
	Tspan9		Pdcd10
	Clec2d		Serpini1
	Cdkn1b		Rapgef2
	Emp1		Ppid
	Mgp		Gria2
	Arhgdib		Glrb
	Mgst1		Gucy1b1
	Slco1c1		Map9
	Slco1a4		Npy2r
	Ldhb		Plrg1
	Rassf8		Trim2
	Sspn		Fbxw7
	Itpr2		Dclk2
	Ppfibp1		Hdgf
	Rps9		Mrpl24
	Ttyh1		Naxe
	Tnnt1		Mef2d
	Brsk1		Cct3
	Cox6b2		Smg5
	Rpl28		Slc25a44
	Rps5		Lmna
	Ehd2		Ssr2
	Slc1a5		Arhgef2
	Dact3		Syt11
	Gng8		1500004A13Rik
	Ccdc8		Dap3
	Pglyrp1		Ash1l
	Apoc1		Rusc1
	Apoe		Clk2
	Bcam		Scamp3
	Rps19		Fam189b
	Tgfb1		Mtx1
	Axl		Trim46
	Mia		Krtcap2
	Blvrb		Efna3
	Akt2		Adam15
	Rps16		Pygo2
	Plekhg2		Adar
	Gmfg		Ube2q1
	Sirt2		Atp8b2
	Ppp1r14a		Hax1
	Tyrobp		Tpm3
	Hspb6		Jtb
	Mag		Ints3
	Lsr		Ilf2
	Fxyd5		Chtop
	Fxyd1		Lor
	Lgi4		Celf3
	Wtip		Psmb4
	4931406P16Rik		Psmd4
	Slc7a10		Pip5k1a
	Rhpn2		Mllt11
	Plekhf1		Ensa
	Cd33		Tars2
	Klk6		Rprd2
	Shank1		Mrps21
	Atf5		Vps45
	Bcl2l12		Sf3b4
	Rras		Sv2a
	Fcgrt		Ankrd34a
	Rps11		Pex11b
	Rpl13a		Rnf115
	Tead2		Prkab2
	Ftl1		Pde4dip
	Rasip1		Gdap2
	Dbp		Man1a2
	Rpl18		Atp1a1
	Emp3		Csde1
	Tmem86a		Bcas2
	Slc17a6		Trim33
	Siglech		Phtf1
	Atp10a		Inka2
	Mtmr10		Rap1a
	Tjp1		Atp5f1
	Pcsk6		Wdr77
	Gm20083		Cept1
	Rgma		Lamtor5
	AU020206		Slc6a17
	Mfge8		Strip1
	Abhd2		Psma5
	Rlbp1		Sort1
	Anpep		Celsr2
	Idh2		Wdr47
	Cib1		Prmt6
	Iqgap1		Extl2
	Pde8a		Rtca
	Homer2		Plppr4
	Adamtsl3		Plppr5
	Fah		Ptbp2
	Ctsc		Dnttip2
	Prcp		Ndst3
	Fam181b		Tram1l1
	Kctd14		Ndst4
	Lrrc32		Ank2
	Serpinh1		Ap1ar
	Rps3		Pla2g12a
	Slco2b1		Sec24b
	P4ha3		Col25a1
	Ucp2		Ostc
	Plekhb1		Aimp1
	Arap1		Tbck
	Inppl1		Ppa2
	Folr1		Cisd2
	Rhog		Ube2d3
	Hbb-bt		Ppp3ca
	Hbb-bs		H2afz
	Trim12a		Dnajb14
	Trim30a		Lamtor3
	Cavin3		Metap1
	Tpp1		Eif4e
	Syt9		Tspan5
	Olfml1		Rap1gds1
	Eif3f		Gtf2b
	Rpl27a		Lmo4
	Dennd5a		Hs2st1
	Swap70		2410004B18Rik
	Ampd3		Ssx2ip
	Mrvi1		Ttll7
	Sox6		Dnajb4
	Rps15a		Fubp1
	Itpripl2		Miga1
	Tmc7		Usp33
	B230311B06Rik		Zzz3
	Iqck		Ak5
	Gm44763		St6galnac5
	Gprc5b		Rabggtb
	Il4ra		Slc44a5
	Sbk1		Zranb2
	Nupr1		Srsf11
	Sult1a1		B230334C09Rik
	Bcl7c		Lrrc7
	Ctf1		Tmem68
	Pycard		Chchd7
	Itgax		Penk
	Cox6a2		Impad1
	Tgfb1i1		Fam110b
	Rgs10		Sdcbp
	Fgfr2		Rab2a
	Htra1		Clvs1
	Oat		Asph
	Dock1		2610301B20Rik
	C030029H02Rik		Ndufaf6
	Nkx6-2		Fam92a
	Cyp2e1		Triqk
	Cox8b		Otud6b
	Pgghg		Ccnc
	Ifitm2		Tstd3
	Ifitm1		Usp45
	Ifitm3		Pnisr
	Irf7		Ndufaf4
	Rplp2		Epha7
	Pnpla2		Lyrm2
	Cracr2b		Ube2j1
	Cd151		Srsf12
	Tspan4		Akirin2
	Gm20501		Rars2
	Ctsd		C9orf72
	Igf2		Ndufb6
	Cd81		Tmem215
	Cdkn1c		Dnaja1
	Ano1		Smu1
	Bc1		Nfx1
	Cd209a		Nol6
	Cd209f		Dctn3
	Cd209g		Ccl27a
	Sox1ot		Phf24
	Sox1		Dnajb5
	Lamp1		Vcp
	Gas6		Stoml2
	Arhgef10		Unc13b
	Thsd1		Rusc2
	Slc25a15		Creb3
	Golga7		Gba2
	Adgra2		Clta
	Eif4ebp1		Gne
	Chrnb3		Fbxo10
	Rbpms		Tomm5
	Slc7a2		Slc25a51
	Pdgfrl		Aldh1b1
	Mtus1		Ncbp1
	Fat1		Gabbr2
	Tlr3		Alg2
	Enpp6		Sec61b
	Vegfc		Nr4a3
	Hpgd		Tmeff1
	Scrg1		Zfp189
	Hmgb2		Tmem246
	Mfap3l		Rad23b
	Gm45650		Elp1
	Csgalnact1		Frrs1l
	Ncan		Ptpn3
	Uba52		Txn1
	Mpv17l2		Gng10
	Ifi30		Ugcg
	Rpl18a		Inip
	Haus8		Atp6v1g1
	Use1		Trim32
	Ushbp1		Brinp1
	Bst2		Megf9
	Slc27a1		Tle1
	Tpm4		Dmac1
	Klf2		Lurap1l
	Nwd1		Nfib
	Ednra		Psip1
	Lsm6		Sh3gl2
	Gab1		Rraga
	Il15		Slc24a2
	Adgre5		Mllt3
	Lyl1		Focad
	Dnase2a		Klhl9
	Gm5741		Elavl2
	Man2b1		9530080O11Rik
	Zfp423		Hook1
	Nkd1		Tm2d1
	Sall1		Cachd1
	Gm19935		Raver2
	Mmp2		Jak1
	Lpcat2		Ak4
	Mt3		Dnajc6
	Mt2		Sgip1
	Mt1		Dab1
	Pllp		Fyb2
	Ccdc102a		Ttc4
	Adgrg1		Ssbp3
	Cdh5		Mrpl37
	Cmtm3		Yipf1
	Rrad		Magoh
	Tppp3		Zyg11b
	Zdhhc1		Btf3l4
	Lcat		Rab3b
	Slc12a4		Eps15
	Nqo1		Rnf11
	Zfhx3		Elavl4
	Calb2		Cmpk1
	Mtss2		Atpaf1
	Fa2h		Faah
	Vat1l		Uqcrh
	Maf		Akr1a1
	Dynlrb2		Rnf220
	Crispld2		Eri3
	1190005I06Rik		Atp6v0b
	Fendrr		Ipo13
	Cyba		St3gal3
	Rpl13		Med8
	Agt		Ppih
	2310022B05Rik		Foxj3
	Itgb1		Foxo6
	Pdgfd		Ctps
	Tmem123		Smap2
	Yap1		Mycl
	Sesn3		Trit1
	Amotl1		Macf1
	1700012B09Rik		Ndufs5
	Icam1		Akirin1
	Kank2		Rragc
	Cnn1		Pou3f1
	Anln		Sf3a3
	Jam3		Inpp5b
	Ntm		1110065P20Rik
	Fli1		Yrdc
	Ets1		Maneal
	St3gal4		Meaf6
	Tirap		Oscp1
	Hepacam		Map7d1
	Robo4		Trappc3
	Esam		5730409E04Rik
	1700063D05Rik		Psmb2
	Mir100hg		Ncdn
	Oaf		AU040320
	Mcam		Sfpq
	Ccdc153		Smim12
	Phldb1		Phc2
	Mpzl2		Rnf19b
	Il10ra		Hpca
	Tagln		Fndc5
	2900052N01Rik		Yars
	Nxpe4		Bsdc1
	Gm5617		Tmem234
	Ttc12		Kpna6
	Bco2		Adgrb2
	Il18		Pef1
	Hspb2		Fabp3
	Cryab		Zcchc17
	Rdx		Pum1
	Acsbg1		Ptpru
	Rcn2		Mecr
	Cspg4		Srsf4
	Snx33		Ythdf2
	Scamp2		Snhg12
	Cplx3		Atpif1
	Uaca		Dnajc8
	Rplp1		Stx12
	Paqr5		Fam76a
	Smad6		Tmem222
	Igdcc4		Trnp1
	Plekho2		Dhdds
	Fbxl22		Sh3bgrl3
	Rora		Extl1
	Anxa2		Tmem50a
	Mindy2		Rsrp1
	Aldh1a2		Srsf10
	Cgnl1		Lypla2
	Tcf12		Pithd1
	Scg3		Hnrnpr
	Bmp5		Luzp1
	Elovl5		Cdc42
	Myo6		Usp48
	Tbx18		Rap1gap
	Mthfs		Eif4g3
	Ctsh		Hp1bp3
	Zic1		Sh2d5
	Zic4		Ddost
	Plscr1		Fam43b
	Plscr2		Nbl1
	Plscr4		Micos10
	Chst2		Capzb
	Pls1		Mrto4
	Atp1b3		Ubr4
	Spsb4		Igsf21
	Rbp1		Rcc2
	Ephb1		Sdhb
	Anapc13		Atp13a2
	Amotl2		Dnajc16
	Trf		Vps13d
	Bfsp2		Mfn2
	Ppm1m		Fbxo44
	Rpl29		Mtor
	Pcbp4		Srm
	Parp3		Tardbp
	Mapkapk3		Kif1b
	Gnai2		Ube4b
	Slc38a3		Clstn1
	Rhoa		Tmem201
	Klhdc8b		Eno1
	Lamb2		Rere
	Plxnb1		Slc45a1
	Cspg5		Errfi1
	Pth1r		Park7
	Tmie		Camta1
	Als2cl		Dnajc11
	Tdgf1		Plekhg5
	Crtap		Acot7
	Cmtm6		Chd5
	Cmtm7		Kcnab2
	Tgfbr2		Ajap1
	Rbms3		Cep104
	Cx3cr1		Wrap73
	Rpsa		Tprgl
	Mobp		Plch2
	Hhatl		Rer1
	Ccdc13		Prkcz
	Lars2		Cdk11b
	Limd1		Ssu72
	Slc6a20a		Tmem240
	Akap12		Mrpl20
	Ginm1		Ccnl2
	Sash1		Aurkaip1
	Utrn		Acap3
	Perp		Ube2j2
	Ifngr1		C1qtnf12
	Rps12		B3galt6
	Ccn2		Sdf4
	Enpp1		Agrn
	Epb41l2		Plekhn1
	Lama2		Noc2l
	Marcks		Krit1
	Lama4		Cdk14
	Ddo		Adam22
	Mical1		Rundc3b
	Pln		Dmtf1
	Gja1		Sema3e
	Fabp7		Pclo
	Smpdl3a		Cacna2d1
	Lims1		Gnai1
	Sowahc		Magi2
	Vsir		Tmem60
	Unc5b		Armc10
	Col13a1		Psmc2
	Tspan15		Srpk2
	Srgn		Tomm7
	Reep3		Klhl7
	Zfp365		Cdk5
	Bicc1		Agap3
	Lrrc75b		Abcf2
	Ggt5		Chpf2
	Gstt3		Rheb
	Gstt1		Prkag2
	Gstt2		Actr3b
	S100b		Dpp6
	Slc19a1		Rnf32
	Col18a1		Ube3c
	Itgb2		Dnajb6
	Pttg1ip		Mapre3
	Icosl		Preb
	Syde1		Mpv17
	Bsg		Snx17
	Ptbp1		Ppm1g
	Cnn2		Nrbp1
	Rps15		Fndc4
	Adamtsl5		Mrpl33
	Tcf3		Babam2
	Abhd17a		Ppp1cb
	Eef2		Depdc5
	Nfic		Ywhah
	Rfx4		Ctbp1
	Timp3		Maea
	Chpt1		Slbp
	Ikbip		Nsd2
	Tmcc3		Gm1673
	Cradd		Nat8l
	Dcn		Zfyve28
	Galnt4		Rnf4
	Kitl		Add1
	Tmtc2		Htt
	Csrp2		Lrpap1
	Ptprb		Adra2c
	Lyz2		Ablim2
	Msrb3		Grpel1
	Wif1		Tbc1d14
	Agap2		D5Ertd579e
	Kif5a		Bloc1s4
	Ndufa4l2		Mrfap1
	Stat6		Ppp2r2c
	Gpr182		Wfs1
	Esyt1		Jakmip1
	Rpl41		Crmp1
	Rps26		Evc2
	Tmem198b		Stx18
	Ormdl2		Nsg1
	Cd63		Drd5
	Rdh5		Wdr1
	Pik3ip1		Rab28
	Smtn		Fbxl5
	Tcn2		Med28
	Gal3st1		Slit2
	Castor1		Kcnip4
	Cabp7		Dhx15
	Emid1		Ccdc149
	H2afv		Sel1l3
	Purb		Stim2
	Tns3		Nwd2
	Upp1		Lias
	Ddc		Smim14
	Ugp2		Ube2k
	Efemp1		Uchl1
	Prorsd1		Slc30a9
	Rps27a		Atp8a1
	Hba-a1		Gabra2
	Hba-a2		Gabra4
	Kcnmb1		Gabrb1
	Dock2		Commd8
	C1qtnf2		Ociad1
	Ebf1		Ociad2
	Rack1		Dcun1d4
	Gm12184		Usp46
	Irgm1		Rasl11b
	Ifi47		Kit
	Rnf130		Exoc1
	Ltc4s		C530008M17Rik
	Tcf7		Srp72
	Slc22a4		Polr2b
	Pdlim4		Epha5
	Acsl6		Utp3
	Gpx3		Rufy3
	Gm2a		Grsf1
	Slc36a2		Cox18
	Sparc		Ankrd17
	Galnt10		Parm1
	2010001A14Rik		Rchy1
	Igtp		Cdkl2
	Irgm2		G3bp2
	Gjc2		Uso1
	Srebf1		40787
	Llgl1		Ccng2
	Grap		Prdm8
	Adora2b		Hnrnpd
	Pmp22		Hnrnpdl
	Hs3st3b1		Enoph1
	Hs3st3a1		Tmem150c
	Ntn1		Cops4
	Rpl26		Coq2
	Chd3		Mrps18c
	Atp1b2		Cds1
	Cd68		Wdfy3
	Tnfsf13		Mapk10
	Tnfsf12		Klhl8
	Zbtb4		Nudt9
	Slc2a4		Lrrc8b
	Acadvl		Lrrc8d
	Asgr1		Brdt
	Cxcl16		Ephx4
	Pld2		Btbd8
	Kif1c		Rpap2
	Gm12326		Dipk1a
	Xaf1		Dr1
	Atp2a3		Gm42517
	Tax1bp3		Gm10419
	Aspa		Atp5k
	Hic1		Cplx1
	Serpinf1		Gak
	Nxn		Tmem175
	Git1		Zfp932
	Trp53i13		Golga3
	Traf4		Pgam5
	Tlcd1		Galnt9
	Rpl23a		Noc4l
	Aldoc		Ep400
	Vtn		Miat
	Tmem97		Tpst2
	Lgals9		Srrd
	Evi2a		Asphd2
	Adap2		Sez6l
	Tmem98		2900026A02Rik
	Ccl8		Sgsm1
	Slfn5		Wscd2
	Slfn2		Iscu
	Rasl10b		Svop
	Ccl6		1500011B03Rik
	Wfdc17		2210016L21Rik
	Tbx2		Sppl3
	Brip1os		Cabp1
	38231		Pop5
	Msi2		Dynll1
	C030037D09Rik		Gcn1
	Scpep1		Rab35
	Trim25		Suds3
	Tmem100		Pebp1
	B230206L02Rik		Wsb2
	Wfikkn2		Fbxo21
	Ankrd40		Tesc
	Acsf2		Rnft2
	Col1a1		Rasal1
	Ppp1r9b		Hectd4
	Itga3		Trafd1
	Abi3		Naa25
	Gngt2		Erp29
	Scrn2		Brap
	Mllt6		Atxn2
	Rpl23		Ppp1cc
	Rpl19		Pptc7
	Ppp1r1b		Vps29
	Jup		Fam216a
	P3h4		Arpc3
	Fkbp10		Atp2a2
	Cnp		Camkk2
	Stat5b		Anapc5
	Cavin1		Rnf34
	Naglu		Rhof
	Rpl27		Bcl7a
	Ifi35		Vps33a
	Vat1		Clip1
	Rnd2		Rsrc2
	Tmem106a		Denr
	Rdm1		Ogfod2
	Etv4		Arl6ip4
	Meox1		Sbno1
	Hdac5		Ccdc92
	Grn		Ncor2
	Gjc1		Ubc
	Higd1b		Bri3bp
	Gfap		Aacs
	Mrc2		Rimbp2
	Ace		Ran
	Icam2		Sfswap
	Pecam1		Mmp17
	Cacng4		Mrps17
	Gna13		Cct6a
	Fam20a		Chchd2
	Abca8a		Vkorc1l1
	Kcnj16		Crcp
	Sox9		Tpst1
	Gm11681		Tmem248
	Cdc42ep4		Caln1
	Rpl38		A330070K13Rik
	Ttyh2		Galnt17
	Btbd17		Gtf2i
	Cd300a		Clip2
	Cd300c2		Eif4h
	Slc9a3r1		Stx1a
	Grin2c		Bud23
	Fads6		Dnajc30
	Mif4gd		Vps37d
	Caskin2		Pom121
	Itgb4		Rhbdd2
	Trim47		Mdh2
	St6galnac2		Srrm3
	Syngr2		Ywhag
	Lgals3bp		Polr2j
	Tbc1d16		Prkrip1
	Rnf213		Ift22
	Notum		Znhit1
	Dcxr		Vgf
	Cbr2		Ap1s1
	Laptm4a		Muc3a
	Ntsr2		Ache
	Id2		Pop7
	Rnf144a		Gnb2
	Agmo		Actl6b
	Arhgap5		Agfg2
	Npas3		Cops6
	Sptssa		Taf6
	Nfkbia		Lamtor4
	Clec14a		Map11
	Rps29		Prkar1b
	Rhoj		Sun1
	Plekhg3		Get4
	Gm48226		Adap1
	Plekhh1		Cox19
	Zfp36l1		Ints1
	Rgs6		Eif3b
	Aldh6a1		Wipi2
	Syndig1l		Zfp12
	Npc2		Rac1
	Dio2		Eif2ak1
	Ston2		Aimp2
	Foxn3		Tecpr1
	Lgmn		Bri3
	Asb2		Nptx2
	Ifi27l2a		Tmem130
	Gm28875		Trrap
	Ccdc85c		Arpc1a
	Hhipl1		Pdap1
	Degs2		Bud31
	Exoc3l4		Atp5j2
	Gm40578		Rnf6
	Gm266		Gpr12
	Ckb		Usp12
	Zfyve21		Rasl11a
	Aspg		Polr1d
	Kif26a		Pomp
	Adssl1		Mtus2
	Pld4		Ubl3
	Pacs2		Hsph1
	Crip2		Fry
	Crip1		Pds5b
	Itgb8		Gm36447
	Idi1		Vps50
	Nid1		Casd1
	Gli3		Ppp1r9a
	Sugct		Dync1i1
	Hfe		Sem1
	Gpld1		Sdhaf3
	Foxq1		Asns
	Foxf2		Umad1
	Foxc1		Ica1
	Serpinb1a		Ndufa4
	Eci2		Tmem106b
	Ppp1r3g		Gpr85
	F13a1		Capza2
	Ly86		St7
	Bmp6		Wnt2
	Elovl2		Cttnbp2
	Hivep1		Lsm8
	Id4		Kcnd2
	A330048O09Rik		Cadps2
	Card19		Ndufa5
	Susd3		Wasl
	S1pr3		Arf5
	Sema4d		Snd1
	Cxcl14		Atp6v1f
	Tgfbi		Tspan33
	Smad5		Strip2
	Ntrk2		Copg2
	Ctla2a		Plxna4
	Slc35d2		Akr1b3
	Prxl2c		Mtpn
	Ctsl		D630045J12Rik
	Slc12a7		Clec2l
	Erap1		Slc37a3
	Cast		Mkrn1
	Rhobtb3		Ndufb2
	Hapln1		Braf
	Rps23		Mrps33
	Serinc5		Tmem178b
	Thbs4		Ssbp1
	Hexb		Ephb6
	Foxd1		Fam131b
	Zfp366		Tcaf1
	Erbin		Cntnap2
	Map3k1		Cul1
	Il6st		Atp6v0e2
	Gpx8		Tra2a
	Itga1		Npy
	Fam107a		Cycs
	Usp54		Hnrnpa2b1
	Vcl		Snx10
	Adk		Tax1bp1
	Rps24		Wipf3
	Zcchc24		Ggct
	Wnt5a		Gars
	Tkt		Neurod6
	Prkcd		Kbtbd2
	Mustn1		Nt5c3
	Itih3		Lancl2
	Stab1		Vopp1
	Sema3g		Herc3
	Hacl1		Nap1l5
	Btd		Snca
	Galnt15		Serbp1
	1700024G13Rik		Rnf103
	Vstm4		Chmp3
	Glud1		Reep1
	Sncg		Mrpl35
	Mmrn2		Immt
	Bmpr1a		Ptcd3
	Prxl2a		St3gal5
	Fermt2		Usp39
	Samd4		Mat2a
	Lgals3		Kcmf1
	Tep1		Tmsb10
	Gm26782		Suclg1
	Pnp		Lrrtm1
	Rnase4		Mrpl19
	Ang		Sema4f
	Rnase1		Htra2
	Ndrg2		Pcgf1
	Zfp219		Mrpl53
	Abhd4		Dctn1
	Lrp10		Stambp
	Efs		Nagk
	Cmtm5		Cyp26b1
	Irf9		Exoc6b
	Cideb		Spr
	Adcy4		Smyd5
	Parp4		Cct7
	Gjb2		Fbxo41
	Gjb6		Egr4
	Tnfrsf19		Fam136a
	Fam167a		Tia1
	Sox7		Pcbp1
	Kif13b		Snrnp27
	Pnoc		Gmcl1
	Scara3		Aak1
	Clu		Nfu1
	Ephx2		Cnbp
	Pdlim2		Copg1
	Sorbs3		H1fx
	Lcp1		Rab7
	Tpt1		Rpn1
	Ccdc122		Ruvbl1
	Rgcc		Podxl2
	Elf1		Plxna1
	Cnmd		Chchd6
	Tbc1d4		Hdac11
	Ednrb		Chchd4
	Gm6145		Nr2c2
	Gm10076		Prickle2
	Gpc5		Tafa1
	Sox21		Uba3
	Abcc4		Arl6ip5
	Cldn10		Foxp1
	Farp1		Ppp4r2
	B930095G15Rik		Chl1
	Gm5089		Crbn
	Zic5		Lrrn1
	Zic2		Itpr1
	Selenop		Bhlhe40
	Ccdc152		Arl8b
	Ghr		Grm7
	Rpl37		Srgap3
	Dab2		Setd5
	Fyb		Lhfpl4
	Osmr		Arpc4
	Egflam		Jagn1
	Slc1a3		Creld1
	Ranbp3l		Prrt3
	Nadk2		Brk1
	Rai14		Atp2b2
	Myo10		Syn2
	Dap		Tmcc1
	Snhg18		Zfp239
	Sdc2		Rasgef1a
	Cpq		Cacna1c
	Rpl30		Tmem121b
	Rida		Atp6v1e1
	Pabpc1		Tuba8
	Baalc		Slc2a3
	Fzd6		Necap1
	Cthrc1		Clstn3
	Angpt1		Phb2
	Enpp2		Grcc10
	Ndrg1		Eno2
	Ly6a		Tpi1
	Ly6c1		Usp5
	Gsdmd		Gpr162
	Naprt		Ptms
	Eef1d		Mlf2
	Oplah		Cops7a
	C030006K11Rik		Pianp
	Ift27		Iffo1
	Tst		Gapdh
	Rac2		Mrpl51
	Cdc42ep1		Vamp1
	Lgals1		Ndufa9
	Triobp		Tigar
	Gcat		Ccnd2
	Sox10		Prmt8
	Baiap2l2		A2ml1
	Kdelr3		1700101I11Rik
	Sun2		Gabarapl1
	Zc3h7b		Magohb
	Csdc2		Smim10l1
	Naga		Borcs5
	Cyp2d22		Hebp1
	Serhl		Fam234b
	Tspo		Grin2b
	Parvb		H2afj
	Fbln1		Wbp11
	Celsr1		Rerg
	Mlc1		Strap
	1810021B22Rik		Lmo3
	Plxnb2		B230110G15Rik
	Lmf2		Aebp2
	Shank3		Cmas
	Abcd2		C2cd5
	Dbx2		Etnk1
	Endou		Bcat1
	Rapgef3		Gm15706
	Olfr287		Fgfr1op2
	Tuba1c		Med21
	Fmnl3		Ergic2
	Tmbim6		Ipo8
	Lima1		Bicd1
	Dazap2		Myadm
	Smagp		Prkcg
	Bin2		Ndufa3
	Acvrl1		Prpf31
	Tns2		Mboat7
	Rarg		Syt5
	Sp1		Hspbp1
	Nckap1l		Ube2s
	Glycam1		Shisa7
	Abat		Nat14
	Carhsp1		Ccdc106
	Emp2		Smim17
	Litaf		Peg3
	Tnfrsf17		Clcn4
	Marf1		Trim28
	Nde1		Zbtb45
	Myh11		Ube2m
	Prodh		Selenow
	Cldn5		Napa
	Klhl6		Sae1
	St6gal1		Tmem160
	Gm45338		Ap2s1
	Rtp4		Fkrp
	Lpp		Strn4
	Atp13a4		Calm3
	Tmem44		Pnmal1
	Apod		Gm42372
	Rpl35a		Ppp5c
	Heg1		Dmwd
	Itgb5		Mark4
	Mylk		Tomm40
	Hacd2		Zfp180
	Parp14		Zfp428
	Parp9		Irgq
	Cd86		Rabac1
	Slc15a2		Atp1a3
	Lrrc58		Grik5
	Arhgap31		Gsk3a
	Gm36742		Megf8
	Phldb2		Rab4b
	Rpl24		Snrpa
	Filip1l		Numbl
	St3gal6		Sptbn4
	Pros1		Pld3
	Samsn1		Ttc9b
	Mir99ahg		Psmc4
	D16Ertd472e		Fbl
	Jam2		Eid2
	Cyyr1		Eid2b
	Mrap		Timm50
	Olig2		Supt5
	Olig1		Med29
	Il10rb		Lrfn1
	Ezr		Fbxo27
	Rnaset2b		Mrps12
	Rnaset2a		Hnrnpl
	Prr18		Eif3k
	Qk		Psmd8
	Pacrg		Sipa1l3
	Slc22a2		Zfp260
	Thbs2		Capns1
	Lix1		Tbcb
	Eci1		Clip3
	Slc9a3r2		Aplp1
	Rps2		U2af1l4
	Sox8		Cox6b1
	2810468N07Rik		Tmem147
	Metrn		Fxyd7
	A930017K11Rik		Scn1b
	Fam234a		Gramd1a
	Atp6v0e		Uba2
	Rps10		Gpi1
	Anks1		Chst8
	Pi16		Nudt19
	Cbs		Pdcd5
	Notch3		Zfp715
	Rasal3		2310002F09Rik
	Cyp4f15		Klk8
	Myo1f		2410002F23Rik
	Rps28		Syt3
	Tapbp		Lrrc4b
	Gm19412		Emc10
	Rps18		Ptov1
	H2-K1		Ap2a1
	Col11a2		Cpt1c
	H2-Oa		Prmt1
	H2-DMb1		Slc17a7
	Psmb9		Ppfia3
	Tap1		Lin7b
	Psmb8		Snrnp70
	Tap2		Bax
	H2-Ab1		Car11
	Notch4		Sult2b1
	Egfl8		Lmtk3
	C4b		Cyth2
	Clic1		Nomo1
	Ddah2		Ldha
	Ly6g6f		Tsg101
	Prrc2a		Ptpn5
	Aif1		Nell1
	H2-D1		Nipa2
	H2-Q4		Herc2
	H2-Q6		Gabra5
	H2-Q7		Gabrb3
	Ddr1		Ube3a
	Ier3		Snhg14
	Ppp1r18		Snrpn
	H2-T23		Ndn
	H2-T22		Apba2
	Mog		Fam189a1
	Gm42418		Nsmce3
	Adgrf5		Tarsl2
	Pla2g7		Tm2d3
	Rcan2		Snrpa1
	Clic5		Lysmd4
	Vegfa		Mef2a
	Tfeb		Sv2b
	Trem2		Ntrk3
	Daam2		Gm9885
	Kat2b		Mrpl46
	Plin3		Mrps11
	Rpl36		Polg
	Nrtn		Ngrn
	Rfx2		Man2a2
	Vav1		Wdr73
	Adgre1		Sec11a
	Rab31		Cpeb1
	Ptprm		Ap3b2
	Lama1		Ramac
	Tgif1		3110040N11Rik
	Myl12a		Hdgfl3
	Lbh		Mex3b
	Xdh		Gm16638
	Ltbp1		Il16
	Rasgrp3		Abhd17c
	Prkd3		Gm2115
	Cyp1b1		Zfand6
	Galm		Grm5
	Zfp36l2		Tmem135
	Epas1		Me3
	Jcad		Hikeshi
	Svil		Sytl2
	Zeb1		Crebzf
	Colec12		Tmem126a
	Abhd3		Tmem126b
	Npc1		Dlg2
	Zfp521		Tenm4
	Aqp4		Ndufc2
	Ttr		Clns1a
	Galnt1		Pak1
	BC051408		Capn5
	Lims2		Uvrag
	Gpr17		Map6
	Ctnna1		Pgm2l1
	Ecscr		Ppme1
	Psd2		Mrpl48
	Cd14		Rab6a
	Spry4		Arhgef17
	Fgf1		Pde2a
	Sema6a		Lamtor1
	Gramd3		Olfr550
	Aldh7a1		Fam160a2
	Megf10		Apbb1
	Gm19500		Trim3
	Slc12a2		Arfip2
	Rps14		Timm10b
	Camk2a		Taf10
	Pdgfrb		Tub
	Csf1r		Ric3
	Bvht		Lmo1
	Afap1l1		Tmem9b
	Apcdd1		Nrip3
	Mro		Tmem41b
	Acaa2		Ipo7
	Rpl17		Eif4g2
	Smad7		Galnt18
	Slc14a1		Usp47
	Pard6g		Dkk3
	Nfatc1		Mical2
	Mbp		Btbd10
	Cyb5a		Far1
	Dok6		Spon1
	Cpt1a		Psma1
	Tcirg1		1110004F10Rik
	Unc93b1		Arl6ip1
	Acy3		Smg1
	Cd248		Syt17
	Yif1a		Coq7
	4930481A15Rik		Gde1
	Efemp2		Thumpd1
	Ltbp3		Lyrm1
	Malat1		Crym
	Neat1		Uqcrc2
	Frmd8		Mosmo
	Slc25a45		Mettl9
	Cdc42ep2		Cog7
	Fau		Gga2
	Pygm		Ndufab1
	Rasgrp2		Dctn5
	Gm14964		Prkcb
	Plcb3		Cacng3
	Ppp1r14b		Rbbp6
	Vegfb		Lcmt1
	Fermt3		Hs3st4
	Plaat3		Gtf3c1
	Slc22a8		Xpo6
	Tmem179b		Spns1
	Rom1		Sh2b1
	Eml3		Atxn2l
	Ahnak		Coro1a
	Asrgl1		Ypel3
	Fth1		Aldoa
	Rab3il1		Fam57b
	Fads2		Ino80e
	Fads1		Kctd13
	Myrf		Sez6l2
	AW112010		Cdipt
	Ms4a7		Kif22
	Ms4a6c		Tbc1d10b
	Ms4a6d		Dctpp1
	Mpeg1		Sephs2
	Cntf		Phkg2
	Psat1		Fbxl19
	Rorb		Orai3
	Aldh1a1		Stx1b
	Mamdc2		Bckdk
	Tjp2		Fus
	Tmem252		Tial1
	Dock8		Inpp5f
	Kank1		Wdr11
	Ak3		Ate1
	Il33		Nsmce4a
	Gldc		Tacc2
	Sgms1		Plekha1
	Papss2		2310057M21Rik
	Acta2		Pstk
	Fas		Gpr26
	Ch25h		Uros
	Ifit3		Ptpre
	Ifit3b		6330420H09Rik
	Ifit1		Glrx3
	Slc16a12		Mapk1ip1
	Ppp1r3c		Ppp2r2d
	Sorbs1		Bnip3
	Entpd1		Pwwp2b
	Blnk		Kndc1
	Opalin		Zfp511
	Pik3ap1		Caly
	Marveld1		Mtg1
	Scd2		Sprn
	Scd1		Bet1l
	As3mt		Ric8a
	Neurl1a		Psmd13
	Itprip		B4galnt4
	AA387883		Hras
	Add3		Deaf1
	Gpam		Cend1
	Tcf7l2		Slc25a22
	Casp7		Polr2l
	Afap1l2		Chid1
	Slc38a5		Ap2a2
	Cybb		Tollip
	Mid1ip1		Brsk2
	Gpr34		Mob2
	Maob		Ifitm10
	Il13ra1		Cars
	Rpl39		Cttn
	Lamp2		Mcoln1
	Apln		Fcor
	Zic3		Trappc5
	Zfp275		Prr36
	Bgn		Ctxn1
	Renbp		Timm44
	Flna		Arglu1
	Rpl10		Fam155a
	Dnase1l1		Abhd13
	Prrg1		Irs2
	Tmem47		Naxd
	Msn		Ankrd10
	Foxo4		Arhgef7
	Il2rg		Mcf2l
	Gjb1		Cul4a
	Hdac8		Dcun1d2
	Phka1		Tfdp1
	Itm2a		Cdc16
	Klhl4		Champ1
	Rpl36a		Coprs
	Plp1		Fbxo25
	Tsc22d3		Csmd1
	Col4a6		Vdac3
	Col4a5		Polb
	Kcne1l		Ap3m2
	Sat1		Gpat4
	Prdx4		Tm2d2
	Car5b		Ddhd2
	Gpm6b		Bag4
	mt-Nd1		Lsm1
	mt-Nd2		Hgsnat
	mt-Co1		Plpbp
	mt-Co2		Purg
	mt-Atp8		Smim18
	mt-Atp6		Dctn6
	mt-Co3		Leprotl1
	mt-Nd3		Tusc3
	mt-Nd4l		Micu3
	mt-Nd4		Zdhhc2
	mt-Nd5		Cnot7
	mt-Nd6		Mtmr7
	mt-Cytb		Sorbs2
			Ufsp2
			Ankrd37
			Cfap97
			Slc25a4
			Acsl1
			Trappc11
			Ing2
			Wdr17
			Gpm6a
			BC030500
			Hpf1
			Clcn3
			Sh3rf1
			Cbr4
			Klhl2
			Npy5r
			Psd3
			Lpl
			Atp6v1b2
			Pbx4
			Mau2
			Hapln4
			Nr2c2ap
			Borcs8
			Armc6
			Sugp2
			Homer3
			Klhl26
			Tmem59l
			Fkbp8
			Ssbp4
			Rab3a
			Pik3r2
			Mast3
			Ccdc124
			Slc5a5
			Map1s
			Babam1
			Dda1
			Unc13a
			Fcho1
			Fam32a
			Ap1m1
			Eps15l1
			Cherp
			Smim7
			Tmem38a
			Sin3b
			Large1
			Gm10649
			Nr3c2
			Rbmxl1
			Otud4
			Abce1
			Zfp330
			Rnf150
			Tbc1d9
			Scoc
			Tecr
			Dnajb1
			Adgrl1
			Prkaca
			Cacna1a
			Trmt1
			Dand5
			Calr
			Mast1
			Prdx2
			Junb
			Asna1
			Trir
			Dhps
			Wdr83
			Wdr83os
			Vps35
			Dnaja2
			Neto2
			Itfg1
			Lonp2
			Brd7
			Cyld
			Fto
			Gnao1
			Nudt21
			Ogfod1
			Herpud1
			Cx3cl1
			Coq9
			Polr2c
			Cfap20
			Csnk2a2
			Ndrg4
			Cnot1
			Got2
			A330008L17Rik
			Cdh11
			Nae1
			Car7
			Ciao2b
			D230025D16Rik
			E2f4
			Atp6v0d1
			Ripor1
			Ctcf
			Carmil2
			Acd
			Edc4
			Prmt7
			Smpd3
			Utp4
			Vps4a
			Cog8
			Nip7
			Psmd7
			Dhodh
			Ist1
			Zfp821
			Ap1g1
			Il34
			Sf3b3
			Fcsk
			Aars
			Zfp1
			Gabarapl2
			Hsbp1
			Necab2
			Mbtps1
			Cotl1
			Usp10
			Gse1
			Mthfsd
			Fbxo31
			Map1lc3b
			Jph3
			Banp
			Aprt
			Trappc2l
			Ankrd11
			Cpne7
			Cdk10
			Spata2l
			Tcf25
			Tubb3
			2810455O05Rik
			Ccsap
			Acta1
			Ttc13
			Exoc8
			Tsnax
			Pcnx2
			Slc35f3
			Tomm20
			Kbtbd3
			Dcun1d5
			Pgr
			Panx1
			Med17
			Slc36a4
			Chordc1
			Zfp560
			Ubl5
			Pin1
			Shfl
			Angptl6
			Ppan
			Eif3g
			Mrpl4
			Icam5
			Fdx2
			Cdc37
			Pde4a
			Cdkn2d
			Carm1
			Timm29
			Smarca4
			Plppr2
			Prkcsh
			Elavl3
			Ecsit
			Pigyl
			B3gat1
			Thyn1
			Vps26b
			Opcml
			Zbtb44
			Aplp2
			Ddx25
			Ei24
			Nrgn
			Tbrg1
			Scn3b
			Gramd1b
			Hspa8
			Sorl1
			Grik4
			Nectin1
			Thy1
			Abcg4
			C2cd2l
			Vps11
			Trappc4
			Ddx6
			Tmem25
			Atp5l
			Scn2b
			Fxyd2
			Dscaml1
			Bace1
			Rnf214
			Pafah1b2
			Sik3
			Zpr1
			Rexo2
			Rbm7
			Sdhd
			Timm8b
			Dlat
			Cul5
			Elmod1
			Tnfaip8l3
			Dmxl2
			Cib2
			Idh3a
			Dnaja4
			Wdr61
			Ireb2
			Psma4
			Ube2q2
			Fbxo22
			Tspan3
			Peak1
			Hmg20a
			Lingo1
			Imp3
			Commd4
			Scamp5
			Cox5a
			Mpi
[truncated: 1,922 more rows]
