# Supplementary material for: Multimodal transcriptomics reveal neurogenic aging trajectories and age-related regional inflammation in the dentate gyrus
Source: Nat Neurosci. 2025 Jan 6;28(2):415–30. doi: 10.1038/s41593-024-01848-4 (PMC11802457; doi:10.1038/s41593-024-01848-4)
Supplement: Supplementary file 6 — GRN (SCENIC) values for the entire neurogenic lineage. [file 41593_2024_1848_MOESM6_ESM.xlsx]

## Sheet: Supplementary table 4
GRN	p_val	avg_log2FC	pct.1	pct.2	p_val_adj	Cell type		Statistical test
Klf9-994g	1.22149e-112	0.141853	1	1	4.77603e-110	qNSC		MAST differential test with Bonferroni conrrection
Klf9-extended-1861g	1.2215e-112	0.255217	1	1	4.77605e-110	qNSC
Sox9-extended-386g	1.25352e-112	0.248054	1	1	4.90126e-110	qNSC
Egr1-extended-4297g	1.25353e-112	-0.425206	1	1	4.90128e-110	qNSC
Egr1-2400g	1.27534e-112	-0.267257	1	1	4.98656e-110	qNSC
Sox9-288g	1.33146e-112	0.218956	1	1	5.20602e-110	qNSC
Bmyc-extended-258g	1.343e-112	0.141538	1	1	5.25111e-110	qNSC
Hdac2-extended-3916g	1.3547e-112	-0.377746	1	1	5.29688e-110	qNSC
Bclaf1-extended-3731g	1.3902e-112	-0.328724	1	1	5.43569e-110	qNSC
Ctcf-extended-4103g	1.42664e-112	-0.351135	1	1	5.57817e-110	qNSC
Elf2-extended-3557g	1.45144e-112	-0.230795	1	1	5.67512e-110	qNSC
Smarca4-extended-3594g	1.47668e-112	-0.320715	1	1	5.77383e-110	qNSC
Ezh2-extended-4881g	1.48947e-112	-0.393463	1	1	5.82382e-110	qNSC
Nr3c1-66g	1.55459e-112	0.166217	1	0.985	6.07846e-110	qNSC
Nr3c1-extended-71g	1.55467e-112	0.157965	1	0.988	6.07876e-110	qNSC
Rfx4-55g	1.55772e-112	0.200691	1	0.744	6.09069e-110	qNSC
Bmyc-96g	1.56828e-112	0.205038	1	0.993	6.13198e-110	qNSC
Ubtf-extended-3086g	1.56854e-112	-0.229294	1	1	6.13301e-110	qNSC
Bclaf1-2420g	1.56855e-112	-0.225556	1	1	6.13303e-110	qNSC
Elf2-2216g	1.63762e-112	-0.152846	1	1	6.40308e-110	qNSC
Hlf-extended-494g	1.72451e-112	0.111915	1	1	6.74282e-110	qNSC
Hlf-429g	1.89594e-112	0.103097	1	1	7.41311e-110	qNSC
Klf15-extended-914g	2.06664e-112	0.0777988	1	1	8.08056e-110	qNSC
Sox4-221g	2.06665e-112	-0.269713	1	1	8.08059e-110	qNSC
Sox11-324g	2.49792e-112	-0.219683	1	1	9.76687e-110	qNSC
Sox4-extended-402g	2.5413e-112	-0.239107	1	1	9.93648e-110	qNSC
Sox2-extended-135g	2.72254e-112	0.272375	1	1	1.06451e-109	qNSC
Sox11-extended-615g	2.89178e-112	-0.215447	1	1	1.13069e-109	qNSC
Klf15-495g	4.151e-112	0.0547325	1	1	1.62304e-109	qNSC
Srebf1-extended-858g	6.00874e-112	0.063431	1	1	2.34942e-109	qNSC
Sox2-59g	6.38904e-112	0.267994	1	0.96	2.49811e-109	qNSC
Taf7-extended-1961g	6.89505e-112	-0.111118	1	1	2.69596e-109	qNSC
Gtf2f1-extended-2932g	9.31427e-112	-0.149199	1	1	3.64188e-109	qNSC
Nfe2l2-extended-43g	1.36994e-111	0.191601	1	0.978	5.35645e-109	qNSC
Mxi1-extended-2884g	1.99968e-111	-0.231135	1	1	7.81874e-109	qNSC
Cebpz-extended-1450g	2.79371e-111	-0.0935255	1	1	1.09234e-108	qNSC
Jund-extended-742g	3.2879e-111	-0.0893155	1	1	1.28557e-108	qNSC
Maz-extended-3043g	7.74058e-111	-0.256693	1	1	3.02657e-108	qNSC
Smarcc2-extended-1309g	8.87571e-111	-0.101146	1	1	3.4704e-108	qNSC
Creb1-extended-2887g	1.18194e-110	-0.128883	1	1	4.62139e-108	qNSC
Trp53-extended-707g	3.82307e-110	-0.059639	1	1	1.49482e-107	qNSC
Kdm5b-extended-2025g	9.49609e-107	-0.208655	1	1	3.71297e-104	qNSC
Gtf2f1-1486g	1.11843e-106	-0.0783929	1	1	4.37306e-104	qNSC
Hmgb3-15g	1.65163e-106	-0.420991	1	1	6.45789e-104	qNSC
Hmgb3-extended-19g	3.73813e-106	-0.428153	1	1	1.46161e-103	qNSC
Eomes-extended-576g	3.96382e-106	-0.084149	1	1	1.54985e-103	qNSC
Cebpd-extended-124g	5.70349e-106	0.0560053	1	0.998	2.23007e-103	qNSC
Smarcc2-275g	5.53908e-105	-0.037551	1	1	2.16578e-102	qNSC
Eomes-563g	7.2895e-105	-0.0751413	1	1	2.8502e-102	qNSC
Nr2c2-extended-2330g	2.06804e-104	-0.0812701	1	1	8.08602e-102	qNSC
Neurod1-extended-64g	2.78773e-104	-0.271726	1	1	1.09e-101	qNSC
Pole3-extended-1084g	5.80532e-104	-0.0568023	1	1	2.26988e-101	qNSC
Rad21-extended-3246g	6.87931e-104	-0.111584	1	1	2.68981e-101	qNSC
Zmiz1-extended-2171g	9.22876e-103	-0.159139	1	1	3.60844e-100	qNSC
E2f1-extended-1392g	9.73612e-103	-0.0779701	1	1	3.80682e-100	qNSC
Suz12-extended-1300g	9.93864e-103	-0.0568128	1	1	3.88601e-100	qNSC
Nr2c2-1536g	1.20591e-102	-0.0570117	1	1	4.7151e-100	qNSC
Nhlh1-extended-89g	1.34674e-102	-0.135597	0.969	1	5.26576e-100	qNSC
Rcor1-extended-1016g	2.69836e-101	-0.0447147	1	1	1.05506e-98	qNSC
Hcfc1-extended-2523g	4.33386e-101	-0.0833806	1	1	1.69454e-98	qNSC
E2f1-631g	5.31484e-101	-0.0522538	1	1	2.0781e-98	qNSC
Nhlh1-85g	1.13853e-100	-0.131764	0.969	1	4.45164e-98	qNSC
Taf7-285g	2.03899e-100	-0.0474468	1	1	7.97243e-98	qNSC
Fos-extended-259g	1.53954e-99	-0.0855838	1	1	6.01961e-97	qNSC
Cebpb-extended-781g	2.08577e-99	0.0328109	1	1	8.15536e-97	qNSC
Tfdp2-extended-1951g	5.77792e-99	-0.0810447	1	1	2.25917e-96	qNSC
Hcfc1-1844g	6.65511e-99	-0.063366	1	1	2.60215e-96	qNSC
Ybx1-extended-256g	5.64862e-98	-0.15032	1	1	2.20861e-95	qNSC
Usf1-extended-1004g	1.51157e-95	-0.034018	1	1	5.91023e-93	qNSC
Fos-135g	9.93751e-93	-0.0855849	1	1	3.88557e-90	qNSC
Bhlhe22-33g	1.00553e-91	-0.217746	0.997	1	3.93161e-89	qNSC
Yy1-1471g	1.04958e-91	-0.0568975	1	1	4.10384e-89	qNSC
Bcl11a-extended-17g	1.21035e-91	-0.164465	0.898	1	4.73245e-89	qNSC
Yy1-extended-2822g	1.33202e-90	-0.078186	1	1	5.20819e-88	qNSC
E2f6-extended-669g	1.51879e-90	0.0234633	1	1	5.93846e-88	qNSC
Kdm5a-extended-2711g	6.10853e-86	-0.107888	1	1	2.38844e-83	qNSC
Chd2-extended-1737g	1.96844e-84	-0.074394	1	1	7.6966e-82	qNSC
Neurod2-extended-47g	3.97552e-83	-0.185586	1	1	1.55443e-80	qNSC
Chd2-493g	1.11338e-82	-0.0392584	1	1	4.35333e-80	qNSC
Ybx1-36g	4.89982e-81	-0.254127	1	1	1.91583e-78	qNSC
Dbp-extended-41g	1.15215e-80	0.0613984	0.993	0.647	4.5049e-78	qNSC
Bhlhe22-extended-67g	8.61137e-79	-0.187686	1	1	3.36705e-76	qNSC
Irf3-extended-594g	1.50673e-77	0.0250286	1	1	5.8913e-75	qNSC
Nr2e1-extended-36g	1.60315e-76	0.0411433	0.949	0.435	6.26832e-74	qNSC
Pole3-372g	4.9189e-76	-0.035454	1	1	1.92329e-73	qNSC
Xrcc4-extended-1530g	5.06001e-76	0.0317032	1	1	1.97847e-73	qNSC
Hes6-28g	6.14407e-75	-0.0834894	0.952	1	2.40233e-72	qNSC
Gli3-extended-48g	1.58213e-74	0.03428	0.895	0.294	6.18614e-72	qNSC
Junb-extended-100g	9.53685e-74	-0.0720631	1	1	3.72891e-71	qNSC
Kdm5a-139g	7.90618e-72	-0.0442901	1	1	3.09132e-69	qNSC
Sox1-extended-25g	4.68959e-71	0.081205	0.997	0.734	1.83363e-68	qNSC
Taf1-extended-3923g	1.30154e-70	-0.0740132	1	1	5.08902e-68	qNSC
Ascl1-extended-65g	2.355e-69	0.0836617	1	0.933	9.20803e-67	qNSC
Ascl1-64g	4.95514e-69	0.0844609	1	0.933	1.93746e-66	qNSC
Sap30-extended-1189g	5.47523e-69	-0.0257593	1	1	2.14082e-66	qNSC
Hes6-extended-51g	1.23346e-68	-0.069251	0.997	1	4.82285e-66	qNSC
Zfp467-extended-98g	6.52374e-67	0.0195924	0.997	0.786	2.55078e-64	qNSC
Taf1-3270g	9.37151e-67	-0.0626928	1	1	3.66426e-64	qNSC
Nfyb-extended-201g	3.25974e-66	-0.0189985	1	1	1.27456e-63	qNSC
Foxo1-extended-33g	2.55449e-65	0.0356398	0.867	0.316	9.98805e-63	qNSC
Etv4-extended-120g	3.76537e-65	0.0195069	0.997	0.965	1.47226e-62	qNSC
Nanos1-535g	1.48274e-63	-0.0541949	1	1	5.79753e-61	qNSC
Etv1-extended-1295g	2.99946e-62	0.0233028	1	1	1.17279e-59	qNSC
Klf13-extended-276g	4.25897e-61	-0.0226899	1	1	1.66526e-58	qNSC
Klf13-194g	4.17867e-60	-0.0242885	0.997	1	1.63386e-57	qNSC
Maf-extended-124g	3.61787e-59	0.019383	1	0.883	1.41459e-56	qNSC
Setdb1-extended-598g	4.24353e-58	-0.0199019	1	1	1.65922e-55	qNSC
Bhlhe40-extended-137g	1.98274e-56	0.0216625	0.997	0.896	7.7525e-54	qNSC
Gli3-22g	3.9739e-56	0.0373974	0.741	0.194	1.55379e-53	qNSC
Rorb-extended-32g	4.58023e-56	0.0357281	0.796	0.276	1.79087e-53	qNSC
Onecut2-extended-40g	1.59835e-55	-0.0375152	0.282	0.789	6.24956e-53	qNSC
Rorb-29g	3.89806e-55	0.0376781	0.772	0.254	1.52414e-52	qNSC
Bhlhe41-extended-26g	1.19882e-54	0.0465963	0.891	0.478	4.68737e-52	qNSC
Junb-33g	1.30715e-54	-0.11242	0.993	0.998	5.11095e-52	qNSC
Elk3-extended-361g	1.34567e-52	0.0129827	1	0.998	5.26158e-50	qNSC
Tbr1-extended-12g	6.83906e-52	-0.118138	0.323	0.779	2.67407e-49	qNSC
Gabpb1-extended-914g	2.0235e-51	-0.0151871	1	1	7.91189e-49	qNSC
Jund-72g	2.65503e-51	-0.067097	1	1	1.03812e-48	qNSC
Etv1-976g	4.03428e-51	0.0159734	1	1	1.5774e-48	qNSC
Mafb-extended-27g	1.21898e-50	-0.071917	0.51	0.848	4.76623e-48	qNSC
Npdc1-extended-245g	7.77328e-50	0.029496	1	1	3.03935e-47	qNSC
Stat5b-extended-112g	9.64357e-50	0.0181154	0.99	0.876	3.77064e-47	qNSC
Nrf1-extended-750g	4.41684e-49	-0.0137597	1	1	1.72699e-46	qNSC
Stat1-extended-183g	1.48064e-48	0.0112678	0.997	0.903	5.78929e-46	qNSC
Onecut2-27g	1.08703e-44	-0.0310654	0.224	0.697	4.2503e-42	qNSC
Klf7-extended-32g	1.22209e-43	-0.0442796	0.85	0.973	4.77838e-41	qNSC
Atf4-extended-19g	3.72099e-43	-0.053902	0.493	0.903	1.45491e-40	qNSC
Gabpb1-337g	6.36922e-43	-0.01148	1	1	2.49036e-40	qNSC
Rela-extended-1263g	1.02284e-42	0.0181249	1	1	3.99931e-40	qNSC
Rest-extended-31g	3.0372e-42	0.0243095	0.864	0.428	1.18755e-39	qNSC
Irf1-extended-267g	5.1402e-42	0.011087	1	0.985	2.00982e-39	qNSC
Etv4-96g	9.26307e-42	0.0140649	0.983	0.846	3.62186e-39	qNSC
Nr1d1-extended-37g	3.20944e-40	0.0172042	0.745	0.276	1.25489e-37	qNSC
Lef1-10g	4.12437e-38	0.0322696	0.432	0.037	1.61263e-35	qNSC
Rxra-95g	1.66331e-37	0.0114368	0.949	0.741	6.50356e-35	qNSC
Bach1-extended-135g	1.31212e-36	-0.0236732	1	0.998	5.1304e-34	qNSC
Rorc-extended-28g	2.36631e-36	0.0178349	0.633	0.214	9.25226e-34	qNSC
Esrra-extended-618g	2.72613e-36	-0.011747	1	1	1.06592e-33	qNSC
Rxra-extended-206g	1.34872e-35	0.00895429	0.997	0.953	5.27348e-33	qNSC
Foxg1-extended-65g	1.76591e-35	-0.028709	1	1	6.90471e-33	qNSC
Elf1-extended-993g	2.04274e-35	0.0135069	1	1	7.98712e-33	qNSC
Fosb-extended-208g	2.54958e-35	-0.0149022	1	1	9.96885e-33	qNSC
Lef1-extended-28g	3.99634e-35	0.0197385	0.704	0.271	1.56257e-32	qNSC
Foxg1-10g	1.14166e-34	-0.0683396	0.333	0.739	4.46389e-32	qNSC
Tfdp1-extended-1000g	2.04514e-34	-0.0247528	1	1	7.99649e-32	qNSC
Rora-extended-41g	6.68531e-34	0.0167587	0.84	0.475	2.61395e-31	qNSC
Thap1-extended-979g	9.41542e-34	-0.0147429	1	1	3.68143e-31	qNSC
Rarg-extended-34g	1.22531e-33	0.0146633	0.673	0.259	4.79098e-31	qNSC
Foxn3-extended-116g	2.7347e-33	-0.022572	0.983	1	1.06927e-30	qNSC
Atf1-extended-890g	6.82261e-33	-0.0104288	1	1	2.66764e-30	qNSC
Creb3l1-extended-314g	2.83111e-32	0.00892839	1	1	1.10696e-29	qNSC
Thap11-extended-1043g	1.12763e-31	0.0124423	1	1	4.40902e-29	qNSC
Rarg-23g	4.03104e-30	0.0177191	0.585	0.197	1.57614e-27	qNSC
Elk1-extended-1014g	1.37352e-28	-0.0140891	1	1	5.37048e-26	qNSC
Nfya-380g	4.37954e-28	-0.00999497	1	1	1.7124e-25	qNSC
Elk1-703g	5.4785e-28	-0.0115293	1	1	2.14209e-25	qNSC
Nfya-extended-487g	5.49005e-28	-0.0104299	1	1	2.14661e-25	qNSC
Jun-extended-125g	8.02172e-28	-0.024432	1	1	3.13649e-25	qNSC
Jun-74g	2.38838e-27	-0.0339062	0.99	1	9.33857e-25	qNSC
E2f3-extended-462g	3.53219e-27	-0.0207369	1	1	1.38109e-24	qNSC
Tcf7l2-extended-10g	3.60028e-27	0.0433369	0.67	0.279	1.40771e-24	qNSC
Mecp2-129g	6.28492e-27	-0.01407	0.993	1	2.4574e-24	qNSC
Ezh2-21g	1.33395e-25	-0.045189	0.694	0.881	5.21575e-23	qNSC
Thrb-extended-58g	1.82719e-25	0.00887332	0.776	0.445	7.1443e-23	qNSC
Atf2-extended-49g	3.94393e-24	-0.0184699	0.738	0.94	1.54208e-21	qNSC
Pou3f3-extended-15g	6.60777e-24	0.0559167	0.854	0.639	2.58364e-21	qNSC
Stat1-102g	6.71023e-24	0.00792347	0.922	0.714	2.6237e-21	qNSC
Bhlhe41-10g	7.39693e-24	0.0322615	0.469	0.144	2.8922e-21	qNSC
Etv5-extended-29g	1.14278e-23	0.010792	0.565	0.216	4.46825e-21	qNSC
Foxj3-extended-119g	1.99596e-23	-0.015171	0.973	0.99	7.80421e-21	qNSC
Jdp2-extended-139g	2.03939e-23	0.00762135	0.98	0.868	7.97401e-21	qNSC
Mycn-extended-51g	2.27896e-23	-0.0214689	0.912	0.99	8.91074e-21	qNSC
Pml-extended-752g	4.85171e-23	0.00772012	1	1	1.89702e-20	qNSC
Rela-389g	6.27271e-23	0.00802295	1	1	2.45263e-20	qNSC
Hes1-extended-16g	1.72751e-21	0.0223354	0.503	0.184	6.75457e-19	qNSC
Atf7-extended-126g	2.42232e-21	-0.0150817	1	1	9.47128e-19	qNSC
Xbp1-extended-299g	3.52864e-21	0.0117804	1	1	1.3797e-18	qNSC
Ets2-extended-289g	4.0745e-21	0.0076283	1	0.998	1.59313e-18	qNSC
Rora-12g	6.57702e-21	0.0180686	0.371	0.085	2.57162e-18	qNSC
Hes1-13g	1.53937e-20	0.0242608	0.452	0.147	6.01893e-18	qNSC
Usf2-extended-1745g	4.36808e-20	-0.0226473	1	1	1.70792e-17	qNSC
Zfp143-extended-804g	1.18604e-19	0.00635002	1	1	4.6374e-17	qNSC
Fosb-25g	2.9069e-19	-0.0432671	0.857	0.948	1.1366e-16	qNSC
Etv5-20g	3.3198e-19	0.0126051	0.483	0.182	1.29804e-16	qNSC
Sox21-extended-15g	7.29775e-19	0.0200564	0.466	0.167	2.85342e-16	qNSC
Phf8-extended-544g	7.81971e-19	0.00722348	1	1	3.05751e-16	qNSC
Sin3a-842g	3.82938e-18	-0.00765532	1	1	1.49729e-15	qNSC
Stat3-extended-30g	6.06873e-18	-0.0271789	0.639	0.821	2.37287e-15	qNSC
Klf3-extended-29g	7.06484e-18	-0.023037	0.738	0.91	2.76235e-15	qNSC
E2f3-317g	1.22304e-17	-0.0180689	1	1	4.78209e-15	qNSC
Mybl1-extended-31g	1.51778e-17	-0.0541024	0.109	0.373	5.93452e-15	qNSC
Erf-extended-50g	2.86381e-17	0.010676	0.898	0.736	1.11975e-14	qNSC
Ubtf-13g	3.22446e-17	-0.0380819	0.585	0.818	1.26076e-14	qNSC
Mybl1-27g	6.98203e-17	-0.0575581	0.109	0.366	2.72997e-14	qNSC
Tfdp1-274g	7.89501e-17	-0.0204682	1	1	3.08695e-14	qNSC
Arx-extended-20g	9.0219e-17	0.0153184	0.663	0.388	3.52756e-14	qNSC
Ddit3-extended-24g	1.39438e-16	-0.013665	0.262	0.545	5.45203e-14	qNSC
Gabpa-1059g	1.85226e-16	-0.00755944	1	1	7.24235e-14	qNSC
Ppard-extended-18g	2.6037e-16	0.0104843	0.388	0.124	1.01805e-13	qNSC
Irf2-extended-14g	3.19135e-16	0.0193349	0.527	0.249	1.24782e-13	qNSC
Pbx4-15g	5.26566e-16	-0.021185	0.068	0.313	2.05887e-13	qNSC
Brca1-extended-113g	7.2065e-16	-0.0402095	0.935	0.985	2.81774e-13	qNSC
Sox13-extended-20g	9.69272e-16	0.0144568	0.476	0.209	3.78985e-13	qNSC
Mlxipl-extended-83g	1.21025e-15	0.00854869	0.939	0.836	4.7321e-13	qNSC
Tead1-extended-23g	2.76421e-15	-0.021765	0.687	0.846	1.08081e-12	qNSC
Brca1-66g	4.86581e-15	-0.0409004	0.823	0.898	1.90253e-12	qNSC
Zfp281-extended-55g	7.59732e-15	-0.0116131	0.639	0.796	2.97055e-12	qNSC
Ikzf2-14g	9.84739e-15	0.0122574	0.367	0.122	3.85033e-12	qNSC
Irf9-extended-93g	1.69351e-14	0.007222	0.969	0.868	6.62164e-12	qNSC
Lhx2-extended-63g	2.01283e-14	-0.0329949	1	1	7.87017e-12	qNSC
Etv3-extended-970g	2.21653e-14	-0.00930175	1	1	8.66662e-12	qNSC
Crebl2-extended-88g	2.24698e-14	0.0062369	0.939	0.831	8.7857e-12	qNSC
Zfp523-extended-259g	5.99426e-14	0.00518043	1	1	2.34376e-11	qNSC
Bcl6-extended-37g	9.29278e-14	0.00745739	0.605	0.343	3.63348e-11	qNSC
Sin3a-extended-1315g	9.4563e-14	-0.00892502	1	1	3.69741e-11	qNSC
Irf9-15g	9.55633e-14	0.0104839	0.323	0.102	3.73653e-11	qNSC
Zfp182-extended-15g	1.20019e-13	0.014647	0.418	0.177	4.69273e-11	qNSC
Tef-extended-115g	1.73644e-13	0.00919217	0.993	0.953	6.78948e-11	qNSC
Nr1h2-extended-19g	1.75937e-13	0.0126707	0.452	0.209	6.87912e-11	qNSC
E2f4-extended-943g	2.11046e-13	-0.00682812	1	1	8.25188e-11	qNSC
Zfp182-14g	2.192e-13	0.0154738	0.415	0.177	8.57073e-11	qNSC
Gabpa-extended-1372g	2.19954e-13	-0.00789144	1	1	8.60021e-11	qNSC
AW146154-66g	2.86253e-13	0.00785107	0.912	0.789	1.11925e-10	qNSC
Foxj2-extended-471g	4.27455e-13	0.00539534	1	1	1.67135e-10	qNSC
Tef-47g	6.10872e-13	0.00968254	0.83	0.652	2.38851e-10	qNSC
Elf1-382g	6.46609e-13	0.00575149	1	1	2.52824e-10	qNSC
Setbp1-extended-25g	8.01402e-13	-0.0214667	0.701	0.886	3.13348e-10	qNSC
Crem-extended-143g	8.85956e-13	0.0060609	0.997	0.983	3.46409e-10	qNSC
Nfkb1-extended-31g	1.36369e-12	0.0057215	0.497	0.244	5.33203e-10	qNSC
Zfp595-73g	5.77533e-12	0.00644707	0.813	0.644	2.25815e-09	qNSC
Nr3c2-extended-18g	7.17375e-12	0.0119206	0.476	0.234	2.80494e-09	qNSC
Zfp711-15g	8.14205e-12	-0.0131478	0.116	0.333	3.18354e-09	qNSC
Plagl1-extended-13g	1.37997e-11	0.0114474	0.289	0.097	5.3957e-09	qNSC
Creb1-12g	3.67497e-11	-0.019809	0.415	0.667	1.43691e-08	qNSC
Setbp1-19g	5.64575e-11	-0.0223813	0.599	0.779	2.20749e-08	qNSC
Rfx5-extended-80g	7.54106e-11	0.0048573	0.915	0.764	2.94856e-08	qNSC
Gli1-extended-16g	1.75167e-10	0.0128168	0.452	0.226	6.84904e-08	qNSC
Tbp-42g	1.94504e-10	-0.00856526	0.571	0.726	7.60512e-08	qNSC
Trim28-extended-15g	3.04429e-10	-0.00874605	0.105	0.296	1.19032e-07	qNSC
Msx1-extended-16g	3.2223e-10	0.00815037	0.286	0.104	1.25992e-07	qNSC
Creb3l2-extended-63g	4.82011e-10	0.00699322	0.905	0.791	1.88466e-07	qNSC
Atf6b-extended-38g	4.8471e-10	-0.00676867	0.418	0.644	1.89522e-07	qNSC
Pml-337g	7.17191e-10	0.00407125	1	1	2.80422e-07	qNSC
Rfxank-extended-43g	1.03792e-09	0.00478134	0.643	0.423	4.05829e-07	qNSC
Etv3-600g	1.07319e-09	-0.00612066	1	1	4.19616e-07	qNSC
Stat5b-10g	1.9541e-09	0.0165369	0.371	0.179	7.64052e-07	qNSC
Atf6b-14g	2.02497e-09	-0.0120609	0.19	0.396	7.91762e-07	qNSC
Sp3-extended-48g	2.97996e-09	-0.0121422	0.782	0.883	1.16517e-06	qNSC
Mef2c-extended-22g	3.14096e-09	0.0126549	0.561	0.393	1.22812e-06	qNSC
Nfyb-25g	3.66491e-09	-0.0127345	0.52	0.699	1.43298e-06	qNSC
Mlx-extended-30g	6.63933e-09	0.00852219	0.616	0.425	2.59598e-06	qNSC
Klf16-extended-292g	1.20852e-08	0.00328931	1	0.99	4.7253e-06	qNSC
Mxi1-45g	1.48771e-08	-0.013985	0.806	0.896	5.81695e-06	qNSC
Nfkb1-18g	2.05226e-08	0.00603854	0.367	0.177	8.02435e-06	qNSC
Cebpg-14g	2.37432e-08	-0.0142243	0.238	0.435	9.28357e-06	qNSC
Pou3f2-extended-18g	4.26393e-08	-0.011007	0.282	0.475	1.6672e-05	qNSC
E2f5-extended-13g	4.40583e-08	0.00814189	0.286	0.122	1.72268e-05	qNSC
Pou3f2-14g	6.07948e-08	-0.0132702	0.262	0.45	2.37707e-05	qNSC
Zfp369-extended-730g	6.64796e-08	-0.00728075	1	1	2.59935e-05	qNSC
Mlxipl-30g	7.74055e-08	0.0086318	0.592	0.418	3.02656e-05	qNSC
Klf2-extended-422g	1.00499e-07	0.0035322	1	1	3.92952e-05	qNSC
Tbp-extended-49g	1.65807e-07	-0.0070741	0.677	0.771	6.48305e-05	qNSC
Bcl6-26g	2.75749e-07	0.00681805	0.493	0.318	0.000107818	qNSC
Tbl1xr1-extended-12g	5.11618e-07	0.0108444	0.306	0.154	0.000200043	qNSC
Tead1-10g	1.26519e-06	-0.0202042	0.327	0.49	0.000494689	qNSC
Creb3-extended-22g	1.48683e-06	0.0106946	0.568	0.44	0.000581349	qNSC
Zfp110-extended-784g	1.9415e-06	0.0036035	1	1	0.000759125	qNSC
Phf8-275g	2.30034e-06	0.00391964	1	1	0.000899434	qNSC
Klf10-extended-33g	2.59702e-06	-0.00601064	0.568	0.694	0.00101543	qNSC
Stat2-extended-21g	2.61897e-06	0.00588753	0.418	0.246	0.00102402	qNSC
Thap11-230g	4.51921e-06	0.00516226	1	1	0.00176701	qNSC
Nr2f6-extended-24g	5.28061e-06	0.00470849	0.51	0.338	0.00206472	qNSC
Prkaa2-extended-18g	5.58715e-06	-0.00701721	0.173	0.326	0.00218457	qNSC
Brf1-extended-823g	9.85608e-06	-0.00357884	1	1	0.00385373	qNSC
Atf6-extended-179g	2.11517e-05	-0.00516242	0.997	1	0.00827031	qNSC
Cebpg-extended-26g	2.70675e-05	-0.00974753	0.49	0.627	0.0105834	qNSC
Sp1-extended-870g	3.29593e-05	0.00355694	1	1	0.0128871	qNSC
Nr2f1-extended-20g	3.32706e-05	-0.015005	0.779	0.871	0.0130088	qNSC
Rfxank-15g	4.70293e-05	0.00630865	0.34	0.211	0.0183885	qNSC
Mafg-extended-20g	5.03939e-05	-0.0128682	0.629	0.754	0.019704	qNSC
Klf6-extended-24g	6.6912e-05	-0.00409943	0.537	0.684	0.0261626	qNSC
Rfx3-27g	7.18237e-05	-0.00698201	0.337	0.483	0.0280831	qNSC
Max-extended-1421g	7.66405e-05	-0.0060919	1	1	0.0299664	qNSC
Crem-26g	7.90932e-05	0.00474859	0.639	0.483	0.0309255	qNSC
Nr3c2-12g	7.99514e-05	0.00691641	0.316	0.187	0.031261	qNSC
Zfp148-extended-37g	0.000134601	-0.00614905	0.718	0.806	0.0526291	qNSC
Rfx5-23g	0.000168909	0.00346621	0.473	0.328	0.0660435	qNSC
Creb3l1-43g	0.000172877	0.00489666	0.782	0.687	0.0675949	qNSC
Smc3-extended-32g	0.000220977	-0.011831	0.939	0.973	0.0864019	qNSC
Etv6-extended-314g	0.000226976	0.00200856	1	0.993	0.0887476	qNSC
Brf1-54g	0.00024601	-0.00646719	0.861	0.896	0.09619	qNSC
Nfil3-extended-12g	0.000281772	-0.00600441	0.19	0.316	0.110173	qNSC
Rreb1-extended-26g	0.000334864	0.00227374	0.367	0.246	0.130932	qNSC
Bach2-extended-287g	0.000472798	0.00263904	1	0.998	0.184864	qNSC
Klf4-19g	0.000501424	-0.00182335	0.313	0.443	0.196057	qNSC
Rbbp5-extended-915g	0.00064368	0.00215926	1	1	0.251679	qNSC
Cebpb-21g	0.000648568	0.00616405	0.412	0.301	0.25359	qNSC
Pax6-23g	0.0006692	0.0019976	0.391	0.264	0.261657	qNSC
Mettl14-14g	0.000672308	0.00583821	0.418	0.294	0.262873	qNSC
Sox12-extended-11g	0.000715847	-0.00552548	0.071	0.154	0.279896	qNSC
Nr2f2-extended-11g	0.000883309	-0.0149387	0.592	0.664	0.345374	qNSC
Ube2k-14g	0.000949737	-0.0137819	0.561	0.634	0.371347	qNSC
Klf12-extended-32g	0.00105746	-0.00477343	0.612	0.751	0.413468	qNSC
Pax6-extended-32g	0.00111931	0.00119963	0.469	0.338	0.437649	qNSC
Klf4-extended-20g	0.00156852	-0.001117	0.327	0.443	0.61329	qNSC
Nfat5-11g	0.00243281	-0.0119346	0.201	0.289	0.951228	qNSC
Srebf2-extended-2240g	0.00266683	-0.0036467	1	1	1	qNSC
Otx1-extended-12g	0.00302977	0.00300481	0.248	0.154	1	qNSC
Zfp712-extended-48g	0.00344383	-0.00447751	0.48	0.537	1	qNSC
Zfp143-464g	0.00347721	0.00176135	1	1	1	qNSC
Mef2a-102g	0.00365788	-0.00367035	0.963	0.983	1	qNSC
Zfp524-42g	0.00386758	0.00164587	0.507	0.405	1	qNSC
Atf6-79g	0.00404097	-0.00417001	0.966	0.985	1	qNSC
Elk4-extended-778g	0.00457923	-0.00320657	1	1	1	qNSC
Mga-24g	0.0049953	-0.00693088	0.707	0.796	1	qNSC
Jdp2-23g	0.00523918	0.00577788	0.483	0.403	1	qNSC
Zfhx2-extended-14g	0.00617775	-0.00650323	0.241	0.343	1	qNSC
Atf3-extended-423g	0.00799185	-0.0019357	1	1	1	qNSC
Pole4-extended-667g	0.00887277	-0.00526755	1	1	1	qNSC
Zfp384-extended-35g	0.00924268	-0.00386336	0.585	0.644	1	qNSC
Mef2d-16g	0.00978824	0.00435222	0.323	0.241	1	qNSC
Mybl1-27g.1	1.09253e-71	0.158544	0.791	0.124	4.2718e-69	nIPC
Mybl1-extended-31g.1	7.53833e-71	0.149121	0.791	0.129	2.94749e-68	nIPC
Tfdp2-extended-1951g.1	1.12117e-70	0.105549	1	1	4.38376e-68	nIPC
E2f1-631g.1	1.18912e-70	0.0820808	1	1	4.64945e-68	nIPC
E2f1-extended-1392g.1	1.49199e-70	0.11969	1	1	5.83369e-68	nIPC
Ybx1-extended-256g.1	1.76485e-70	0.199512	1	1	6.90056e-68	nIPC
Pole3-extended-1084g.1	9.93748e-68	0.0820967	1	1	3.88555e-65	nIPC
Rad21-extended-3246g.1	1.45055e-67	0.130958	1	1	5.67165e-65	nIPC
Ybx1-36g.1	3.01126e-67	0.353954	1	1	1.1774e-64	nIPC
Npdc1-extended-245g.1	3.60187e-66	-0.0479151	1	1	1.40833e-63	nIPC
E2f3-extended-462g.1	7.82094e-66	0.0516266	1	1	3.05799e-63	nIPC
Pole3-372g.1	1.07286e-65	0.0624086	1	1	4.19488e-63	nIPC
Tfdp1-extended-1000g.1	5.08459e-64	0.0565193	1	1	1.98807e-61	nIPC
Usf2-extended-1745g.1	5.42448e-62	0.0526305	1	1	2.12097e-59	nIPC
E2f3-317g.1	1.14368e-61	0.0486141	1	1	4.47178e-59	nIPC
Hes6-extended-51g.1	2.5322e-61	0.0972143	1	0.998	9.90091e-59	nIPC
Suz12-extended-1300g.1	1.39422e-58	0.0539736	1	1	5.45141e-56	nIPC
Maz-extended-3043g.1	7.3326e-58	0.193129	1	1	2.86705e-55	nIPC
Brca1-extended-113g.1	1.63176e-56	0.109738	1	0.955	6.38017e-54	nIPC
Tfdp1-274g.1	9.63682e-55	0.0559118	1	1	3.768e-52	nIPC
Pole4-extended-667g.1	8.29939e-53	0.0244454	1	1	3.24506e-50	nIPC
Sap30-extended-1189g.1	2.83405e-52	0.031321	1	1	1.10811e-49	nIPC
Brca1-66g.1	5.82301e-52	0.111368	0.978	0.838	2.2768e-49	nIPC
Yy1-extended-2822g.1	1.70905e-50	0.0711921	1	1	6.68237e-48	nIPC
Eomes-563g.1	2.19694e-50	0.0561928	1	1	8.59003e-48	nIPC
Taf1-extended-3923g.1	2.61229e-50	0.0801753	1	1	1.02141e-47	nIPC
Xbp1-extended-299g.1	4.11822e-50	-0.023964	1	1	1.61022e-47	nIPC
Hmgb3-extended-19g.1	4.70837e-50	0.324709	1	1	1.84097e-47	nIPC
Eomes-extended-576g.1	7.65253e-50	0.0623221	1	1	2.99214e-47	nIPC
Gtf2f1-1486g.1	1.69289e-48	0.0602472	1	1	6.61919e-46	nIPC
Hmgb3-15g.1	2.63979e-46	0.319381	1	1	1.03216e-43	nIPC
Ezh2-extended-4881g.1	2.8828e-46	0.236991	1	1	1.12718e-43	nIPC
Trp53-extended-707g.1	1.48789e-45	0.0406786	1	1	5.81766e-43	nIPC
Yy1-1471g.1	9.47271e-45	0.0484284	1	1	3.70383e-42	nIPC
Taf1-3270g.1	2.69326e-44	0.0621777	1	1	1.05307e-41	nIPC
Hes6-28g.1	3.40294e-44	0.0902738	1	0.975	1.33055e-41	nIPC
Bach2-extended-287g.1	3.45108e-44	-0.0180717	0.993	1	1.34937e-41	nIPC
Pbx4-15g.1	8.82895e-40	0.0498053	0.597	0.113	3.45212e-37	nIPC
Gtf2f1-extended-2932g.1	5.25636e-38	0.0938273	1	1	2.05524e-35	nIPC
Cebpz-extended-1450g.1	9.18809e-38	0.0595361	1	1	3.59254e-35	nIPC
Zfp110-extended-784g.1	7.71417e-34	-0.0142484	1	1	3.01624e-31	nIPC
Ezh2-21g.1	1.468e-33	0.0744844	1	0.752	5.73987e-31	nIPC
Rbbp5-extended-915g.1	1.89936e-33	-0.0130201	1	1	7.42651e-31	nIPC
Tef-extended-115g.1	1.06844e-31	-0.0166174	0.921	0.982	4.17761e-29	nIPC
Foxj2-extended-471g.1	2.34722e-31	-0.0110207	1	1	9.17762e-29	nIPC
Stat5b-extended-112g.1	1.06063e-30	-0.0150212	0.755	0.966	4.14705e-28	nIPC
Rela-extended-1263g.1	2.48067e-29	-0.0190534	1	1	9.69942e-27	nIPC
Max-extended-1421g.1	9.2715e-29	0.020866	1	1	3.62516e-26	nIPC
Ctcf-extended-4103g.1	2.03388e-28	0.184015	1	1	7.95248e-26	nIPC
Hlf-extended-494g.1	4.41671e-28	-0.0617672	1	1	1.72693e-25	nIPC
Fos-extended-259g.1	2.88399e-27	0.052016	1	1	1.12764e-24	nIPC
Zfp467-extended-98g.1	3.19789e-27	-0.0134129	0.676	0.925	1.25037e-24	nIPC
Hlf-429g.1	4.83059e-27	-0.0567693	1	1	1.88876e-24	nIPC
Fos-135g.1	1.77926e-26	0.0548505	1	1	6.95689e-24	nIPC
Klf16-extended-292g.1	2.59315e-26	-0.00846132	0.971	1	1.01392e-23	nIPC
Atf5-extended-45g	4.20239e-26	0.0378275	1	0.978	1.64313e-23	nIPC
Maf-extended-124g.1	1.39951e-24	-0.0135206	0.82	0.961	5.47208e-22	nIPC
Etv4-96g.1	1.47408e-24	-0.011859	0.741	0.944	5.76364e-22	nIPC
Dbp-extended-41g.1	2.42371e-24	-0.035659	0.518	0.862	9.47671e-22	nIPC
Irf3-extended-594g.1	5.75896e-24	-0.0160479	1	1	2.25175e-21	nIPC
Zfp523-extended-259g.1	3.15103e-23	-0.0085981	1	1	1.23205e-20	nIPC
Bmyc-extended-258g.1	6.64861e-23	-0.0746415	1	1	2.59961e-20	nIPC
Ubtf-extended-3086g.1	8.60388e-23	0.116077	1	1	3.36412e-20	nIPC
Phf8-extended-544g.1	2.4135e-22	-0.00942997	1	1	9.43677e-20	nIPC
Irf1-extended-267g.1	2.741e-22	-0.00867964	0.964	0.998	1.07173e-19	nIPC
Zfp35-extended-297g	2.93126e-22	-0.00896074	0.986	1	1.14612e-19	nIPC
Cebpb-extended-781g.1	3.92976e-22	-0.0182878	1	1	1.53653e-19	nIPC
Etv4-extended-120g.1	2.07697e-21	-0.0128788	0.964	0.982	8.12094e-19	nIPC
Elk3-extended-361g.1	3.77933e-21	-0.00885159	0.993	1	1.47772e-18	nIPC
Zfp369-extended-730g.1	7.00198e-21	-0.0120799	1	1	2.73777e-18	nIPC
Thrb-extended-58g.1	8.43678e-21	-0.00815772	0.237	0.671	3.29878e-18	nIPC
Creb3l1-extended-314g.1	8.66965e-20	-0.00780664	1	1	3.38983e-17	nIPC
Mycn-extended-51g.1	1.05951e-19	0.0254753	0.993	0.948	4.14267e-17	nIPC
Rela-389g.1	1.41136e-19	-0.00933187	1	1	5.51843e-17	nIPC
Jun-extended-125g.1	1.64147e-19	0.0360456	1	1	6.41813e-17	nIPC
Nr2e1-extended-36g.1	1.01872e-18	-0.0238533	0.432	0.707	3.98318e-16	nIPC
Mef2a-extended-123g	1.55688e-18	-0.00915289	0.978	0.98	6.0874e-16	nIPC
Etv6-extended-314g.1	2.34204e-18	-0.00692542	0.978	1	9.15739e-16	nIPC
E2f6-extended-669g.1	6.6174e-18	-0.0124309	1	1	2.5874e-15	nIPC
Rfx4-55g.1	1.12626e-17	-0.104791	0.784	0.869	4.40366e-15	nIPC
Ets2-extended-289g.1	1.6897e-17	-0.00750146	0.993	1	6.60671e-15	nIPC
Hcfc1-extended-2523g.1	3.80344e-17	0.0397799	1	1	1.48714e-14	nIPC
Stat1-extended-183g.1	4.66491e-17	-0.00747877	0.856	0.964	1.82398e-14	nIPC
Gli3-extended-48g.1	6.50125e-17	-0.0185976	0.252	0.621	2.54199e-14	nIPC
Rora-extended-41g.1	8.8231e-17	-0.0125636	0.374	0.693	3.44983e-14	nIPC
Rorb-extended-32g.1	9.93869e-17	-0.0213042	0.216	0.566	3.88603e-14	nIPC
Tcf7l2-extended-10g.1	1.27959e-16	-0.0384097	0.137	0.521	5.00322e-14	nIPC
Bhlhe41-extended-26g.1	1.40831e-16	-0.0283093	0.41	0.713	5.50648e-14	nIPC
Tef-47g.1	2.065e-16	-0.012836	0.489	0.786	8.07416e-14	nIPC
Rfx5-extended-80g.1	3.64786e-16	-0.00821723	0.655	0.871	1.42631e-13	nIPC
Dlx1-extended-11g	4.55806e-16	0.0363626	0.64	0.285	1.7822e-13	nIPC
Rorb-29g.1	5.05078e-16	-0.0225154	0.201	0.54	1.97485e-13	nIPC
Foxj3-21g	6.03148e-16	-0.023295	0.345	0.668	2.35831e-13	nIPC
Pou3f3-extended-15g.1	6.6518e-16	-0.0483355	0.547	0.776	2.60085e-13	nIPC
Bmyc-96g.1	7.67694e-16	-0.102328	1	0.995	3.00168e-13	nIPC
Foxo1-extended-33g.1	8.87788e-16	-0.0202726	0.288	0.614	3.47125e-13	nIPC
Rxra-extended-206g.1	1.66454e-15	-0.00686346	0.928	0.982	6.50833e-13	nIPC
Nr1d1-extended-37g.1	1.93897e-15	-0.0117447	0.187	0.546	7.58137e-13	nIPC
Cebpd-extended-124g.1	2.94418e-15	-0.0272613	1	0.998	1.15117e-12	nIPC
Taf7-extended-1961g.1	4.33253e-15	0.0499172	1	1	1.69402e-12	nIPC
Lhx2-extended-63g.1	5.82584e-15	0.0339748	1	1	2.2779e-12	nIPC
Hcfc1-1844g.1	7.181e-15	0.0280829	1	1	2.80777e-12	nIPC
Rarg-extended-34g.1	1.34437e-14	-0.0104265	0.158	0.503	5.25649e-12	nIPC
Etv3-extended-970g.1	2.59813e-14	-0.01049	1	1	1.01587e-11	nIPC
Jun-74g.1	2.73931e-14	0.0416956	1	0.995	1.07107e-11	nIPC
Mef2a-102g.1	2.79331e-14	-0.00875883	0.971	0.975	1.09218e-11	nIPC
Zfp143-extended-804g.1	3.56031e-14	-0.00715807	1	1	1.39208e-11	nIPC
Rfx1-extended-170g	5.18044e-14	-0.00647274	0.892	0.966	2.02555e-11	nIPC
Hdac2-extended-3916g.1	5.80257e-14	0.166707	1	1	2.2688e-11	nIPC
Rbbp5-359g	1.62605e-13	-0.00652928	1	1	6.35784e-11	nIPC
Bcl6-extended-37g.1	1.68427e-13	-0.00749729	0.18	0.522	6.58551e-11	nIPC
Rarg-23g.1	3.34535e-13	-0.012404	0.101	0.425	1.30803e-10	nIPC
Xrcc4-extended-1530g.1	3.5306e-13	-0.0167309	1	1	1.38047e-10	nIPC
Taf7-285g.1	6.16638e-13	0.0193555	1	1	2.41106e-10	nIPC
Bclaf1-2420g.1	6.80429e-13	0.0983886	1	1	2.66048e-10	nIPC
Rfx5-23g.1	6.87036e-13	-0.0101727	0.129	0.454	2.68631e-10	nIPC
Pml-extended-752g.1	6.99463e-13	-0.00660403	1	1	2.7349e-10	nIPC
Zfp595-73g.1	7.70398e-13	-0.00664202	0.511	0.767	3.01225e-10	nIPC
Etv3-600g.1	7.91821e-13	-0.00769256	1	1	3.09602e-10	nIPC
Mafb-extended-27g.1	1.22077e-12	-0.046699	0.568	0.74	4.77319e-10	nIPC
Stat1-102g.1	1.6938e-12	-0.00631258	0.612	0.849	6.62276e-10	nIPC
Egr1-2400g.1	1.85271e-12	0.11532	1	1	7.24408e-10	nIPC
Zfp281-extended-55g.1	2.28975e-12	-0.0123423	0.547	0.776	8.95291e-10	nIPC
Gli3-22g.1	2.48224e-12	-0.0189494	0.165	0.49	9.70556e-10	nIPC
Atf1-extended-890g.1	2.75867e-12	0.0076176	1	1	1.07864e-09	nIPC
Klf9-994g.1	3.72358e-12	-0.0679909	1	1	1.45592e-09	nIPC
Gabpa-extended-1372g.1	4.87744e-12	0.00764913	1	1	1.90708e-09	nIPC
Bcl6-26g.1	7.81735e-12	-0.00870117	0.144	0.454	3.05658e-09	nIPC
Zfp712-extended-48g.1	1.09822e-11	-0.00723605	0.266	0.575	4.29404e-09	nIPC
Elf1-extended-993g.1	1.56297e-11	-0.00925734	1	1	6.11121e-09	nIPC
Crem-extended-143g.1	2.04797e-11	-0.00838075	0.964	0.995	8.00755e-09	nIPC
Arid3a-extended-64g	2.68506e-11	-0.0061045	0.403	0.706	1.04986e-08	nIPC
Fosb-extended-208g.1	2.97873e-11	0.0121432	1	1	1.16468e-08	nIPC
Gabpa-1059g.1	3.74323e-11	0.00619515	1	1	1.4636e-08	nIPC
Fosb-25g.1	4.76353e-11	0.0518056	0.957	0.898	1.86254e-08	nIPC
Egr1-extended-4297g.1	5.78091e-11	0.177358	1	1	2.26034e-08	nIPC
Foxn3-extended-116g.1	6.29467e-11	-0.0157459	1	0.991	2.46121e-08	nIPC
Tbr1-extended-12g.1	7.31291e-11	-0.0693725	0.417	0.628	2.85935e-08	nIPC
Klf15-495g.1	7.42522e-11	-0.0252472	1	1	2.90326e-08	nIPC
Phf8-275g.1	7.75863e-11	-0.00636737	1	1	3.03362e-08	nIPC
Lef1-extended-28g.1	8.41226e-11	-0.0126351	0.237	0.508	3.28919e-08	nIPC
Nr3c1-extended-71g.1	9.03126e-11	-0.0729676	0.993	0.993	3.53122e-08	nIPC
Junb-33g.1	1.07223e-10	0.0629498	1	0.995	4.19241e-08	nIPC
Elk1-extended-1014g.1	1.36407e-10	-0.0103604	1	1	5.33351e-08	nIPC
Jdp2-extended-139g.1	1.64641e-10	-0.00562842	0.82	0.939	6.43747e-08	nIPC
Stat3-extended-30g.1	1.74821e-10	-0.0250328	0.633	0.772	6.83551e-08	nIPC
Atf4-extended-19g.1	1.97426e-10	0.030314	0.885	0.691	7.71935e-08	nIPC
Klf9-extended-1861g.1	2.2295e-10	-0.123048	1	1	8.71734e-08	nIPC
Thap1-extended-979g.1	2.47766e-10	-0.00994738	1	1	9.68764e-08	nIPC
Pml-337g.1	3.20499e-10	-0.00497565	1	1	1.25315e-07	nIPC
Rorc-extended-28g.1	3.29557e-10	-0.0104288	0.18	0.443	1.28857e-07	nIPC
Elk1-703g.1	3.65139e-10	-0.00838065	1	1	1.42769e-07	nIPC
Nr3c1-66g.1	3.84406e-10	-0.075956	0.993	0.991	1.50303e-07	nIPC
Zfp524-42g.1	4.97493e-10	-0.00577871	0.223	0.504	1.9452e-07	nIPC
Arid3a-29g	5.60009e-10	-0.00932426	0.266	0.551	2.18964e-07	nIPC
Foxj3-extended-119g.1	7.2944e-10	-0.0119224	0.978	0.984	2.85211e-07	nIPC
Crebl2-extended-88g.1	8.17274e-10	-0.0061537	0.784	0.899	3.19554e-07	nIPC
Sp4-extended-104g	1.23281e-09	-0.00560012	0.683	0.869	4.82027e-07	nIPC
Creb3-extended-22g.1	2.00536e-09	-0.0131346	0.302	0.542	7.84094e-07	nIPC
Smarca4-extended-3594g.1	2.26552e-09	0.130692	1	1	8.85817e-07	nIPC
Mef2c-extended-22g.1	2.37272e-09	-0.0136167	0.273	0.512	9.27735e-07	nIPC
Zfp143-464g.1	2.74885e-09	-0.00496966	1	1	1.0748e-06	nIPC
Sp3-extended-48g.1	2.8489e-09	0.0163913	0.906	0.824	1.11392e-06	nIPC
Zfp362-extended-494g	3.36569e-09	-0.00534477	1	1	1.31599e-06	nIPC
Foxg1-10g.1	3.53794e-09	0.0380792	0.763	0.519	1.38334e-06	nIPC
Klf15-extended-914g.1	4.62568e-09	-0.0351958	1	1	1.80864e-06	nIPC
Irf9-extended-93g.1	5.43062e-09	-0.00634217	0.835	0.93	2.12337e-06	nIPC
Nanos1-535g.1	7.24568e-09	-0.0310971	1	1	2.83306e-06	nIPC
Srebf1-extended-858g.1	8.13876e-09	-0.0269751	1	1	3.18226e-06	nIPC
Foxp1-extended-51g	8.25984e-09	-0.0129902	0.82	0.926	3.2296e-06	nIPC
Mxi1-45g.1	9.71535e-09	-0.0142868	0.77	0.88	3.7987e-06	nIPC
Bclaf1-extended-3731g.1	2.11694e-08	0.126432	1	1	8.27725e-06	nIPC
Pou3f2-extended-18g.1	2.26984e-08	0.0136943	0.597	0.343	8.87506e-06	nIPC
Rxra-95g.1	2.43403e-08	-0.0062669	0.712	0.858	9.51705e-06	nIPC
Pou3f2-14g.1	2.45048e-08	0.0161743	0.576	0.32	9.58139e-06	nIPC
Gabpb1-extended-914g.1	3.47065e-08	0.00535873	1	1	1.35702e-05	nIPC
Elf1-382g.1	3.71104e-08	-0.00543968	1	1	1.45102e-05	nIPC
Klf2-extended-422g.1	3.91491e-08	-0.00495757	1	1	1.53073e-05	nIPC
Hdac6-extended-198g	4.05857e-08	-0.00575891	0.993	0.995	1.5869e-05	nIPC
Bhlhe41-10g.1	5.49136e-08	-0.019366	0.101	0.327	2.14712e-05	nIPC
Lef1-10g.1	8.51117e-08	-0.01709	0.043	0.244	3.32787e-05	nIPC
Bach1-extended-135g.1	8.68737e-08	-0.014182	0.993	1	3.39676e-05	nIPC
Bhlhe40-extended-137g.1	8.78212e-08	-0.00994714	0.885	0.952	3.43381e-05	nIPC
Elf2-2216g.1	9.72862e-08	0.0563307	1	1	3.80389e-05	nIPC
Etv5-extended-29g.1	1.13508e-07	-0.00663658	0.173	0.411	4.43817e-05	nIPC
Nfyb-extended-201g.1	1.21851e-07	0.00471804	1	1	4.76439e-05	nIPC
Sp4-75g	1.22454e-07	-0.00522511	0.576	0.781	4.78795e-05	nIPC
Klf7-extended-32g.1	1.32227e-07	-0.0233107	0.928	0.919	5.17008e-05	nIPC
Kdm5a-139g.1	1.68771e-07	0.0151175	1	1	6.59895e-05	nIPC
Onecut2-extended-40g.1	1.73468e-07	-0.0206929	0.475	0.6	6.7826e-05	nIPC
Onecut2-27g.1	1.85027e-07	-0.0166471	0.353	0.533	7.23454e-05	nIPC
Mlx-extended-30g.1	1.87281e-07	-0.00837989	0.331	0.549	7.32268e-05	nIPC
Nr2c2-1536g.1	1.92413e-07	0.0180385	1	1	7.52336e-05	nIPC
Foxp1-42g	2.00959e-07	-0.013308	0.806	0.905	7.85748e-05	nIPC
Nr2f6-extended-24g.1	2.43183e-07	-0.00826422	0.223	0.458	9.50844e-05	nIPC
Atf3-239g	2.70243e-07	-0.00379672	1	0.998	0.000105665	nIPC
Esrra-extended-618g.1	2.77811e-07	-0.0064651	1	1	0.000108624	nIPC
Rfx1-34g	3.80739e-07	-0.0069013	0.281	0.508	0.000148869	nIPC
Nr3c2-extended-18g.1	4.11544e-07	-0.00946828	0.151	0.382	0.000160914	nIPC
Smarcc2-275g.1	4.48487e-07	0.0104956	1	1	0.000175359	nIPC
Smc3-extended-32g.1	5.34207e-07	0.0137778	0.986	0.952	0.000208875	nIPC
Ep300-extended-81g	5.63454e-07	-0.00902732	0.957	0.975	0.000220311	nIPC
E2f4-64g	6.09021e-07	-0.0052953	0.604	0.767	0.000238127	nIPC
Zmiz1-22g	6.28698e-07	-0.0223371	0.683	0.804	0.000245821	nIPC
Mlxipl-extended-83g.1	6.33274e-07	-0.00661749	0.799	0.899	0.00024761	nIPC
Sin3a-842g.1	6.51734e-07	0.00469713	1	1	0.000254828	nIPC
Plagl1-extended-13g.1	7.91389e-07	-0.00878654	0.036	0.214	0.000309433	nIPC
Nr2c2-extended-2330g.1	1.05095e-06	0.0245377	1	1	0.000410921	nIPC
Rcor1-extended-1016g.1	1.06105e-06	0.0103907	1	1	0.00041487	nIPC
Zfp369-12g	1.42423e-06	-0.0106907	0.079	0.271	0.000556875	nIPC
Zfp148-extended-37g.1	1.47317e-06	-0.0120209	0.698	0.786	0.000576009	nIPC
Irf2-extended-14g.1	1.55841e-06	-0.0126646	0.194	0.409	0.000609337	nIPC
Crem-26g.1	1.5704e-06	-0.0102626	0.381	0.591	0.000614027	nIPC
AW146154-66g.1	1.62932e-06	-0.00550545	0.734	0.867	0.000637065	nIPC
Nfkb1-extended-31g.1	1.81175e-06	-0.00499867	0.187	0.391	0.000708395	nIPC
Zfp711-15g.1	1.89537e-06	-0.0102338	0.086	0.28	0.000741088	nIPC
Sin3a-extended-1315g.1	2.19609e-06	0.00641613	1	1	0.000858671	nIPC
Rora-12g.1	2.43217e-06	-0.0112734	0.065	0.241	0.000950979	nIPC
Mef2d-16g.1	3.72362e-06	-0.00894508	0.129	0.312	0.00145594	nIPC
Sox13-extended-20g.1	3.8012e-06	-0.00964766	0.173	0.359	0.00148627	nIPC
Egr3-extended-125g	4.30941e-06	-0.00293087	0.799	0.889	0.00168498	nIPC
Etv5-20g.1	4.69501e-06	-0.00788082	0.151	0.348	0.00183575	nIPC
Tbl1xr1-extended-12g.1	4.85041e-06	-0.0110348	0.079	0.253	0.00189651	nIPC
Usf1-13g	6.43916e-06	-0.0142711	0.302	0.501	0.00251771	nIPC
Ikzf2-14g.1	7.85621e-06	-0.00871519	0.086	0.26	0.00307178	nIPC
Rfx3-27g.1	9.68618e-06	-0.00922444	0.273	0.458	0.00378729	nIPC
Gabpb1-337g.1	1.0459e-05	0.0036265	1	1	0.00408946	nIPC
Atf6-79g.1	1.23045e-05	-0.00819083	0.964	0.98	0.00481106	nIPC
Sox21-extended-15g.1	1.59356e-05	-0.0133606	0.158	0.327	0.00623081	nIPC
Sox9-288g.1	1.676e-05	-0.0991331	1	1	0.00655316	nIPC
Erf-extended-50g.1	1.88202e-05	-0.0070332	0.719	0.826	0.00735869	nIPC
Nfya-extended-487g.1	2.22294e-05	-0.00582035	1	1	0.00869171	nIPC
Ppard-extended-18g.1	3.06652e-05	-0.00638297	0.101	0.269	0.0119901	nIPC
Nfat5-11g.1	3.23542e-05	-0.0154552	0.122	0.284	0.0126505	nIPC
Rfxank-extended-43g.1	3.67973e-05	-0.00439474	0.367	0.553	0.0143877	nIPC
Hif1a-extended-22g	3.72005e-05	-0.00840389	0.367	0.537	0.0145454	nIPC
Zfp612-extended-12g	3.75611e-05	-0.0169688	0.309	0.496	0.0146864	nIPC
Irf9-15g.1	3.98462e-05	-0.00614677	0.072	0.226	0.0155799	nIPC
Wrnip1-12g	4.24909e-05	-0.0121367	0.151	0.314	0.016614	nIPC
Elf2-extended-3557g.1	4.74799e-05	0.0759508	1	1	0.0185646	nIPC
Creb1-extended-2887g.1	5.50603e-05	0.0342293	1	1	0.0215286	nIPC
Foxn2-extended-79g	6.61632e-05	-0.00600168	0.978	0.978	0.0258698	nIPC
Nfkb1-18g.1	7.0196e-05	-0.00614556	0.129	0.289	0.0274466	nIPC
Jund-extended-742g.1	8.71372e-05	0.0250844	1	1	0.0340707	nIPC
Hif1a-17g	9.94115e-05	-0.00992528	0.353	0.513	0.0388699	nIPC
Mettl14-14g.1	0.000103774	-0.00803328	0.209	0.381	0.0405757	nIPC
Nfic-11g	0.000107473	0.0161305	0.583	0.424	0.0420218	nIPC
Junb-extended-100g.1	0.000120609	0.0129722	1	1	0.0471581	nIPC
Elk4-338g	0.000146166	-0.00360589	1	1	0.0571511	nIPC
Otx1-extended-12g.1	0.000153122	-0.00679145	0.079	0.223	0.0598707	nIPC
Thap11-extended-1043g.1	0.000154002	-0.00518489	1	1	0.0602149	nIPC
Ascl1-64g.1	0.000157772	0.0200302	1	0.952	0.061689	nIPC
Zfp182-extended-15g.1	0.000190673	-0.00880247	0.158	0.309	0.0745531	nIPC
Sox9-extended-386g.1	0.000190898	-0.111407	1	1	0.0746411	nIPC
Ascl1-extended-65g.1	0.000194419	0.0195231	1	0.952	0.0760178	nIPC
Zfp182-14g.1	0.000217265	-0.00931698	0.158	0.307	0.0849508	nIPC
Zbtb33-11g	0.000220109	-0.0094695	0.18	0.332	0.0860624	nIPC
Luzp1-15g	0.00024586	-0.0076758	0.151	0.3	0.0961314	nIPC
Rxrb-extended-38g	0.000272274	-0.00385977	0.367	0.537	0.106459	nIPC
Zfp868-extended-13g	0.00029872	-0.00389616	0.058	0.187	0.116799	nIPC
Zfp384-extended-35g.1	0.00030541	-0.00545977	0.475	0.655	0.119415	nIPC
Nfe2l2-extended-43g.1	0.000308931	-0.07215	1	0.984	0.120792	nIPC
Gli1-extended-16g.1	0.000331883	-0.00873226	0.194	0.354	0.129766	nIPC
Zxdc-23g	0.000368127	-0.00578452	0.216	0.355	0.143937	nIPC
Zfp825-extended-24g	0.000373017	-0.00619843	0.317	0.458	0.14585	nIPC
Msx1-extended-16g.1	0.000384272	-0.00543453	0.079	0.206	0.15025	nIPC
Tbp-extended-49g.1	0.000387536	-0.00593385	0.64	0.754	0.151527	nIPC
Polr3g-extended-14g	0.00040045	-0.00351168	0.029	0.138	0.156576	nIPC
Brf2-extended-16g	0.000401422	-0.00847676	0.245	0.402	0.156956	nIPC
Rfxank-15g.1	0.000403231	-0.00670502	0.158	0.293	0.157663	nIPC
Klf12-extended-32g.1	0.000560072	-0.00942098	0.647	0.704	0.218988	nIPC
Zfp110-10g	0.000561874	-0.00723382	0.065	0.183	0.219693	nIPC
Rreb1-extended-26g.1	0.000568959	-0.00421632	0.18	0.327	0.222463	nIPC
Hes1-extended-16g.1	0.000577162	-0.0106077	0.201	0.348	0.22567	nIPC
Nfic-extended-14g	0.000615768	0.0132628	0.59	0.456	0.240765	nIPC
Cebpb-21g.1	0.000619102	-0.00468065	0.223	0.379	0.242069	nIPC
Nr1h2-extended-19g.1	0.000703346	-0.00709247	0.201	0.339	0.275008	nIPC
Chd2-493g.1	0.000711494	0.00768445	1	1	0.278194	nIPC
Cebpg-14g.1	0.000758063	0.00946306	0.482	0.32	0.296403	nIPC
Nr3c2-12g.1	0.000789693	-0.00683199	0.129	0.269	0.30877	nIPC
Thap11-230g.1	0.000851882	0.00327202	1	1	0.333086	nIPC
Bhlhe22-extended-67g.1	0.000871596	-0.0876947	1	1	0.340794	nIPC
Hinfp-31g	0.00100438	-0.00416765	0.281	0.417	0.392712	nIPC
Tbp-42g.1	0.00101819	-0.00620025	0.568	0.684	0.398111	nIPC
Jdp2-23g.1	0.00102987	-0.00571481	0.317	0.467	0.402679	nIPC
Tead3-12g	0.00107407	-0.00848017	0.187	0.325	0.419961	nIPC
Stat5b-10g.1	0.00113837	-0.0108629	0.158	0.285	0.445101	nIPC
Elk4-extended-778g.1	0.00116845	-0.00356165	1	1	0.456863	nIPC
Jund-72g.1	0.00120577	0.0149925	1	1	0.471455	nIPC
Creb3l2-extended-63g.1	0.00125495	-0.00396109	0.806	0.847	0.490684	nIPC
Pax6-extended-32g.1	0.00132669	0.00560893	0.489	0.37	0.518736	nIPC
Hes1-13g.1	0.00154133	-0.0109975	0.173	0.302	0.60266	nIPC
Prkaa2-extended-18g.1	0.00161665	0.00366622	0.367	0.235	0.632109	nIPC
Mafg-extended-20g.1	0.00170817	-0.0132675	0.647	0.715	0.667894	nIPC
Zfp866-extended-29g	0.00179861	-0.00280915	0.158	0.284	0.703256	nIPC
Nr2c1-extended-15g	0.00197304	-0.00300378	0.072	0.176	0.771459	nIPC
Brf1-extended-823g.1	0.0019958	-0.00313906	1	1	0.780357	nIPC
Zfhx2-extended-14g.1	0.00204919	-0.0102301	0.201	0.325	0.801234	nIPC
Chd1-extended-22g	0.0020876	-0.0068682	0.345	0.451	0.816253	nIPC
Mxd4-extended-14g	0.00275485	-0.0119278	0.518	0.614	1	nIPC
Usf1-extended-1004g.1	0.00280109	0.00493673	1	1	1	nIPC
Tead1-10g.1	0.0030212	0.0185508	0.511	0.399	1	nIPC
Klf3-extended-29g.1	0.00345762	-0.0124363	0.849	0.835	1	nIPC
Smad5-10g	0.00366152	-0.00723613	0.108	0.214	1	nIPC
Atf6-extended-179g.1	0.00386724	-0.0052892	1	0.998	1	nIPC
Tead1-extended-23g.1	0.00391842	0.00875189	0.842	0.763	1	nIPC
Cic-extended-15g	0.00398009	-0.00892692	0.295	0.409	1	nIPC
Hsf1-extended-14g	0.00500556	-0.00715119	0.137	0.244	1	nIPC
Nrf1-extended-750g.1	0.00518319	0.00271876	1	1	1	nIPC
Nfya-380g.1	0.00563074	-0.00409704	1	1	1	nIPC
Creb3l1-43g.1	0.00571337	-0.00378982	0.633	0.75	1	nIPC
Brf1-54g.1	0.00610465	-0.00494485	0.842	0.89	1	nIPC
Sp2-extended-304g	0.00619673	-0.00335467	1	1	1	nIPC
Zfp930-extended-13g	0.00686858	-0.00606374	0.151	0.251	1	nIPC
Neurod2-extended-47g.1	0.00689615	-0.0844172	1	1	1	nIPC
Nfe2l1-extended-25g	0.00715479	-0.00914981	0.547	0.628	1	nIPC
Creb1-12g.1	0.00722119	0.00562085	0.691	0.528	1	nIPC
Trim28-extended-15g.1	0.00775742	0.0022304	0.295	0.196	1	nIPC
Sox2-59g.1	0.00845792	-0.0948601	0.993	0.973	1	nIPC
Foxg1-extended-65g.1	0.00942643	0.0064636	1	1	1	nIPC
Neurod1-extended-64g.1	1.42609e-106	0.311219	1	1	5.57599e-104	Neuroblast
Nanos1-535g.2	1.85849e-106	0.076599	1	1	7.2667e-104	Neuroblast
Neurod2-extended-47g.2	2.30035e-106	0.242347	1	1	8.99436e-104	Neuroblast
Bhlhe22-extended-67g.2	3.20861e-106	0.246478	1	1	1.25457e-103	Neuroblast
Kdm5b-extended-2025g.1	3.68781e-105	0.220827	1	1	1.44194e-102	Neuroblast
Bhlhe22-33g.1	4.29556e-105	0.265401	1	0.998	1.67956e-102	Neuroblast
Sox11-324g.1	3.99995e-103	0.220701	1	1	1.56398e-100	Neuroblast
Mxi1-extended-2884g.1	8.02975e-103	0.212513	1	1	3.13963e-100	Neuroblast
Sox11-extended-615g.1	1.76566e-102	0.209835	1	1	6.90374e-100	Neuroblast
Nhlh1-extended-89g.1	5.45869e-102	0.155139	1	0.979	2.13435e-99	Neuroblast
Nhlh1-85g.1	1.40184e-101	0.15113	1	0.979	5.48118e-99	Neuroblast
Sox4-221g.1	7.16887e-101	0.258948	1	1	2.80303e-98	Neuroblast
Sox4-extended-402g.1	3.81668e-99	0.223041	1	1	1.49232e-96	Neuroblast
Sox2-extended-135g.1	4.70837e-99	-0.231362	1	1	1.84097e-96	Neuroblast
Mafb-extended-27g.2	7.34605e-99	0.104884	0.996	0.529	2.87231e-96	Neuroblast
Ascl1-64g.2	5.87275e-98	-0.102633	0.897	1	2.29624e-95	Neuroblast
Ascl1-extended-65g.2	5.8969e-98	-0.101427	0.897	1	2.30569e-95	Neuroblast
Zmiz1-extended-2171g.1	1.86458e-96	0.160361	1	1	7.29052e-94	Neuroblast
Tbr1-extended-12g.2	3.35779e-96	0.166071	0.97	0.353	1.3129e-93	Neuroblast
Sox2-59g.2	1.82603e-95	-0.222705	0.943	0.998	7.13979e-93	Neuroblast
Smarcc2-extended-1309g.1	3.1832e-95	0.0945676	1	1	1.24463e-92	Neuroblast
Onecut2-extended-40g.2	1.29259e-91	0.0526324	0.954	0.344	5.05401e-89	Neuroblast
Sox9-extended-386g.2	4.11831e-88	-0.189538	1	1	1.61026e-85	Neuroblast
Nfe2l2-extended-43g.2	4.69632e-88	-0.154443	0.966	1	1.83626e-85	Neuroblast
Sox1-extended-25g.1	4.88629e-87	-0.089012	0.601	0.993	1.91054e-84	Neuroblast
Elf2-extended-3557g.2	1.15193e-85	0.181066	1	1	4.50403e-83	Neuroblast
Jund-extended-742g.2	1.79441e-85	0.0746218	1	1	7.01616e-83	Neuroblast
Creb1-extended-2887g.2	3.25802e-84	0.108362	1	1	1.27389e-81	Neuroblast
Sox9-288g.2	4.84937e-84	-0.16597	1	1	1.89611e-81	Neuroblast
Bcl11a-extended-17g.1	6.37696e-82	0.169452	1	0.931	2.49339e-79	Neuroblast
Klf13-extended-276g.1	7.46826e-79	0.0278169	1	1	2.92009e-76	Neuroblast
Usf1-extended-1004g.2	9.69797e-78	0.0317948	1	1	3.79191e-75	Neuroblast
Onecut2-27g.2	4.04321e-77	0.0433084	0.878	0.266	1.5809e-74	Neuroblast
Elf2-2216g.2	5.9111e-77	0.117332	1	1	2.31124e-74	Neuroblast
Klf7-extended-32g.2	4.11488e-76	0.0613032	0.996	0.875	1.60892e-73	Neuroblast
Bclaf1-extended-3731g.2	3.20016e-75	0.241153	1	1	1.25126e-72	Neuroblast
Klf13-194g.1	1.33967e-74	0.0291771	1	0.998	5.23809e-72	Neuroblast
Kdm5a-extended-2711g.1	2.53375e-74	0.104661	1	1	9.90694e-72	Neuroblast
Srebf1-extended-858g.2	1.26403e-73	-0.0480079	1	1	4.94234e-71	Neuroblast
Klf15-extended-914g.2	2.17144e-73	-0.0575957	1	1	8.49032e-71	Neuroblast
Nr2c2-extended-2330g.2	4.50889e-73	0.0668204	1	1	1.76298e-70	Neuroblast
Smarca4-extended-3594g.2	9.54673e-73	0.230535	1	1	3.73277e-70	Neuroblast
Smarcc2-275g.2	1.7412e-72	0.0316561	1	1	6.80809e-70	Neuroblast
Chd2-extended-1737g.1	5.21073e-71	0.0696914	1	1	2.0374e-68	Neuroblast
Nr3c1-66g.2	6.57486e-71	-0.124415	0.981	0.998	2.57077e-68	Neuroblast
Klf9-extended-1861g.2	1.87336e-70	-0.189592	1	1	7.32485e-68	Neuroblast
Rcor1-extended-1016g.2	1.92593e-70	0.0390847	1	1	7.53039e-68	Neuroblast
Foxn3-extended-116g.2	1.28428e-69	0.0339709	1	0.988	5.02154e-67	Neuroblast
Nr2c2-1536g.2	1.67388e-69	0.0464908	1	1	6.54489e-67	Neuroblast
Nr3c1-extended-71g.2	1.70264e-69	-0.117546	0.985	0.998	6.65731e-67	Neuroblast
Egr1-extended-4297g.2	3.80186e-69	0.29681	1	1	1.48653e-66	Neuroblast
Thap1-extended-979g.2	5.48503e-69	0.0219968	1	1	2.14465e-66	Neuroblast
Klf15-495g.2	5.71513e-69	-0.0400273	1	1	2.23462e-66	Neuroblast
Bach1-extended-135g.2	5.82491e-67	0.0340537	1	0.998	2.27754e-64	Neuroblast
Klf9-994g.2	1.15037e-66	-0.103605	1	1	4.49796e-64	Neuroblast
Egr1-2400g.2	4.79034e-66	0.189573	1	1	1.87302e-63	Neuroblast
Esrra-extended-618g.2	3.36379e-65	0.0165502	1	1	1.31524e-62	Neuroblast
Bclaf1-2420g.2	3.97244e-65	0.160517	1	1	1.55322e-62	Neuroblast
Chd2-493g.2	1.42282e-63	0.0353186	1	1	5.56322e-61	Neuroblast
Hdac2-extended-3916g.2	3.55152e-63	0.259712	1	1	1.38864e-60	Neuroblast
Elk1-extended-1014g.2	7.77507e-62	0.0216004	1	1	3.04005e-59	Neuroblast
Taf7-extended-1961g.2	1.16424e-60	0.079769	1	1	4.55218e-58	Neuroblast
Elk1-703g.2	4.98697e-60	0.0176198	1	1	1.94991e-57	Neuroblast
Bmyc-96g.2	7.08037e-60	-0.148689	0.989	1	2.76843e-57	Neuroblast
Etv1-extended-1295g.1	5.07961e-59	-0.022548	1	1	1.98613e-56	Neuroblast
Rfx4-55g.2	5.62236e-57	-0.142328	0.722	0.931	2.19834e-54	Neuroblast
Cebpd-extended-124g.2	5.38039e-56	-0.0400012	0.996	1	2.10373e-53	Neuroblast
Taf7-285g.2	8.42862e-56	0.0357931	1	1	3.29559e-53	Neuroblast
Etv1-976g.1	8.52984e-55	-0.0164814	1	1	3.33517e-52	Neuroblast
Junb-extended-100g.2	4.36994e-53	0.0652909	1	1	1.70865e-50	Neuroblast
Foxj3-extended-119g.2	1.94231e-52	0.0237703	0.996	0.975	7.59441e-50	Neuroblast
Hcfc1-1844g.2	1.94524e-51	0.0461484	1	1	7.6059e-49	Neuroblast
Setdb1-extended-598g.1	5.26936e-51	0.0200342	1	1	2.06032e-48	Neuroblast
Ubtf-extended-3086g.2	5.76602e-50	0.151922	1	1	2.25451e-47	Neuroblast
Bmyc-extended-258g.2	7.14661e-50	-0.098799	1	1	2.79433e-47	Neuroblast
Hcfc1-extended-2523g.2	1.39499e-49	0.0585725	1	1	5.45441e-47	Neuroblast
Nfya-extended-487g.2	1.00173e-48	0.0147524	1	1	3.91677e-46	Neuroblast
Hlf-429g.2	5.21892e-45	-0.0698325	1	1	2.0406e-42	Neuroblast
Etv3-extended-970g.2	6.5746e-45	0.0167415	1	1	2.57067e-42	Neuroblast
Stat3-extended-30g.2	7.1346e-45	0.0449278	0.92	0.637	2.78963e-42	Neuroblast
Kdm5a-139g.2	3.37639e-44	0.0354381	1	1	1.32017e-41	Neuroblast
Hlf-extended-494g.2	6.16014e-44	-0.0758406	1	1	2.40861e-41	Neuroblast
Ctcf-extended-4103g.2	1.22007e-43	0.222233	1	1	4.77047e-41	Neuroblast
Zfp281-extended-55g.2	9.51747e-43	0.0203797	0.928	0.61	3.72133e-40	Neuroblast
Cebpb-extended-781g.2	4.9872e-42	-0.0217656	1	1	1.94999e-39	Neuroblast
Nfya-380g.2	2.14709e-41	0.0131361	1	1	8.39514e-39	Neuroblast
E2f6-extended-669g.2	3.17796e-41	-0.0159736	1	1	1.24258e-38	Neuroblast
Zfp369-extended-730g.2	5.81975e-40	0.0157246	1	1	2.27552e-37	Neuroblast
Nfyb-extended-201g.2	1.7548e-39	0.0164633	1	1	6.86126e-37	Neuroblast
Rest-extended-31g.1	7.60374e-38	-0.022046	0.331	0.783	2.97306e-35	Neuroblast
Xrcc4-extended-1530g.2	1.62177e-37	-0.0216625	1	1	6.34113e-35	Neuroblast
Nrf1-extended-750g.2	6.1876e-37	0.0124072	1	1	2.41935e-34	Neuroblast
Jund-72g.2	7.62187e-37	0.0588618	1	1	2.98015e-34	Neuroblast
Fos-extended-259g.2	1.03892e-36	0.0524143	1	1	4.06218e-34	Neuroblast
Gtf2f1-extended-2932g.2	1.51757e-34	0.087808	1	1	5.93368e-32	Neuroblast
Cebpz-extended-1450g.2	1.8078e-34	0.0553127	1	1	7.06852e-32	Neuroblast
Etv3-600g.2	8.43272e-34	0.0115605	1	1	3.29719e-31	Neuroblast
Fos-135g.2	2.52442e-33	0.050462	1	1	9.87048e-31	Neuroblast
Gli3-extended-48g.2	1.04162e-31	-0.0230917	0.316	0.688	4.07274e-29	Neuroblast
Bhlhe40-extended-137g.2	1.08914e-31	-0.0157804	0.901	0.961	4.25855e-29	Neuroblast
Nr2e1-extended-36g.2	5.37556e-31	-0.0267163	0.437	0.783	2.10184e-28	Neuroblast
Ezh2-extended-4881g.2	4.42887e-29	0.224516	1	1	1.73169e-26	Neuroblast
Mecp2-129g.1	4.43829e-29	0.0158203	1	0.995	1.73537e-26	Neuroblast
Klf3-extended-29g.2	4.75809e-29	0.032225	0.943	0.774	1.86041e-26	Neuroblast
Trp53-extended-707g.2	2.56808e-28	0.0337036	1	1	1.00412e-25	Neuroblast
Dbp-extended-41g.2	4.63116e-28	-0.0399969	0.715	0.841	1.81078e-25	Neuroblast
Zfp711-15g.2	1.24797e-27	0.020543	0.464	0.106	4.87957e-25	Neuroblast
Gabpb1-extended-914g.2	2.77411e-27	0.0120891	1	1	1.08468e-24	Neuroblast
Foxo1-extended-33g.2	5.46241e-27	-0.0233796	0.331	0.681	2.1358e-24	Neuroblast
Irf3-extended-594g.2	1.48027e-26	-0.0151556	1	1	5.78785e-24	Neuroblast
Atf7-extended-126g.1	1.83951e-26	0.0180906	1	1	7.19248e-24	Neuroblast
Atf2-extended-49g.1	3.39042e-26	0.0217188	0.97	0.785	1.32565e-23	Neuroblast
Hmgb3-15g.2	5.01971e-26	0.1899	1	1	1.96271e-23	Neuroblast
Junb-33g.2	6.24957e-26	0.0721275	0.996	0.995	2.44358e-23	Neuroblast
Foxg1-extended-65g.2	6.73174e-26	0.0252944	1	1	2.63211e-23	Neuroblast
Mxi1-45g.2	8.7688e-26	0.0241385	0.962	0.794	3.4286e-23	Neuroblast
Gabpb1-337g.2	3.89383e-25	0.0094321	1	1	1.52249e-22	Neuroblast
Gli3-22g.2	6.69882e-25	-0.0261145	0.209	0.557	2.61924e-22	Neuroblast
Gtf2f1-1486g.2	8.43926e-25	0.039394	1	1	3.29975e-22	Neuroblast
Eomes-extended-576g.2	9.05023e-24	0.0438342	1	1	3.53864e-21	Neuroblast
Hmgb3-extended-19g.2	1.15555e-23	0.192668	1	1	4.51819e-21	Neuroblast
Pole4-extended-667g.2	2.65339e-23	-0.0112498	1	1	1.03748e-20	Neuroblast
Eomes-563g.2	7.06531e-23	0.0388761	1	1	2.76254e-20	Neuroblast
Maz-extended-3043g.2	1.09228e-21	0.124264	1	1	4.27082e-19	Neuroblast
Arx-extended-20g.1	1.43639e-21	-0.0190133	0.297	0.63	5.61628e-19	Neuroblast
Etv4-extended-120g.2	1.55936e-21	-0.0115448	0.966	0.986	6.0971e-19	Neuroblast
E2f4-extended-943g.1	1.70329e-20	0.00911833	1	1	6.65987e-18	Neuroblast
Rorb-29g.2	2.34153e-20	-0.0239943	0.281	0.589	9.1554e-18	Neuroblast
Mef2a-102g.2	2.61509e-20	0.00974449	0.989	0.965	1.0225e-17	Neuroblast
Rorb-extended-32g.2	2.8936e-20	-0.0227739	0.308	0.61	1.1314e-17	Neuroblast
Tbp-42g.2	3.7805e-20	0.0130808	0.81	0.57	1.47818e-17	Neuroblast
Mef2a-extended-123g.1	4.3669e-20	0.00893031	0.989	0.975	1.70746e-17	Neuroblast
Yy1-1471g.2	7.67247e-20	0.0255509	1	1	2.99994e-17	Neuroblast
Bhlhe41-extended-26g.2	1.48747e-19	-0.0294175	0.513	0.737	5.81599e-17	Neuroblast
Thap11-extended-1043g.2	1.26059e-18	-0.00940793	1	1	4.92892e-16	Neuroblast
Atf4-extended-19g.2	1.58036e-18	0.0349318	0.913	0.619	6.17923e-16	Neuroblast
Lef1-10g.2	2.49832e-18	-0.0220112	0.034	0.307	9.76842e-16	Neuroblast
Zfp467-extended-98g.2	3.49182e-18	-0.0112721	0.844	0.894	1.3653e-15	Neuroblast
Suz12-extended-1300g.2	6.8088e-18	0.0216285	1	1	2.66224e-15	Neuroblast
Zfp712-extended-48g.2	9.38708e-18	0.00955029	0.681	0.411	3.67035e-15	Neuroblast
Ddit3-extended-24g.1	2.04135e-17	0.0143016	0.612	0.312	7.98169e-15	Neuroblast
Rxra-95g.2	3.19125e-17	-0.00762665	0.757	0.873	1.24778e-14	Neuroblast
Tbp-extended-49g.2	1.47867e-16	0.0113574	0.84	0.665	5.78161e-14	Neuroblast
Yy1-extended-2822g.2	1.70617e-16	0.0315823	1	1	6.67112e-14	Neuroblast
Foxj3-21g.1	3.05742e-16	0.0213911	0.776	0.499	1.19545e-13	Neuroblast
Maf-extended-124g.2	6.16292e-16	-0.0109809	0.916	0.942	2.4097e-13	Neuroblast
Stat1-extended-183g.2	1.28584e-15	-0.00662819	0.928	0.952	5.02762e-13	Neuroblast
Zfp35-extended-297g.1	1.63092e-15	0.0068148	1	0.995	6.37689e-13	Neuroblast
Bach2-extended-287g.2	2.09651e-15	0.00949334	1	0.998	8.19734e-13	Neuroblast
Arid3a-extended-64g.1	2.41128e-15	0.00695835	0.798	0.552	9.42812e-13	Neuroblast
Zfp148-extended-37g.2	3.85109e-15	0.0145141	0.863	0.711	1.50577e-12	Neuroblast
Atf6b-14g.1	7.27357e-15	0.0176144	0.471	0.21	2.84397e-12	Neuroblast
Elk3-extended-361g.2	8.06492e-15	-0.00748114	1	0.998	3.15338e-12	Neuroblast
Rad21-extended-3246g.2	1.08037e-14	0.0235474	1	1	4.22424e-12	Neuroblast
Pole3-extended-1084g.2	1.16781e-14	0.00199433	1	1	4.56615e-12	Neuroblast
Rfx3-27g.2	1.44149e-14	0.0134875	0.593	0.316	5.63623e-12	Neuroblast
Rorc-extended-28g.2	2.0862e-14	-0.0114636	0.232	0.487	8.15705e-12	Neuroblast
Foxg1-10g.2	2.12553e-14	0.0443943	0.726	0.471	8.31083e-12	Neuroblast
Nfyb-25g.1	3.88572e-14	0.0178229	0.76	0.54	1.51931e-11	Neuroblast
Thap11-230g.2	1.15145e-13	-0.00759003	1	1	4.50215e-11	Neuroblast
E2f1-extended-1392g.2	3.27294e-13	-0.00284129	1	1	1.27972e-10	Neuroblast
Lef1-extended-28g.2	4.36618e-13	-0.0119514	0.289	0.554	1.70717e-10	Neuroblast
Atf5-extended-45g.1	6.10345e-13	-0.0130878	0.981	0.984	2.38645e-10	Neuroblast
Hes6-28g.2	7.97546e-13	0.0236613	1	0.968	3.1184e-10	Neuroblast
Fosb-extended-208g.2	8.49061e-13	0.00717253	1	1	3.31983e-10	Neuroblast
Elf1-extended-993g.2	1.30945e-12	-0.00775153	1	1	5.11995e-10	Neuroblast
E2f1-631g.2	1.4166e-12	-0.00268618	1	1	5.53889e-10	Neuroblast
Brf1-extended-823g.2	1.76495e-12	0.00584342	1	1	6.90094e-10	Neuroblast
Sp4-extended-104g.1	3.02968e-12	0.0069707	0.905	0.788	1.18461e-09	Neuroblast
Nr1d1-extended-37g.2	3.1022e-12	-0.00991454	0.323	0.566	1.21296e-09	Neuroblast
Ubtf-13g.1	4.16086e-12	0.0389128	0.806	0.667	1.6269e-09	Neuroblast
Hes1-extended-16g.2	6.87229e-12	-0.0160339	0.175	0.406	2.68707e-09	Neuroblast
Tfdp2-extended-1951g.2	7.1237e-12	0.0103772	1	1	2.78537e-09	Neuroblast
Hes1-13g.2	7.23289e-12	-0.0177783	0.133	0.363	2.82806e-09	Neuroblast
Ybx1-extended-256g.2	1.3229e-11	0.0133192	1	1	5.17253e-09	Neuroblast
Mafg-extended-20g.2	1.86298e-11	0.0222994	0.81	0.635	7.28424e-09	Neuroblast
Atf6-extended-179g.2	1.89094e-11	0.00894154	1	0.998	7.39357e-09	Neuroblast
Atf6-79g.2	6.40239e-11	0.00987781	0.996	0.965	2.50334e-08	Neuroblast
Nfat5-11g.2	7.23791e-11	0.0228082	0.376	0.176	2.83002e-08	Neuroblast
Rbbp5-extended-915g.2	1.0436e-10	0.00658309	1	1	4.08048e-08	Neuroblast
Atf1-extended-890g.2	1.48947e-10	0.00562741	1	1	5.82382e-08	Neuroblast
Arid3a-29g.1	2.02817e-10	0.0101396	0.631	0.411	7.93015e-08	Neuroblast
Mybl1-27g.2	3.88016e-10	-0.0520424	0.141	0.328	1.51714e-07	Neuroblast
Egr3-extended-125g.1	3.94135e-10	0.00450554	0.916	0.843	1.54107e-07	Neuroblast
Klf12-extended-32g.2	6.36042e-10	0.0113344	0.806	0.624	2.48692e-07	Neuroblast
Atf6b-extended-38g.1	8.19415e-10	0.00843934	0.673	0.473	3.20391e-07	Neuroblast
Rxra-extended-206g.2	9.39402e-10	-0.00463978	0.966	0.975	3.67306e-07	Neuroblast
Taf1-3270g.2	1.26279e-09	0.0219753	1	1	4.93751e-07	Neuroblast
Brf1-54g.2	2.01892e-09	0.0100594	0.924	0.855	7.89397e-07	Neuroblast
Mybl1-extended-31g.2	2.12386e-09	-0.0487595	0.152	0.328	8.30429e-07	Neuroblast
Pax6-extended-32g.2	2.41829e-09	-0.00506508	0.259	0.476	9.45553e-07	Neuroblast
Rarg-extended-34g.2	2.46287e-09	-0.00816237	0.312	0.508	9.62984e-07	Neuroblast
Nr2f1-extended-20g.1	3.97026e-09	0.0222241	0.909	0.785	1.55237e-06	Neuroblast
Etv5-extended-29g.2	5.12316e-09	-0.00670481	0.24	0.439	2.00316e-06	Neuroblast
Irf1-extended-267g.2	5.54195e-09	-0.00562559	0.996	0.988	2.1669e-06	Neuroblast
Taf1-extended-3923g.2	6.62837e-09	0.0210359	1	1	2.59169e-06	Neuroblast
Bhlhe41-10g.2	7.52425e-09	-0.0204614	0.167	0.351	2.94198e-06	Neuroblast
Tead1-extended-23g.2	1.42388e-08	0.0165776	0.848	0.737	5.56738e-06	Neuroblast
Rora-12g.2	1.43471e-08	-0.0111344	0.095	0.273	5.60973e-06	Neuroblast
Zfp384-extended-35g.2	1.8117e-08	0.0077114	0.734	0.55	7.08375e-06	Neuroblast
Rarg-23g.2	1.97405e-08	-0.010004	0.247	0.43	7.71854e-06	Neuroblast
Stat5b-extended-112g.2	2.04589e-08	-0.00864472	0.939	0.915	7.99945e-06	Neuroblast
Elk4-extended-778g.2	2.61514e-08	0.0057442	1	1	1.02252e-05	Neuroblast
Rora-extended-41g.2	3.69417e-08	-0.00889581	0.529	0.691	1.44442e-05	Neuroblast
Zmiz1-22g.1	4.01325e-08	0.0226137	0.844	0.741	1.56918e-05	Neuroblast
Sox21-extended-15g.2	4.2994e-08	-0.0117911	0.171	0.367	1.68107e-05	Neuroblast
Etv4-96g.2	8.41262e-08	-0.00656901	0.901	0.905	3.28933e-05	Neuroblast
Etv5-20g.2	8.77257e-08	-0.00774675	0.198	0.376	3.43007e-05	Neuroblast
Sap30-extended-1189g.2	9.36949e-08	0.00526087	1	1	3.66347e-05	Neuroblast
Zfhx2-extended-14g.2	9.72278e-08	0.0136715	0.418	0.229	3.80161e-05	Neuroblast
Setbp1-extended-25g.1	1.08054e-07	0.0141199	0.89	0.758	4.22491e-05	Neuroblast
Zfp110-extended-784g.2	2.61344e-07	0.00591481	1	1	0.000102185	Neuroblast
Max-extended-1421g.2	2.6654e-07	-0.00793284	1	1	0.000104217	Neuroblast
Ube2k-14g.1	2.75653e-07	0.0217326	0.681	0.557	0.00010778	Neuroblast
Ybx1-36g.2	2.79536e-07	0.00114076	1	1	0.000109298	Neuroblast
Zfp612-extended-12g.1	2.91971e-07	0.0172392	0.567	0.393	0.000114161	Neuroblast
Erf-extended-50g.2	3.72593e-07	-0.00631497	0.745	0.841	0.000145684	Neuroblast
Setbp1-19g.1	4.82636e-07	0.0139352	0.791	0.649	0.000188711	Neuroblast
Rbbp5-359g.1	4.90937e-07	0.00375023	1	1	0.000191956	Neuroblast
Atf3-239g.1	5.4763e-07	0.00312698	0.996	1	0.000214123	Neuroblast
Sp4-75g.1	6.41321e-07	0.00600127	0.806	0.7	0.000250757	Neuroblast
E2f3-317g.2	7.358e-07	-0.0146702	1	1	0.000287698	Neuroblast
Ppard-extended-18g.2	9.26832e-07	-0.00655696	0.137	0.296	0.000362391	Neuroblast
Jdp2-extended-139g.2	1.0185e-06	-0.00409226	0.894	0.928	0.000398232	Neuroblast
Brca1-extended-113g.2	1.27951e-06	-0.0347799	0.977	0.956	0.000500288	Neuroblast
Pax6-23g.1	1.75018e-06	-0.00435164	0.209	0.383	0.000684321	Neuroblast
Jun-74g.2	1.92128e-06	0.00652611	1	0.993	0.00075122	Neuroblast
Sin3a-842g.2	2.09502e-06	0.00474324	1	1	0.000819154	Neuroblast
Nr1h2-extended-19g.2	2.47758e-06	-0.00835007	0.213	0.372	0.000968733	Neuroblast
Hsf1-extended-14g.1	2.6916e-06	0.00990114	0.316	0.166	0.00105241	Neuroblast
Rela-extended-1263g.2	2.8005e-06	-0.00592936	1	1	0.001095	Neuroblast
Pole3-372g.2	2.81917e-06	-0.00626113	1	1	0.0011023	Neuroblast
Zfp930-extended-13g.1	3.19734e-06	0.00722428	0.323	0.176	0.00125016	Neuroblast
Zfp369-12g.1	3.81563e-06	0.00979459	0.327	0.176	0.00149191	Neuroblast
Sox12-extended-11g.1	4.24933e-06	0.00809079	0.19	0.076	0.00166149	Neuroblast
Creb3l1-extended-314g.2	5.58662e-06	-0.00397311	1	1	0.00218437	Neuroblast
Nfil3-extended-12g.1	5.58754e-06	0.00900152	0.357	0.206	0.00218473	Neuroblast
Brca1-66g.2	5.93238e-06	-0.0352277	0.856	0.873	0.00231956	Neuroblast
Creb1-12g.2	6.0301e-06	0.0166869	0.654	0.503	0.00235777	Neuroblast
Chd1-extended-22g.1	6.04457e-06	0.00886305	0.521	0.374	0.00236343	Neuroblast
Zfp182-extended-15g.2	7.49547e-06	-0.00924672	0.186	0.335	0.00293073	Neuroblast
Stat1-102g.2	8.57274e-06	-0.00394198	0.768	0.822	0.00335194	Neuroblast
Rfx1-extended-170g.1	8.8971e-06	0.00411037	0.97	0.94	0.00347877	Neuroblast
Zfp182-14g.2	9.66209e-06	-0.00975859	0.186	0.333	0.00377788	Neuroblast
Sox13-extended-20g.2	1.24264e-05	-0.00847552	0.228	0.379	0.00485873	Neuroblast
Tfdp1-274g.2	1.30714e-05	-0.017262	1	1	0.00511092	Neuroblast
Irf2-extended-14g.2	1.31299e-05	-0.0115108	0.278	0.42	0.0051338	Neuroblast
Foxp1-42g.1	1.33408e-05	0.00906571	0.928	0.859	0.00521626	Neuroblast
Usf2-extended-1745g.2	1.36766e-05	-0.0127128	1	1	0.00534754	Neuroblast
Dlx1-extended-11g.1	1.50744e-05	-0.0121155	0.262	0.413	0.00589407	Neuroblast
Foxp1-extended-51g.1	1.82012e-05	0.00729147	0.939	0.885	0.00711666	Neuroblast
Mlxipl-30g.1	2.03637e-05	-0.00616949	0.392	0.552	0.00796222	Neuroblast
Trim28-extended-15g.2	2.45441e-05	0.00755079	0.297	0.166	0.00959676	Neuroblast
Hes6-extended-51g.2	2.51892e-05	0.00415739	1	0.998	0.00984898	Neuroblast
Ikzf2-14g.2	2.65612e-05	-0.00681903	0.141	0.277	0.0103854	Neuroblast
Irf9-15g.2	2.6849e-05	-0.00671682	0.118	0.242	0.010498	Neuroblast
Elk4-338g.1	2.74023e-05	0.00375086	1	1	0.0107143	Neuroblast
Tcf7l2-extended-10g.2	2.98589e-05	-0.0192048	0.354	0.499	0.0116748	Neuroblast
Pml-extended-752g.2	3.32601e-05	-0.00353289	1	1	0.0130047	Neuroblast
Stat2-extended-21g.1	3.90433e-05	-0.00573075	0.224	0.376	0.0152659	Neuroblast
Klf6-extended-24g.1	4.62263e-05	0.00675494	0.707	0.57	0.0180745	Neuroblast
Mga-24g.1	4.67454e-05	0.0108203	0.829	0.716	0.0182775	Neuroblast
Mlxipl-extended-83g.2	5.20217e-05	-0.004385	0.856	0.894	0.0203405	Neuroblast
Ep300-extended-81g.1	7.09011e-05	0.00427611	0.989	0.961	0.0277223	Neuroblast
Cebpg-extended-26g.1	7.32827e-05	0.00820605	0.654	0.517	0.0286535	Neuroblast
Nr2f2-extended-11g.1	9.36115e-05	0.0187881	0.684	0.603	0.0366021	Neuroblast
Sp1-extended-870g.1	9.95304e-05	-0.00293542	1	1	0.0389164	Neuroblast
E2f5-extended-13g.1	0.000111685	-0.00474614	0.114	0.238	0.0436687	Neuroblast
Nfe2l1-24g	0.000154752	0.0112002	0.669	0.57	0.0605079	Neuroblast
Sp2-extended-304g.1	0.000182958	0.00302497	1	1	0.0715364	Neuroblast
Fosb-25g.2	0.000202243	0.00918839	0.943	0.889	0.0790768	Neuroblast
Zfp362-extended-494g.1	0.000217885	0.003271	1	1	0.085193	Neuroblast
Jun-extended-125g.2	0.000226031	0.000632242	1	1	0.0883783	Neuroblast
Sin3a-extended-1315g.2	0.000229685	0.00488827	1	1	0.0898069	Neuroblast
Creb3l2-extended-63g.2	0.000232061	-0.00457151	0.783	0.873	0.090736	Neuroblast
Pou3f3-extended-15g.2	0.000304334	-0.0257252	0.688	0.755	0.118995	Neuroblast
Nfe2l1-extended-25g.1	0.000379749	0.0102004	0.669	0.577	0.148482	Neuroblast
Gli1-extended-16g.2	0.000397522	-0.00738946	0.243	0.37	0.155431	Neuroblast
AW146154-66g.2	0.000494099	-0.00441451	0.817	0.855	0.193193	Neuroblast
Msx1-extended-16g.2	0.000505956	-0.00477379	0.118	0.219	0.197829	Neuroblast
Brf2-extended-16g.1	0.000547805	0.00835369	0.445	0.326	0.214192	Neuroblast
Etv6-extended-314g.2	0.000560925	0.00261624	1	0.993	0.219322	Neuroblast
Stat5b-10g.2	0.000601704	-0.0098173	0.19	0.303	0.235266	Neuroblast
Nrf1-21g	0.000616403	0.00480459	0.331	0.217	0.241014	Neuroblast
Zfp825-extended-24g.1	0.000653768	0.00480921	0.506	0.383	0.255623	Neuroblast
Hif1a-17g.1	0.000678868	0.00545116	0.551	0.439	0.265437	Neuroblast
Atf3-extended-423g.1	0.00100523	0.00195055	1	1	0.393045	Neuroblast
Nfkb1-extended-31g.2	0.00102175	-0.00254545	0.274	0.397	0.399503	Neuroblast
Rxrb-extended-38g.1	0.00114361	0.00226007	0.578	0.457	0.44715	Neuroblast
Sp1-548g	0.00115729	-0.00266082	1	1	0.452499	Neuroblast
Luzp1-15g.1	0.00150656	0.00670931	0.335	0.231	0.589064	Neuroblast
E2f4-64g.1	0.00168033	0.00359771	0.817	0.684	0.657009	Neuroblast
E2f3-extended-462g.2	0.00174673	-0.0139963	1	1	0.682972	Neuroblast
Hif1a-extended-22g.1	0.00177476	0.00346331	0.57	0.462	0.693931	Neuroblast
Zfp628-14g	0.00201959	0.00426854	0.228	0.139	0.78966	Neuroblast
Srebf2-extended-2240g.1	0.00209947	0.00485255	1	1	0.820893	Neuroblast
Hdac6-extended-198g.1	0.00212838	0.00238648	0.996	0.993	0.832198	Neuroblast
Klf4-19g.1	0.00223128	0.00339804	0.452	0.349	0.872431	Neuroblast
Rfx1-34g.1	0.00243085	0.00431278	0.536	0.418	0.950461	Neuroblast
Irf9-extended-93g.2	0.00264972	-0.00319286	0.886	0.926	1	Neuroblast
Zfp143-extended-804g.2	0.00275926	-0.00173348	1	1	1	Neuroblast
Klf16-extended-292g.2	0.00322601	0.00232764	1	0.991	1	Neuroblast
Foxn2-extended-79g.1	0.00331202	0.00434783	0.981	0.977	1	Neuroblast
Gabpa-1059g.2	0.0033687	0.00362383	1	1	1	Neuroblast
Thrb-extended-58g.2	0.00359677	-0.0036778	0.555	0.603	1	Neuroblast
Cebpg-14g.2	0.00361588	0.00829895	0.411	0.316	1	Neuroblast
Mxd4-extended-14g.1	0.00387087	0.0092247	0.662	0.554	1	Neuroblast
Klf4-extended-20g.1	0.00446351	0.00279837	0.452	0.358	1	Neuroblast
Plagl1-extended-13g.2	0.00487399	-0.00592804	0.129	0.208	1	Neuroblast
Rfxank-extended-43g.2	0.00487768	-0.00197874	0.452	0.554	1	Neuroblast
Nr3c2-extended-18g.2	0.00499608	-0.00595804	0.278	0.372	1	Neuroblast
Klf10-extended-33g.1	0.00500326	0.00408136	0.688	0.612	1	Neuroblast
Elf1-382g.2	0.005328	-0.0022773	1	1	1	Neuroblast
Crebl2-extended-88g.2	0.00663544	-0.00229714	0.856	0.889	1	Neuroblast
Usf1-13g.1	0.00741025	0.00620167	0.532	0.418	1	Neuroblast
Mycn-extended-51g.2	0.00787175	0.00484139	0.989	0.938	1	Neuroblast
Xbp1-extended-299g.2	0.00803929	0.00397604	1	1	1	Neuroblast
Cic-extended-15g.1	0.00855909	0.00456593	0.445	0.351	1	Neuroblast
Nfic-extended-14g.1	0.00860784	-0.00789507	0.433	0.513	1	Neuroblast
Pbx4-15g.2	0.00863505	-0.012264	0.163	0.238	1	Neuroblast
Ets2-extended-289g.2	0.00966413	-0.00282879	1	0.998	1	Neuroblast
Rela-389g.2	0.00987337	-0.0019983	1	1	1	Neuroblast
