# Supplementary material for: Multimodal transcriptomics reveal neurogenic aging trajectories and age-related regional inflammation in the dentate gyrus
Source: Nat Neurosci. 2025 Jan 6;28(2):415–30. doi: 10.1038/s41593-024-01848-4 (PMC11802457; doi:10.1038/s41593-024-01848-4)
Supplement: Supplementary file 7 — Statistical details for the main figures and extended data figures. [file 41593_2024_1848_MOESM7_ESM.xlsx]

## Sheet: Supplementary table 5.1
Supplementary Table 5.1 | Statistics for Extended Data Fig. 3
Extended Data Fig. 3
	Measure	Values	N	Statistical test	Significance
Extended Data Fig. 3e	Quantification of the number of radial NSCs. Values are shown as mean ± SEM.	Young: 11151 ± 374.6 cells Middle-age: 3923 ± 200.2 cells Old: 1324 ± 154.1 cells	Young: 6 mice Middle-age: 8 mice Old: 10 mice	Two-tailed unpaired t-test with Welch’s correction	Young vs. Middle-age: p < 0.0001, t = 17.02, df = 7.808 Middle-age vs. Old: p < 0.0001, t = 10.29, df = 13.94 Young vs. Old: p < 0.0001, t = 24.26, df = 6.727
Extended Data Fig. 3f	Quantification of the number of aNSPC. Values are shown as mean ± SEM.	Young: 1902 ± 72.92 cells Middle-age: 433.1 ± 22.34 cells Old: 73.60 ± 17.28 cells	Young: 6 mice Middle-age: 8 mice Old: 10 mice	Two-tailed unpaired t-test with Welch’s correction	Young vs. Middle-age: p < 0.0001, t = 19.25, df = 5.945 Middle-age vs. Old: p < 0.0001, t = 12.73, df = 13.99 Young vs. Old: p < 0.0001, t = 24.39, df = 5.567
Extended Data Fig. 3g	Quantification of the number of NB/IMN. Values are shown as mean ± SEM.	Young: 12131 ± 391.6 cells Middle-age: 1079 ± 32.40 cells Old: 173.1 ± 25.38 cells	Young: 6 mice Middle-age: 8 mice Old: 10 mice	Two-tailed unpaired t-test with Welch’s correction	Young vs. Middle-age: p < 0.0001, t = 28.13, df = 5.069 Middle-age vs. Old: p < 0.0001, t = 22.00, df = 14.10 Young vs. Old: p < 0.0001, t = 30.47, df = 5.042

## Sheet: Supplementary table 5.2
Supplementary Table 5.2 | Statistics for Fig. 3, Extended Data Fig. 4 and Extended Data Fig. 5
Fig. 3
	Measure	Values	N	Statistical test	Significance
Fig. 3d	Pseudotime value of qNSC along the pseudotemporal axis. Values are shown as mean ± SEM.	Young: 6.639 ± 0.2629 Middle-age: 3.984 ± 0.3289 Old: 3.843 ± 0.3558	Young: 141 cells Middle-age: 84 cells Old: 69 cells	One-way ANOVA	p < 0.0001, F (2, 291) = 29.13
Fig. 3h	Differentiation score of the whole neurogenic lineages in the training input. Values are shown as mean ± SEM.	qNSC: 0.1308 ± 0.004225 aNSPC: 0.5490 ± 0.004909 NB/IMN: 0.8199 ± 0.005671	qNSC: 294 cells aNSPC: 139 cells NB/IMN: 263 cells	Two-tailed unpaired t-test with Welch’s correction	qNSC vs. aNSPC: p < 0.0001, t = 64.58, df = 332.2 aNSPC vs. NB/IMN: p < 0.0001, t = 36.11, df = 388.1 qNSC vs. NB/IMN: p < 0.0001, t = 97.45, df = 496.7
Fig. 3i	Differentiation score of qNSC in the query output. Values are shown as mean ± SEM.	Young: 0.1540 ± 0.005147 Middle-age: 0.1235 ± 0.007188 Old: 0.1044 ± 0.007879	Young: 141 cells Middle-age: 84 cells Old: 69 cells	Two-tailed unpaired t-test with Welch’s correction	Young vs. Middle-age: p = 0.0007, t = 3.448, df = 164.3 Middle-age vs. Old: p = 0.0757, t = 1.789, df = 145.6 Young vs. Old: p < 0.0001, t = 5.266, df = 127.2
Fig. 3k	Number of Mfge8 puncta in radial NSCs. Values are shown as mean ± SEM.	Young: 30.24 ± 1.233 Middle-age: 35.16 ± 1.375 Old: 42.69 ± 1.477	Young: 70 cells from 2 mice Middle-age: 58 cells from 2 mice Old: 55 cells from 3 mice	Two-tailed unpaired t-test with Welch’s correction	Young vs. Middle-age: p = 0.0089, t = 2.660, df = 120.9 Middle-age vs. Old: p = 0.0003, t = 3.735, df = 109.9 Young vs. Old: p < 0.0001, t = 6.471, df = 112.7
Fig. 3l	Number of Luzp2 puncta in radial NSCs. Values are shown as mean ± SEM.	Young: 12.36 ± 0.8271 Middle-age: 17.64 ± 0.8854 Old: 18.36 ± 0.9974	Young: 70 cells from 2 mice Middle-age: 58 cells from 2 mice Old: 55 cells from 3 mice	Two-tailed unpaired t-test with Welch’s correction	Young vs. Middle-age: p < 0.0001, t = 4.359, df = 122.7 Middle-age vs. Old: p = 0.5875, t = 0.5441, df = 108.7 Young vs. Old: p < 0.0001, t = 4.636, df = 112.3
Fig. 3n	Number of Sox11 puncta in radial NSCs. Values are shown as mean ± SEM.	Young: 5.200 ± 0.5821 Middle-age: 1.281 ± 0.2646 Old: 0.9600 ± 0.2571	Young: 60 cells from 2 mice Middle-age: 57 cells from 2 mice Old: 50 cells from 3 mice	Two-tailed unpaired t-test with Welch’s correction	Young vs. Middle-age: p < 0.0001, t = 6.129, df = 82.2 Middle-age vs. Old: p = 0.3867, t = 0.8693, df = 104.8 Young vs. Old: p < 0.0001, t = 6.663, df = 80.57
Fig. 3o	Number of Insm1 puncta in radial NSCs. Values are shown as mean ± SEM.	Young: 3.450 ± 0.4983 Middle-age: 1.298 ± 0.2321 Old: 0.5800 ± 0.1343	Young: 60 cells from 2 mice Middle-age: 57 cells from 2 mice Old: 50 cells from 3 mice	Two-tailed unpaired t-test with Welch’s correction	Young vs. Middle-age: p = 0.0002, t = 3.925, df = 83.25 Middle-age vs. Old: p = 0.0088, t = 2.679, df = 88.44 Young vs. Old: p < 0.0001, t = 5.562, df = 67.45
Fig. 3t	Pseudotime value of aNSPC and NB/IMN along the pseudotemporal axis. Values are shown as mean ± SEM.	Young: 21.32 ± 0.8446 Middle-age: 25.00 ± 1.006 Old: 15.88 ± 1.334	Young: 235 cells Middle-age: 73 cells Old: 94 cells	One-way ANOVA	p < 0.0001, F (2, 399) = 12.02
	Measure	Values	N	Statistical test	Significance
Extended Data Fig. 4e	Module scores of Neurogenic Aging Signature of qNSCs. Values are shown as mean ± SEM.	Upregulation: Young: 0.2964 ± 0.007759 Middle-age: 0.3762 ± 0.01023 Old: 0.4377 ± 0.01288 Downregulation: Young: 0.08962 ± 0.003767 Middle-age: 0.04678 ± 0.004999 Old: 0.01523 ± 0.003995	Young: 141 cells Middle-age: 84 cells Old: 69 cells	Two-tailed unpaired t-test with Welch’s correction	Upregulation: Young vs. Middle-age: p < 0.0001, t = 6.217, df = 172.2 Middle-age vs. Old: p = 0.0003, t = 3.739, df = 136.3 Young vs. Old: p < 0.0001, t = 9.396, df = 118.7 Downregulation: Young vs. Middle-age: p < 0.0001, t = 6.843, df = 171.3 Middle-age vs. Old: p < 0.0001, t = 4.930, df = 148.8 Young vs. Old: p < 0.0001, t = 13.55, df = 175.3
Extended Data Fig. 4j	Module scores of Astrocyte- or qNSC-enriched genes of qNSC. Values are shown as mean ± SEM.	Astrocyte-enriched: Young: 0.3501 ± 0.01352 Middle-age: 0.4711 ± 0.01873 Old: 0.5453 ± 0.02363 qNSC-enriched: Young: 0.3758 ± 0.01278 Middle-age: 0.2656 ± 0.01776 Old: 0.1918 ± 0.01658	Young: 141 cells Middle-age: 84 cells Old: 69 cells	Two-tailed unpaired t-test with Welch’s correction	Astrocyte-enriched: Young vs. Middle-age: p < 0.0001, t = 5.241, df = 165.4 Middle-age vs. Old: p = 0.0151, t = 2.462, df = 136.2 Young vs. Old: p < 0.0001, t = 7.172, df = 113.9 qNSC-enriched: Young vs. Middle-age: p < 0.0001, t = 5.035, df = 164.9 Middle-age vs. Old: p = 0.0028, t = 3.037, df = 150.9 Young vs. Old: p < 0.0001, t = 8.787, df = 147.4
Extended Data Fig. 4l	Module scores of Neurogenic Aging Signature of RGLs in Hochgerner. Values are shown as mean ± SEM.	Upregulation: Perinatal: 0.1104 ± 0.004199 Juvenile: 0.2647 ± 0.01131 Adult: 0.2798 ± 0.007825 Downregulation: Perinatal: 0.1775 ± 0.002546 Juvenile: 0.08172 ± 0.005378 Adult: 0.05829 ± 0.003984	Perinatal: 461 cells Juvenile: 57 cells Adult: 127 cells	Two-tailed unpaired t-test with Welch’s correction	Upregulation: Perinatal vs. Juvenile: p < 0.0001, t = 12.79, df = 72.33 Juvenile vs. Adult: p = 0.2745, t= 1.098, df = 111.1 Perinatal vs. Adult: p < 0.0001, t = 9.396, df = 118.7 Downregulation: Perinatal vs. Juvenile: p < 0.0001, t = 16.10, df = 83.40 Juvenile vs. Adult: p = 0.0007, t = 3.501, df = 118.5 Perinatal vs. Adult: p < 0.0001, t = 25.22, df = 239.0
Extended Data Fig. 4n	Quantification of the number of radial NSC and neuroblast and the ratio of radial NSCs to neuroblasts from young (3 MO) to very old (24-25 MO). Values are shown as mean ± SEM.	Number of radial NSC: Young: 11151 ± 374.6 Middle-age: 3923 ± 200.2 Old: 1324 ± 154.1 Very old: 933.8 ± 100.4 Number of neuroblast: Young: 12131 ± 391.6 Middle-age: 1079 ± 32.40 Old: 173.1 ± 25.38 Very old: 43.75 ± 15.73 Ratio of radial NSC to neuroblast: Young: 0.9250 ± 0.04380 Middle-age: 3.650 ± 0.2428 Old: 8.270 ± 0.7109 Very old: 16.70 ± 1.279	Young: 6 mice Middle-age: 8 mice Old: 10 mice Very old: 4 mice	Two-tailed unpaired t-test with Welch’s correction	Number of radial NSC: Young vs. Middle-age: p < 0.0001, t = 17.02, df = 7.808 Middle-age vs. Old: p < 0.0001, t = 10.29, df = 13.94 Old vs. Very old: p = 0.0558, t = 2.120, df = 11.85 Number of neuroblast: Young vs. Middle-age: p < 0.0001, t = 28.13, df = 5.069 Middle-age vs. Old: p < 0.0001, t = 22.00, df = 14.10 Old vs. Very old: p < 0.0001, t = 4.331, df = 11.95 Ratio of radial NSC to neurobla…
	Measure	Values	N	Statistical test	Significance
Extended Data Fig. 5e	Percentage of SOX2+ neuroblasts among all neuroblasts. Values are shown as mean ± SEM.	Young: 2.800 ± 0.1414% Middle-age: 12.10 ± 0.8216% Old: 32.98 ± 1.960%	Young: 4 mice Middle-age: 4 mice Old: 5 mice	Two-tailed unpaired t-test with Welch’s correction	Young vs. Middle-age: p = 0.0012, t = 11.16, df = 3.178 Middle-age vs. Old: p = 0.0001, t = 9.825, df = 5.311 Young vs. Old: p < 0.0001, t = 15.36, df = 4.042

## Sheet: Supplementary table 5.3
Supplementary Table 5.3 | Statistics for Fig. 4 and Extended Data Fig. 6
Fig. 5
	Measure	Values	N	Statistical test	Significance
Fig. 4h	Quantification of the number of IBA-1+ microglia in DG. Values are shown as mean ± SEM.	Young: 16940 ± 221.0 cells Middle-age: 17636 ± 250.7 cells Old: 20516 ± 536.5 cells	Young: 6 mice Middle-age: 6 mice Old: 7 mice	Two-tailed unpaired t-test with Welch’s correction	Young vs. Middle-age: p = 0.0646, t = 2.081, df = 9.845 Middle-age vs. Old: p = 0.0011, t = 4.864, df = 8.424 Young vs. Old: p = 0.0003, t = 6.162, df = 7.935
Fig. 4i	Quantitation of the coverage of IBA-1 signal in DG. Values are shown as mean ± SEM.	Young: 7.317 ± 0.3516% Middle-age: 8.550 ± 0.2837% Old: 14.01 ± 0.9075%	Young: 6 mice Middle-age: 6 mice Old: 7 mice	Two-tailed unpaired t-test with Welch’s correction	Young vs. Middle-age: p = 0.0220, t = 2.730, df = 9.573 Middle-age vs. Old: p = 0.0006, t = 5.747, df = 7.148 Young vs. Old: p = 0.0001, t = 6.882, df = 7.727
Extended Data Fig. 6
	Measure	Values	N	Statistical test	Significance
Extended Data Fig. 6m	Quantification of the number of Ki67+ microglia. Values are shown as mean ± SEM.	Young: 21.67 ± 3.989 cells Middle-age: 98.00 ± 7.091 cells Old: 36.00 ± 3.665 cells	Young: 6 mice Middle-age: 7 mice Old: 7 mice	Two-tailed unpaired t-test with Welch’s correction	Young vs. Middle-age: p < 0.0001, t = 9.382, df = 9.282 Middle-age vs. Old: p < 0.0001, t = 7.767, df = 8.991 Young vs. Old: p = 0.0233, t = 2.646, df = 10.67
Extended Data Fig. 6n	Quantification of the number of STAT1+ microglia. Values are shown as mean ± SEM.	Young: 0.000 ± 0.000 cells Middle-age: 8.000 ± 0.9759 cells Old: 31.43 ± 2.967 cells	Young: 6 mice Middle-age: 7 mice Old: 7 mice	Two-tailed unpaired t-test with Welch’s correction	Young vs. Middle-age: p = 0.0002, t = 8.198, df = 6.000 Middle-age vs. Old: p = 0.0001, t = 7.501, df = 7.283 Young vs. Old: p < 0.0001, t = 10.59, df = 6.000

## Sheet: Supplementary table 5.4
Supplementary Table 5.4 | Statistics for Fig. 5 and Extended Data Fig. 7
Fig. 5
	Measure	Values	N	Statistical test	Significance
Fig. 5d	CAS scores in astrocyte	Upregulation: Young: -0.01387 ± 0.001128 Middle-age: 0.005935 ± 0.001021 Old: 0.02302 ± 0.0007355 Downregulation: Young: 0.01351 ± 0.0008765 Middle-age: -0.004229 ± 0.0006802 Old: -0.01360 ± 0.0004808	Young: 1324 cells Middle-age: 1967 cells Old: 3713 cells	Two-tailed unpaired t-test with Welch’s correction	Upregulation: Young vs. Middle-age: p < 0.0001, t = 13.02, df = 3017 Middle-age vs. Old: p < 0.0001, t = 13.58, df = 3969 Young vs. Old: p < 0.0001,t = 27.40, df = 2525 Downregulation: Young vs. Middle-age: p < 0.0001, t = 15.99, df = 2730 Middle-age vs. Old: p < 0.0001, t = 11.26, df = 3905 Young vs. Old: p < 0.0001, t = 27.12, df = 2169
Fig. 5e	CAS scores in qNSC	Upregulation: Young: -0.04957 ± 0.003463 Middle-age: -0.03147 ± 0.004360 Old: -0.009661 ± 0.006089 Downregulation: Young: 0.09544 ± 0.003328 Middle-age: 0.05995 ± 0.003856 Old: 0.03725 ± 0.003934	Young: 141 cells Middle-age: 84 cells Old: 69 cells	Two-tailed unpaired t-test with Welch’s correction	Upregulation: Young vs. Middle-age: p = 0.0014, t = 3.250, df = 178.6 Middle-age vs. Old: p = 0.0042, t = 2.913, df = 128.0 Young vs. Old: p < 0.0001, t = 5.698, df = 113.3 Downregulation: Young vs. Middle-age: p < 0.0001, t = 6.968, df = 190.1 Middle-age vs. Old: p < 0.0001, t = 4.121, df = 148.9 Young vs. Old: p < 0.0001, t = 11.29, df = 160.3
Fig. 5f	CAS scores in GC	Upregulation: Young: -0.1032 ± 0.001349 Middle-age: -0.09997 ± 0.001887 Old: -0.08075 ± 0.0008666 Downregulation: Young: 0.2710 ± 0.001422 Middle-age: 0.2509 ± 0.002022 Old: 0.2301 ± 0.0008451	Young: 1524 cells Middle-age: 778 cells Old: 3633 cells	Two-tailed unpaired t-test with Welch’s correction	Upregulation: Young vs. Middle-age: p = 0.1705, t = 1.371, df = 1565 Middle-age vs. Old: p < 0.0001, t = 9.256, df = 1128 Young vs. Old: p < 0.0001, t = 13.98, df = 2838 Downregulation: Young vs. Middle-age: p < 0.0001, t = 8.109, df = 1543 Middle-age vs. Old: p < 0.0001, t = 9.527, df = 1065 Young vs. Old: p < 0.0001, t = 24.75, df = 2651
Fig. 5g	CAS scores in EC	Upregulation: Young: 0.1635 ± 0.002924 Middle-age: 0.1946 ± 0.002193 Old: 0.2141 ± 0.001453 Downregulation: Young: 0.1026 ± 0.002171 Middle-age: 0.06861 ± 0.001430 Old: 0.05297 ± 0.0009534	Young: 358 cells Middle-age: 679 cells Old: 1550 cells	Two-tailed unpaired t-test with Welch’s correction	Upregulation: Young vs. Middle-age: p < 0.0001, t = 8.506, df = 747.2 Middle-age vs. Old: p < 0.0001, t.= 7.423, df = 1295 Young vs. Old: p < 0.0001, t = 15.50, df = 547.4 Downregulation: Young vs. Middle-age: p < 0.0001, t = 13.06, df = 668.0 Middle-age vs. Old: p < 0.0001, t = 9.099, df = 1302 Young vs. Old: p < 0.0001, t = 20.92, df = 503.7
Fig. 5h	CAS scores in microglia	Upregulation: Young: -0.002967 ± 0.0008711 Middle-age: 0.01490 ± 0.0005622 Old: 0.01186 ± 0.0003789 Downregulation: Young: 0.07116 ± 0.0008113 Middle-age: 0.05348 ± 0.0004611 Old: 0.04408 ± 0.0002958	Young: 1640 cells Middle-age: 5069 cells Old: 10351 cells	Two-tailed unpaired t-test with Welch’s correction	Upregulation: Young vs. Middle-age: p < 0.0001, t = 17.23, df = 3114 Middle-age vs. Old: p < 0.0001, t = 4.486, df = 9734 Young vs. Old: p < 0.0001, t = 15.61, df = 2305 Downregulation: Young vs. Middle-age: p < 0.0001, t = 18.94, df = 2775 Middle-age vs. Old: p < 0.0001, t = 17.16, df = 9324 Young vs. Old: p < 0.0001, t = 31.36, df = 2098
Extended Data Fig. 7
	Measure	Values	N	Statistical test	Significance
Extended Data Fig. 7f	CAS scores in astrocyte	Upregulation: Young: 0.02129 ± 0.0007675 Old: 0.04226 ± 0.0009468 Downregulation: Young: 0.05067 ± 0.0007086 Old: 0.02111 ± 0.0006890	Young: 2787 cells Old: 1927 cells	Two-tailed unpaired t-test with Welch’s correction	Upregulation: Young vs. Old: p < 0.0001, t = 17.21, df = 4073 Downregulation: Young vs. Old: p < 0.0001, t = 29.91, df = 4599
Extended Data Fig. 7f	CAS scores in EC	Upregulation: Young: 0.1383 ± 0.004385 Old: 0.1932 ± 0.005738 Downregulation: Young: 0.1354 ± 0.003066 Old: 0.1055 ± 0.003236	Young: 229 cells Old: 178 cells	Two-tailed unpaired t-test with Welch’s correction	Upregulation: Young vs. Old: p < 0.0001, t = 7.604, df = 351.1 Downregulation: Young vs. Old: p < 0.0001, t = 6.703, df = 392.1
Extended Data Fig. 7f	CAS scores in microglia	Upregulation: Young: 0.06132 ± 0.002552 Old: 0.1340 ± 0.0004854 Downregulation: Young: 0.1053 ± 0.002092 Old: 0.07075 ± 0.002121	Young: 526 cells Old: 336 cells	Two-tailed unpaired t-test with Welch’s correction	Upregulation: Young vs. Old: p < 0.0001, t = 27.97, df = 359.7 Downregulation: Young vs. Old: p < 0.0001, t = 11.59, df = 812.9
Extended Data Fig. 7f	CAS scores in GC	Upregulation: Young: 0.007413 ± 0.0002420 Old: 0.02174 ± 0.0003502 Downregulation: Young: 0.1669 ± 0.0002523 Old: 0.1422 ± 0.0003280	Young: 13516 cells Old: 6033 cells	Two-tailed unpaired t-test with Welch’s correction	Upregulation: Young vs. Old: p < 0.0001, t = 33.66, df = 11951 Downregulation: Young vs. Old: p < 0.0001, t = 59.63, df = 13218
Extended Data Fig. 7h	CAS scores in astrocyte/qNSC	Upregulation: Young: -0.005021 ± 0.001452 Old: 0.03273 ± 0.002689 Downregulation: Young: 0.01198 ± 0.001098 Old: 0.008523 ± 0.001537	Young: 1103 cells Old: 476 cells	Two-tailed unpaired t-test with Welch’s correction	Upregulation: Young vs. Old: p < 0.0001, t = 12.35, df = 764.3 Downregulation: Young vs. Old: p = 0.0676, t = 1.830, df = 974.1
Extended Data Fig. 7h	CAS scores in EC	Upregulation: Young: 0.1211 ± 0.001624 Old: 0.1579 ± 0.001843 Downregulation: Young: 0.05650 ± 0.0009735 Old: 0.03885 ± 0.0009193	Young: 1389 cells Old: 1355 cells	Two-tailed unpaired t-test with Welch’s correction	Upregulation: Young vs. Old: p < 0.0001, t = 15.00, df = 2691 Downregulation: Young vs. Old: p < 0.0001, t = 13.18, df = 2737
Extended Data Fig. 7h	CAS scores in microglia	Upregulation: Young: -0.01122 ± 0.001286 Old: 0.02733 ± 0.001284 Downregulation: Young: 0.01509 ± 0.0008560 Old: -0.002911 ± 0.0006993	Young: 1312 cells Old: 1261 cells	Two-tailed unpaired t-test with Welch’s correction	Upregulation: Young vs. Old: p < 0.0001, t = 21.22, df = 2570 Downregulation: Young vs. Old: p < 0.0001, t = 16.29, df = 2491
Extended Data Fig. 7h	CAS scores in neuroblast	Upregulation: Young: -0.1089 ± 0.001140 Old: -0.08715 ± 0.003294 Downregulation: Young: 0.2379 ± 0.001346 Old: 0.2161 ± 0.003508	Young: 859 cells Old: 146 cells	Two-tailed unpaired t-test with Welch’s correction	Upregulation: Young vs. Old: p < 0.0001, t = 6.254, df = 181.4 Downregulation: Young vs. Old: p < 0.0001, t = 5.812, df = 190.1

## Sheet: Supplementary table 5.5
Supplementary Table 5.5 | Statistics for Fig. 6
Fig. 6
	Measure	Values	N	Statistical test	Significance
Fig. 6c	Quantitation of T cells in hippocampus among different ages. Values are shown as mean ± SEM.	Young: 25.00 ± 9.354 cells Middle-age: 373.8 ± 62.57 cells Old: 1055 ± 271.3 cells	Young: 4 mice Middle-age: 6 mice Old: 10 mice	Two-tailed unpaired t-test with Welch’s correction	Young vs. Middle-age: p = 0.0007, t = 3.448, df = 164.3 Middle-age vs. Old: p = 0.0757, t = 1.789, df = 145.6 Young vs. Old: p < 0.0001, t = 5.266, df = 127.2
Fig. 6c	Quantitation of STAT1+ cells in hippocampus among different ages. Values are shown as mean ± SEM.	Young: 27.67 ± 5.719 cells Middle-age: 372.9 ± 81.60 cells Old: 1297 ± 344.3 cells	Young: 6 mice Middle-age: 7 mice Old: 7 mice	Two-tailed unpaired t-test with Welch’s correction	Young vs. Middle-age: p = 0.0007, t = 3.448, df = 164.3 Middle-age vs. Old: p = 0.0757, t = 1.789, df = 145.6 Young vs. Old: p < 0.0001, t = 5.266, df = 127.2
Fig. 6f	Correlation between the number of T cells and STAT1+ cells in the old hippocampus	lm(formula = CD3 ~ STAT1) Residuals: Min 1Q Median 3Q Max -392.74 -92.89 -2.30 47.80 644.31 Coefficients: Estimate Std. Error t value Pr(>|t|) (Intercept) 9.82183 58.73769 0.167 0.869 STAT1 0.96243 0.06189 15.552 7.03e-12	Young: 6 mice Middle-age: 6 mice Old: 7 mice	Ordinary least sequare (OLS) linear regression	Adjusted R-squared = 0.9269 p < 0.0001, F (1, 18) = 241.9

## Sheet: Supplementary table 5.6
Supplementary Table 5.6 | Statistics for Fig. 6 and Extended Data Fig. 9
Fig. 7
Fig. 7d	Pseudotime value of visium spots along the pseudotemporal axis. Values are shown as mean ± SEM.	IS: 8.613 ± 0.5479 NNS: 17.06 ± 0.4949 ENS1: 26.74 ± 0.4919 ENS2: 32.68 ± 0.4880	IS: 299 spots NNS: 967 spots ENS1: 1163 spots ENS2: 1005 spots	One-way ANOVA	p < 0.0001, F (3, 3430) = 280.2
Extended Data Fig. 9
	Measure	Values	N	Statistical test	Significance
Extended Data Fig. 9f	Quantitation of the coverage of IBA-1 signal in hippocampus across different ages. Values are shown as mean ± SEM.	Young: 6.950 ± 0.4334% Middle-age: 7.783 ± 0.4468% Old: 14.50 ± 1.056%	Young: 6 mice Middle-age: 6 mice Old: 7 mice	Two-tailed unpaired t-test with Welch’s correction	Young vs. Middle-age: p = 0.2103, t = 1.339, df = 9.991 Middle-age vs. Old: p = 0.0004, t = 5.858, df = 8.031 Young vs. Old: p = 0.0002, t = 6.614, df = 7.922
Extended Data Fig. 9i	Module scores of CAS all three types of spots. Values are shown as mean ± SEM.	CAS-Up: IS: 0.06921 ± 0.005163 NNS: -0.01237 ± 0.001722 ENS1: -0.03692 ± 0.001631 ENS2: -0.05616 ± 0.001666 CAS-Down: IS: 0.05366 ± 0.002487 NNS: 0.09084 ± 0.001726 ENS1: 0.1222 ± 0.001784 ENS2: 0.1403 ± 0.001738	IS: 299 spots NNS: 967 spots ENS1: 1163 spots ENS2: 1005 spots	Two-tailed unpaired t-test with Welch’s correction	CAS-Up: IS vs. NNS: p < 0.0001, t = 14.99, df = 366.6 NNS vs. ENS1: p < 0.0001, t = 10.35, df = 2083 ENS1 vs. ENS2: p < 0.0001, t = 8.256, df = 2147 CAS-Down: IS vs. NNS: p < 0.0001, t = 12.29, df = 610.4 NNS vs. ENS1: p < 0.0001, t = 12.62, df = 2121 ENS1 vs. ENS2: p < 0.0001, t = 7.295, df = 2161

## Sheet: Supplementary table 5.7
Supplementary Table 5.7 | Statistics for Fig. 8 and Extended Data Fig. 10
Fig. 8
	Measure	Values	N	Statistical test	Significance
Fig. 8d	Quantitation of Ki67+ cells in SGZ between Pdgfbret/+ and Pdgfbret/ret mice. Values are shown as mean ± SEM.	Pdgfbret/+: 1396 ± 41.56 cells Pdgfbret/ret: 936.8 ± 63.80 cells	Pdgfbret/+: 6 mice Pdgfbret/ret: 6 mice	Two-tailed unpaired t-test with Welch’s correction	p = 0.0002, t = 6.033, df = 8.596
Fig. 8e	Quantitation of DCX+ cells in SGZ between Pdgfbret/+ and Pdgfbret/ret mice. Values are shown as mean ± SEM.	Pdgfbret/+: 4457 ± 155.2 cells Pdgfbret/ret: 3673 ± 137.4 cells	Pdgfbret/+: 6 mice Pdgfbret/ret: 6 mice	Two-tailed unpaired t-test with Welch’s correction	p = 0.0037, t = 3.782, df = 9.855
Fig. 8g	Quantitation of the percentage of SOX2+NEUROD1+ neuroblasts among all neuroblasts in SGZ between Pdgfbret/+ and Pdgfbret/ret mice. Values are shown as mean ± SEM.	Pdgfbret/+: 8.967 ± 0.5766% Pdgfbret/ret: 8.067 ± 0.2996%	Pdgfbret/+: 6 mice Pdgfbret/ret: 6 mice	Two-tailed unpaired t-test with Welch’s correction	p = 0.2057, t = 1.385, df = 7.517
Extended Data Fig. 10
	Measure	Values	N	Statistical test	Significance
Extended Data Fig. 10c	Module scores of response to IFN-y and GO term 'transmembrane transport' of SLM spots among different ages	Module score of response to IFN-y: Young: -0.08289 ± 0.001903 Middle-age: -0.07029 ± 0.002349 Old: -0.03248 ± 0.001391 Module score of GO term 'transmembrane transport': Young: 0.2034 ± 0.0009701 Middle-age: 0.1864 ± 0.001673 Old: 0.1487 ± 0.0009863	Young: 271 spots Middle-age: 274 spots Old: 571 spots	Two-tailed unpaired t-test with Welch’s correction	Module score of response to IFN-y: Young vs. Middle-age: p < 0.0001, t = 4.167, df = 521.7 Middle-age vs. Old: p < 0.0001, t = 13.85, df = 470.3 Young vs. Old: p < 0.0001, t = 21.38, df = 559.8 Module score of GO term 'transmembrane transport': Young vs. Middle-age: p < 0.0001, t = 8.785, df = 437.5 Middle-age vs. Old: p < 0.0001, t = 19.39, df = 468.6 Young vs. Old: p < 0.0001, t = 39.50, df = 7…
Extended Data Fig. 10g	Quantitation of the number of CD3+ T cells and STAT1+ cells in DG between 6 MO Pdgfbret/+ and Pdgfbret/ret animals. Values are shown as mean ± SEM.	CD3+ cells: Pdgfbret/+: 32.00 ± 5.170 cells Pdgfbret/ret: 125.2 ± 20.39 cells STAT1+ cells: Pdgfbret/+: 3.833 ± 1.833 cells Pdgfbret/ret: 165.2 ± 9.239 cells	Pdgfbret/+: 6 mice Pdgfbret/ret: 6 mice	Two-tailed unpaired t-test with Welch’s correction	CD3+ cells: p = 0.0051, t = 4.428, df = 5.640 STAT1+ cells: p < 0.0001, t = 17.13, df = 5.393
