# Supplementary material for: Multimodal transcriptomics reveal neurogenic aging trajectories and age-related regional inflammation in the dentate gyrus
Source: Nat Neurosci. 2025 Jan 6;28(2):415–30. doi: 10.1038/s41593-024-01848-4 (PMC11802457; doi:10.1038/s41593-024-01848-4)
Supplement: Supplementary file 8 — Numerical source data for indicated figure. [file 41593_2024_1848_MOESM8_ESM.xlsx]

## Sheet: Fig. 1e
Relative proportions of all cell populations in the mouse dentate gyrus
	Astrocyte	qNSC	nIPC	Neuroblast	GC	Cajal-Retzius	OPC	Endothelial	Pericyte	SMC	Microglia
Young	24.6	2.6	1.4	3	28.3	1.2	0.2	6.7	1.4	0.1	30.5
Middle	21.6	0.9	0.2	0.6	8.6	1.7	0.8	7.5	2	0.3	55.8
Old	18.3	0.3	0.2	0.2	17.9	1.8	0.6	7.7	1.6	0.2	51.1
