# Supplementary material for: Multimodal transcriptomics reveal neurogenic aging trajectories and age-related regional inflammation in the dentate gyrus
Source: Nat Neurosci. 2025 Jan 6;28(2):415–30. doi: 10.1038/s41593-024-01848-4 (PMC11802457; doi:10.1038/s41593-024-01848-4)
Supplement: Supplementary file 9 — Numerical source data for indicated figure. [file 41593_2024_1848_MOESM9_ESM.xlsx]

## Sheet: Fig. 2b
Relative proportions of each neurogenic cell type in the mouse dentate gyrus
	qNSC	aNSPC	NB/IMN	Non-neurogenic
Young	2.6	1.4	3	93
Middle	0.9	0.2	0.6	98.3
Old	0.4	0.2	0.2	99.2
