# Supplementary material for: Multimodal transcriptomics reveal neurogenic aging trajectories and age-related regional inflammation in the dentate gyrus
Source: Nat Neurosci. 2025 Jan 6;28(2):415–30. doi: 10.1038/s41593-024-01848-4 (PMC11802457; doi:10.1038/s41593-024-01848-4)
Supplement: Supplementary file 10 — Numerical source data for indicated figure. [file 41593_2024_1848_MOESM10_ESM.xlsx]

## Sheet: Fig. 3d
Pseudotime value of qNSC along the pseudotemporal axis
Young	Middle	Old
7.12383	0.396833	2.75091
3.753	5.85056	5.90204
8.18759	0.451186	7.50585
6.94491	5.21538	2.62743
7.26643	0.668991	3.76983
10.3803	7.13951	2.26765
7.38555	10.4406	0.739636
6.96533	5.43833	2.60827
10.2828	2.29462	10.5865
10.609	10.5611	2.28742
7.0851	1.02561	2.37905
6.99912	0.406711	2.36272
3.75249	2.48035	2.52682
5.88869	9.92247	2.51398
6.96298	3.86467	7.09441
7.57435	0.886499	2.46887
4.86549	1.76558	0.582543
10.5165	3.9091	2.5397
7.01266	5.22273	5.14724
7.56105	2.59329	2.5526
2.41886	1.77235	10.3278
7.68719	8.63522	0.474336
5.08715	5.25415	4.12652
1.89003	6.90964	7.46738
10.512	2.558	2.76069
8.05594	5.0551	2.47416
7.96367	0.603061	4.20831
5.3195	0.758048	3.79627
2.61335	0.408055	2.53908
2.27595	0.641846	10.28
10.8288	2.39883	7.56132
0.645705	1.41211	2.6947
10.6021	2.32561	4.1541
5.13556	5.05525	3.68172
7.068	7.37058	0.491812
10.411	2.5565	7.59274
8.75443	5.23173	2.66927
6.93249	10.4234	0.558851
2.32518	3.66503	3.92554
6.80837	2.10837	0.349403
10.6758	2.31359	4.19239
5.79911	1.96827	3.91242
6.90666	3.86304	0.489938
7.01449	0.517316	2.43317
5.81153	3.87282	1.04543
5.77896	2.30236	0.508933
1.84837	5.12741	9.03552
4.89073	1.07925	3.90782
2.01368	3.76477	0.415867
8.22743	8.55408	0.695881
10.4932	5.19983	0.546838
7.12428	3.97857	0.360408
7.34743	2.32294	5.17224
0.613611	3.87792	0.509694
7.05295	0.504177	3.88123
5.08836	0.429735	5.17613
5.78087	2.72658	10.6183
0.637915	10.5467	3.90239
2.27456	10.7327	1.40477
10.4522	5.18666	10.5361
8.85948	5.79023	7.34328
10.333	1.86055	4.02992
7.0285	10.3061	2.47775
10.7297	2.3907	7.57578
10.4532	4.86129	0.521168
0.720622	1.99028	4.10925
10.3089	3.69691	10.3801
2.22512	10.8641	3.89908
10.4527	3.7106	2.74311
0.615669	4.74311
1.71041	3.81248
8.90746	5.16241
4.60413	2.82264
7.01286	2.28651
1.74467	1.78285
10.4231	0.597027
5.77993	3.81577
8.64016	10.66
10.8102	7.0409
10.3815	0.61611
10.3675	2.84704
4.7392	4.22927
8.34501	3.72054
8.44579	0.502604
5.98997
4.96007
8.45057
5.77607
10.8475
10.4765
0.658282
5.1082
8.83286
10.9561
10.4677
10.4679
2.21407
4.60366
3.0898
9.85865
8.93175
8.05991
9.20906
0.185501
6.97998
6.9605
10.3966
6.87042
7.21018
7.15153
4.87228
10.2524
9.1379
5.91175
7.66754
2.33306
4.63182
0.490053
10.1327
6.97909
0
6.43095
5.08767
3.80817
5.11984
8.93503
9.30674
5.08285
2.77726
7.11693
0.581091
10.616
1.65619
7.67001
9.31491
7.86401
1.74914
10.5216
10.9821
7.47642
6.97295

## Sheet: Fig. 3h
Differentiation score of the whole neurogenic lineages in the training input
qNSC	aNSPC	NB/IMN
0.183182	0.549806	0.756058
0.0670956	0.549806	0.972626
0.161097	0.433566	0.74104
0.166072	0.571371	0.852591
0.215836	0.535222	0.862776
0.197226	0.571371	0.795672
0.129856	0.438719	0.768733
0.140898	0.571371	0.753864
0.226536	0.571371	0.651925
0.241196	0.571371	0.926261
0.180792	0.572502	1
0.101406	0.571371	0.74104
0.131635	0.571371	0.91759
0.139854	0.571371	0.907655
0.138706	0.535222	0.762453
0.132004	0.571371	0.715571
0.144242	0.463111	1
0.238502	0.535767	0.823381
0.15259	0.609493	0.788412
0.153537	0.438719	0.74104
0.0421917	0.53425	0.650503
0.143933	0.576885	0.85467
0.0910819	0.582756	0.782586
0.139963	0.5458	1
0.227785	0.549806	0.910692
0.122932	0.564416	0.74104
0.133763	0.571371	0.856916
0.0824841	0.596264	0.890675
0.0136162	0.488947	0.818416
0.113006	0.549806	0.74104
0.306714	0.438719	0.792422
0.0728771	0.549806	0.819896
0.284812	0.549806	0.738147
0.0996287	0.571371	1
0.205533	0.592951	0.812357
0.231941	0.549806	0.963372
0.182885	0.549806	0.694782
0.157152	0.571371	0.843303
0.040764	0.580703	0.821135
0.179951	0.635944	0.74104
0.282547	0.535222	0.781815
0.10903	0.571371	0.810014
0.15124	0.438719	0.944896
0.165385	0.580703	0.860305
0.114	0.521309	0.756058
0.0882656	0.49988	0.772568
0.0964033	0.571371	0.827575
0.116862	0.549806	1
0.187168	0.535222	0.739261
0.0971125	0.580703	0.808411
0.234744	0.579169	0.74021
0.164783	0.596264	0.630911
0.115083	0.609703	0.887453
0.107022	0.571371	0.936117
0.174165	0.549806	0.756058
0.140563	0.549806	0.983529
0.129538	0.582464	0.983059
0.0889669	0.535222	0.773094
0.0828572	0.624227	0.759601
0.205868	0.580703	0.877064
0.150841	0.438719	0.948505
0.187779	0.5673	0.74104
0.163354	0.404981	0.877099
0.333794	0.571371	0.906465
0.210057	0.549806	0.727125
0.0669951	0.575262	0.715571
0.229827	0.442361	0.639729
0.10251	0.438719	0.890068
0.214543	0.549806	0.715571
0.120207	0.521309	0.891361
0.100434	0.596225	0.952562
0.118472	0.438719	0.715571
0.0730472	0.571371	0.884758
0.129807	0.438719	1
0.0994972	0.535222	0.902444
0.228417	0.576689	0.832832
0.106824	0.588939	0.914767
0.144355	0.633486	0.756058
0.309522	0.463111	0.830473
0.177317	0.74104	0.667474
0.171632	0.521309	0.790968
0.118909	0.571371	0.795549
0.115388	0.718155	0.79245
0.107793	0.600967	0.968068
0.124795	0.691422	0.63575
0.131587	0.590149	0.925872
0.182157	0.549806	0.796468
0.108302	0.555195	0.74104
0.320657	0.531451	0.815978
0.281591	0.565341	0.907109
0.127399	0.645129	0.729387
0.0943549	0.74104	0.718862
0.170213	0.571371	0.77833
0.317863	0.588409	0.816755
0.199479	0.535222	0.788933
0.236879	0.521309	0.85099
0.0944926	0.502828	0.966535
0.114216	0.571371	0.715571
0.111282	0.571371	0.74104
0.181827	0.521309	0.837513
0.153006	0.564416	0.861608
0.163257	0.549806	0.740791
0.194034	0.488343	0.746127
0.0814203	0.549806	0.987318
0.151818	0.585458	0.892102
0.126071	0.549806	0.670444
0.255656	0.549806	0.751108
0.150313	0.474751	0.74104
0.197226	0.521309	0.794716
0.208782	0.549806	0.715571
0.093176	0.571371	0.861698
0.215236	0.549806	0.860056
0.156422	0.549806	0.823949
0.112833	0.570106	0.69523
0.135426	0.467561	0.959953
0.0708141	0.540094	0.959625
0.109791	0.564416	0.715571
0.0721878	0.535222	0.84754
0.164129	0.549806	0.808031
0.1352	0.535222	1
0.0664447	0.535222	0.74104
0.15921	0.438332	0.801286
0.12259	0.535222	0.783286
0.0815784	0.356415	0.637759
0.142493	0.549806	1
0.177595	0.564416	0.82675
0.148745	0.571371	0.74104
0.098366	0.564416	1
0.0691974	0.571371	0.868494
0.17921	0.521309	0.893136
0.112316	0.571371	0.889698
0.320657	0.549806	0.756058
0.0735325	0.571371	0.756058
0.151045	0.571371	0.968048
0.143843	0.571371	0.923235
0.146245	0.549806	0.957661
0.108131	0.410774	0.89326
0.284812	0.549806	0.671411
0.332085	0.521309	0.799011
0.125332		0.900577
0.156107		0.962747
0.0679712		1
0.142207		0.757884
0.108607		0.917834
0.0920579		0.753541
0.0664762		0.799872
0.177928		0.858806
0.226414		0.746815
0.123481		0.787052
0.0594584		0.845101
0.291697		0.882966
0.101247		0.862704
0.123821		0.773013
0.0351803		0.74104
0.212165		0.80367
0.059246		0.834888
0.12339		0.74104
0.146691		0.968557
0.0244984		0.902917
0.0701246		0.963347
0.0280489		0.821561
0.158166		0.764136
0.173575		0.807981
0.0879847		0.790049
0.158781		0.755263
0.00035148		0.65726
0.154345		0.74104
0.126742		0.798388
0.107065		0.764797
0.126941		0.746146
0.089662		0.843305
0.0799362		0.882624
0.0869222		0.989292
0.0795075		0.987284
0.12279		0.778516
0.170545		0.94095
0.0338725		0.74104
0.132737		0.801286
0.246527		0.795375
0.0996137		0.911621
0.179387		0.74104
0.0501584		0.811849
0.1818		0.877725
0.0669672		0.885481
0.0198943		0.797924
0.0616272		0.857667
0.0953287		0.808964
0.0684437		0.782016
0.0899928		0.764797
0.0785719		0.811883
0.180273		0.799067
0.0609387		0.74104
0.0405193		0.904058
0.0702062		0.827981
0.0445847		0.876978
0.031077		0.849981
0.0700419		0.817224
0.137022		0.74104
0.346985		0.728847
0.31454		0.78404
0.0779799		0.869085
0.164287		0.857776
0.128163		0.877077
0.200134		0.756058
0.0278125		0.786037
0.112564		0.816974
0.223232		0.753852
0.0811079		0.917424
0.339299		1
0.0956877		0.789191
0.125934		0.715571
0.0802605		0.878755
0.148546		0.811714
0.0976921		0.79519
0.134818		0.827376
0.0998047		0.74104
0.143258		0.752559
0.0909532		0.833873
0.28458		0.679235
0.178034		0.756058
0.0716241		0.905484
0.109079		0.812127
0.0891351		0.825565
0.128935		0.756058
0.112758		0.759468
0.0217403		0.892243
0.151552		0.759551
0.154693		0.92469
0.0379369		0.726576
0.0837433		0.839805
0.121032		0.840443
0.0901012		0.71689
0.0455973		0.849307
0.261362		0.87221
0.0742503		0.691568
0.0829932		0.754624
0.039626		0.761259
0.0332985		0.861428
0.0480539		0.607311
0.218233		0.672159
0.0537083		0.788158
0.025653		0.756058
0.0642512		0.795732
0.135881		0.596264
0.048057		0.889758
0.225411		0.953442
0.0204284		0.924774
0.0905737		0.735051
0.151066		0.720172
0.00698844		0.644668
0.0614763		0.787308
0.0113386		0.756976
0.111813		0.729837
0.0527507		0.92783
0.226367		0.771936
0.156301		0.892874
0.00087875		0.889732
0.0446359		0.946318
0.101413		0.855311
0.142838		0.813806
0.258689		0.973314
0.134204		0.957867
0.065229		0.61332
0.0180287
0.00838491
0
0.0474824
0.112459
0.0749894
0.0786788
0.0288971
0.214257
0.042185
0.0683664
0.131736
0.116776
0.0634423
0.12707
0.0450848
0.0911817
0.123041
0.284812
0.0549421
0.095186
0.312932
0.118518
0.0754475
0.0896147
0.160003
0.0811459
0.125134
0.219299
0.0345735
0.0126818

## Sheet: Fig. 3i
Differentiation score of qNSC in the query output
Young	Middle	Old
0.166268	0.0826608	0.0403509
0.0851633	0.135308	0.146189
0.159873	0.113498	0.159647
0.159568	0.0931762	0.0582099
0.185813	0.07831	0.0840839
0.20043	0.201074	0.110585
0.134632	0.223282	0.101625
0.137629	0.118889	0.0457574
0.21258	0.0623861	0.258321
0.230957	0.274278	0.0817254
0.163929	0.107646	0.0847982
0.16433	0.117692	0.0624914
0.116367	0.0447994	0.0587336
0.125981	0.201046	0.0708649
0.157268	0.0595961	0.19865
0.131361	0.128325	0.0669208
0.127952	0.135803	0.0331876
0.232804	0.0392333	0.0677119
0.154263	0.08255	0.129218
0.149902	0.0350736	0.0586048
0.0501628	0.133731	0.231893
0.139608	0.161116	0.0343297
0.0968238	0.108646	0.0923272
0.143304	0.156598	0.151568
0.208533	0.0480229	0.0204115
0.130632	0.135615	0.0716083
0.138009	0.11927	0.0281684
0.08972	0.103898	0.095479
0.0282236	0.158162	0.0680349
0.111621	0.0907488	0.221964
0.315368	0.088734	0.1754
0.0812391	0.103338	0.0253453
0.351396	0.095281	0.0448395
0.106444	0.13169	0.0989778
0.184549	0.161799	0.131761
0.229467	0.0522278	0.242785
0.167452	0.145917	0.125672
0.143545	0.232691	0.0760862
0.060735	0.111027	0.042347
0.158311	0.219872	0.0288009
0.284068	0.0719642	0.0662602
0.109472	0.171021	0.0633572
0.141929	0.0917197	0.112469
0.157087	0.0456722	0.0846498
0.124655	0.0669091	0.0971689
0.104543	0.0992463	0.0474583
0.103615	0.107372	0.198082
0.117584	0.0955417	0.0653079
0.181255	0.0944884	0.0801907
0.131529	0.17822	0.120912
0.226703	0.0777933	0.112063
0.159032	0.0435556	0.0728286
0.122316	0.0768204	0.113801
0.114691	0.0595991	0.0557295
0.176706	0.0608654	0.0812525
0.129847	0.0818655	0.127244
0.129267	0.125461	0.309026
0.0943127	0.337157	0.079413
0.0884316	0.306939	0.0939055
0.205929	0.0835429	0.31121
0.155084	0.142963	0.139177
0.185256	0.118207	0.0814503
0.153113	0.212476	0.0958898
0.31579	0.0450435	0.152659
0.204369	0.111051	0.0993945
0.0804957	0.190201	0.118335
0.223313	0.0821489	0.206215
0.10309	0.370673	0.0495767
0.207241	0.0981051	0.0463328
0.110928	0.125639
0.10698	0.0863949
0.123619	0.149203
0.0890663	0.090219
0.127639	0.116821
0.0968123	0.10926
0.226747	0.121162
0.114905	0.0865978
0.156664	0.276816
0.312079	0.158936
0.18015	0.0777723
0.180557	0.108008
0.125158	0.0930476
0.141785	0.118778
0.114575	0.118085
0.123243
0.130258
0.196655
0.105791
0.318397
0.254695
0.12012
0.0958715
0.168583
0.313818
0.199717
0.225634
0.104784
0.122086
0.115701
0.176544
0.150967
0.160534
0.179898
0.0895354
0.143405
0.115334
0.236926
0.1299
0.182683
0.199456
0.109469
0.205251
0.152115
0.1153
0.129988
0.0773295
0.107339
0.08684
0.165093
0.132744
0.0744578
0.147128
0.119366
0.086665
0.126488
0.188795
0.157083
0.104924
0.0886417
0.167645
0.129801
0.300876
0.0820753
0.15071
0.146217
0.139282
0.107929
0.269445
0.347784
0.123851
0.143603

## Sheet: Fig. 3k
Number of Mfge8 puncta in radial NSCs
Young	Middle	Old
50	31	32
27	23	32
38	38	38
47	47	41
27	43	51
25	33	61
34	45	59
47	24	48
21	29	37
48	36	54
46	37	41
42	26	51
42	29	33
21	39	47
33	29	39
29	69	77
22	42	48
31	38	49
27	49	41
44	27	72
23	31	33
27	41	27
47	46	64
16	36	43
21	40	41
28	29	49
22	27	29
28	32	40
21	19	35
14	20	31
47	18	48
31	29	36
26	26	31
19	37	34
21	17	47
16	39	38
43	31	43
24	28	52
31	57	48
23	32	45
27	59	33
35	61	31
39	33	24
22	32	41
31	37	50
44	46	34
9	33	29
33	31	52
41	24	55
31	32	35
36	49	46
42	26	33
44	38	41
40	36	34
35	33	45
8	35
23	29
38	36
26
31
9
23
16
29
27
30
26
33
39
21

## Sheet: Fig. 3l
Number of Luzp2 puncta in radial NSCs
Young	Middle	Old
24	16	9
12	16	21
8	12	15
13	21	9
22	18	12
21	35	24
20	20	15
23	10	20
3	17	24
19	14	21
18	22	19
13	11	35
4	13	25
10	31	18
5	19	21
26	22	23
14	19	19
29	27	11
7	38	12
12	20	28
8	21	26
9	15	7
6	7	23
19	21	17
4	17	14
10	14	21
7	12	6
10	23	12
18	8	23
2	8	8
27	13	27
12	12	18
20	19	33
7	26	21
5	9	39
9	29	18
20	15	17
1	31	9
8	23	7
5	14	17
4	26	21
16	21	12
17	10	9
18	18	14
3	17	23
8	9	17
8	22	18
11	15	8
11	14	22
19	16	13
18	19	26
17	11	23
21	18	31
10	16	14
21	13	15
8	15
12	9
11	16
17
16
2
2
4
7
21
15
8
13
6
11

## Sheet: Fig. 3n
Number of Sox11 puncta in radial NSCs
Young	Middle	Old
5	0	0
8	0	0
8	0	3
5	2	0
2	0	0
6	0	3
0	1	7
0	5	0
1	1	3
7	0	0
6	6	0
5	1	4
0	0	0
3	0	0
2	1	3
2	1	0
4	12	0
0	4	1
16	4	2
3	0	0
2	2	1
9	2	0
9	2	1
13	0	2
19	2	5
9	0	0
11	0	0
8	0	0
13	2	8
1	0	0
0	0	0
0	0	0
6	3	0
3	2	0
6	1	0
1	1	0
4	0	1
1	1	0
2	1	1
2	0	0
11	0	0
1	3	1
9	1	0
11	0	0
2	0	0
13	2	0
9	1	2
0	0	0
2	0	0
7	1	0
9	1
1	0
2	0
9	3
0	0
7	2
6	2
0
3
8

## Sheet: Fig. 3o
Number of Insm1 puncta in radial NSCs
Young	Middle	Old
0	0	0
2	1	0
1	0	1
1	0	0
10	0	0
12	0	3
2	1	1
0	3	0
0	1	1
10	3	0
4	1	1
1	0	0
1	0	2
1	1	0
1	5	1
2	0	0
0	8	0
0	0	1
7	3	1
0	0	0
4	2	1
2	6	0
13	5	0
16	1	4
11	3	0
5	0	2
14	0	0
1	0	0
6	2	2
2	3	0
5	3	0
1	0	0
0	0	3
0	2	0
2	3	0
5	1	0
0	0	0
0	2	1
0	0	0
3	0	1
3	1	0
3	1	1
3	0	0
3	0	0
2	0	0
2	2	0
3	0	2
3	1	0
1	0	0
1	1	0
4	0
3	0
2	0
4	4
0	0
7	2
6	2
0
4
8

## Sheet: Fig. 3t
Pseudotime value of aNSPC and NB/IMN along the pseudotemporal axis
Young	Middle	Old
27.4286	31.3618	24.9543
35.5768	27.4217	0.977241
25.022	23.3735	11.7883
0.535167	27.1712	29.9418
32.0748	26.6277	23.3672
34.9887	16.449	1.12471
0.977505	23.1803	5.94765
30.2772	26.8806	26.0693
26.6155	28.4419	9.02583
0.9273	10.8591	1.04838
24.3697	24.9634	32.6089
18.7244	30.1743	24.2905
32.1082	35.245	1.15446
36.4054	35.2676	1.88409
24.3141	34.3175	0.949953
35.0737	27.9346	31.843
32.3591	35.3541	25.2187
6.91165	23.1954	8.2275
27.4178	12.919	24.0765
0	32.2986	30.1768
20.9876	30.6643	27.9572
36.8188	27.6851	2.84209
27.93	23.1986	1.62575
27.0044	14.3612	31.8533
1.42309	28.4737	22.8988
23.1773	35.0414	12.9628
16.4404	34.9807	25.5142
33.418	26.629	0.78874
30.6477	28.9539	5.94913
1.6571	32.0737	35.0038
36.5874	27.9515	23.9318
0.898446	1.70165	35.1025
35.0613	29.7017	8.54852
23.4535	28.7031	2.80972
29.6925	28.4529	34.0931
34.3258	23.4983	19.0758
25.5103	34.9742	24.9468
4.39488	34.5787	25.7896
8.24006	27.3613	35.1302
8.6856	26.355	13.9595
22.8741	22.8645	18.7306
1.64128	5.32904	9.52234
32.3398	7.23971	24.6104
29.9329	28.1918	1.60537
6.9025	24.1529	0.850996
22.8551	22.5528	26.0658
0.695538	30.0742	1.76771
36.6172	27.9441	25.2387
33.4475	24.6679	11.1717
4.06965	34.9857	12.9904
35.3006	21.6405	7.54926
20.3493	26.501	30.8918
33.9061	12.9158	35.1175
0.963311	28.7081	11.8286
1.60956	30.9059	35.1552
4.07068	18.41	6.26708
33.8604	12.2674	2.2152
23.174	25.5056	0.748856
13.002	1.8256	1.3808
27.1537	35.1342	0.226387
26.8913	12.1729	23.4867
32.7537	36.4978	5.64699
34.998	5.94601	22.8313
24.781	11.5265	15.4545
25.8002	28.4295	29.6947
35.1131	15.4629	25.2259
36.5379	21.6151	23.4851
24.3512	35.1384	3.77122
0.684787	33.8781	35.3453
33.6631	21.9281	27.6876
0.46956	27.9281	1.258
23.1589	29.7077	5.31875
15.7861	24.3647	35.1617
5.03181		34.7559
35.2216		35.7386
35.3692		33.4179
25.2342		5.32716
36.2002		35.0629
36.5485		1.57622
30.1878		1.48067
11.4578		7.56177
25.5219		1.86984
1.61883		1.58037
35.4253		1.51489
0.15582		35.5117
35.1819		5.00509
24.3856		35.6157
5.97762		7.24694
35.681		1.34237
35.1515		1.44455
1.8564		0.488768
12.9241		0.695787
23.0197		7.25303
21.9314		14.7902
14.1378
2.2397
34.7622
22.8753
31.3677
2.53238
35.1726
0.211146
22.9059
0.189395
33.8488
36.785
27.2162
30.9017
35.3003
6.5945
27.4077
34.1114
17.1094
1.84759
32.2936
29.9441
27.9467
35.6581
14.4092
35.0272
32.3095
24.6775
27.1555
12.539
35.0958
25.2085
21.9605
6.60704
0.971737
26.6332
29.4732
1.64613
29.7131
35.2952
29.9465
10.5315
19.7099
14.4594
1.43949
24.6662
29.6847
1.58441
35.5629
23.4863
1.20602
23.4928
35.4146
1.91438
29.9459
1.12855
1.88022
1.58992
17.0959
23.1803
24.3856
0.851622
8.95285
31.3746
1.91048
10.1406
12.8723
20.3438
27.6794
13.0167
1.3401
34.7543
0.73905
31.6753
20.4115
1.4935
36.2704
33.3704
10.8625
21.6227
30.1804
32.2852
37.0498
23.4673
32.2946
28.4582
1.59798
15.4164
14.0265
36.637
33.4289
1.75172
3.1496
24.9381
10.5248
36.5464
35.0393
32.5477
35.0253
0.568565
26.6263
27.1684
2.22355
35.2003
34.9696
36.3168
33.6498
17.114
29.9585
27.9517
35.1379
0.41114
36.0132
7.2284
3.7697
26.6088
35.7979
24.9706
0.648266
26.3635
1.65463
28.7003
25.3737
26.8951
32.2946
33.3444
35.1616
27.4603
24.0786
35.0849
0.642859
29.2077
24.3682
10.8057
35.6484
32.3287
0.78948
36.187
8.60826
1.16175
0.332304
