# Supplementary material for: Multimodal transcriptomics reveal neurogenic aging trajectories and age-related regional inflammation in the dentate gyrus
Source: Nat Neurosci. 2025 Jan 6;28(2):415–30. doi: 10.1038/s41593-024-01848-4 (PMC11802457; doi:10.1038/s41593-024-01848-4)
Supplement: Supplementary file 11 — Numerical source data for indicated figure. [file 41593_2024_1848_MOESM11_ESM.xlsx]

## Sheet: Fig. 4h
Number of IBA-1+ microglia in DG
Young	Middle	Old
17241	18300	18312
16968	17042	21365
17244	18366	22343
16766	17320	21262
17468	17805	19343
15954	16980	21279
		19705

## Sheet: Fig. 4i
Quantitation of the coverage of IBA-1 signal in DG
Young	Middle	Old
7.1	8.4	15.5
7.8	9.6	16.4
5.7	7.9	14.8
8	8.5	16.7
7.4	9.1	10.8
7.9	7.8	11.9
		12
