# Supplementary material for: Multimodal transcriptomics reveal neurogenic aging trajectories and age-related regional inflammation in the dentate gyrus
Source: Nat Neurosci. 2025 Jan 6;28(2):415–30. doi: 10.1038/s41593-024-01848-4 (PMC11802457; doi:10.1038/s41593-024-01848-4)
Supplement: Supplementary file 12 — Numerical source data for indicated figure. [file 41593_2024_1848_MOESM12_ESM.xlsx]

## Sheet: Fig. 5c
CAS-Up			CAS-Down
GO term and description	adjusted p-value		GO term and description	adjusted p-value
GO:0002711 positive regulation of T cell mediated immunity	9.48707e-07		GO:0031175 neuron projection development	6.51509e-10
GO:0001916 positive regulation of T cell mediated cytotoxicity	1.86279e-06		GO:0097479 synaptic vesicle localization	5.25134e-08
GO:0002474 antigen processing and presentation of peptide antigen via MHC class I	2.72423e-06		GO:0061564 axon development	1.08696e-07
GO:0043065 positive regulation of apoptotic process	5.24741e-06		GO:0045664 regulation of neuron differentiation	1.36842e-07
GO:0043068 positive regulation of programmed cell death	6.29548e-06		GO:0048489 synaptic vesicle transport	3.59293e-07
GO:0032611 interleukin-1 beta production	3.35037e-05		GO:0050767 regulation of neurogenesis	6.25637e-06
GO:0071346 cellular response to interferon-gamma	0.000676782		GO:0006974 cellular response to DNA damage stimulus	2.17089e-05
GO:0032680 regulation of tumor necrosis factor production	0.000759421		GO:0006281 DNA repair	9.53898e-05
GO:0051092 positive regulation of NF-kappaB transcription factor activity	0.00210526		GO:0035886 vascular associated smooth muscle cell differentiation	0.00722978
GO:0032755 positive regulation of interleukin-6 production	0.024966		GO:0070316 regulation of G0 to G1 transition	0.0078219

## Sheet: Fig. 5d
Upregulation CAS scores in astrocyte						Downregulation CAS scores in astrocyte
Young	Middle	Old				Young	Middle	Old
-0.114487	0.0507612	0.0262092				0.0119469	-0.0420851	0.0278092
-0.0184973	-0.00521798	0.0227468				0.0674409	-0.00535582	-0.037904
-0.00836264	-0.0416005	0.0156003				0.0267259	0.000701603	-0.00693037
0.0376117	0.0186063	0.0784228				-0.032664	-0.0350737	-0.0712587
0.0312442	-0.0263601	0.113208				-0.0551517	-0.0150721	0.0233188
-0.050852	-0.0348121	0.0316925				0.0233461	0.0223692	-0.0282887
-0.0507174	-0.0240403	0.0561074				0.000423711	-0.0170827	-0.0431985
0.0215691	0.034612	0.00108019				-0.051776	-0.00628697	0.0151502
-0.0223291	0.0197696	-0.0178856				0.0247043	-0.0283977	0.00862943
-0.0552465	-0.0255253	-0.0212214				0.0288625	-0.0577086	-0.0146125
0.0185737	0.0176976	0.0801234				-0.00257627	0.0359103	0.00490193
0.0169733	0.0527878	0.0161022				-0.00766662	-0.0352776	0.064276
-0.0137896	-0.0125905	-0.00831371				0.0214301	-0.0601418	-0.0475358
-0.0807326	-0.0240645	-0.0300194				0.00736621	0.00451003	-0.016255
-0.0516038	0.00812245	0.00542444				0.0135402	-0.0109809	-0.00314327
-0.00783876	0.0239454	0.125633				-0.0270124	-0.0289391	-0.00749575
-0.0280644	-0.0316057	0.0266624				-0.0275626	-0.0345083	-0.0400491
-0.035629	0.0931947	-0.0354356				0.0387155	-0.0240189	-0.0118129
0.00272768	-0.00127348	0.0236873				-0.0240519	0.0447781	-0.00841127
-0.0290049	0.0740613	0.0658806				0.00497072	0.00697336	0.01813
-0.020944	-0.0046612	-0.0291356				0.0322701	0.0230278	0.00108281
-0.0101213	-0.042742	-0.0337964				-0.0289485	0.0124134	-0.0419865
-0.000211624	-0.0166219	0.0492399				0.0549341	0.0435551	-0.0336327
0.0228575	-0.0183649	0.0489983				0.00489923	0.00278107	0.012787
0.013394	0.0216482	0.0452949				-0.034553	0.00891524	0.047754
-0.0308009	0.0257689	0.0437089				0.040866	0.00735404	-0.0288394
0.00788684	0.027298	0.0945688				-0.00817706	-0.0370151	-0.0488279
-0.0423707	0.0263993	-0.090195				0.033346	-0.0368585	-0.0322633
-0.0678778	0.052309	-0.00188454				-0.000716961	-0.0429476	-0.0216101
0.0214407	0.0047538	0.0359689				0.0786861	-0.0695866	-0.0303993
-0.00306193	-0.0458066	-0.0118981				0.00792412	-0.0572468	-0.018937
-0.0662258	0.0474628	-0.0252485				0.0438626	0.0165552	-0.0302498
0.0179654	0.000812585	-0.0037631				-0.00403076	-0.0234373	-0.0156251
-0.011419	0.0185719	0.0781809				0.0432248	-0.0372012	-0.00448554
-0.00918186	-0.0238518	0.0534339				0.00150942	0.00519498	-0.0326329
-0.0368207	0.0580391	0.0198966				0.0556444	0.0481605	-0.0490949
0.0118872	-0.0297137	0.000497782				-0.0146976	0.0228117	-0.00449
0.0996499	0.00147848	0.00011484				0.0701141	0.0103129	-0.0234088
-0.00295997	-0.0668354	0.0207884				0.0278695	0.0344155	0.0102107
-0.0747408	-0.0304912	0.0362427				0.0581683	-0.0367368	0.0133351
-0.0412019	-0.0513866	0.0454703				0.00361265	0.02803	-0.0427112
-0.0079506	-0.00330009	-0.000137764				0.0145809	-0.0190178	-0.0202344
0.0270835	0.0312849	-0.0219422				0.00438367	-0.0358034	-0.0271432
-0.0226007	-0.0750203	-0.0301753				0.00150341	0.0340342	-0.00501239
0.00133315	-0.00722175	0.0375686				-0.0341963	-0.0777202	-0.0459117
-0.0418681	-0.00563219	0.0638262				0.0226782	-0.0303062	-0.0126983
-0.00632941	0.0323987	0.0359554				0.0259907	-7.81094e-05	-0.0139155
0.0597001	0.0157082	0.0861871				0.052799	-0.0226696	-0.0343643
-0.034585	0.0397478	-0.0488773				-0.0126113	0.017102	0.0506791
0.0331666	0.00247301	0.0413724				0.0122163	0.012638	0.0118591
-0.0521855	0.0705036	0.0823377				0.0017532	-0.0593727	-0.0522227
0.0558091	0.0387694	0.00573229				0.0424019	0.020074	-0.0160726
0.0348832	0.028523	0.0570572				-0.0703382	-0.0115656	-0.0257678
0.0251588	0.0457937	0.0396576				-0.0133561	-0.0196964	0.0165743
-0.0287618	0.0698711	-0.0104664				-0.0236008	-0.0358494	0.0195272
-0.0494196	0.0644175	0.0432275				0.0694646	0.0167356	-0.0610616
-0.040119	-0.05065	-0.00152116				0.0279009	0.00262957	-0.0274527
0.0221736	0.00752147	0.0186877				-0.0119931	-0.011073	-0.0412256
0.00665216	0.00272606	0.0504716				0.015404	0.0400598	-0.0428785
0.0210366	-0.0212501	0.102171				0.0259262	0.0418946	-0.0441833
-0.0806128	0.0478532	-0.00890147				0.0310685	-0.00400351	-0.00665913
-0.0210394	0.0412476	0.0220086				0.013318	-0.034232	-0.0365134
-0.0581384	-0.0577844	0.0554986				0.0121065	-0.0280844	-0.0375993
-0.00255969	0.0198014	-0.0171577				-0.0253148	-0.0792323	-0.0371328
0.00182988	0.081408	0.0270488				0.0244228	-0.0224107	-0.0101347
-0.0290596	-0.0170592	0.0268609				0.00782258	0.0545225	-0.0398155
-0.0123208	0.0201866	0.0219927				0.0214699	-0.049142	-0.0312226
-0.0436739	0.0273362	-0.00744591				-0.0335341	-0.0127794	-0.00627688
-0.0412877	0.120417	-0.020578				0.0442714	-0.0268359	0.036136
-0.00174838	0.0324975	0.0334538				0.0226307	-0.00346348	-0.0109056
0.0172076	-0.00386438	0.0824655				0.00889366	-0.0221558	-0.0265876
-0.0558888	0.0256367	0.0663607				-0.0202117	0.0326985	-0.0587501
0.0310704	0.0316657	-0.0231701				0.0216142	0.00863553	-0.0186268
0.0542437	-0.0286293	0.030876				0.0621682	-0.0451935	-0.0279935
0.0749027	-0.00206306	0.0875343				0.0538184	0.0191739	-0.0276725
-0.0219861	-0.0302509	-0.0380211				-0.0168952	-0.0338839	-0.0347655
-0.032875	0.0206472	0.0136227				-0.0259007	-0.034417	-0.0614424
-0.0117091	-0.0521047	0.0618972				0.0147853	0.0360202	0.00787187
0.0124749	0.0247101	0.045302				0.00708265	-0.0268039	-0.0521157
0.0634151	0.0341948	-0.0377356				-0.0225249	0.0373047	-0.0301585
-0.0301652	0.0383178	0.0693868				-0.0240608	-0.0073846	-0.0544305
-0.0206491	0.0344113	-0.0495302				0.0158536	-0.0436747	-0.0221096
0.0109527	0.0512424	0.0500499				-0.0230826	-0.00629516	-0.00661469
0.00697128	-0.0267053	0.0116426				0.0177961	-0.050757	-0.0251364
-0.0202923	0.0541512	0.0591166				-0.0168124	-0.0285609	0.00849473
-0.0432296	-0.0124551	0.0567495				0.0568732	-0.0174268	-0.0437749
-0.0938842	0.0407449	0.117156				-0.0165016	-0.0133923	0.0221252
-0.0174122	0.00284009	0.0921442				-0.0202488	0.00352045	-0.0158235
-0.0336015	0.055365	0.115503				-0.00452833	0.000790772	-0.0258122
-0.0408783	-0.0690279	0.035725				0.0218426	0.0493274	0.0715172
-0.0220975	0.0337524	-0.0384264				0.0132949	0.0643059	-0.00306715
0.0544173	0.0481547	-0.0612532				0.0105941	-0.0104054	-0.0526309
0.0108734	-0.00709741	0.0588376				-0.00401866	0.0158206	-0.0256635
-0.0278162	-0.00979439	0.0241335				0.0426191	-0.0391685	-0.0133167
-0.00521817	-0.00275854	0.0127267				0.0228486	0.0352802	0.0118473
0.023665	0.0407336	-0.0310114				-0.0269898	-0.0224899	-0.0245112
-0.0468511	0.0257489	-0.00276195				0.0194836	0.00245055	0.0127598
0.0510549	-0.0226018	0.00856172				-0.0185468	-0.00809473	-0.0387085
0.0195561	-0.0106075	0.0224742				0.00896262	0.00993353	-0.0100069
-0.06959	-0.0671792	0.117069				-0.0367869	0.0801056	-0.0079949
-0.0199738	-0.00925903	-0.073125				-0.0280162	0.0298387	0.00446774
0.000218873	0.0358351	0.0223283				0.0269687	0.0177412	-0.0299916
-0.0714509	-0.11886	-0.0474282				0.00502007	-0.0373987	-0.004597
-0.0243372	0.000653109	-0.0137557				0.0142398	-0.0157842	-0.0324523
-0.00822167	-0.0629313	-0.0419942				-0.00867841	0.0150268	0.00838482
0.0403826	0.0110474	0.077692				0.0385445	-0.0378657	-0.0297633
0.0015977	-0.00417072	-0.000805891				-0.0125544	0.0551097	-0.02741
-0.0200195	0.0897146	0.00878316				-0.00780466	0.0126844	-0.0398362
0.0294473	-0.0195464	-7.08874e-05				0.0177759	-0.00556362	-0.0269642
-0.0508822	0.0373431	0.0275552				0.0148491	-0.0418738	-0.00211866
0.034986	-0.0644095	-0.0529986				0.0539408	-0.0246157	-0.0159012
0.00479376	0.0512979	0.0493707				0.0392396	0.0114766	-0.00260983
-0.0469952	0.0965994	-0.016519				-0.0241893	-0.0101893	-0.00107663
0.0239992	0.00810182	-0.00652474				0.0450634	-0.0328124	-0.0181648
-0.0623381	-0.0196716	-0.0248924				-0.00687311	-0.00092031	-0.0509183
0.0186621	0.0228488	0.0624475				0.0347385	0.0134587	-0.0205234
0.0154285	0.000398844	-0.0331047				-0.000299487	-0.00936408	0.0288774
-0.0525225	0.0107854	0.0783014				0.0267645	-0.0028861	-0.0644003
-0.0526854	-0.0301705	-0.0416707				0.00208425	-0.0292369	-0.043032
-0.017078	-0.0343528	0.0831368				0.00514273	0.0100226	-0.0492313
-0.107324	0.00968512	0.0130175				0.0160712	-0.0137379	-0.0104613
0.032272	-0.0637557	0.0514075				-0.0149803	-0.0149527	0.0420905
-0.0145556	0.0334384	0.0453395				0.0352868	0.0285081	0.00488077
0.0159943	-0.0297361	0.00559153				0.00483715	-0.0102333	-0.00659567
-0.0408421	0.0984966	0.0427527				0.0142399	-0.0516936	-0.0242089
-0.00289889	-0.0271442	0.0398998				0.00313086	0.0270805	-0.0523263
0.00384813	-0.0170647	0.0178932				-0.0134364	-0.0267278	0.00762059
0.03563	-0.0193114	-0.0169915				0.0499829	0.030551	-0.0256287
0.0134044	-0.0171842	0.0720494				-0.0189788	0.0295374	-0.0597209
0.0520729	-0.0233431	0.0861875				-0.00313797	-0.00187591	-0.00522901
-0.056413	-0.0316646	0.0448513				0.0135077	-0.00103739	-0.0437005
-0.0445041	0.00502507	0.051756				-0.00356468	-0.00713272	-0.0107271
0.0474988	0.180684	0.0444086				-0.00954894	-0.0367297	-0.0149325
-0.00304145	-0.0597145	-0.0562666				0.0140106	-0.027683	-0.0204049
-0.0540313	-0.0142644	0.0191321				0.0295213	0.0154055	0.006938
-0.0813588	0.112255	0.0202862				-0.0228956	-0.0204141	-0.00666572
-0.0378418	-0.0632906	0.0373943				0.0366859	0.0674237	0.0144449
-0.0441658	-0.00531125	0.00834445				0.0467539	-0.00973638	-0.0133639
-0.0655799	0.0373625	0.0357864				-0.0177285	0.00201726	-0.00232831
-0.0527455	-0.00759752	-0.041577				0.0791567	0.00991087	-0.0176129
0.0283518	-0.0270071	0.0399735				0.0266419	-0.0020153	-0.015404
-0.000607636	0.0230081	0.0257475				0.0736892	0.0487101	-0.0544353
-0.0532861	0.0446911	0.0104603				-0.0468941	-0.0223537	0.00557847
-0.0496241	-0.0429416	-0.01872				0.0218134	-0.028895	-0.00827693
-0.000127793	0.0784147	-0.0363006				0.0178684	0.00471139	-0.0100357
0.0640231	0.0534695	0.0824576				-0.00934251	0.0560239	-0.0196108
-0.0649099	0.0376699	0.0959463				0.0255883	-0.0340973	-0.00834844
0.0101669	0.122903	-0.0154315				0.00968772	-0.0068316	-0.0185452
-0.055012	-0.0390948	-0.0184358				-8.68145e-05	-0.0113535	0.0052006
-0.0579147	-0.0222912	-0.0747028				0.0407574	-0.00304221	-0.0233913
0.00727803	0.0240082	0.0424746				0.0233543	-0.030705	-0.0334336
0.0427564	0.0270874	0.0815856				-0.0140792	0.0139015	-0.0341285
0.00776437	0.0488863	-0.0119219				0.0189149	-0.033128	0.0406817
-0.0532337	0.0252908	-0.0049217				-0.0165913	-0.00301426	-0.0202594
-0.0145156	0.123768	-0.0554859				0.0499959	-0.054745	-0.0532062
-0.0285521	0.0128367	-0.0261374				0.018301	-0.0264062	-0.00844981
0.0339472	0.040732	-0.0226003				0.0177548	0.0183039	-0.023804
0.0271694	0.149496	0.0184711				0.0142795	0.046248	0.0176353
-0.0823062	0.041052	0.0442218				0.0348844	-0.033499	0.00518498
-0.0157263	0.0176101	0.0189886				-0.0405285	-0.00914596	-0.0415698
-0.0606751	-0.0146168	0.0249522				-0.0321611	-0.00395335	-0.0218301
-0.0444368	-0.00992061	0.0742024				0.00163889	0.00116263	0.00446291
-0.00222504	0.0192783	-0.00297712				0.0310705	-0.0822865	0.0277915
-0.0763469	-0.0211108	0.0494378				0.0205653	0.0571972	-0.045019
-0.0210951	0.0501435	0.0499823				0.0122349	0.00157323	-0.0233508
0.0245209	0.0427157	0.0361494				0.0159638	-0.0460124	0.00386952
-0.00182568	-0.0110201	0.0100197				-0.0314397	-0.00577702	0.0286193
-0.0372348	0.0197169	0.0389438				-0.0196686	0.0153915	-0.0113614
0.0988388	0.0603667	-0.0547359				-0.0217365	-0.00588585	-0.050213
-0.0343796	-0.00268536	0.0359447				-0.0406965	0.0178209	-0.0586602
-0.0397361	0.0395514	-0.0265096				0.0666561	0.00669635	0.0411787
-0.0499058	0.0274349	0.0262131				-0.0164229	0.0328768	-0.00215543
-0.0313097	-0.0654135	-0.00451006				0.06038	-0.00823695	-0.0588179
-0.0346458	0.00426081	-0.0228968				0.0801859	-0.00393417	0.0127558
0.00790549	-0.0205133	0.187349				-0.00854337	-0.0177062	-0.036186
-0.0716536	-0.0892309	0.0480138				0.0442802	-0.0050341	-0.03783
-0.0209005	0.00346462	0.00782889				-0.0184744	0.0217626	0.0483593
-0.0281013	-0.0146247	0.0596005				-0.0397549	0.00264239	-0.0152091
0.0231781	-0.0135558	-0.0349511				0.0114101	0.0400321	-0.00323162
-0.0219747	-0.0253553	-0.0177699				-0.012671	-0.0347531	-0.0430875
-0.0556293	-0.0415809	0.0934079				0.032667	0.0266965	-0.0554049
-0.0581014	0.0104559	0.00685173				0.0136981	-0.00750096	-0.00334809
-0.00461321	0.0131384	0.0746252				-0.00613634	0.0158716	-0.0238574
-0.016343	-0.0441708	-0.0112582				0.0296435	-0.0082954	-0.000792731
-0.0537108	-0.0275016	0.0594141				0.0477974	0.0232586	-0.0383567
-0.0462803	0.00306692	0.0740813				-0.015648	0.0393615	0.00294817
-0.114335	-0.0698146	0.0183165				0.00738702	0.0120192	0.0282694
-0.0463457	-0.008697	0.0245743				0.0315812	0.0157876	0.00780103
-0.0193248	0.016303	-0.000536357				0.0261557	0.0412173	0.010813
-0.026406	-0.0755831	0.0217649				0.00144198	0.0145438	-0.0136336
-0.021418	-0.00797245	0.118993				0.0974976	-0.029673	-0.0188901
-0.0111177	-0.0765861	-0.0435448				-0.0184763	0.0356387	-0.0160691
0.0329781	0.0142886	-0.0763478				0.00579548	-0.0375467	-0.0537307
0.0230307	0.0177114	0.0754816				0.035675	0.0152348	0.00145188
-0.0448926	0.0544144	0.0933263				0.0245162	-0.0421081	-0.0418388
-0.029972	0.0182184	0.0405131				0.0150549	0.0350011	0.0181243
-0.00694801	0.0175709	-0.000486239				-0.0251059	-4.22698e-06	-0.0168246
0.00381941	0.0270197	-0.036253				0.0506384	-0.00433934	0.0182775
-0.0162738	-0.0938767	-0.0151552				0.053267	0.0503502	-0.0567836
0.0460034	0.033369	0.0142854				0.0123679	0.0350107	0.00931278
0.0292015	-0.0141648	-0.0117878				-0.0204586	-0.0266035	-0.00818604
0.0104742	0.0108712	-0.0273027				0.00352927	-0.0125775	-0.0181571
-0.0176147	0.0228159	-0.00377514				0.021278	-0.000436126	-0.0159411
-0.038453	0.0201891	0.0605683				-0.0121038	-0.012331	-0.0244564
0.0235442	-0.00763949	-0.0392929				-0.0620656	0.017819	0.0222398
0.00543044	-0.0105207	-0.0302816				0.0253326	0.0577166	-0.0278032
-0.00385921	0.0662481	-0.025777				0.0151515	-0.0209339	0.0442209
0.0354589	-0.0388577	-0.0153332				-0.00570855	0.0208026	-0.0172993
-0.0233625	0.0196727	-0.0640099				0.00579856	0.0148058	-0.0335614
-0.0346394	0.0353014	0.0572605				-0.0364395	-0.0149061	0.0548011
-0.0123385	-0.00976403	0.0735542				-0.00853753	-0.0419195	-0.0414856
-0.0335546	-0.00926434	-0.0497505				-0.000106065	-0.0363776	-0.0165623
0.0285749	-0.0202043	-0.0313568				0.0314102	0.00843199	-0.00196859
-0.00459045	-0.0513735	-0.00760104				0.0263758	0.0209528	-0.00489346
-0.0525051	0.0446766	0.0318108				0.0301851	-0.0151986	-0.0379261
-0.024741	0.0268483	0.023287				0.0126491	-0.0491165	-0.009294
0.0202286	0.0393793	0.0532957				0.0311523	-0.0547013	-0.00197132
-0.0446872	0.0129346	0.0608464				0.0361285	0.0111595	-0.0511857
-0.0164955	-0.0487766	-0.0423909				0.0501989	0.036444	-0.0377389
0.0515759	-0.0221656	-0.0336635				-0.0130936	-0.0449703	-0.0622931
0.0381486	-0.0207175	-0.00678391				0.0322772	-0.00176727	0.0122953
0.0211651	-0.00991725	0.0264021				0.0372794	-0.0433621	0.0196726
-0.0296161	-0.000854493	0.0628948				-0.0152164	-0.0201865	-0.0199969
-0.0594241	0.039953	-0.0576687				0.0327832	-0.0515939	-0.0404377
-0.0586519	0.0525977	0.0469555				0.0293817	-0.0108285	-0.000749619
-0.0756994	0.00177689	0.0355333				0.00370531	0.0293203	-0.0166653
-0.00260864	-0.0506685	-0.00868971				0.0237631	0.0303155	0.0130605
0.0222148	0.000444799	0.0188918				0.0225759	-0.000301421	0.0658883
-0.0634286	0.0388477	0.00143242				0.0307253	-0.0152121	-0.0485285
-0.0327672	0.0394231	0.0570615				0.0103795	-0.0325981	0.00929007
-0.0200658	0.0976756	0.106871				-0.0299889	0.00216505	-0.0100133
-0.106851	0.084038	0.00493495				0.0291554	-0.0429076	-0.0268158
-0.00408758	0.0264843	-0.0210807				0.0507795	-0.0227048	-0.0212826
-0.0351241	-0.0242694	-0.000386334				0.0735656	-0.028211	-0.0463942
0.0191212	0.0488373	0.00831828				0.039236	0.0232217	-0.0235192
-0.0074263	0.00737308	-0.0114874				0.00322657	0.000234093	0.0199103
-0.022475	-0.0161512	-0.0086807				0.00905132	-0.0336701	-0.013282
-0.0375039	0.0440926	0.0288391				-0.0227729	0.00595975	-0.0061279
-0.0271338	0.044239	-0.0188682				0.0636836	0.0569828	-0.012968
0.0821488	-0.044053	0.075644				0.00218946	-0.000710577	-0.0217491
-0.0310566	-0.0144258	-0.00267454				-0.0108024	-0.0224969	-0.0412189
0.00311901	-0.044462	0.100165				0.0410981	-0.0382548	-0.0203103
0.0499649	-0.0316544	-0.0061362				-0.022467	0.0329672	0.0183556
-0.00186038	-0.0155056	0.0293935				-0.0125423	-0.0371313	-0.0201226
0.00148929	-0.0873724	-0.0152408				0.0457047	0.0471744	-0.0227744
-0.0124208	-0.0022706	-0.000483115				0.0626247	-0.0209902	-0.0211245
0.00808543	0.0140624	0.12254				0.0215214	-0.0256558	0.0591153
-0.01081	-0.0396218	-0.00635015				0.0413734	-0.0181499	-0.0278114
-0.00486477	-0.00324002	0.0688669				-0.0127857	-0.0287204	-0.0324586
0.01531	0.0581964	-0.0350676				0.014744	-0.012373	-0.0446226
-0.0091905	-0.049506	0.0276307				0.0308858	-0.00430471	-0.0275216
-0.0520144	0.00105744	-0.00331809				0.0680456	-0.0208147	-0.00173834
-0.0163625	-0.0217091	0.0384443				0.0131662	0.00127993	0.0164085
0.0823983	0.034505	0.0479938				0.0191204	-0.0568091	-0.0261071
0.00501104	-0.0202463	0.111444				0.00693202	0.0106258	-0.0571671
-0.0639491	0.0102555	-0.00261315				0.0176058	-0.00920136	0.0118605
-0.0584785	0.0124256	-0.0165728				-0.0154906	0.0417771	-0.0292482
0.0161825	0.042569	0.0542106				-0.0355074	0.00827684	-0.0201779
-0.0212476	0.0675735	0.0964022				0.0249261	0.0153918	-0.0203956
-0.013697	0.0402527	0.0360334				-0.0193493	0.0095568	-0.0070506
0.023037	-0.00422845	0.0552313				0.00176976	0.0246389	-0.0392817
-0.0428828	0.0725258	-0.000464263				0.020672	0.0105502	-0.0157814
0.0226756	-0.0320653	0.0514682				0.0381701	0.0532749	-0.00077033
-0.00215024	0.006276	0.0513349				0.0587002	0.0363345	-0.0364898
-0.0401313	-0.0361584	-0.00156819				0.00420706	-0.0305922	-0.00357241
-0.060768	-0.0527165	0.015148				0.024246	0.0270767	0.0131248
0.00776442	0.0644653	0.00798455				0.00483017	-0.0459428	0.00675284
-0.0356023	-0.0877821	0.0913248				-0.0104865	0.0246063	0.00598444
0.00113926	-0.0277721	0.0360051				0.00418635	2.02021e-05	0.00342804
-0.0053592	-0.0314837	0.0595291				-0.026061	0.00938849	-0.0309277
-0.0170825	0.0393178	-0.0733218				0.0336008	-0.0157861	0.0178718
-0.0436417	-0.0811171	0.031246				0.021724	0.00126914	-0.0268372
-0.00113789	-0.020907	0.111949				0.0300668	-0.0214956	-0.0305899
-0.00674151	0.0445646	0.0115383				-0.0147846	-0.0372758	-0.0362854
0.012876	0.0549924	-0.00399246				-0.00517166	-0.0223854	-0.0429247
0.00824694	0.0365447	0.0823588				0.00756544	-0.0401479	-0.00246505
-0.0631224	-0.0623056	-0.0156911				0.0549322	0.0202494	-0.0330339
-0.0751644	0.0714518	0.0261707				0.0542201	-0.0144031	-0.0288439
-0.0913222	-0.0309399	0.00805764				0.0435367	-0.0114385	-0.043634
0.0406163	0.0282716	0.0328135				0.0451331	0.0142285	-0.0351877
0.0128839	-0.0059862	-0.00702109				0.00201413	-0.0204486	-0.020435
-0.0536995	0.0275363	-0.0211228				0.0338671	-0.0271121	-0.0508054
0.00174866	-0.00488786	-0.122275				0.0247847	0.0197433	0.00172795
-0.0148785	-0.0155869	-0.0396863				-0.0491234	-0.00710935	-0.0370755
-0.0271462	-0.0562776	0.0299629				0.0198993	-0.0171066	-0.0220841
-0.0103646	-0.0715483	-0.00612925				0.031221	0.000113319	-0.00148273
-0.00362367	0.0471043	0.0361767				0.0312867	0.0411704	-0.0554039
-0.0237141	0.0276338	-0.0375459				-0.0052263	0.0137324	-0.02112
-0.0597416	-0.011919	0.112021				-0.0131523	-0.0317329	-0.0489394
-0.099561	-0.0069188	0.00909485				-0.0106323	-0.0269107	-0.016279
-0.0267433	-0.0302546	0.0423726				-0.0118419	-0.0577156	-0.0515844
-0.0791498	0.0501247	-0.0175556				0.00870281	-0.02743	-0.0327822
-0.0268245	-0.00191418	-0.0197248				0.0837904	0.00175017	-0.00172283
0.00825365	-0.00927586	0.0912574				0.0233571	-0.00799682	-0.0616357
-0.106366	0.00127361	-0.0072964				0.0676769	-0.0193908	-0.0600957
-0.0591094	-0.0269994	0.0276802				0.0371791	0.0261626	-0.0889853
-0.0339625	-0.0167513	-0.0354955				0.0116331	-0.0145529	-0.0349203
-0.0414107	0.0248453	-0.0559952				-0.0181899	0.0162961	-0.05295
0.0447996	0.0240848	-0.0147303				0.0178499	-0.00885291	-0.00909586
0.019809	-0.000675552	-0.00217081				-0.0174577	0.0337566	0.0424646
-0.00882176	0.0164376	-0.00371802				0.0338272	0.00252943	-0.0169151
-0.0216733	0.0515809	-0.0146569				0.0432461	-0.0165725	-0.00913963
-0.0864088	0.12245	0.0296821				0.00659399	-0.0797657	-0.0190924
-0.0182002	0.0176335	0.0592034				0.0992447	-0.0312327	-0.0413148
-0.0807882	0.0160879	-0.00291264				0.0354361	0.0239496	-0.0408837
0.0222261	0.0241462	-0.0209761				0.0766836	0.0220271	0.0183998
-0.0751346	0.0261596	0.0177916				0.0192622	-0.0400338	-0.000120061
-0.0796949	0.0262686	-0.056607				0.026583	-0.0336763	-0.0121255
-0.0355429	0.0313016	0.0320227				-0.0189681	-0.00380264	-0.02746
-0.0315415	-0.00696773	-0.039293				0.0723301	-0.0531317	-0.0272454
-6.28789e-05	-0.056348	-0.0359924				0.0704673	-0.0330316	-0.0240358
-0.0645142	0.0696746	0.106576				0.0183153	-0.0116897	0.0214926
-0.0677824	0.0602682	-0.026704				-0.0446999	-0.0338769	-0.035757
0.0707107	0.041573	-0.0191675				0.00571075	0.0784482	0.000869662
-0.0147116	-0.0291599	0.0058862				-0.0573501	0.0285464	-0.0120363
0.0270773	0.0408982	-0.0260226				0.00958607	-0.0232315	-0.0497128
-0.059025	-0.0212265	0.0336641				-0.00363435	0.0118552	-0.0449387
-0.0904425	0.0641554	0.0222197				0.0208356	-0.0129544	-0.0545822
-0.0833185	0.0116115	0.0742765				0.0232819	0.00370903	0.00129659
-0.00677231	0.026999	0.036314				0.0613869	-0.047279	0.0325729
-0.0293977	0.0184166	0.0546677				0.01162	-0.0297906	-0.0647394
0.0239139	-0.0234541	0.100056				0.0202905	0.00757076	-0.0323305
0.0669664	0.00382688	0.0180523				0.0243624	0.0485162	-0.0125161
-0.000327383	0.0587816	-0.0363756				-0.0215751	-0.0653154	0.0266535
-0.0386331	0.00318074	0.0753939				-0.0155954	0.0229062	0.00473176
-0.0636365	0.0716916	-0.0236831				-0.0629432	-0.0347444	-0.0173102
0.0475327	0.0466466	-0.00962289				0.0321772	0.0473078	-0.0269926
0.0345965	-0.00114244	0.0440037				0.000428081	0.00550421	0.002741
-0.0016647	-0.0183177	0.0806226				0.0709475	-0.00175833	0.00817681
-0.0651603	0.0325227	0.012445				0.0292585	-0.0278422	-0.0217841
-0.00567096	0.0384728	0.0262003				0.0105326	0.000442437	-0.0383332
-0.0383248	0.0106213	0.0378854				0.0055615	-0.0121448	-0.0188549
0.0277453	0.00854213	0.0620784				0.0139143	0.0305701	-0.0609829
0.00389862	-0.0180694	0.0396469				0.0126426	-0.036654	0.000120766
-0.0718307	0.0368217	0.0657857				-0.0103065	-0.0149172	-0.0157041
0.0358292	0.0366708	0.16059				0.0623922	0.0741183	0.0041827
-0.00784	0.0837068	0.0473562				0.006	-0.00181823	-0.0048568
0.0451692	0.0427134	0.0486046				-0.0262355	-0.0284432	-0.0116928
-0.0126685	0.0178897	0.0309062				-0.0349829	0.00387569	-0.0165536
-0.00509809	-0.0220376	0.0669582				0.0225073	-0.0170293	0.00141746
-0.00206729	-0.00878632	-0.0426797				-0.0380253	-0.0125636	-0.0383387
0.0454969	0.0240221	0.0531993				-0.0023445	-0.0216025	-0.0305785
-0.0608182	0.0021744	0.0129337				0.0918903	-0.0378414	-0.00473456
-0.0923261	-0.0296349	-0.0111615				-0.0184989	0.0390519	-0.0329364
-0.0133282	0.0176317	0.0264183				0.0723464	-0.0312261	0.0238211
-0.0825528	-0.0197331	0.0368572				0.0568911	-0.0082195	0.0042128
-0.0249926	0.010774	-0.0114421				-0.00584296	0.025414	-0.03601
-0.00690349	0.0085359	0.0758507				-0.0354497	0.0765071	-0.0366544
-0.0196198	-0.0147974	0.0989292				0.0191455	-0.0184146	-0.0495626
0.0227983	-0.031548	-0.00750298				0.0135122	-0.0390575	0.0375426
-0.0333596	0.0029377	-0.0312892				0.0174358	0.0421978	0.0242213
0.0880895	-0.019762	0.027361				0.0207987	-0.0432957	-0.0403631
0.0249761	-0.023346	0.0625764				0.0503494	0.00680583	0.0419849
0.0163193	0.0495376	0.0185477				0.0161581	-0.0114668	-0.0467513
-0.00346012	-0.0515394	0.0826322				-0.0444401	0.0344471	-0.0097833
0.0271287	0.0136222	0.00272498				0.0316154	-0.0152168	-0.0541193
-0.0132388	-0.0208952	0.0744793				0.0085374	0.0132218	0.0137632
-0.00300526	-0.0225817	-0.00255149				0.0394447	0.0138884	-0.0286504
-0.0651655	-0.0582508	0.0401982				0.0506367	-0.0144939	-0.0323881
-0.0726637	0.00100517	-0.0682565				0.0118662	0.043779	-0.0589663
0.0157503	0.0428635	0.0348024				-0.0289832	0.00644569	-0.00935705
-0.0393985	0.00688149	0.0615048				0.0138641	-0.0348789	0.0033747
0.0475846	-0.0205965	0.0308461				0.0362563	0.0393127	0.0166639
-0.055309	0.0606703	0.018729				0.0716129	-0.0255709	-0.0218021
-0.0639703	-0.0168482	0.0427772				-0.0249561	-0.0206379	0.0244779
-0.058253	-0.0319365	0.00601497				0.000937122	0.00496984	0.014362
-0.0204149	0.0138478	-0.0366084				0.0574972	0.0441675	-0.031434
0.0139401	-0.00850562	-0.073488				0.0211376	0.0194475	0.0180051
-0.0453626	0.0468102	0.0640972				-0.0213854	-0.0282031	0.0172169
0.0101101	-0.0486969	0.109804				-0.0158415	-0.029619	-0.00667524
-0.00668337	0.0191053	0.0649413				-0.0470403	-0.0258734	-0.0182008
-0.0864143	-0.0233755	0.00972481				0.0316641	0.0620587	-0.0397553
-0.0581423	-0.013551	0.0728983				0.0424458	-0.0169569	-0.026042
0.0222216	-0.0382497	0.0289029				-0.0341985	0.0314436	-0.0495811
0.00919428	0.0205193	0.111091				-0.00496152	-0.0410659	-0.0417506
0.00759334	-0.000312814	0.059982				0.0298344	-0.0361104	-0.0246131
-0.0206694	0.0134318	-0.00599667				0.000511014	0.0104589	0.0190442
-0.0298093	0.01734	0.0367917				-0.00173886	-0.0386105	-0.00816827
-0.0196118	-0.00673169	0.0240606				0.0046408	-0.00478837	-0.0210094
-0.0565141	0.0570798	0.0894248				0.00494893	-0.000670123	-0.0379344
0.0549962	0.0336003	0.0144773				-0.0296188	0.0237064	0.00162102
0.0816152	-0.0470693	0.0256875				-0.0176047	-0.0406049	0.0129924
-0.0562773	-0.0297446	0.0295121				0.0462513	0.00999242	-0.0489345
-0.0605885	-0.00167973	0.0430329				0.0446918	-0.0206174	-0.0557643
-0.067679	-0.00270542	0.127644				-0.030804	-0.018841	0.00889191
-0.0249335	0.0311554	-0.0108777				-1.02778e-05	0.00060216	0.0337863
-0.0574828	-0.0566261	0.0105509				0.0206032	0.0300564	-0.00945413
-0.058388	0.0460669	0.055969				0.0677565	0.018754	-0.0459697
-0.0034178	0.0444245	-0.0496205				-0.03311	-0.0487229	-0.00579693
-0.0273966	-0.0751616	-0.0059904				0.0378311	-0.0585662	-0.0339391
-0.00200903	-0.0149599	-0.00400596				0.0230291	0.0119027	-0.0479503
0.0271997	-0.00318214	-0.0200067				0.0732641	0.0144144	-0.0404193
0.00720193	-0.0448799	0.00393369				0.0109472	0.0136308	-0.0144196
0.0437269	0.0743676	0.0402012				0.108435	0.0138588	-0.00721182
0.0988465	-0.00549205	0.0595401				0.10071	-0.0413882	-0.0556784
0.0530364	0.139999	0.00602176				0.0789382	-0.0192683	-0.032444
0.0188186	-0.0464553	-0.0170931				0.0273195	-0.0285839	-0.0265567
0.0340371	-0.000176791	-0.0768291				-0.000886241	0.028315	0.00938439
-0.0318227	0.0417843	0.0335463				0.0213751	-0.0316013	-0.0241332
-0.0491065	0.0599623	-0.0668645				-0.0670811	-0.0398305	-0.0333751
-0.0394078	-0.023091	0.0464548				0.0273144	0.00330585	-0.0292748
-0.0484592	-0.0235523	-0.0164194				0.0451668	0.00874931	-0.0372316
0.00824633	0.06326	-0.0130197				-0.00489107	-0.0383444	-0.0243449
0.0121833	0.0150883	-0.0427905				-0.00164121	-0.00159809	-0.0234325
0.0184629	-0.00215723	0.0549721				0.00751358	-0.0152	0.0353013
-0.0862965	0.0528095	0.046965				0.00526398	-0.0442741	-0.0181927
-0.0681091	-0.0673645	0.0456822				0.051794	0.00742473	-0.0578166
-0.0238066	0.0384335	-0.0324816				-0.0290845	0.00799304	-0.0547035
-0.0406836	0.0239932	0.0309313				0.0125569	0.0105407	0.0054718
-0.0408472	0.0256045	-0.0217409				0.0247461	-0.0190484	-0.031036
0.0154755	-0.103645	-0.0491585				-0.0477281	0.00850863	-0.0271912
0.0478719	-0.0148584	0.0906664				0.0155698	-0.0368683	-0.0157806
-0.0560263	-0.0161137	0.050639				0.0732097	-0.0247103	0.012705
-0.0383444	-0.0427699	-0.0291281				0.0229154	-0.000904798	-0.0598619
-0.0154322	0.0251023	0.00228822				-0.00538839	-0.0114427	-0.0290686
0.0444417	0.084717	-0.0271174				-0.0180922	-0.0427698	-0.042255
0.00957028	0.0190444	0.0403127				0.0417502	-0.00404185	0.00278244
-0.0311591	0.0402815	-0.028561				0.00278908	0.0443441	0.00611075
0.0471749	0.0170552	-0.0121315				0.0137386	0.0252635	0.00606791
-0.0686241	0.0538619	0.0104774				-0.0177025	-0.0909322	-0.0448251
-0.0173135	0.0329618	0.0880869				-0.0159492	0.0341291	-0.016606
-0.0345479	0.0927633	-0.000907941				0.0340912	-0.0195063	0.0315252
-0.0159694	-0.0357642	-0.046716				-0.0114848	0.0288054	0.00297162
0.0705046	-0.0134734	0.0204705				0.0226085	-0.00469267	0.000279747
-0.0573206	0.153936	0.0156069				-0.00877785	-0.0329421	-0.0507095
0.0495529	-0.0381942	0.0386879				0.0204898	0.0271678	-0.0411686
-0.0531517	-0.0391239	0.0233705				0.0231579	-0.006006	-0.0526908
0.0316287	0.0498012	-0.0138563				0.00579356	0.0193995	0.0477293
0.0491195	0.0648748	0.137758				-0.0198483	-0.0270147	-0.0484503
0.00988708	-0.036362	0.0702084				-0.010898	0.00945761	-0.0161343
-0.00872695	0.0622968	0.00555146				-0.00512926	-0.0230897	0.0036893
0.0155092	-0.0476939	0.0299411				0.0176296	0.0576807	0.0287178
0.0184229	0.0358544	-0.02212				0.120704	0.024246	-0.00916593
-0.0379696	0.00244327	-0.0625868				0.0500256	-0.0200532	0.0150566
-0.0726309	0.0146634	0.0158867				0.080534	-0.00615062	0.0337334
0.0162832	-0.0365181	0.00288795				-0.0382074	0.0643692	-0.0627455
0.00631455	0.041796	0.0327913				-0.0231215	0.0361924	0.0202399
0.00677236	-0.0249495	-0.00823844				0.0141021	0.014756	-0.0288043
-0.00409608	-0.0630365	0.0303057				-0.0157828	0.00310106	-0.0231816
0.0415897	0.057233	0.0818041				-0.0222227	-0.0157484	-0.0498653
-0.0309067	-0.0128048	-0.00334949				-0.0293063	0.046867	0.00509237
0.116456	0.000761711	-0.0412245				0.0423334	0.00665453	-0.0236589
0.0631123	-0.0325971	0.0810496				0.047414	-0.00218056	-0.0152806
-0.0343713	0.00825669	0.027698				0.00462477	-0.00950953	-0.0327265
-0.0280847	0.0636123	0.0782139				0.104409	-0.0158344	-0.0276551
-0.0607926	0.116382	0.0854349				-0.0357589	-0.00264194	-0.0143848
-0.10342	-0.013551	-0.00873803				0.0342884	-0.0247374	-0.0120282
-0.0433092	-0.0395857	0.000872784				0.0297762	-0.0113984	0.0181716
-0.0264355	-0.0259432	0.00665888				0.0371866	-0.0254547	5.85987e-06
0.010371	-0.0331315	-0.00563964				-0.0167406	0.0021051	0.000103484
-0.00870203	0.0250522	0.0398009				-0.00543207	0.0619139	-0.0274116
-0.0306721	-0.0324469	-0.000908805				0.0502924	0.00433548	0.0455931
0.00120278	0.0771313	0.0218007				0.00908252	0.00217033	0.00891319
-0.0426287	-0.0462073	-0.0286627				0.0496944	-0.0118642	-0.0460065
0.0096286	-0.00867652	-0.0266471				0.0363648	0.0212943	-0.059609
-0.035073	0.00133102	-0.0173042				0.00485592	0.0373782	0.00576314
-0.0624079	-0.0171627	0.0274731				0.0759758	0.015309	-0.00645824
-0.0343204	-0.0323053	0.0932137				-0.0143179	0.0377593	0.0244213
-0.00449919	-0.0482466	0.0261824				-0.00948915	-0.0383544	-0.05822
-0.0182417	0.0390667	-0.0155237				0.0770282	-0.0320225	-0.025696
-0.0152623	0.0968374	0.0686002				0.0474535	-0.0455551	-0.0180983
0.00726717	0.0265174	0.00313505				0.0316012	-0.0216527	-0.0339063
0.0275444	-0.0304201	0.0115281				0.0243271	0.0187666	-0.0200462
-0.0543624	-0.0415744	-0.0437151				-0.0255328	0.128098	0.00933476
-0.0201079	0.00521894	0.116762				0.0717012	-0.0135678	-0.0527407
-0.00758267	0.0104763	0.0297598				0.0494249	-0.0252893	-0.00599062
0.0085889	0.0402198	0.00856638				-0.00564059	0.0323762	-0.00478744
0.0259717	-0.0457848	-0.0474025				0.0427756	0.0888495	-0.0564061
0.0263367	-0.00108588	0.0744606				-0.0166971	0.00694763	0.0488172
0.0173511	0.0112562	0.0219152				0.00123186	-0.00897389	-0.0220235
-0.0158961	0.00647324	-0.034262				0.0277027	-0.0242053	-0.0300163
-0.0264098	0.0179058	-0.0309455				0.00564314	-0.0410584	0.0359767
-0.0300408	0.00399552	-0.033078				-0.00729825	-0.0115385	0.0168241
-0.0040279	0.0172916	0.00330805				-0.0121071	0.00881391	-0.0407963
0.00257003	-0.0637075	0.0623558				-0.0289598	0.0334393	-0.0590512
-0.0263849	0.0630087	-0.00132946				-0.013619	-0.046696	0.0703635
-0.0307697	-0.00155432	0.00787271				0.0394192	0.0129228	-0.00488446
-0.0324591	0.0366008	0.0328322				0.0128225	0.0120876	0.0111822
-0.0750534	0.0333271	0.0223033				0.0506629	-0.0528709	-0.0160047
0.0182929	0.00807616	0.0211747				-0.0305976	-0.00542944	-0.0109334
-0.0386204	0.0707917	0.0269511				0.0178584	-0.00438905	0.00188004
0.00398394	0.0434194	0.0592899				-0.0237574	0.0616761	-0.0346112
-0.00412342	0.0926432	-0.0232825				0.0315918	0.00998232	-0.0668761
0.0958385	0.00325024	0.0344831				-0.0124553	-0.0339818	-0.0783145
-0.0462244	0.00375923	-0.0141671				-0.0272186	-0.0226826	-0.0587279
-0.0250312	-0.0501193	0.0875172				0.0731418	-0.0385024	0.0203715
-0.0660334	-0.0796026	-0.0418498				0.0326153	-0.0435214	-0.00196905
-0.00490559	0.017524	0.0819418				-0.00875682	-0.00314654	-0.0358695
-0.0327978	0.0305028	0.0380794				0.0597159	0.0226269	-0.0329117
-0.0512692	0.00230193	0.0691127				-0.0087464	-0.0317576	-0.0603536
-0.0238697	0.000293469	0.0216234				-0.0215549	-0.028047	0.0394516
0.0558012	-0.0214465	-0.0259869				0.0059985	-0.0238239	-0.0356911
0.0148253	0.055476	0.0541279				0.0086154	-0.0125408	0.0254454
-0.100058	0.0366002	0.0416505				0.0434974	0.00261486	-0.0143205
-0.00798566	0.00760234	0.0438134				-0.0177906	0.0214847	-0.00749982
-0.0217319	-0.0582344	-0.00903753				-0.0176211	0.0265032	-0.0417509
-0.0638935	0.0585482	0.0246178				0.00612836	0.0776515	-0.0156598
0.0846674	0.0517572	-0.0185071				0.061139	0.0470438	-0.0497149
0.0569599	0.0376384	0.022651				-0.0218414	0.0315195	-0.0134441
-0.126913	0.0578446	-0.00109947				0.0106941	-0.0180988	-0.071
-0.00981038	0.00755247	0.0188125				0.0280829	0.0107263	-0.00991565
-0.0139402	-0.0202125	0.0791639				0.0220004	0.0034398	0.0056565
0.00295109	0.0121099	0.0248956				-0.00773073	0.0290128	0.0136505
-0.0320244	-0.0359411	0.0454446				-0.0090148	0.00665836	-0.0754321
0.0827038	-0.0251653	0.0445138				0.013483	-0.0238424	-0.0335815
-0.0298028	-0.0646746	-0.016074				0.0268389	0.0208599	0.00737733
-0.0347828	-0.0190136	0.0124807				-0.0403439	-0.0564445	-0.00137346
-0.0458619	-0.0465271	0.0263838				-0.0302626	-0.0226015	-0.0165411
0.0469715	-0.0967829	0.0334044				-0.00657882	-0.0310139	-0.045687
-0.0284705	-0.0593272	0.0641178				0.0132454	0.037193	-0.00888963
0.0834485	0.0692786	0.0309313				-0.00618828	0.0187953	-0.0261599
-0.017616	-0.0920945	-0.0130175				0.0875977	0.054462	0.00619761
-0.000974549	0.0234393	0.15291				0.0334718	0.00191949	-0.0708418
-0.0553188	-0.0352749	0.00587158				-0.0114538	0.026776	-0.0342363
-0.0617997	-0.0128295	0.125377				-0.00723032	-0.0264619	-0.00127469
0.019225	-0.0243712	0.0157109				-0.00510443	0.0244638	-0.0122564
0.0106319	0.0287985	-0.0142404				0.0462801	-0.0102778	-0.0221948
-0.068027	-0.0429523	0.00529768				0.0651087	-0.0239166	-0.0463623
0.00714856	0.0681042	-0.0231379				-0.00604185	0.0127344	-0.0672538
0.0175057	0.0185815	0.0297447				-0.0355335	0.0330836	-0.00486854
0.0485442	0.0222639	-0.00134686				0.0101922	0.0145169	-0.040321
0.0203774	0.0231372	0.0436077				0.0191803	-0.0262453	-0.0325246
-0.00578311	-0.069683	0.0169598				0.022805	0.0304878	-0.0199334
-0.0138834	0.0414182	0.0421019				0.0131283	0.0528702	-0.00829747
0.00283777	0.0240982	-0.0417577				-0.0512704	0.00277184	-0.0292275
-0.0153964	-0.0062944	-0.0511562				0.0394276	0.0321139	0.0334985
0.0394681	-0.0540523	0.0368431				0.00503341	0.0232756	-0.052786
-0.0531147	-0.0614817	0.0820224				-0.025821	-0.0521103	-0.00226071
0.0441497	0.0776185	-0.00611538				-0.00618446	-0.0483803	0.0163476
-0.079499	-0.0049244	0.103667				0.0533494	0.00917588	-0.0247738
0.00665809	-0.00131785	0.0456506				0.00183293	-0.0251857	-0.0212144
-0.0402303	0.0319398	0.0512485				0.0182451	0.0404462	0.0121805
-7.33955e-05	0.0560152	-0.0470905				-0.0164874	-0.0279079	-0.00534161
-0.0151793	-0.0312357	-0.0313415				0.0543262	0.0228875	-0.0592123
0.0331402	-0.0639587	-0.0316056				-0.0386293	-0.0110391	0.114625
-0.0230611	-0.0289765	-0.00529378				0.0353247	0.0185581	-0.0114007
-0.0569711	0.035584	0.0148236				-0.0216464	-0.00854732	0.0625721
-0.0109874	-0.00893141	0.0422275				-0.0253593	0.00275173	-0.0023678
-0.0247213	0.0655881	0.0750959				-0.0215042	-0.0307211	-0.0166956
-0.0707506	-0.0600908	0.0357549				-0.0183069	-0.0271873	-0.0038386
-0.00369362	-0.0423054	0.0374004				-0.0129932	-0.0101269	-0.0346042
0.0581528	0.0223216	-0.00362491				-0.00839473	0.00886651	-0.0311012
-0.000776926	-0.0498188	0.132286				0.00423785	0.0211296	-0.0152757
-0.0559317	-0.0269019	0.0613882				0.0290852	0.0111995	-0.0115388
0.0273162	0.0450824	0.0135507				-0.00599365	-0.0486978	-0.00381565
0.0671476	0.00053516	-0.0373762				0.0142267	-0.00717638	-0.0715081
0.0506382	-0.0183617	-0.0118408				-0.0070738	0.00297506	-0.0257923
-0.032753	-0.0253285	0.00287924				0.00928007	-0.00761742	-0.00346082
-0.0111025	-0.0917051	0.000271338				0.0394388	-1.55357e-06	-0.0228856
0.0482913	0.152348	0.072177				-0.022285	-2.52707e-05	-0.00380289
0.0292061	-0.0155187	0.0992683				0.011297	-0.00873	-0.0472843
-0.0139146	-0.00724004	0.0316592				-0.0272186	0.0451378	-0.0111412
-0.0552834	-0.0213092	0.0286755				0.015921	0.0285127	-0.0489189
-0.0825698	-0.0541325	-0.0128473				0.0539653	-0.0261654	-0.00253336
-0.00187425	-0.017013	0.0591409				0.0307639	-0.0112549	-0.00440589
0.00769769	0.0388055	0.0861238				0.0156775	-0.0652182	0.0816866
-0.0313615	-0.018276	0.0126664				0.0326229	-0.0136955	0.00158402
0.0553442	0.00925448	0.0530614				0.0254366	-0.0387278	-0.00849079
-0.0870786	0.00795655	0.107239				-0.022639	-0.0433867	-0.0322333
-0.0169537	-0.00572707	0.0653322				-0.0318064	0.0104446	0.00470762
-0.0314282	0.0400617	-0.00682815				0.0897793	0.0144557	0.00208327
0.00881206	0.00946888	0.059217				0.0418303	0.0169997	-0.0263909
-0.0253494	0.026535	0.0520251				0.0421879	-0.0445687	-0.0324282
-0.0646353	-0.0575449	-0.0277862				0.00100198	0.0597493	-0.0207376
0.0213767	-0.015478	-0.0354757				-0.00919807	-0.0610756	-0.00105591
-0.0286761	-0.00940024	0.081274				-0.0174746	0.000321087	-0.0381948
-0.0392849	-0.0079769	0.10603				0.0536579	-0.0382109	-0.0679685
-0.00142067	0.0018533	0.0399998				-0.000211619	-0.0189625	-0.0290929
9.48609e-05	-0.0539261	0.141371				0.0577381	0.00436639	-0.0405663
-0.00730248	0.000506658	-0.0326838				-0.00814746	0.0125419	-0.028055
0.019573	0.0275926	-0.0645749				0.0111509	-0.0399507	-0.0561584
-0.0425238	-0.00381894	0.021162				0.00657483	-0.0283094	-0.0222337
-0.00485838	-0.0184893	0.100797				0.0167627	0.045524	-0.010342
0.0136385	0.0532579	-0.0205808				0.0137007	0.0153562	0.0428752
0.0145058	0.0395741	-0.0638695				0.0651358	-0.0522352	-0.0226298
-0.0374169	0.00399974	0.0373042				0.0253737	0.0149355	-0.0754458
-0.0823894	0.0339923	0.130263				0.0134671	0.0332299	-0.0148148
0.00965576	-0.0247579	0.0180501				0.0106679	0.0217186	-0.0139413
-0.0114679	0.129007	0.0475335				0.0153069	-0.0284383	-0.0560177
-0.0367709	-0.0305932	0.0423661				0.0992658	-0.0186325	0.0297602
-0.0276095	-0.00677287	0.000758338				0.0258644	0.0190355	-0.0513677
-0.0286453	-0.0437498	0.0115137				-0.0237059	-0.015497	0.0474374
0.0240756	0.0476227	-0.0129535				-0.00409569	-0.0369324	0.0523285
-0.0373691	-0.022462	0.041201				-0.0464667	0.022872	-0.0699433
-0.0535472	-0.00572547	0.00568705				0.0794103	0.0466785	0.00347435
-0.0174716	0.0327628	0.021318				0.0294346	0.0411983	0.000805565
-0.0169978	0.0119892	0.0426071				0.0210248	-0.016985	-0.0495715
0.0261236	0.0261796	0.0324912				-0.00937375	0.00431722	0.00896778
-0.043439	0.00816152	0.00959899				0.059789	0.0202741	-0.0276929
0.00911285	-0.00991036	0.0752118				0.0726096	-0.0318153	-0.0147722
-0.0554459	-0.0564279	0.039089				-0.051956	-0.00816102	-0.0258884
0.0276153	0.00576679	-0.0398398				0.000119674	0.0022118	0.00384709
-0.010164	0.00561677	-0.0100432				0.0349977	0.00695587	-0.0355842
-0.00346729	0.0303439	0.0225947				0.0108107	-0.0100613	0.0102286
-0.0790386	-0.0606838	0.0116471				0.0286505	-0.0210678	-0.0110955
0.0754464	0.0289316	0.075962				0.0235302	-0.0233826	0.0118339
-0.0273305	-0.12043	-0.00569752				0.0253196	0.0314388	-0.0287933
0.0461819	-0.0121712	0.0233445				-0.000995462	0.0641227	-0.0457906
0.00289612	-0.0398192	0.0938309				-0.00340746	-0.0128228	-0.0362377
-0.0311092	0.00217086	-0.00923505				-0.031284	-0.0239509	-0.0361334
-0.0114718	0.0378853	-0.000199196				0.0182361	-0.0266339	-0.0166644
-0.0715975	-0.032533	-0.0876278				0.0249646	0.0486189	-0.0227073
-0.0549635	-0.0134024	-0.0315072				0.00470137	-0.0343662	-0.0523571
-0.0992773	-0.0266344	-0.00238427				0.00608028	-0.00424084	0.00438302
-0.0838651	-0.0122175	-0.0556486				-0.0245958	-0.0100525	-0.0334757
-0.058325	-0.0548426	0.0127029				0.0494926	-0.0109995	-0.068497
-0.00681858	-0.0430456	-0.0445926				0.0255684	0.0260007	-0.044403
0.0219917	0.0105032	0.0647245				-0.0171525	0.0046569	0.0357833
-0.0208389	-0.0149945	-0.0302205				0.0545476	-0.0391133	-0.0240024
-0.024714	0.037723	0.0152608				0.0433879	-0.0402266	-0.00133284
0.0267677	0.0471382	0.068857				-0.00898791	-0.00150976	0.0323473
-0.00426477	-0.000411812	0.0861343				-0.0284123	0.0494266	-0.0111255
-0.0290402	-0.0340374	0.040324				0.0140233	0.0442081	-0.0264252
0.0108064	-0.0596198	-0.0476697				-0.0110947	0.0773367	-0.0390444
0.00489179	0.030159	0.0360584				0.0198631	-0.0170516	0.0207098
-0.00432459	0.0886633	0.0881383				-0.0122418	-0.0469269	0.000991783
-0.000949176	-0.0649566	-0.010638				0.0776073	0.0117156	-0.0697629
-0.0305212	-0.0178712	0.0187591				0.0175762	-0.0191388	-0.011604
-0.0528241	-0.0262805	-0.00626286				0.0640336	-0.0368987	-0.010151
-0.0504496	-0.00920458	-0.0389069				0.00478933	0.0250068	-0.00172386
-0.00169605	-0.0331212	0.0750406				0.0211327	-0.00616165	0.0772395
-0.0308907	0.033198	-0.0540088				0.0201616	-0.00937368	0.0109377
-0.0127488	-0.0712751	0.0232923				-0.000303839	-0.021842	-0.0655943
0.00149464	0.066144	-0.0158519				0.00227135	-0.0182664	-0.0482626
-0.0240621	-0.00759633	-0.0147408				0.0441823	-0.0850212	-0.0206633
0.0279165	0.014988	0.00188775				0.0401355	-0.0174205	-0.00625674
0.00453379	0.0113244	0.0597376				0.0398988	-0.00249826	-0.00706191
0.046319	-0.0645233	-0.00662087				0.0200427	0.0134262	-0.0248164
-0.0156986	-0.0100263	-0.0197608				0.0492816	0.0168773	-0.0412244
0.00684196	0.0418486	0.0267091				-0.0160381	-0.0045115	-0.0378799
-0.0171069	0.000306663	0.0449019				-0.0055534	0.00496523	-0.0394648
-0.0261129	-0.0522526	-0.049955				0.0234253	-0.0483725	-0.0106699
-0.0486071	0.0321395	-0.0119346				0.0357007	-0.0638996	-0.0545692
0.0138576	-0.0110498	0.087738				0.045618	-0.0211189	0.0111355
0.0479402	0.0507046	0.0118846				-0.0157552	0.0359971	0.0228004
-0.0584273	-0.0472932	0.0231913				0.014198	0.0101637	-0.0327601
-0.0381252	0.0278611	-0.0113115				-0.0711963	-0.0146945	-0.0140671
-0.090709	0.032803	-0.0639274				-0.0666865	0.0473952	-0.0637717
-0.0606979	0.0355127	-0.0297487				0.0142181	-0.000367432	-0.0151574
0.0170383	0.0389068	0.0431577				0.0122013	0.0335774	-0.0104877
-0.0366674	-0.0633848	0.0202513				0.0785411	0.0641688	0.0110133
0.0179094	0.00602816	0.0472123				-0.00850404	-0.0473868	-0.0482607
0.049324	-0.0231708	0.0384625				-0.0263482	0.0275483	-0.0466623
-0.0192291	-0.00490026	0.0985833				0.0361986	-0.027088	-0.0234862
-0.0467604	0.0371106	0.0631494				0.0189604	-0.00803764	-0.0323232
-0.0200009	-0.101199	-0.0302465				0.0148993	0.0441838	-0.0194229
-0.07498	0.108044	0.0593793				0.0768711	-0.0723201	-0.0152632
-0.0526138	0.06304	0.0546586				0.0870027	0.00667345	-0.0201854
-0.0418094	0.0478315	0.0641998				-0.0273003	-0.0450425	-0.052718
-0.0392016	0.0717785	0.0173776				-0.0302201	-0.0555338	-0.0272161
-0.0375171	0.0335623	0.0476054				0.00986683	-0.0126932	0.02175
-0.0318554	-0.0294655	0.0578293				0.029147	-0.0439591	-0.00732627
-0.023817	0.0456052	0.0433869				-0.0137563	0.00885183	-0.0383069
-0.0529878	-0.0574502	-0.000213423				0.0454726	-0.0319706	0.0408958
0.0808168	-0.000457369	0.0817389				0.0366435	-0.0359567	-0.0163381
-0.0413178	-0.0185542	0.0414013				-0.00636135	0.00346628	0.0456535
0.00475507	-0.0628001	0.017009				0.0301151	-0.0195377	0.00962889
0.00284915	0.0182796	-0.037849				0.00910015	-0.00625128	0.0170426
-0.0144246	-0.0154913	0.0693282				0.0390407	0.0144543	0.0564883
-0.0147818	0.0474297	-0.0133735				0.0503737	-0.000499935	-0.0128924
0.0164085	-0.0158415	0.0344832				0.0263467	0.00968996	-0.00229081
-0.0376027	-0.0841518	0.0904487				-0.0287258	-0.00674363	0.0141341
-0.00589725	-0.0229472	-0.00404101				0.00589588	-0.0085381	0.0157553
0.0200957	0.0253792	-0.00904561				-0.00795902	-0.00965622	-0.0154723
-0.0135493	0.0341095	0.0512125				0.0163667	-0.0386639	-0.0200824
0.060397	-0.0128108	-0.0186549				-0.0140048	0.0241104	-0.0686086
-0.054269	0.0305789	0.0596527				-0.0210172	0.0369654	-0.0278704
-0.0440904	0.0765542	-0.0141688				-0.0180344	-0.0457449	0.0256602
0.0208797	0.0351154	0.0582632				0.00943689	0.0205213	-0.0120381
-0.0260401	-0.0092682	0.0171335				0.0284025	-0.0287369	-0.0465577
-0.0464464	-0.0130347	0.0490772				0.0813826	0.0584466	-0.0500593
0.00882368	0.057002	0.0480314				-0.0161801	0.00160864	0.000233712
-0.0102154	0.021331	0.0102701				-0.0209569	0.0283588	0.0457314
0.0320196	-0.0209376	0.0481398				0.00457253	0.0687655	-0.0158848
-0.0617368	0.0631354	-0.00789695				-0.00368042	-0.0272111	-0.0206581
-0.0602421	-0.00700282	0.0733804				0.0370789	-0.0331394	-0.00193391
-0.00229787	0.0487821	-0.0156314				-0.0287929	-0.00914672	0.0113977
-0.0582013	0.0330002	0.0190787				0.0566172	-0.0643457	-0.0226807
-0.0736579	0.0229837	0.0582714				0.0453188	0.0271433	-0.0107349
0.113706	0.0444675	-0.042456				0.0285041	0.0123506	-0.0110904
-0.0370794	-0.0282075	-0.0766558				0.0376046	-0.0105248	-0.0113465
0.00601002	0.0111076	-0.0422353				0.0440851	0.00202023	-0.00641655
-0.0146709	-0.01957	-0.0299286				0.0409203	-0.0356054	-0.0388542
-0.0120277	-0.0952908	-0.0328755				-0.0456837	-0.0254116	-0.0677853
-0.029298	-0.0174862	-0.0405389				0.000780866	0.0168244	0.022923
-0.0145331	-0.0501052	-0.0194726				0.049005	-0.00279995	0.0400231
0.0145958	0.0230029	0.0232683				0.0358296	-0.0176323	-0.0106386
-0.0153359	0.022918	0.0655106				0.0388454	0.0351634	0.00270452
-0.0433809	0.038851	0.0292237				-0.0675111	-0.050987	-0.0348547
0.00111951	0.0293818	-0.0117301				0.0361219	-0.0230878	-0.0296167
-0.0479164	-0.00174369	-0.0123014				0.0459768	0.0458141	-0.0339937
-0.0840207	0.0705571	-0.019054				-0.0043998	0.00726539	-0.0619538
-0.0148411	0.0127715	0.0224874				0.0259197	0.0175976	-0.0279882
0.0199493	0.00766202	-0.0865276				0.00186927	-0.0250448	-0.0202959
-0.105696	-0.0238343	-0.0185013				0.0531956	0.0238093	0.044675
0.00651032	-0.053399	0.0211839				0.0480074	-0.0341251	-0.00184212
0.0258964	0.0564617	0.041966				-0.0429643	0.00908185	-0.0390564
-0.0574037	0.0295773	-0.0317558				0.00344867	0.0391293	-0.0243682
-0.00865541	-0.0571706	0.0818202				0.0347799	-0.0106711	0.00320306
-0.0220736	0.087731	0.033475				0.0261763	0.00250776	-0.00556644
-0.036534	0.0101964	0.0450897				-0.019297	-0.00497285	-0.0630259
0.0716897	-0.00856709	0.00551473				0.00835847	-0.016766	0.0008376
-0.044947	0.0487662	0.0223011				0.0913078	-0.0142173	-0.0302288
-0.0700374	0.0133556	0.0196787				0.0901979	-0.00418096	-0.0244179
0.025687	-0.0304692	0.0619728				-0.0120725	-0.00194583	-0.0708203
-0.0245067	-0.0560419	0.0320512				-0.0228557	0.0180226	-0.0374892
0.0333355	-0.0408227	0.0376592				0.0234645	0.008693	-0.0079971
0.0136174	-0.0754658	0.0547599				-0.0137556	0.0165705	-0.017348
-0.00347524	-0.0445671	0.073968				0.0260759	-0.012138	-0.00109362
-0.0264084	0.0206752	0.0605549				0.0661919	-0.0129257	-0.047941
-0.0178837	-0.0273021	0.0621452				-0.0130629	0.0510199	-0.00424369
0.0741688	0.0935308	0.0528915				0.0298949	0.00041277	-0.0375306
-0.0437573	0.00282967	-0.026176				-0.0331679	0.0520449	0.0117953
-0.0776824	0.061695	0.12322				0.0397062	0.0211773	-0.0501245
-0.00911665	0.0571946	-0.038147				-0.0257474	-0.0324703	-0.0408506
-0.0223826	0.0334278	-0.0435932				-0.047373	0.0859796	0.0474043
-0.0140804	-0.0293719	0.0445771				0.0450108	0.0473574	-0.0568198
0.0400364	-0.048564	0.110144				0.0444487	0.0275498	0.00984558
0.00452346	-0.0113462	0.00258303				0.0141592	-0.03518	-0.0104145
-0.0665181	0.0702182	0.0422935				-0.0352571	-0.0569549	-0.0399702
-0.0205945	0.037739	0.0298664				0.0373708	-0.0269005	-0.019199
-0.0616956	0.0071177	-0.00953926				0.103204	0.000145591	-0.0118592
-0.0881566	-0.014938	-0.00754235				0.00355322	-0.00813475	-0.0228251
-0.0209489	0.0177629	0.052445				0.0427376	-0.00644136	-0.0637863
9.98544e-05	0.00650612	-0.0165266				-0.00329441	-0.0207601	-0.0257788
0.0233293	-0.121413	0.013449				-0.065659	0.056717	-0.0181772
0.074643	0.0272559	0.03206				-0.00517108	0.00259883	-0.0420414
0.0295516	-0.0651027	0.0732713				0.027174	-0.00665362	-0.0653766
-0.00563012	-0.0737134	-0.0526678				0.0413536	0.0479437	-0.0482416
-0.0625465	-0.0523159	-0.0519476				-0.00366799	-0.0117523	0.0261444
-0.0343944	-0.00725632	-0.013357				0.00440672	-0.0164756	-0.021366
0.0631356	-0.071644	0.0420824				0.0419962	-0.0164279	0.0138964
0.0519229	-0.0346314	0.0428189				0.0565985	-0.0470359	0.0291874
-0.0789678	0.0154645	0.0560432				0.0509705	-0.000651594	-0.0233687
-0.0520882	-0.0141409	0.0523601				-0.0122172	-0.0446765	-0.0419226
-0.0187635	-0.0229517	-0.016277				0.0018792	0.0369167	-0.0231316
0.00900575	0.0299849	0.0882484				0.0284231	-0.0118164	-0.0522545
-0.0991854	-0.0432398	-0.0485338				-0.0389755	-0.0264025	0.0247152
-0.018153	0.0792365	0.0413895				-0.0323334	0.00843272	0.0589875
0.00736372	0.0181508	0.0898978				-0.034352	-0.0211754	-0.0155269
-0.0406578	0.102679	0.0644175				-0.00682651	-0.0293903	-0.0305668
-0.0883902	0.0455818	-0.087069				0.000915792	-0.0299666	-0.0148481
-0.0087163	-0.0386712	0.065527				0.0552193	0.0357084	-0.0227029
-0.063608	0.0860791	-0.0183136				0.0564981	0.00838855	-0.06594
0.0740474	-0.0282263	0.00706862				0.0189358	-0.0135104	0.0398023
0.0406136	0.00418322	0.0683113				0.0405735	-0.0304716	0.0798256
-0.046594	-0.0644679	0.128387				0.0331933	-0.0300459	0.00507724
0.00733673	0.0619918	0.11361				0.015422	0.00981556	0.0343249
-0.0594081	0.0185507	0.0955879				0.0440236	-0.0766183	0.0267972
0.0293463	0.0141151	0.0704162				-0.0405601	-0.0373112	-0.0195793
-0.0811745	-0.0193328	0.0300533				0.0321081	-0.0477323	-0.00650784
0.0138027	0.000603672	0.00546033				-0.0109812	-0.0200126	0.0277142
-0.0616531	-0.048941	0.0440034				-0.018686	-0.0258933	-0.00677665
0.0197348	-0.0482429	0.0150699				0.00908948	-0.00182755	-0.0039841
-0.060765	-0.0334235	0.00115184				0.0370064	-0.0187895	-0.0196298
-0.0160892	0.048208	-0.0272015				-0.0131895	-0.0169341	-0.0152678
0.0944225	-0.00501275	-0.00618408				-0.0214748	-0.0106973	0.0381736
0.0284257	-0.043257	0.0155812				0.0519986	-0.0299953	-0.0185942
0.0755526	-0.00477209	0.00980618				0.00497065	-0.00643704	-0.0487193
-0.0462805	-0.00195442	0.0216582				0.00105392	0.0143589	-0.0333905
0.0616125	-0.0418898	0.0839843				0.0120715	0.010764	-0.055186
0.0277535	0.0360856	0.0287796				0.0470048	-0.028644	-0.0145737
0.0887695	-0.0161569	-0.0151167				0.0114517	-0.0704124	-0.024098
0.0176592	0.0651605	-0.0213499				0.0153195	-0.00474084	-0.0100595
0.0238464	-0.0103833	-0.0692174				0.0382402	0.0109591	0.0146572
0.0067169	-0.0474032	0.0796123				-0.0285318	-0.00616289	-0.0537496
-0.0145731	-0.0215714	-0.0163644				0.00239152	-0.016276	-0.0430204
0.0196376	-0.0204016	0.0619962				0.0219224	0.0479925	-0.0267428
-0.0239928	0.0281996	-0.00204069				0.0462436	0.00975301	0.0306901
0.00090273	0.0108727	0.0322055				0.0400927	-0.0661021	0.0297201
0.0256837	-0.0238266	-0.0250007				0.0169408	-0.00386422	0.0715182
-0.0790367	-0.0335403	0.0557461				0.0587867	0.0260873	-0.0370432
-0.00660367	-0.0428231	0.0168834				-0.0519494	0.0519733	-0.0196037
-0.0411384	0.0698943	0.187977				-0.0157107	-0.00600752	0.0162201
-0.0453075	0.0959579	0.0466076				0.0339693	-0.0181088	0.0227556
0.0470909	-0.0779465	0.0345133				0.0216407	0.0319698	0.0570163
-0.0241043	-0.0505661	0.0704792				0.0228378	0.00304375	-0.0755199
0.0491836	0.0659768	0.0732106				0.0100605	0.0302436	0.0208504
0.00505276	0.0155719	-0.0232519				0.0444138	-0.0424449	-0.0218973
0.00234316	0.0222833	0.0076739				0.0730061	-0.0232849	-0.0137555
-0.064078	-0.00584201	-0.000211968				0.0534334	-0.0357827	-0.0147131
0.0123194	-0.0073752	-0.0538587				0.0328816	0.00720992	0.0192867
-0.0474369	0.0986388	0.000658589				0.00704371	-0.00617629	-0.0135178
-0.00265152	-0.003229	0.0423557				0.0380548	-0.042755	-0.0357754
-0.0228848	0.0328076	0.0331705				-0.00724347	-0.00361333	-0.0622105
-0.0492548	-0.00672659	-0.069001				0.0285172	-0.0664251	0.000738736
0.015655	0.15251	0.048025				-0.00993474	-0.0102177	-0.0262933
-0.043643	0.0947905	0.0449261				-0.00577647	-0.0112501	-0.0245547
-0.0382751	-0.0216452	0.0451359				-0.0312539	-0.00931556	0.0174283
0.0800151	-0.0245912	0.0236702				-0.0157521	-0.0443759	0.0223057
-0.0550268	0.052959	0.0936832				0.0837775	-0.0180105	-0.0414328
0.015452	0.0162307	-0.0590222				0.0469136	0.00123035	0.0485002
-0.0582265	0.00252398	0.0464936				-0.0320688	-0.0432056	0.00529906
-0.0213471	-0.0100525	-0.0506361				0.0277359	0.00916347	0.0130376
-0.000906105	0.0203948	0.0179554				0.0426909	-0.0337693	0.00957115
-0.046808	0.0154313	-0.00652166				0.0375506	0.012353	-0.0515667
-0.0231808	0.036779	0.132733				-0.0137835	-0.0253064	-0.0279212
-0.0653148	0.0225122	0.0822276				-0.00768686	-0.0272945	-0.034544
0.0255915	0.121298	-0.0641764				0.00860871	0.00464764	-0.0149925
0.0501562	0.00368679	0.030413				0.0147899	0.0590567	-0.0362838
0.028596	-0.0371195	0.0450622				-0.0149687	0.0377084	0.00275699
-0.0120532	-0.0462673	0.0016478				0.0502813	0.037336	-0.0552558
-0.0111084	-0.0108866	-0.0058878				-0.0231544	0.0104777	0.00735924
-0.0119901	0.00118902	0.00860975				0.0132178	0.0203567	0.00454712
0.0432185	-0.0522729	0.028				-0.00687373	-0.0185295	0.00864978
0.0221499	0.0427601	0.049269				0.0370557	-0.00630133	-0.0497858
-0.111852	0.0431005	0.0855724				0.0111215	-0.0279346	-0.0265531
-0.0600195	-0.00532278	-0.0291994				0.0277169	-0.00505237	0.00886053
-0.0101368	0.050058	0.0226263				-0.019732	0.0491924	-0.0415219
0.0117635	0.0134947	0.0131897				0.0277308	-0.0369217	-0.0148006
0.0230363	0.071941	0.0692189				-0.00969169	-0.0218336	0.0154439
0.0187781	0.00706478	0.0576953				0.00666491	0.00174916	-0.0193955
0.0549312	0.00423839	0.021374				-0.019615	-0.012583	0.0101251
-0.0232987	-0.00625922	-0.048871				0.0476458	0.00373675	0.00143348
-0.0176663	-0.0344104	0.00883841				-0.000416029	0.0142677	-0.00770974
0.0176914	0.0472415	0.0795013				0.0495485	-0.0256122	-0.0245923
-0.0224469	0.0168641	-0.0130553				-0.0189485	-0.0571495	-0.0366049
0.043795	0.0237218	-0.00564073				-0.0535317	-0.0115777	0.0259824
-0.0252336	-0.0213235	0.0694831				0.00116801	-0.0612496	-0.0117062
0.00209028	-0.0148089	0.0150399				-0.0326505	0.012219	-0.00876857
-0.0200047	-0.0635741	0.0655566				0.0816476	-0.0316323	-0.00357577
-0.00426988	0.00600208	-0.041364				0.0131631	-0.0208909	0.00546404
-0.000628574	0.0424071	0.0118644				0.0302229	0.0194565	-0.0142749
0.0256646	-0.00933613	0.0877281				-0.017592	-0.00566054	-0.0216461
-0.0783452	0.0573585	-0.014123				0.0187146	0.0569352	-0.00892123
-0.0793167	0.062441	-0.00497698				-0.0193764	-0.0211504	-0.0207488
0.00405165	0.00609231	-0.0024323				0.0349553	-0.00918765	-0.0316292
-0.0341406	-0.0807395	0.0305819				0.0440816	0.00801299	0.0549205
-0.0180114	-0.00863701	0.00704981				-0.0148868	-0.0328543	-0.00552211
0.0562222	0.0499781	0.0120103				-0.0520731	0.018073	-0.0388891
-0.0375533	-0.00610104	0.0980472				-0.000495392	-0.0027412	-0.048896
-0.00524257	0.0252681	-0.0166245				0.0427767	0.0110597	-0.0138706
-0.0143295	-0.0471497	0.0397552				0.0104946	0.0114078	-0.0452404
-0.0929099	0.0514991	0.0678052				0.0352215	0.027523	-0.0116889
-0.0246823	0.0642731	0.0079385				0.00424368	-0.0527723	-0.0532856
-0.0762549	0.0319101	-0.00271539				-0.00204936	-0.0160348	0.00245765
0.0211978	0.108502	0.0102936				-0.0257617	0.0187826	-0.0346319
-0.0394621	0.011042	0.0219632				-0.00507171	0.0254249	-0.0677057
-0.0695454	-0.0410384	-0.00634588				0.0577234	-0.0277842	0.0605938
-0.0647375	0.106392	-0.00752828				0.0111789	0.0143154	-0.0259689
0.0166868	0.170747	-0.031317				-0.0110139	-0.0417309	-0.0188385
-0.0334652	0.135029	0.00801332				-0.019443	-0.00211031	-0.0642802
0.0444174	0.0136129	0.080437				-0.0129049	-0.00230493	0.0136626
-0.0545901	-0.0119576	-0.0381723				0.0842783	-0.0101294	-0.030487
-0.0529565	0.00141307	0.0901335				0.0142091	0.0911141	-0.0615483
-9.28724e-05	-0.0167291	0.061596				0.0350226	-0.0395775	0.0040321
-0.084975	0.0327516	-0.0190596				0.0625019	0.0024402	-0.0385235
-0.0415852	0.0221537	0.000652016				0.0323819	-0.0303767	-0.0140473
-0.0265204	-0.0406764	-0.0328324				0.0500482	0.0250768	0.00391893
-0.0259301	0.0732047	0.0185541				-0.0503563	-0.00903946	0.00896813
-0.00839545	0.0746648	0.00595317				0.0173615	-0.0441834	-0.0584326
-0.0206634	-0.0417983	0.0265242				0.00545141	-0.0505409	-0.00722976
0.042946	-0.00140247	0.0761542				0.0592273	0.0062255	-0.0462431
-0.00345467	0.0889282	0.0713272				0.0106389	-0.00946892	-0.0695824
-0.0329087	0.00318276	0.0327225				0.0041921	-0.0326766	0.0431018
-0.0101898	0.0920964	0.0249912				-0.0203345	-0.0284558	0.0204663
0.0469532	-0.00845916	0.0747393				0.0688088	0.0266697	0.00251606
0.0301884	-0.00756012	0.0519809				0.0201346	-0.0172875	0.0233137
-0.0392177	0.000579053	0.028912				-0.00158892	0.0319374	-0.0624186
0.0565102	0.0674282	0.0798685				-0.0123762	-0.0126476	-0.00349221
0.0125629	-0.0330708	0.0308959				-0.0331075	0.0084557	-0.0464168
-0.043318	0.0673665	0.105912				-0.00642202	-0.00471085	0.0098127
-0.000250226	0.0152361	0.0114767				-0.00520156	0.0111723	-0.0468985
-0.0147434	-0.026566	0.0980002				-0.00704109	-0.0429039	-0.010737
0.0606806	-0.0171751	0.103357				0.042688	0.0132058	-0.0463353
0.0684649	0.0469473	0.0753718				0.00656578	-0.0483201	-0.0166446
-0.00391163	0.00558234	0.02143				0.0152921	-0.0038019	0.0100043
-0.0212951	-0.0301653	0.0488733				0.0423757	0.0400503	0.0399524
-0.0137796	0.049315	-0.00396921				-0.0596287	0.0195215	-0.0775576
0.00386858	0.04699	0.00321648				-0.0356736	-0.00172976	0.0197513
-0.0536516	-0.0483381	0.11684				0.0246343	-0.0381799	-0.0321432
-0.0547199	0.001936	0.0762506				0.00415173	-0.0556591	-0.0166086
0.00406905	-0.0112188	-0.0399313				0.0206605	-0.0289738	0.0270087
-0.039591	0.0240176	0.00588727				-0.0370149	-0.00389726	-0.040099
0.112352	0.0197554	-0.000722924				0.00405503	-0.0246015	0.0463696
-0.0324391	0.0217811	-0.0264225				0.030757	0.0135747	0.0118122
0.00898001	-0.00414397	0.0862653				0.00911049	-0.00935353	-0.0252438
0.065926	-0.0281493	0.0250389				0.00725809	0.0368482	-0.0186883
-0.00605207	0.0784713	0.0332385				0.00932498	0.0122737	-0.0195083
0.0115899	-0.0149709	0.0380046				-0.00421207	0.00538271	0.00391689
0.00367631	-0.0252515	0.030945				0.0236906	-0.00894386	0.0163878
-0.016196	0.0140506	-0.019689				0.0323972	0.0261433	-0.0131511
-0.00699197	0.0057237	0.153575				0.0139427	0.00194922	-0.0218435
0.0512065	-0.0103105	0.0893534				0.00435457	-0.0187735	0.0411786
-0.137379	0.0201363	0.00360175				0.0800905	0.0658076	0.0579499
0.00107281	0.0105711	-0.0305435				0.0204023	0.0144547	-0.0523108
-0.0157106	0.0279821	-0.00875564				0.00560327	0.019825	0.00959192
-0.0442758	0.108036	0.0677641				0.0424661	-0.0450831	0.000743538
-0.0464126	-0.0355438	-0.00773893				0.0374375	0.0418837	-0.0291469
-0.0786735	0.0272673	0.00749513				-0.0223516	0.0232032	0.000488087
-0.0680778	0.0641174	0.03218				-0.0111634	-0.0327565	-0.0105937
0.017079	0.0486272	0.0482685				0.0222993	-0.00828057	-0.0177583
0.0684214	-0.0205696	0.0405941				0.049379	0.0411373	-0.0443614
0.0347195	-0.00459221	0.0241268				-0.0111409	-0.0294063	-0.0243401
-0.0429361	-0.0418583	-0.00519723				0.0521834	-0.0319446	0.00375299
-0.0149195	-0.0614621	0.0531146				0.00570797	0.0305681	-0.0202416
-0.0184933	0.0189808	0.0953814				-0.0359743	0.0171524	-0.00317179
-0.0885022	0.0293448	0.0705297				0.00535844	-0.0309439	-0.0250366
0.00547931	-0.0443061	-0.0188688				0.0468163	-0.0137938	0.0278642
-0.0274171	0.014242	0.0297551				-0.0066331	-0.0240453	-0.00720901
-0.024245	0.0382297	0.0859443				0.030934	-0.0477404	-0.0162414
-0.0209521	0.0131031	0.0507269				0.0130521	-0.00522979	-0.0437921
-0.0146978	-0.00623313	0.0145199				-0.00995524	-0.00179946	0.00775487
-0.0114481	0.008414	0.0358968				0.00743885	-0.00572371	-0.0208455
-0.0418884	-0.00102056	0.0767999				0.0120873	-0.0130365	-0.0142632
0.0717066	-0.0233582	0.0683784				-0.0609802	0.0143392	0.0158512
-0.0754048	-0.0201864	-0.0012402				-0.0202944	-0.0314944	-0.076028
-0.025305	0.00500058	0.105239				0.03071	-0.00944169	0.0092298
0.0134084	0.054638	0.00370844				-0.0253379	-0.0741701	-0.0499842
-0.0284102	0.0143835	0.0337859				0.0346465	-0.00576008	-0.0633314
-0.0718695	0.0539033	0.0103194				0.016949	-0.0153858	-0.0419673
-0.00568776	0.0226436	0.00901471				0.0758866	0.00978432	-0.0924017
-0.0639421	0.0661747	0.0356069				0.0199647	-0.0332157	-0.00339361
0.00196226	0.0366837	0.00251917				-0.0193647	0.0206103	-0.0540067
-0.0405857	0.058003	0.000655185				-0.0314165	-0.0208691	0.0287256
0.0697931	0.0273748	-0.0155747				-0.0158538	0.0184298	-0.0335138
-0.0248049	0.017865	-0.0243329				0.0326653	-0.0191086	-0.00147425
-0.0447607	-0.0180256	0.0545182				0.0138992	-0.0112842	-0.000148608
-0.0818708	-0.0774362	0.0240506				0.0159583	0.0178976	-0.065315
0.0148466	-0.0253419	0.0193649				0.00545587	0.0330505	0.0166202
0.0300685	0.0616651	0.0150696				0.0220996	0.0117355	0.00610474
0.00811263	-0.00515286	-0.030264				0.025047	-0.00552605	-0.0177046
0.0193129	-0.0404635	-0.0109558				-0.00111261	-0.0244988	-0.0399379
-0.00239726	0.00290695	0.0959826				0.0212516	0.0115878	-0.0425009
0.0685225	-0.02861	-0.0151595				-0.0364361	-0.0412352	0.0301106
-0.110235	0.106775	0.0705622				0.00114269	-0.0338681	0.0271815
-0.0369052	-0.023089	-0.0358931				0.0395029	-0.00497495	-0.00584586
-0.0727457	0.055576	0.0190342				0.0210674	-0.0219476	0.0249959
-0.0638877	0.0225041	-0.0541365				0.00550538	0.0207175	-0.0378241
-0.0102464	0.0166209	0.0130711				0.0505517	-0.00552052	-0.0307654
-0.0124308	0.00550548	0.000979029				-0.00621064	-0.0146854	0.0181383
0.0113174	-0.0347676	0.0756321				0.0534362	-0.0278251	-0.0403512
-0.0232423	0.0527971	0.0405245				0.017762	-0.0307122	0.0147697
-0.0516475	0.0503038	0.00592161				0.00472138	-0.00693802	-0.0111933
-0.00745478	-0.0111811	0.0489852				0.0162015	0.0835772	0.0105387
-0.0748665	0.0266068	-0.0082033				0.053411	-0.0442652	0.0297458
0.0359191	-0.00791086	0.0571796				-0.0180321	0.0275153	-0.0113646
-0.00184597	0.0451029	0.0583354				0.0714472	-0.0124668	-0.0578597
-0.0651254	-0.00683807	0.0202615				-0.0359173	0.0089159	-0.00717454
0.00856566	0.0370502	-0.00461061				0.0233969	-0.0241362	-0.0268986
-0.0512367	0.0458346	0.0400349				0.0170046	-0.000904796	-0.0440922
-0.0353952	-0.0371979	0.0374895				0.0402629	-0.0342252	0.035246
-0.0118671	-0.0358338	-0.0170602				-0.00334837	-0.00377148	0.086647
0.00155056	-0.0297951	-0.00655294				0.0270884	0.0121393	-0.00417221
-0.0132969	-0.0398882	0.0577425				0.0973628	-0.0217073	-0.0232104
-0.0219266	-0.0403067	0.0399428				0.0406644	0.0283052	0.0100615
-0.00927386	0.00300919	0.0326746				0.0413606	-0.0473402	-0.00378121
-0.0463173	-0.0622893	0.039391				0.0265779	0.00474727	-0.0453704
0.0364058	0.0114207	0.0420286				0.0445573	-0.0230701	-0.0228974
0.0207674	0.00730123	0.0135911				0.0661069	-0.037956	-0.00295944
-0.000279557	-0.0387154	-0.0726636				-0.0015016	-0.0356274	-0.00283686
0.0720344	0.00441639	-0.0987636				0.0115928	0.00900262	0.0347722
-0.0143566	-0.0662603	-0.00532993				0.00340475	0.0244041	-0.00400587
-0.00623912	-0.0848605	-0.0211808				-0.0387617	-0.0230733	0.0934231
0.0162623	0.0198009	0.0508197				0.0136274	-0.00164346	-0.00706626
0.10567	-0.0242844	0.0724136				0.0460793	-0.0127436	0.0174497
-0.0470313	0.0101872	-0.0538892				0.0117477	0.0384083	-0.0123515
-0.0874908	0.0207498	-0.0824666				-0.0159329	-0.0233901	0.00782489
-0.0290292	-0.0698137	0.0498874				0.052906	-0.021899	-0.0118827
-0.0406327	0.0453007	-0.0153627				0.0196265	-0.0326141	-0.0129515
-0.0414355	0.0213972	-0.00434285				-0.0156499	0.0397855	0.0215904
-0.0508728	-0.01917	0.035712				-0.00155622	-0.0287898	-0.007615
-0.0175067	0.0294189	0.0131579				0.000859116	0.0106639	-0.00494584
-0.00748402	0.0690077	0.0363757				0.03014	0.0180484	-0.0444021
-0.0285205	0.039662	0.0408515				0.00201436	-0.00545394	-0.038146
0.0159943	-0.0358718	-0.0170625				-0.00661336	-0.033972	-0.0437985
0.0240997	0.0590823	0.0327193				0.0322623	-0.0493198	-0.0176861
0.0230966	-0.0426185	-0.0351925				-0.0126572	0.0352731	0.0390071
-0.0124091	-0.0142895	0.072951				-0.0349627	0.0180262	0.000963145
-0.0758546	0.000121642	-0.00144874				0.0188897	-0.0578394	-0.00517358
-0.0293644	0.0335805	0.0491377				0.061041	-0.0319397	-0.016196
-0.0680084	-0.0125803	0.0374987				0.0331549	-0.0403516	-0.0168019
0.0407145	0.0183668	0.00398191				0.0190871	0.0151626	0.0520066
-0.0579862	-0.0145792	0.142464				0.0283658	0.0170692	-0.0335277
-0.021002	-0.0647374	0.0451338				-0.0129494	-0.00861506	0.00609731
0.0101178	-0.0037999	0.0314792				0.0536588	-0.0437734	-0.0179771
-0.00904519	0.00292239	0.0187952				0.00950563	-0.0305632	-0.0302532
-0.0426609	-0.0153993	-0.0164104				-0.0104165	0.00985948	-0.0282409
-0.0395123	0.0139944	0.0415687				0.018388	-0.0447737	-0.0115367
-0.0762351	0.0588946	0.140937				0.0164879	-0.0405599	-0.00890391
0.0145943	-0.00725473	0.0232448				0.0287475	0.0177613	-0.0533678
-0.0110774	-0.0395543	-0.0399657				0.043436	-0.0132292	-0.0571615
-0.0130581	-0.0215132	0.0853125				-0.0188399	0.00207063	0.00901576
-0.0488871	0.0771738	0.0828457				-0.00129971	-0.0176094	-0.0612512
-0.0551791	0.062869	0.0610407				0.0254075	-0.0508755	0.00829308
-0.0257356	0.012427	0.0663359				0.06266	-0.0144679	-0.0439983
-0.0736133	0.0347106	-0.0982402				0.117555	-0.0201646	-0.005709
0.0282997	0.0603217	-0.0737416				-0.0459478	-0.0100752	-0.041671
-0.0191592	0.0461867	-0.0353789				-0.0357858	-0.0193473	-0.0772284
-0.0749416	0.00301015	0.114989				-0.00264068	0.0340772	-0.00953308
-0.0284078	0.0405508	0.0412364				0.0639661	0.0484497	-0.0445745
-0.0630139	-0.0133863	0.020991				0.023372	-0.0644235	-0.0196347
0.0181376	-0.00221491	0.00965812				0.0239156	0.0373045	0.00744789
-0.080271	0.0440878	0.0273842				0.0523283	0.0208378	0.0255064
0.0366591	0.0959495	0.0505458				0.0113445	0.0160466	6.95782e-05
-0.0746095	-0.0552309	0.100431				-0.0208333	0.0322447	-0.0554519
-0.00730287	-0.0172075	0.0287362				0.0605087	0.00213838	-0.0721843
0.00529675	0.0373458	0.00240715				0.0672523	0.0139604	0.0263702
-0.0631123	-0.0110848	0.0624429				-0.0196706	-0.0282195	-0.0158031
-0.057826	0.030962	0.0843688				-0.0243564	0.0105471	-0.0238185
-0.0273479	-0.0152251	0.00241757				-0.0068548	0.000852108	-0.000693158
-0.040429	0.0462701	0.0343126				0.0264747	-0.0266833	-0.0295772
0.0994423	-0.0515395	-0.0150351				-0.00390077	-0.00454998	-0.0185579
-0.0416007	0.0311009	-0.0229026				0.0176341	0.0156561	-0.03259
-0.0781737	-0.0370384	0.0380043				0.0493431	-0.0360669	-0.0536763
-0.062414	0.0561309	8.02496e-05				0.0290859	-0.0205106	0.0240874
0.0292822	0.097574	0.0247421				0.000254151	-0.0257565	-0.0228577
-0.0143675	-0.0246053	0.0113806				-0.0423749	-0.0100772	-0.0699568
-0.0511532	-0.0734564	-0.0368348				0.0107527	-0.0324797	-0.00777399
-0.000582101	0.0119228	0.011885				0.0380341	-0.0109137	0.0158334
-0.0480395	0.0313195	0.0357806				0.0257984	-0.017347	0.0144068
-0.0341521	0.0176354	-0.0315798				0.0324627	-0.0208128	0.0330776
-0.100435	0.0101986	0.0424349				0.0825791	0.00995294	-0.0645876
-0.00255215	-0.0630335	0.0483954				0.0110679	-0.0354621	-0.0437246
0.00834739	-0.0335217	0.0608785				-0.0602181	0.0462631	-0.0453624
-0.0182922	0.00201734	-0.00240431				-0.0260984	0.0581796	0.0367215
-0.0194026	-0.0441195	0.0308397				0.108034	0.00822907	-0.0300872
0.0205104	-0.00229949	0.0270763				0.0165383	0.0222441	-0.0270392
-0.0496393	0.0331414	0.0666208				0.0445278	-0.0389824	-0.044192
0.0226871	0.0278678	0.0223623				-0.0100902	-0.0667079	0.013237
0.0014181	0.031183	0.0257354				0.0225505	-0.00366713	-0.0330477
0.0570336	-0.0617629	0.00246533				-0.0299506	-0.0219667	0.0168537
-0.000899606	0.0498847	0.0461455				-0.0104654	-0.0405735	-0.00924009
-0.00954713	-0.00551892	0.0339737				-0.015476	0.00185343	-0.0592445
-0.0204727	-0.0702816	0.0317372				0.0633242	-0.000340576	-0.0772792
-0.0174958	0.0166062	0.0745779				-0.0132525	-0.00495731	0.00367792
-0.0895126	0.086065	0.0161199				0.0251544	0.0162672	0.00239469
0.0453296	-0.0667247	0.0179631				0.0702384	0.0178234	-0.00491573
-0.00307767	-0.00206375	0.0600736				0.0280297	0.0432644	0.00404797
-0.0361646	0.0332961	0.12055				-0.0132189	-0.0315277	-0.0243173
0.055979	0.0482484	-0.00662655				-0.016012	-0.0554497	0.00167943
-0.0540121	0.0111662	-0.0305659				-0.0067197	0.0348636	-0.0250119
-0.0758123	-0.032512	-0.0346712				0.0530878	0.0366035	-0.0144498
-0.00806885	0.108915	0.034353				-0.00628377	-0.0237401	0.0265958
-0.0344009	0.0049359	-0.00861373				0.0422156	-0.0045832	-0.0154462
0.000382304	0.00669014	-0.0155182				0.036506	-0.0276298	-0.0516097
-0.0288149	0.133924	0.128225				0.0357557	-0.0284867	-0.0423313
-0.106045	-0.0171309	0.0967711				0.0947846	0.01726	-0.0319678
6.77114e-05	0.0146422	-0.0414491				-0.0221635	-0.0492185	0.00153131
-0.0279782	0.0943348	0.0739132				0.00184986	-0.0286889	-0.0287892
-0.0388854	-0.00756556	-0.0340033				0.00016403	0.0103405	-0.0102712
-0.0753915	-0.0670137	0.0800607				0.0213415	-0.00551859	-0.0252898
-0.124227	-0.0300107	-0.0116885				0.0236593	0.0300044	0.00503853
0.0496901	0.0653727	0.0588209				0.0465918	0.00208064	-0.030109
-0.0615372	-0.000963084	0.0993884				0.0164922	-0.030916	-0.0219299
-0.0520714	-0.0197417	0.0531755				0.030637	-0.0431991	0.0459319
-0.0134161	-0.023829	0.0689461				0.0271955	0.0335853	0.014995
-0.00314168	0.00295466	0.0644198				0.0221638	0.0153053	-0.0475215
0.0857487	-0.0271766	0.100412				0.0492832	0.0278065	0.0222922
0.0886358	-0.0234712	0.0182381				0.0432201	0.0113684	-0.010831
-0.017947	0.0381935	0.129956				0.0121914	-0.0137351	-0.0240384
0.0203848	0.0311136	-0.00893296				0.0235911	-0.0176926	-0.00401161
-0.0509229	0.0325648	0.0245732				0.0404453	-0.0279461	-0.0190975
0.0150427	0.00492453	0.0403591				-0.0183243	0.00592724	0.0104087
-0.00748525	-0.0644923	0.0651466				-0.00260681	-0.0170827	-0.0476814
-0.0380996	0.0515894	0.0312414				0.0126443	0.00730871	-0.0302232
-0.0290453	0.0207475	-0.0179717				0.0587415	-0.0656126	-0.0236257
0.0545588	-0.0951457	0.0557896				-0.000202898	-0.0613694	-0.0408875
-0.0349209	0.0515268	0.121299				-0.0505412	0.0263062	-0.0413969
-0.0134537	-0.032906	-0.0144354				0.0670224	-0.00327937	-0.0346588
-0.0311601	-0.0134008	0.0593102				0.0630512	-0.0275832	0.0278002
-0.0568641	0.089341	0.0256223				0.042888	-0.0127199	-0.0178582
-0.0326289	0.0355163	-0.0260634				0.0229291	-0.0281728	0.00296993
-0.0138786	0.0298773	0.0541148				0.0199724	-0.0157508	-0.0263013
0.0237103	-0.0468412	-0.012343				-0.0495856	0.00479717	-0.00303911
0.00559118	0.0332258	0.0659767				-0.0630707	-0.051833	-0.0334435
0.00240634	0.0292058	-0.0220814				0.00263836	0.00640949	0.00187916
-0.0557396	-0.0324291	-0.0281382				-0.0163288	-0.0208159	-0.000146008
0.0466709	0.0232672	0.0581327				-0.0560127	-0.00333419	-0.012146
0.0439019	-0.0230237	-0.0384322				0.0121747	-0.0207439	0.0176358
-0.0587727	-0.0477989	9.4315e-06				0.00677099	-0.0141224	-0.0133724
-0.0106379	0.0270025	0.0836769				0.000413911	0.0219912	0.00514145
-0.0215132	0.0089194	0.0131012				0.042504	-0.0343617	-0.0204192
-0.00250968	-0.00408829	-0.0756025				0.0246697	-0.00429092	0.00161434
-0.0279523	-0.0108728	0.0273524				-0.0435628	0.038636	0.0359085
-0.057021	-0.0222587	0.00481332				0.0183969	-0.00752782	-0.0099482
0.0252797	-0.00818768	0.0567701				0.0313059	0.00243483	0.00405592
-0.0431284	0.0498428	-0.0496617				0.0111277	-0.0502376	0.00999175
-0.0132858	0.047708	-0.00813007				-0.00198206	0.0430547	-0.049553
0.0145566	-0.0605789	0.0126642				0.0116454	0.0523792	-0.0196505
-0.0554494	0.0375106	0.0345593				-0.0204995	-0.0301537	-0.0500027
-0.00712521	0.00364331	0.0139681				0.0265639	-0.0159739	-0.0262474
0.0510533	-0.00694799	0.0647566				0.0744682	-0.042632	-0.0235362
0.0394951	-0.0107788	0.0736543				0.0159517	-0.0166945	-0.0700444
-0.0519716	-0.0201048	0.0426844				0.032156	0.0307875	-0.0224492
-0.0311087	0.0693875	0.00790721				-0.00554335	0.0347046	-0.0232612
-0.0459638	0.0167397	0.0187076				0.0204701	0.0205041	-0.0129133
-0.0323602	0.0672522	0.0162428				-0.0087714	-0.0299574	-0.0445255
-0.0308064	0.00315029	0.0200191				0.0448635	0.027783	-0.0406319
-0.0851038	0.0129641	0.0303036				0.0177374	-0.0701041	-0.0180109
0.0533836	-0.079544	-0.00166464				-0.00412261	-0.0641488	-0.00344113
0.00750555	0.00730232	0.0241344				-0.00930746	-0.0384704	-0.0355152
0.0130044	-0.0149293	0.051852				0.0438509	-0.0258627	-0.0173444
-0.00216597	-0.0295046	-0.0495956				0.00824922	0.0383346	-0.0401566
-0.0312343	-0.0289714	0.0323634				0.00636684	0.0265775	-0.00197812
0.00679802	-0.0438214	0.0239929				0.0376144	-0.0294859	-0.0242899
0.0220754	0.0524564	0.11091				-1.97428e-05	-0.0343769	-0.00717665
-0.0419626	0.0903388	0.0564241				0.0179103	0.0252064	-0.0174559
-0.0436844	-0.0190336	0.068726				0.0105569	0.0705427	-0.0453118
0.0523351	0.00139288	0.0211811				-0.00544764	-0.0617235	-0.0174483
-0.0858199	-0.00895979	0.0665874				0.118615	-0.0848943	0.0175828
-0.0145939	0.0392552	0.0173452				0.026357	-0.0217317	-0.0178333
0.0324511	0.0529388	0.0957001				0.0309473	-0.0430045	-0.0241549
-0.01562	0.0273186	0.0147001				0.0231414	0.0124212	-0.0486508
0.028952	0.101465	0.0156071				0.0131258	-0.0120948	-0.0151556
0.0923356	0.00765729	0.180961				0.0140908	0.0338296	-0.00745287
-0.0379501	0.0183255	0.0673699				0.0181544	-0.0299127	0.00494936
-0.0344609	0.00510741	0.143246				-0.0259686	-0.0300745	0.00542554
-0.0234171	0.0208381	0.0815866				0.012221	-0.0179969	-0.0652527
-0.0184344	0.014663	-0.0374993				0.00139557	0.0273714	-0.0197382
-0.0682014	0.0556577	-0.000110631				0.0155717	-0.0204285	0.0271971
-0.0026179	0.064889	0.107119				0.0400543	-0.0276068	-0.0162344
-0.0339107	-0.0396456	-0.0191553				0.0123487	0.00890033	-0.0301999
0.0468457	-0.0483944	0.0625427				-0.0176811	0.0161879	-0.00385351
0.0220819	0.0598345	0.000858882				-0.0105774	0.0137368	0.0065797
-0.0316907	-0.0289457	0.00800176				-0.0422372	-0.0038681	-0.00387595
0.0733773	0.00147254	-0.0294922				0.0221788	-0.00624652	-0.00114831
0.0331693	-0.0115606	-0.0434487				0.0388467	-0.00615458	-0.0445546
-0.0349192	-0.0698963	-0.0587746				0.0617684	-0.0402914	0.0188873
0.0194113	0.103348	0.0583151				-0.0346546	-0.0105173	0.00926774
0.0110001	-3.21233e-05	0.00379922				0.0663814	0.0697255	-0.054012
-0.0161114	-0.00771959	-0.0120985				-0.0201286	0.00717361	-0.0214265
-0.044433	0.0572771	0.040034				0.0170931	-0.00641411	-0.0595464
0.0460044	-0.0125014	0.0181396				0.0743298	0.0162056	-0.0236841
-0.0316063	-0.0149096	0.0332454				0.0324809	-0.027144	-0.0213437
0.01323	-0.0331266	0.106178				0.0030978	0.0051743	-0.0108106
0.0568244	0.000685859	0.134306				0.0726713	0.014243	0.0121995
-0.000200716	0.0610165	0.0801748				0.00330292	-0.0234165	0.00178624
0.0913562	-0.0339209	-0.000726079				0.0327818	-0.0170438	0.0033188
-0.0171491	-0.0205683	-0.0332968				0.0252169	-0.0205054	-0.00427666
-0.0638492	-0.0271578	0.0727223				0.0532356	-0.0304924	-0.0121637
-0.0520526	-0.0371025	-0.00758583				0.0192883	0.0237878	-0.0243852
-0.017157	0.115947	0.0282404				0.0029016	-0.0427378	0.0219187
-0.0655021	0.0126846	-0.00697858				0.0450157	-0.0104216	-0.0236144
0.00680496	0.0148901	0.102357				-0.0129581	0.025388	0.0371734
-0.0193145	0.0184714	-0.0107594				0.0218531	-0.016019	-0.0240962
-0.0236407	0.0192598	0.0964952				-0.0337175	-0.0374264	-0.0490593
0.0395438	0.0655689	0.0263971				0.0424321	-0.0350085	0.0277446
-0.0362282	-0.00324485	0.0113356				-0.00392185	0.0228238	-0.03382
-0.0328479	0.0994403	0.0598055				0.0783334	0.0447151	-0.0601927
-0.06383	0.0811969	0.00131203				0.0229385	0.043928	-0.0400719
-0.0422282	0.00200574	0.00731538				-0.00308748	0.0431196	0.0334089
0.0117424	-0.0563235	0.0337068				0.00775387	-0.0107255	0.0241196
-0.0250203	0.0134356	-0.0350184				0.0600806	0.0354984	-0.00897827
0.00278879	-0.0547677	0.0118209				0.0222181	-0.00448308	0.00115441
-0.0380775	0.00529132	0.0302212				0.0155554	-0.00479355	0.0307034
0.00871751	0.0556795	0.0681641				0.00212399	-0.0344395	0.00390984
-0.000144867	0.0743352	0.0131936				-0.029509	0.0652096	-0.00612609
0.0179169	-0.0274639	-0.0115364				-0.0205621	0.0174786	-0.00165479
-0.028804	-0.0296277	-0.0141233				0.000749254	-0.0243156	0.002007
-0.0606785	0.0135135	0.0986023				-0.0139453	-0.0551818	-0.0181134
-0.0584975	-0.0320134	-0.0224898				0.0255489	-0.0336634	-0.015924
0.0218749	-0.0176357	0.010551				-0.0135224	-0.00674721	-0.00602763
-0.0337911	0.0158428	0.0347257				0.00608474	0.0572535	-0.0080103
0.00945926	-0.0219353	0.0221968				0.0648769	-0.000692797	-0.0180307
0.0677807	-0.0634409	0.0151027				0.00462629	-0.0298765	0.00159557
-0.111805	0.0403308	0.0841744				0.0401334	0.00788962	-0.072244
-0.0121256	-0.0676103	0.042907				0.0522861	0.00984237	0.0403731
-0.0416122	-0.0249519	-0.0425698				-0.0320958	-0.0684901	0.0301142
-0.0200639	-0.0113628	0.0448254				0.0766836	-0.0414616	-0.032541
-0.0403465	-0.0381162	0.0316758				-0.00305509	-0.0042833	-0.0283029
0.0383508	0.0621489	-0.041298				0.0272217	-0.00691818	-0.00706575
0.0184081	0.0154357	0.00945642				-0.0607546	-0.0444718	-0.0172352
-0.0367241	-0.0566897	0.0584253				0.0225443	-0.0053683	-0.000763801
-0.0774868	0.0488265	-0.0292571				0.0518785	-0.0805327	-0.00605607
-0.0707305	0.00311413	0.00800544				0.0318837	-0.0226131	0.00177007
-0.0456457	-0.0447899	-0.0677775				0.0322664	-0.0323955	0.0286588
0.109728	0.104177	-0.0199112				0.0183217	-0.0563246	-0.0228143
0.0098347	-0.0325331	0.0654175				0.0559341	-0.0197823	0.00414872
0.0123403	0.000126113	0.0985605				0.0957342	0.0263397	-0.061707
-0.0233944	0.00397641	0.0116172				0.0136127	-0.0498862	-0.00658486
-0.0756903	-0.0373531	-0.0158385				-0.0133184	-0.00300554	-0.0763099
-0.0468043	0.0373266	0.0271968				-0.0265926	-0.0275029	0.00426145
-0.00205884	0.0528114	0.0362686				0.0287558	0.0111064	-0.0231237
-0.0285881	-0.0275563	0.0532959				-0.0408114	0.0669959	-0.00122186
0.0147564	0.0258123	0.0540044				-0.00368162	0.0267945	-0.0353223
-0.0134971	-0.00967763	-0.0226181				-0.0212557	-0.026153	-0.0171057
-0.020039	-0.122159	0.02832				-0.00511196	0.0229044	0.0442854
-0.0249103	-0.0281444	-0.0452101				-0.0200868	0.0106564	-0.0288121
-0.104134	-0.0142447	0.0434312				0.0072336	-0.00169845	0.0185553
0.00713907	0.0197527	-0.0580188				0.0161968	-0.00215915	-0.0531992
-0.0614908	0.0928913	0.0469295				-0.00162352	0.0375066	0.00416841
-0.0165191	-0.0263487	0.00417695				0.00571616	0.0382839	0.0236329
0.085271	-0.0365293	0.018038				0.0204342	0.00377207	-0.0298217
-0.00368378	0.0283597	0.115318				-0.0101436	-0.0246869	-0.0459135
-0.00948455	0.0160699	0.081432				0.00711582	0.0051921	0.0102974
0.00369565	0.00270137	0.124594				-0.0280468	0.046868	-0.0399359
-0.0300054	0.104763	0.0311147				0.00453451	-0.013124	0.0158262
0.0339198	0.0990386	0.0554061				0.0293986	-0.0196602	-0.0347836
0.0233622	0.0533251	0.0509607				0.00615773	-0.0204802	0.019394
0.00680074	0.0214327	-0.0361268				0.00507253	0.00254269	-0.00525431
-0.0230943	-0.034284	0.0975875				0.0867978	-0.0147523	-0.0548963
0.00960263	-0.0521904	0.0424213				0.0376697	0.00439076	-0.0116978
0.0309378	0.0508573	-0.00377053				0.0734772	0.0344726	-0.0499816
-0.0421316	-0.000989783	-0.0273136				-0.0253266	0.051073	-0.0309245
-0.0656196	-0.0098804	-0.040948				0.0214906	0.0135045	-0.0123983
0.0184374	0.0275684	0.0812175				0.00974996	-0.0222454	-0.0487407
-0.0158249	-0.00767211	0.0900352				0.00615585	-0.0200416	0.0147258
-0.0505577	0.0805703	-0.0645811				0.0351718	0.0226375	0.0112072
-0.0183146	0.00242399	0.0353176				-0.0238284	-0.0753192	-0.0414518
0.0528114	0.0458985	0.0644128				0.0113587	-0.0192297	-0.0754927
0.00851805	-0.0240377	-0.0321402				0.0084411	0.0240647	-0.035693
-0.00574719	0.098895	-0.0286301				0.0207272	-0.0400518	0.00613961
0.0125744	0.00477211	0.0527106				-0.0205454	-0.0244518	0.00289389
-0.0484154	0.000330687	-0.0324485				0.058157	-0.00678224	0.0264268
0.0352308	0.0196635	0.046928				-0.00622968	-0.010259	-0.0654494
-0.0185039	0.0168391	0.0438553				0.0797616	-0.0172258	-0.0524336
0.0145985	0.0150655	-0.0174524				0.0123538	0.031257	-0.00741433
-0.00529633	-0.0145223	0.0975938				-0.0156792	-0.00251938	-0.0358002
-0.0171768	0.0737419	0.0605895				0.0069683	-0.0530266	-0.0197283
-0.0130352	-0.0467781	0.0273587				0.00721291	-0.0240874	-0.0094533
-0.0487253	0.00363674	-0.0189271				0.0425901	-0.0118458	-0.0217869
0.0127317	-0.0268592	0.072001				0.00808233	-0.00609505	-0.0498613
-0.0223461	0.0928351	0.00371358				-0.043516	-0.0292546	-0.0159989
0.0135302	0.0353045	-0.00683474				0.0208301	0.0218461	-0.0143869
-0.00282018	0.00425616	0.0656461				-0.00612205	0.00736306	-0.0407218
0.0617612	0.104443	-0.0539167				-6.04741e-05	0.0435157	-0.0198455
0.0969595	-0.0123613	0.0891085				-0.0442289	0.0668589	-0.0546001
-0.0204104	-0.0111755	0.00542134				0.0202107	-0.0254366	-0.0239633
-0.0286351	-0.00135251	0.0689077				-0.0464732	-0.0188669	-0.0492631
-0.018024	-0.00734306	0.083553				-0.00194141	-0.0329616	-0.0564565
-0.0989049	0.0157698	0.153525				0.0561448	-0.0316474	0.0141495
0.019224	-0.0756478	0.0473004				-0.00467278	0.0472402	0.0317222
0.0262437	-0.0166613	0.0285498				0.0271193	-0.0163188	0.0011952
-0.0504384	0.00180719	-0.0145713				0.0111424	-0.00745059	-0.0387043
-0.0414105	0.0068568	0.0729393				-0.0145264	0.0177745	0.0239485
-0.0322558	0.0195232	0.0785046				0.0168051	0.011808	0.0306551
-0.00372089	0.0697348	-0.00567478				-0.0250082	-0.0191926	-0.00487781
-0.0194016	-0.0403809	0.0261423				0.0456741	0.0466212	-0.00459403
-0.0376441	0.0255586	-0.00488553				0.00655229	0.0289822	-0.00110933
-0.0475506	-0.00832531	0.0406442				0.0175151	-0.0282603	0.0145969
0.0528332	0.0272597	0.0863502				0.00419994	0.0306912	-0.0251896
-0.0308947	0.0349157	0.0429532				0.00408833	-0.0276562	-0.0233889
-0.0551289	-0.00258762	0.00669292				-0.00370207	0.00273854	0.045109
-0.0491844	-0.0432953	0.0480809				0.026406	-0.0495892	-0.00454292
-0.0932563	-0.00791289	0.0238867				0.0391922	-0.0192596	0.0133485
0.00800842	0.030318	0.0136871				-0.0252569	0.00103064	-0.0349773
-0.0543362	-0.00247432	0.0839356				0.0736711	-0.00933939	-0.0221993
-0.0186974	-0.0601892	0.0513328				0.00472544	-0.024501	-0.0509382
-0.0451395	0.0318007	0.119436				0.0182111	0.012158	-0.0230668
-0.0499577	0.0502083	0.0205581				0.0108158	-0.00685565	-0.064819
-0.0814128	0.0246549	0.016404				0.0201358	0.0158941	-0.015215
0.0382718	-0.0624667	0.104877				0.0644101	-0.0270675	-0.0136877
0.0201935	0.0272365	-0.0385483				0.0281298	0.00173197	-0.027982
-0.026653	-0.0130157	0.0537298				0.0291267	-0.011663	0.0151018
-0.0207922	-0.0251239	-0.00724325				-0.00321355	-0.0192209	0.0961915
0.0300027	0.042268	0.0309996				0.000351263	-0.0257169	-0.0621313
-0.0337747	0.0379515	0.0745568				-0.0147571	-0.00399115	0.00165801
-0.0127805	0.0549434	-0.0129891				-0.0178503	-0.0350087	-0.0245845
-0.0317353	-0.00395872	0.0021654				0.0330682	-0.00203377	-0.0175955
-0.0236671	0.0859081	0.0315398				0.0523193	-0.01801	-0.0101185
-0.0413329	-0.0400216	0.0706434				0.00542047	-0.000471535	0.0323359
0.0922356	0.134625	0.0471868				0.0377931	0.0137741	-0.0410831
0.035712	-0.0270273	0.0462068				-0.0323798	-0.00425883	0.0120304
0.0967641	-0.0605309	0.12966				-0.0116328	-0.0246901	-0.0253736
-0.0472621	-0.0465987	0.00812587				-0.0154028	0.0291319	-0.0647625
-0.0752934	0.0718747	0.0351953				-0.0408721	-0.0161525	-0.0307278
0.0234134	0.0553265	-0.0311503				0.0475328	-0.06615	-0.015836
-0.00207571	0.000390196	0.00912672				0.0395562	-0.0601381	-0.0599852
0.0428494	-0.0348272	0.0544848				0.0906783	0.041355	-0.0224953
0.0152189	0.0347389	0.0205436				0.00303412	-0.000330668	-0.00655681
-0.0724714	0.0470564	-0.0756589				-0.01074	0.00198888	-0.0159567
0.0364657	0.019577	-0.00589115				-0.0214938	-0.0563943	-0.0433567
-0.0116604	-0.0110782	-0.0241256				0.00263293	-0.0555558	-0.0332335
-0.0292175	-0.0461561	-0.033394				0.0960622	0.0336132	-0.0236443
-0.0142119	0.0931097	0.122908				-0.0215071	-0.000842827	-0.00711373
-0.0988166	0.0448544	0.011606				-0.00867342	0.0159133	-0.0022821
0.00949989	0.00558015	-0.00923084				0.03435	-0.0355381	-0.0726999
-0.00262961	0.0585151	0.0178101				-0.00671769	-0.0138431	-0.0145932
-0.075064	-0.0164722	0.0289688				0.0378225	-0.0118185	-0.0323055
-0.0198191	0.0337697	0.0453048				0.00946936	-0.0303678	0.0992213
-0.0423629	-0.00106959	0.0279212				0.026636	-0.0458281	-0.0187782
0.0314753	0.0402973	0.00889607				0.00364097	-0.00504573	7.57085e-06
-0.00465425	0.0805583	0.0090533				-0.0201767	0.012739	-0.040438
-0.0152556	-0.0419469	-0.0440524				0.030206	-0.0506923	0.00681528
0.0252942	0.0209707	0.0382413				0.0587914	-0.00874845	-0.026396
-0.0627251	-0.0594647	-0.0525501				-0.0375358	0.016703	0.00247919
0.00906151	0.0390043	0.0304064				-0.00406933	-0.0139905	0.00344338
0.0225306	-0.0138735	-0.00941514				0.0124308	-0.0310124	-0.0397328
-0.0504014	0.0565345	0.0786962				0.014553	-0.0212318	0.0049526
-0.0629138	-0.0429255	-0.00758337				0.0403345	0.00531448	-0.00777955
0.00923848	-0.0291049	-0.0855929				0.00566714	-0.0328295	0.0252454
-0.0281336	-0.0195577	-0.0232333				0.000524429	-0.0475821	-0.0203828
0.00597586	0.0207064	0.00118337				0.0454361	-0.0354875	-0.00572092
-0.00882122	0.0038518	0.0750371				0.00832911	-0.0219182	0.0242005
-0.101734	0.0553045	0.0610265				0.0698818	-0.0210438	7.92489e-05
-0.00959511	0.0119341	0.0121511				0.0136367	-0.028713	0.0146384
-0.0269448	0.0627163	-0.0169022				-0.0238505	-0.0328958	-0.0363025
-0.0469608	0.00369983	0.0390811				0.0109885	-0.00509755	0.0114275
-0.021667	-0.0634273	0.101638				0.0401465	-0.00526429	-0.0222944
-0.0287545	0.0162353	0.00505499				-0.0212684	0.0593368	-0.032911
0.000758159	0.144121	0.0308956				0.0323268	0.0318993	-0.0422029
-0.0174414	-0.0164305	0.0765215				-0.0657485	-0.0059135	0.00272838
-0.0051176	-0.005861	0.0334138				0.0188909	0.00749402	-0.0125658
-0.0222143	0.0351426	0.103815				0.0502704	0.0246958	0.0267571
0.0474166	-0.046915	-0.0297144				0.00681646	0.021768	-0.00407795
-0.00144588	0.060353	-0.0986021				-0.0346938	-0.00486756	-0.0339553
-0.0300075	0.0435514	-0.0414103				-0.00575571	-0.0385388	0.034991
-0.0397885	0.0302957	-0.00840749				0.037019	-0.023314	0.060552
0.000532919	0.00270591	0.00866655				0.0214229	-0.0608815	0.0103186
0.0124194	0.0368508	0.0739686				0.0363814	-0.0238294	-0.0014622
-0.0358426	-0.0895976	0.0128598				-0.0235978	0.0170901	-0.0417403
-0.061094	0.0669612	0.00946855				0.0556068	-0.0299656	-0.0544342
-0.0668358	0.0239466	0.0208162				0.0317289	-0.00909737	-0.0275453
0.110971	-0.0219803	-0.000147658				0.0550115	0.0441739	0.0144312
-0.0195771	0.011079	0.0491631				-0.0628614	0.0601756	0.00538369
-0.0386584	0.0596785	0.00426311				0.0285573	-0.0292271	-0.0352862
0.0274257	0.0338114	0.0117909				0.022461	-0.0321666	-0.0175804
-0.0607504	-0.0533348	0.0684383				0.0322454	0.0201667	-0.00135733
-0.0872305	0.0499045	0.022205				0.0258657	0.0321784	-0.0265367
-0.0146599	0.036097	0.083731				-0.0255075	-0.0235951	0.000613248
-0.0167395	-0.0687161	0.0270781				-0.0255009	-0.0359892	0.0151757
-0.00191924	-0.0861853	0.0749655				0.0223254	0.0151986	-0.00673268
-0.0304954	-0.0608948	0.0305937				-0.0133992	-0.0451902	-0.0321385
0.00290432	0.0985511	0.0275099				0.00388045	0.0532548	0.0261768
-0.0926346	0.0101084	0.0249148				0.00385661	-0.0161263	-0.0336029
-0.02522	0.0227907	0.03459				-0.0193526	-0.00329012	-0.0129468
-0.0320701	0.00739026	0.022749				0.0221722	-0.0263741	0.00626478
0.0125437	-0.0390529	0.00728823				-0.0220021	0.0442468	-0.00818036
-0.00402373	0.0133526	-0.0896291				-0.00165426	0.0499188	-0.0311766
0.0609467	-0.00929317	0.0344346				-0.029702	-0.0332675	-0.0590024
-0.0779081	-0.024274	0.106051				-0.00978524	0.00650764	-0.0298307
-0.0467184	0.0269854	-0.00680239				0.072759	0.00375743	-0.00739506
0.0101946	-0.0218825	0.0139966				-0.000924633	-0.0276566	-0.0373459
	0.0165793	-0.018913					0.0205504	-0.00557459
	-0.00594716	0.0384412					-0.0192667	-0.0108405
	-0.0163967	0.018425					-0.0093852	-0.0300133
	0.0998307	-0.0697487					-0.0232188	0.018175
	0.015547	0.0202354					0.0144548	-0.0117048
	0.0321649	0.0205661					-0.0313493	-0.00738754
	0.0336074	0.0180134					0.0784242	-0.00710292
	-0.00354448	0.0671094					0.0147824	0.00734558
	-0.0429147	-0.074766					0.0503188	-0.0678765
	0.0415747	0.0938489					-0.0187951	0.0142176
	0.0431228	-0.00129802					-0.0523547	-0.0340355
	0.01351	-0.0209241					-0.0133374	-0.0594752
	0.0129772	0.048292					0.0180707	-0.0326917
	-0.0469858	0.0946574					0.0137346	0.0291242
	0.0189882	0.0294562					-0.028219	0.0141343
	-0.0574726	0.0705201					0.0206288	0.0624396
	0.0379216	-0.00932432					-0.0312666	0.0045503
	-0.0141165	0.0521374					0.0289774	0.0607833
	0.0511784	0.0388185					-0.0126406	-0.0397545
	-0.0337894	-0.0126764					0.0086317	0.0226208
	-0.0340099	0.0320987					-0.0536431	0.00254418
	0.119705	-0.0139189					-0.0120531	-0.0747155
	-0.00607191	0.0537936					0.0340697	0.0228985
	0.0118892	0.0378631					-0.0131984	-0.00747463
	0.0053612	-0.0350501					-0.054166	0.0280843
	-0.0498804	-0.0313366					-0.0155286	0.0394666
	-0.0105674	0.108352					-0.0392793	-0.00870426
	0.0206904	0.0199302					0.028069	0.0192536
	-0.108154	0.0373508					-0.0094669	-0.0115715
	0.0191504	0.0706557					0.0242442	0.02974
	-0.0224747	-0.0442696					-0.00625595	-0.0372489
	-0.0306275	0.0665225					-0.0259029	-0.0769628
	0.0952783	0.019733					-0.0339365	-0.0143775
	-0.0602373	0.0722862					0.00937681	-0.0397405
	0.024558	0.0761546					-0.0198332	-0.0554024
	-0.0608065	0.0711785					0.00855658	0.0689207
	-0.0402576	-0.00399103					-0.0682722	-0.0344111
	0.0240502	0.0799495					-0.0193486	0.0428698
	0.0722482	0.0253317					-0.00852605	-0.0664717
	0.0845384	0.0577876					-0.0244106	-0.0659904
	-0.0369538	0.0634796					-0.0359815	-0.00222284
	0.103444	0.0286533					0.0202763	-0.0181316
	0.0913058	-0.00720388					-0.057805	-0.00800588
	0.0440055	0.0992942					-0.0153138	-0.00883269
	0.00468475	0.0487189					0.0374344	-0.000870268
	-0.0182397	-0.0190647					0.00241066	0.0293573
	0.0756267	-0.0413224					-0.00325712	-0.0346943
	0.0777322	0.045648					-0.0283431	-0.0454011
	0.00204311	-0.013831					-0.0144867	0.037874
	-0.00273767	0.116936					-0.0448699	0.0254019
	0.011638	-0.0354006					0.0176362	-0.0557324
	-0.0387365	0.0339009					-0.0272602	0.104985
	0.0553864	0.0457105					-0.06352	-0.00856083
	0.0467691	0.0181582					-0.0529412	-0.0473979
	0.0169585	0.0902291					-0.062671	-0.0367074
	-0.0237307	0.0391812					-0.0134542	-0.0308396
	-0.0300607	0.04036					-0.0285675	0.0388919
	-0.0672278	-0.0511829					0.00738594	0.00757191
	-0.0344502	-0.0316536					-0.0141563	0.0280062
	0.0587866	0.0150581					0.0124252	0.0402799
	0.0977642	0.099964					-0.043311	0.0260077
	-0.00382673	0.0727427					-0.00813642	0.0380934
	-0.0251006	0.076533					-0.00553528	-0.0737781
	0.0347909	-0.084165					-0.0122296	0.0589709
	0.0560178	-0.0164271					0.0315466	-0.0274517
	-0.0517474	0.0302893					0.0343135	-0.0135291
	-0.0116568	0.000402935					0.00830625	0.00278911
	0.0182709	0.0325035					-0.0280449	0.0409531
	0.0522106	0.0544186					0.00754151	-0.0378382
	0.0110114	0.0485761					0.0162336	-0.00800922
	0.0158332	0.0154908					-0.0261191	0.0272598
	-0.00185021	0.0443728					-0.00742012	-0.0335614
	-0.0672298	0.0297875					-0.0324768	-0.0345794
	0.0153113	0.0580317					0.0224537	0.00905497
	-0.00635252	-0.00584928					-0.00783797	-0.0651648
	0.0545862	0.0669044					-0.0350041	-0.0240965
	-0.00557335	0.0675532					0.0356439	0.00214448
	-0.0200059	-0.0100073					-0.00674658	-0.0331418
	0.0705845	-0.0829186					0.0151413	0.0311129
	-0.0749105	0.0211089					0.0146844	-0.0350026
	0.0822816	0.0216021					-0.00282556	-0.0399514
	0.00742925	-0.0468493					-0.0176592	-0.0197008
	-0.0424518	0.0164866					-0.0314912	0.0175001
	-0.000156109	-0.00595088					-0.00376959	-0.0374368
	-0.092305	-0.0119592					-0.0364025	-0.0221945
	0.00463246	-0.00852293					0.0206927	-0.041055
	0.0953776	0.0420359					-0.0116188	-0.00343758
	0.00854206	-0.0263377					0.00793027	0.0182576
	-0.00616836	0.00399649					-0.023299	-0.0288762
	0.0146091	0.0760674					-0.0369254	-0.0114521
	-0.0407497	0.0151558					0.0212954	0.0370739
	0.0342777	0.0725682					0.100122	-0.0249042
	0.0469578	0.025529					0.0109958	-0.0152946
	0.135205	0.00233709					0.0122317	-0.0247582
	-0.00662482	0.048214					-0.0654647	-0.0199814
	0.0107523	-0.0123207					-0.0250199	-0.0460262
	-0.0297494	-0.0353807					0.00801979	-0.00524933
	0.0546005	0.0965537					-0.0274717	-0.0189944
	0.061486	0.0410966					0.0177095	-0.0770349
	-0.0157455	0.00657888					-0.0519294	0.0112817
	0.0533422	0.00672814					-0.0185726	-0.00894916
	0.0333369	0.0565851					-0.022952	0.0372012
	-0.05131	0.0845428					-0.0197396	0.0771272
	0.00849673	-0.00128196					0.028285	-0.0336237
	-0.0314022	-0.0244649					-0.00742117	0.00684926
	-0.0537007	-0.0170383					-0.0052548	0.0125219
	-0.0560408	0.0122354					0.00994067	0.0490341
	0.00296256	0.0359541					0.0222677	-0.000489977
	-2.58059e-05	0.0524606					-0.00156418	-0.0412796
	-0.0145401	0.0593338					0.0259093	-0.0430256
	0.0421059	-0.0390151					-0.0579691	0.0206997
	0.0413542	0.0897997					0.00041271	0.0313187
	0.0582814	0.0126551					-0.0690444	-0.00154297
	-0.0780997	0.00836468					0.0163924	-0.0140629
	0.0430155	0.0508302					0.0191306	-0.015008
	-0.0169022	0.010971					-0.0220264	-0.0117903
	0.0534761	0.0189278					0.0794732	-0.0520163
	-0.0341219	0.0308476					-0.0823177	-0.0588969
	0.0749041	0.00302573					-0.00955727	0.0109644
	0.0259235	0.0598039					0.0277282	-0.0605968
	0.0222712	0.125647					-0.0468679	0.00337848
	0.057427	0.0403594					0.0398775	0.0503057
	-0.00924984	0.073872					-0.0209624	-0.0368584
	-0.0290293	-0.0296629					-0.00817598	-0.0422177
	-0.00753293	0.118116					0.016477	0.00614451
	-0.00388015	0.0130033					-0.0199849	-0.0297423
	-0.0290202	-0.0150897					-0.0134064	0.0305786
	0.0429704	0.0299474					0.0677941	-0.028206
	0.0375474	-0.00583085					-0.0300954	0.0544609
	0.0651879	0.0558476					-0.025134	0.0225894
	-0.0355276	0.0513168					0.0137378	0.00144581
	-0.0616607	0.0165232					0.0541787	-0.00620914
	0.103819	0.082144					-0.026878	0.0446067
	0.00304925	0.0226624					0.0373461	0.00508028
	0.0200833	0.00485513					0.00699024	0.026351
	-0.029282	0.0094112					0.00352725	0.0183953
	0.066822	0.0130574					-0.0322614	-0.00647889
	-0.0118	-0.0483615					-0.025129	-0.00171602
	-0.0158741	0.0227468					-0.0238332	-0.017772
	0.0155823	0.0439576					-0.0114372	-0.00969002
	-0.0392721	0.0075287					-0.0148665	-0.0278065
	0.0123941	-0.0215435					0.0340472	0.0198841
	0.0174795	-0.0273307					0.0213033	-0.0691801
	-0.00559667	-0.0302688					0.0189554	0.000720873
	0.0534691	0.00817078					0.075972	0.0254136
	0.0406211	-0.0222954					0.0255076	0.000530354
	0.0313731	-0.00112502					0.0239517	-0.0186996
	0.0139435	-0.00499459					-0.00739713	-0.0316291
	0.0186627	0.0132844					-0.00499028	-0.0369842
	0.061491	0.0607588					-0.0181329	0.0252968
	0.00423896	0.0635327					-0.0128388	0.0062546
	-0.028011	-0.0859697					-0.0136138	0.0182279
	0.090211	0.0460228					-0.0327287	-0.000566528
	0.0249351	0.0595996					-0.0215449	-0.02358
	-0.0602286	0.10289					-0.00377654	0.0233991
	-0.0504691	-0.0419224					0.0274602	-0.020081
	0.0627855	0.00888863					-0.0474313	-0.0219438
	-0.101015	0.104101					0.00173563	0.0389961
	0.0337177	0.0196016					0.00016962	-0.0413186
	-0.0446243	0.00033284					-0.0209825	-0.0101944
	0.0140397	0.0407635					-0.0417186	-0.032163
	-0.0829473	-0.0069228					0.0357918	0.0170716
	-0.0355362	0.0284069					0.0273869	0.0142322
	-0.0251305	-0.0619182					-0.020944	0.0179134
	-0.0369383	-0.017895					0.0409555	0.0183562
	-0.0699925	0.151544					0.0740407	-0.0267948
	-0.05758	0.0307931					0.00793615	-0.0313669
	0.00637651	-0.0387025					-0.0223703	-0.0253651
	0.0736413	0.0401792					0.0143369	-0.0629728
	0.0487652	0.0687576					-0.0263839	-0.0688503
	0.0246149	0.0738237					-0.0247117	-0.0184213
	0.0204804	-0.0111519					-0.0156484	0.00890717
	0.00146078	-0.0414983					0.00445894	-0.0178158
	-0.0485794	0.0753367					0.0147688	-0.0301092
	-0.0435583	0.123828					-0.0203511	-0.0478289
	-0.0336448	0.0175451					0.00667325	-0.0480783
	-0.0164444	0.0382597					0.0126494	0.0504187
	-0.0432615	0.0541824					-0.00292747	0.010183
	0.0708216	0.0182951					0.00516796	-0.0170018
	-0.0133614	-0.0162318					-0.0287783	0.00383069
	-0.0464409	-0.0175333					0.00652927	-0.050427
	-0.0316899	-0.00328474					0.00358268	0.0254427
	0.0259951	-0.0564825					-0.0297005	-0.0110811
	0.0190097	-0.0190864					-0.0198615	-0.0092072
	0.070852	-0.0217784					0.00205746	-0.00670092
	-0.0596541	0.0801004					-0.0198571	-0.0523587
	-0.0385662	0.0230422					0.0210596	-0.0150532
	-0.0093964	-0.0839916					0.0484819	0.027662
	0.0701033	0.0669513					-0.0362491	-0.0347016
	0.0366392	-0.0423474					-0.00261238	0.0190891
	-0.0992322	0.00403814					-0.00388995	-0.0363505
	0.0242593	-0.00360399					-0.00785715	-0.0128172
	0.047364	0.00125929					-0.0194783	0.00390754
	0.0546598	0.00370763					-0.018344	-0.00922915
	-0.0464998	0.0486215					-0.0363226	0.0117959
	-0.00509564	-0.000926379					0.0302828	-0.00287262
	0.0470065	0.0342188					-0.00161606	0.00790295
	-0.00592341	0.0107943					0.0316104	0.00381348
	0.0490975	0.053825					0.00861299	-0.0009128
	0.0175196	-0.0266783					0.0318584	-0.016458
	-0.0694678	0.0244806					0.0380216	-0.0423144
	-0.026073	0.0401779					-0.0304339	-0.0568666
	0.0214645	-0.0137397					-0.0113694	-0.0108662
	-0.0447864	0.0440801					-0.015129	-0.0322537
	0.0666646	-0.0542568					0.0241225	-0.0365621
	0.10886	0.0504638					-0.0249548	-0.013544
	0.0304636	-0.0554963					0.0404278	-0.0378109
	-0.0258354	0.0585415					0.00918877	-0.0234882
	0.00450955	-0.0119013					0.0273467	0.0100898
	0.00636022	0.0772081					-0.0122229	0.00747361
	0.0160132	0.030046					-0.0350936	0.0196598
	-0.00428363	0.0469325					0.056776	0.0248309
	0.0388987	-0.0679022					-0.0131	-0.0284237
	-0.0024458	0.0576658					0.0233042	0.0112177
	0.0695826	0.0307808					-0.0435683	-0.0158583
	0.0386459	-0.0357751					0.0103	-0.0404745
	-0.0056568	0.00220386					-0.0450313	-0.0110862
	0.0281195	-0.0195057					0.057029	0.0692175
	-0.0364705	0.0069599					-0.0216828	-0.0235405
	0.0205544	0.00172014					-0.00103706	-0.0433781
	0.0260862	0.0224678					0.0173834	-0.018296
	0.0206414	0.030562					0.0176687	-0.013157
	0.0221653	0.032111					-0.0264029	-0.0321827
	0.0226937	0.068583					0.0141503	-0.0476258
	-0.00466665	-0.00408249					-0.0480517	-0.0137885
	-0.0298384	0.085416					0.00892444	0.0176594
	-0.0499304	0.0289299					-0.0313003	0.00241477
	-0.0240631	0.0192748					-0.00556298	-0.00865331
	0.00203699	0.0947416					-0.00704959	-0.0425817
	-0.03882	0.00450236					-0.0324918	-0.0134079
	-0.0774961	0.0838403					0.0475712	-0.0082849
	0.00350735	0.0221213					0.0125953	-0.0224961
	-0.0807965	-0.0194683					0.0275436	-0.0655795
	0.0270844	0.0385855					0.0315079	-0.0152687
	0.038587	0.0663214					-0.0213773	-0.0155722
	0.0657972	0.0908756					0.0103338	0.034516
	-0.0460816	-0.0239735					0.0195985	0.0010272
	0.07688	-0.0129638					-0.00840034	-0.0496083
	0.0407657	0.0202944					-0.0183575	-0.0219941
	-0.0161645	-0.068805					0.0476758	-0.0338102
	-0.0295059	0.0359875					0.00402973	0.011829
	-0.054988	0.0258306					0.00704993	0.00315132
	0.0461029	0.0723227					-0.0248168	-0.0472721
	-0.0107492	-0.022543					-0.0204069	-0.0099285
	0.0378495	0.0554256					-0.0113823	-0.0312004
	-0.0439717	0.0525497					-0.00638946	-0.0734726
	0.0216711	-0.00443835					-0.0389494	-0.0249465
	-0.0086597	-0.0334103					-0.0298034	0.00821575
	-0.0467499	-0.0123335					-0.0200364	-0.0217216
	-0.0352287	-0.041343					-0.0245973	-0.0034978
	-0.0322798	-0.0142085					0.0172423	-0.0221012
	0.0364158	-0.0049583					0.00966241	0.0157672
	0.0217907	0.0551575					0.00993639	-0.0209899
	0.0492844	-0.0773675					-0.0110408	-0.00360389
	0.0579432	-0.0463207					0.00713527	-0.0096822
	0.0149769	0.0604992					-0.0187049	0.0289529
	-0.115795	-0.00184396					0.0307276	-0.0740297
	-0.0401933	0.0642099					0.0362414	0.0264918
	-0.0486057	-0.00349657					0.0156639	0.0299278
	0.00879701	0.061271					-0.0448852	-0.0509718
	-0.0234059	0.0586452					0.0213566	-0.00577193
	-0.00420849	0.00619012					-0.0223642	0.0197131
	0.0607093	-0.0400314					-0.0334573	-0.0425062
	-0.0449363	-0.032742					-0.0123743	0.0216197
	0.00916291	0.0347511					0.0290607	-0.000980782
	-0.00307165	-0.0302637					-0.0353929	0.00157484
	-0.0280866	0.093079					-0.0541793	0.0424609
	0.0240437	0.00429555					-0.0113696	0.0192174
	0.0158943	0.0809439					-0.0455584	-0.012015
	-0.00896089	0.0331744					0.00716767	-0.0279363
	-0.0858015	0.0103704					0.0146786	0.0607697
	-0.00750501	-0.0118871					0.00938729	-0.0128593
	0.0383002	0.0248739					-0.0041022	-0.0473263
	-0.0222692	0.0408207					0.0122284	-0.0200581
	-0.0732431	-0.0104702					-0.0228363	-0.0230692
	0.038222	-0.0357479					0.000283959	-0.0214314
	0.0311229	0.0208535					0.0433014	-0.0151147
	0.0146658	0.0214021					-0.0293548	0.00873612
	-0.0367541	0.0731539					-0.0307618	-0.00799003
	0.0364089	-0.0233303					0.0232599	-0.00305533
	0.030704	0.036369					0.00682014	-0.0283711
	-0.0134122	-0.0462793					-0.0304511	0.0217768
	0.0910845	0.0353659					-0.0438782	-0.0313609
	0.0614226	0.00571719					-0.0171773	-0.0512378
	0.0127732	0.0541012					-0.0168228	-0.0559621
	0.0263595	0.0403381					-0.0337529	0.0178213
	-0.0297817	0.0119262					-0.0143877	-0.0269127
	0.0454953	-0.00305827					0.0347082	0.000524902
	0.0888691	-0.0186326					0.0140895	-0.0278689
	-0.0430129	0.017645					0.0183124	-0.04497
	0.067357	0.0109196					0.0103346	-0.0183179
	-0.00375325	0.0198605					-0.0393375	0.0168779
	0.0752144	0.0018073					0.010854	-0.00889219
	0.0543692	0.0841144					0.00928389	-0.0471432
	0.0123016	-0.0520681					-0.000883301	-0.0735863
	0.0523243	0.0461736					0.0345584	-0.00248644
	-0.0530235	0.111531					0.0723671	-0.0328204
	0.0856126	0.0233104					-0.0271052	0.0203495
	0.0120594	-0.0246753					0.0365394	-0.0207697
	0.0197274	0.0450162					0.00856239	-0.0286627
	0.0322042	0.0830153					0.0343426	0.00911247
	0.040881	0.00381758					-0.0180136	-0.000394229
	0.102334	0.122422					0.0349053	-0.0308429
	0.0646848	0.0391807					-0.0588324	-0.0374257
	0.158758	0.0303153					-0.0109151	-0.0149089
	-0.0527629	0.00945504					0.0375809	-0.00956412
	-0.0852737	-0.00302051					0.00481312	-0.016574
	0.0825739	0.113343					-0.00983062	-0.0431023
	0.0219616	-0.0378816					-0.0391908	-0.0133747
	-0.0533989	0.00675265					0.0271893	0.0107439
	0.0797235	0.0399489					0.00395655	-0.00562354
	-0.0308889	0.0366309					-0.0466439	-0.0357489
	-0.0225864	-0.0381781					-0.031436	0.0245709
	0.0811073	0.0266931					-0.026106	-0.0463016
	-0.00568344	0.108472					-0.00020402	-0.00129519
	-0.0037546	0.113272					0.0417482	-0.0102778
	-0.0348575	-0.00449773					-0.0117552	0.0116412
	-0.0290348	0.0940067					-0.0436974	-0.0373065
	0.0079059	0.0386543					-0.00846514	-0.0791547
	0.0179923	0.0649005					-0.00205449	0.0143867
	-0.0835121	0.042855					0.00110012	0.0165741
	-0.0420106	-0.0394073					0.0534114	-0.00210818
	-0.00214256	0.102681					0.0498525	-0.0341054
	0.0413969	-0.0200087					-0.0615734	-0.0055742
	0.0407508	0.0173569					-0.0114147	-0.0270713
	-0.102975	0.00618525					-0.0241776	-0.0346276
	-0.0236876	0.0916839					-0.00207502	-0.0478098
	0.0661157	0.110451					-0.0790054	-0.0408734
	0.133336	0.0735612					-0.0425346	0.0312196
	0.0437972	0.034037					-0.0220579	-0.0122393
	0.00224073	0.0391369					-0.0225874	0.00447549
	-0.0477208	-0.00651158					-0.015697	0.0243009
	-0.0223495	0.0286028					-0.021285	-0.0149483
	-0.0437634	0.0577515					0.0610563	-0.0429585
	-0.00668522	0.0193905					0.00276547	-0.0202249
	0.0391614	-0.044962					-0.0251713	-0.0593148
	-0.0612528	-0.0273814					-0.0475005	-0.00292939
	0.211015	0.0413887					0.00766121	0.0526845
	-0.0142764	-0.0314071					-0.0311944	-0.0238127
	0.0351462	0.0285756					-0.0186066	-0.041424
	0.0470363	-0.0226726					0.0197796	-0.0360559
	-0.0730181	-0.00326758					-0.0192315	-0.0272262
	-0.011745	0.019344					-0.0193938	-0.0099799
	0.0311954	-0.0333098					0.0436121	-0.0506771
	-0.032769	0.0102001					0.00352468	-0.0198026
	0.00942166	0.00680083					-0.000367572	-0.0279514
	-0.0435865	0.0185643					-0.0234901	-0.000480625
	0.0110295	0.0360811					0.0412541	-0.0258059
	0.0314861	0.0757376					0.0101616	-0.039333
	-0.00883295	-0.00870493					0.018928	0.00125275
	0.00649352	-0.0447589					0.0139	0.0295845
	0.0217882	-0.0318326					0.0437814	-0.0573961
	-0.0320747	0.00161139					-0.0386352	0.063827
	-0.0907422	-0.00109621					0.0293608	0.0472091
	0.00103049	0.0185087					-0.0239588	-0.00708068
	0.00410668	-0.0222782					-0.00512238	-0.0269154
	0.102175	-0.0650472					-0.0171879	-0.0254028
	-0.0437255	0.0946317					0.0842305	-0.0246703
	-0.0889653	0.0566144					0.0154269	-0.0444033
	0.0411751	0.0041729					-0.00167765	0.0316134
	-0.0280288	0.00478339					0.0120716	0.045699
	0.0175326	0.0523092					-0.0318701	0.00265643
	-0.0113507	-0.0176701					0.00431841	-0.0228303
	0.0518469	-0.000214					-0.0315853	0.0359563
	0.000108319	0.0359835					-0.021328	-0.00965123
	-0.0208012	0.0216327					0.00475759	-0.00199696
	-0.0363973	0.0591789					-0.0124261	-0.0300478
	0.0133521	0.0427611					-0.0197885	0.00205892
	0.000264148	0.0387046					-0.0361045	-0.0103212
	-0.0701697	0.0798116					0.069657	-0.0571687
	-0.006183	-0.00772995					0.0667508	0.0374662
	0.00195013	0.0076507					-0.0223139	-0.0357024
	0.023902	0.0722952					-0.00594981	0.0261301
	0.0730192	0.0221863					-0.000498967	-0.0132074
	-0.058414	-0.058717					0.0380227	-0.0317065
	-0.0102146	0.129672					0.00898825	-0.0196958
	0.00972827	-0.0545397					-0.0252042	-0.0464827
	-0.0176216	0.00290889					0.0178222	0.00271949
	0.0151628	-0.0125276					-0.0176392	-0.0169308
	-0.0723144	0.0277419					0.0489555	0.0189108
	0.00813932	-0.0289741					-0.00732361	-0.023103
	-0.0620915	0.103243					0.0436734	-0.00373467
	0.148302	0.102501					0.00603069	-0.0588775
	-0.0759676	0.0704358					0.0280615	-0.00557099
	0.126736	0.0619223					-0.00242908	-0.0284989
	-0.0496208	-0.0147281					0.0533367	-0.00847705
	-0.0390648	-0.0104302					0.0257057	-0.0246789
	-0.0837739	-0.0343573					-0.00197438	-0.0261671
	-0.0667977	0.00178595					-0.00687015	-0.0138891
	0.036692	0.0546313					-0.0216605	-0.00676717
	-0.0281416	0.038626					-0.0310295	0.0268555
	-0.0880397	0.05357					0.0242871	-0.0583095
	-0.0588058	0.118731					0.0195041	0.0605526
	-0.0200955	0.0512868					-0.0274094	-0.0139406
	-0.0182811	0.0413619					0.0270816	0.013027
	-0.0338704	-0.0250522					-0.0137918	-0.0527831
	-0.0352756	-0.0159039					-0.00786197	-0.0233442
	0.0449082	-0.0135009					0.0269156	-0.0118667
	0.0276794	-0.035634					-0.00102781	0.00110719
	0.0370615	-0.00155636					0.00585331	-0.0213803
	-0.0840825	0.0334273					-0.00351713	-0.0399912
	-0.0454569	-0.0261882					-0.0114664	-0.0703593
	0.000263582	0.0474014					0.0341486	-0.0210472
	0.0700523	0.0185149					-0.0321528	-0.0240526
	0.0389075	0.01894					-0.0436627	-0.0358166
	-0.01309	0.0308115					-0.0433342	-0.0310833
	0.00435366	0.0477556					0.00337352	-0.0338621
	0.00274132	0.0761956					0.0246488	-0.0178717
	-0.0198927	0.103226					-0.00207302	-0.040094
	-0.043528	0.0330117					-0.0178275	-0.00883609
	-0.0163552	0.14074					-0.00506207	-0.00878461
	0.0051612	0.0317417					-0.0442639	-0.00652612
	-0.0449044	-0.00701715					0.0345744	0.00672228
	0.0587575	0.0131397					0.006129	0.0113513
	-0.0406923	0.0804193					-0.0180737	-0.0356682
	-0.027152	-0.0410265					-0.0236105	0.00406758
	0.0821684	-0.045812					-0.0149301	-0.0102009
	-0.0552693	-0.0123677					0.0837786	-0.0170617
	0.0161623	0.127785					-0.0203023	-0.0178867
	0.0546291	-0.0249968					0.00625313	-0.013993
	-0.0310343	0.0341676					-0.0586329	-0.0395365
	3.4741e-05	0.0164299					-0.0192542	0.00703662
	-0.0215691	0.035878					0.0117052	-0.000409426
	0.0257593	-0.00752267					-0.0457211	0.0342504
	0.0767677	0.00161123					-0.0175751	-0.0411603
	0.0407472	-0.00423007					0.0331866	0.00257776
	0.0466082	-0.0706272					-0.0131448	-0.0739881
	-0.0104916	0.0318178					-0.0164781	0.0755418
	-0.0361641	0.0606326					-0.0127301	-0.054106
	-0.0213667	-0.00688029					-0.0401651	-0.0266006
	0.0357754	0.0656391					0.0133528	-0.0551121
	-0.0468829	-0.000509599					-0.0427747	-0.0207268
	0.0149474	0.0568858					-0.0113586	-0.0115129
	-0.00917416	0.0224914					-0.0479363	-0.0173363
	0.0367471	0.0192964					0.0241772	-0.0355311
	-0.00887341	0.0416915					-0.016968	-0.0179833
	-0.0193963	0.0417738					0.0024331	-0.00778854
	0.0192398	-0.0367955					-0.0209868	0.0234405
	-0.0116952	0.0387144					-0.00826215	-0.0590234
	-0.0349957	0.0864664					-0.00679398	-0.0745718
	-0.0381956	0.107315					-0.0310083	-0.0277636
	0.00389232	0.0333243					0.00860254	-0.0497185
	0.0482444	0.0275055					0.0174509	-0.0492005
	0.000252999	-0.0267821					0.00111056	-0.040001
	0.00990344	0.085102					-0.0334994	0.0239681
	0.0616485	0.0975869					0.0449163	-0.00502203
	0.0574872	-0.00954177					-0.010932	-0.0117726
	0.0166463	-0.000814524					0.0962104	-0.0369269
	-0.00569176	-0.0348417					-0.0362327	0.0459614
	0.00485087	0.0224646					-0.020851	-0.0208977
	0.0246885	0.0305619					-0.0220083	-0.00703204
	-0.124574	0.0449038					-0.0219302	0.000325763
	0.0440371	0.0274241					-0.0455301	-0.00992358
	0.0050936	0.0655251					-0.0145048	-0.0377464
	0.0251145	0.126019					0.00428241	-0.0141528
	0.0171726	-0.0190405					-0.0450517	0.0267449
	-0.0379204	0.0446371					0.0365352	-0.0241315
	0.0979146	-0.00272208					-0.0199224	-0.0522602
	-0.0447709	0.0156042					-0.022256	-0.00388649
	-0.0311278	-0.0445637					-0.0255406	-0.0064713
	-0.0476977	0.11527					-0.0177622	0.00331026
	-0.00940504	0.0221641					0.019605	-0.01796
	0.0645816	0.0239161					-0.0288907	-0.014647
	0.0485701	-0.00447641					0.00354366	-0.00968511
	0.0336512	-0.00747314					-0.00883394	-0.021103
	-0.00114864	0.0448562					-0.0385896	-0.0589141
	0.000597819	0.0401046					0.0144632	-0.0524092
	0.0741464	0.0180055					-0.0295839	-0.0053505
	-0.0283796	0.063216					-0.0168132	-0.027491
	0.0683746	0.0497086					-0.0303756	-0.0302372
	0.0461405	0.0337608					-0.033168	0.0636789
	-0.00977869	0.0134713					-0.0183578	-0.0063902
	-0.0250113	-0.020682					-0.00825515	-0.0230342
	0.0207569	-0.0453001					-0.00459397	-0.0100965
	-0.00738347	-0.00334817					0.000839668	0.0130076
	0.0815312	-0.00957502					0.00379592	-0.021939
	-0.0155484	-0.0505562					0.000917017	-0.012946
	-0.0112261	-0.0150898					-0.011736	-0.0435917
	-0.0284674	0.00182496					-0.0216337	-0.0164886
	0.0607748	-0.00659771					-0.0352959	-0.0251708
	0.045643	0.0513908					-0.0352029	-0.0390337
	0.0655993	0.00429203					-0.0139001	0.00332538
	-0.0516847	0.00429792					-0.00279784	0.0110566
	-0.0426974	0.064627					-0.0830054	0.00905212
	-0.00572159	-0.0173738					0.0259547	-0.0127015
	0.0492484	-0.0267193					0.0172307	0.00452749
	0.0832421	0.12671					-0.0265445	-0.0572941
	-0.063877	-0.0244916					-0.0413207	0.0106833
	-0.0259566	0.0921862					-0.0249975	0.0103536
	-0.0190055	0.00847037					-0.00456597	-0.0300133
	-0.0245829	0.00270625					0.0161554	-0.00168396
	0.0170447	0.0916468					-0.00264537	-0.0373658
	-0.0628039	0.0404657					-0.0341081	-0.0293715
	0.0230829	-0.0612924					0.0394957	-0.0120906
	-0.0164365	0.0387421					0.0677478	0.00124994
	0.00338211	0.0405852					0.00198955	-0.0178673
	0.0102269	0.064785					-0.0195747	-0.0470284
	-0.0211989	0.0463208					-0.0218892	-0.0446886
	0.0652504	-0.0178489					-0.0187676	-0.0144432
	0.115268	0.0078069					-0.0209038	0.0318392
	-0.0504251	-0.00753					-0.0541792	-0.0257653
	0.0692992	0.0695534					0.00504798	-0.026051
	-0.039931	-0.0404383					0.00963364	0.00413206
	-0.00871663	0.0848878					-0.0299445	-0.0330422
	0.00774892	0.0728321					-0.00828834	-0.0128228
	-0.0742067	-0.00715415					-0.0208623	-0.0495061
	-0.00266582	0.0137287					0.0393053	0.0173994
	0.00125012	0.0735591					0.0225992	-0.0380892
	-0.0496678	0.057768					-0.0228531	-0.0275622
	0.0432971	0.0369007					0.0197585	-0.0283294
	-0.0183063	-0.050321					-0.0272419	-0.0332917
	0.0571175	0.0679983					0.031653	-0.0169417
	0.0194155	-0.0399825					-0.0310642	0.00273427
	0.0439749	-0.0352992					-0.0681458	-0.0409139
	0.0395528	-0.0131292					-0.00460722	-0.000225651
	0.0735985	-0.0107297					-0.0110299	-0.0577116
	0.0215753	0.0642811					-0.0320004	-0.00494494
	0.134417	0.0359015					-0.0578165	-0.0250005
	-0.00736471	0.0807799					0.0490816	-0.0371686
	-0.0459483	-0.0143494					0.0385458	0.00464287
	-0.0246311	0.0953751					0.041455	-0.0138632
	0.000744442	-0.0325102					0.0269807	-0.0789908
	-0.0493472	0.0236625					0.0185703	-0.0342488
	0.0196275	0.0918481					-0.0171077	-0.0437612
	0.0451246	0.040989					-0.0283118	-0.0513005
	-0.0370701	0.0513183					-0.0542116	-0.0453516
	0.13971	0.128966					-0.0414945	-0.0449298
	0.0216285	0.0500394					-0.05208	-0.0311309
	-0.0477128	0.0990393					0.00772664	-0.0476886
	0.0201882	0.0446738					0.0103061	0.00322315
	-0.0534994	0.0625866					0.0135657	-0.0308869
	-0.00591293	-0.0314564					0.0442868	-0.0290432
	-0.0273715	0.0522534					0.0233737	-0.0309413
	0.0931133	0.0053133					-0.0204798	0.00162084
	-0.0754021	0.0314662					-0.00686771	0.0316086
	-0.0523546	0.0548917					0.0491019	-0.0340091
	0.000747711	0.070829					0.0257637	-0.0627429
	0.0310006	-0.0191678					-0.0151174	-0.0277792
	0.0285856	-0.0394117					0.050824	-0.0268299
	0.0548194	0.02348					0.00510662	-0.0463514
	0.0128434	-0.0602837					-0.0201721	0.00779332
	-0.0373747	-0.0128042					-0.000227992	-0.0102623
	-0.0615176	0.0466496					0.028761	-0.0435654
	-0.00178674	0.052757					0.0491671	-0.0281776
	-0.040772	0.0835139					-0.0157792	-0.0471829
	-0.0373936	0.0120637					-0.026857	-0.0229476
	-0.0518887	0.0243996					0.0398612	-0.03628
	-0.0446851	-0.0471211					0.00421207	-0.0412884
	0.0154802	0.029833					0.0272885	-0.0124987
	-0.0343018	-0.0297648					0.0604548	-0.0296333
	-0.0366211	-0.0307313					-0.0414956	-0.0718262
	0.0160322	0.0186809					-0.0213354	-0.000100581
	-0.0835058	0.00518939					0.0291491	-0.0176958
	-0.00527017	0.0120686					0.032146	0.0124828
	0.00888415	0.00631563					0.0115532	-0.0319558
	0.0487046	0.0275018					0.050038	-0.000677114
	-0.0681144	0.0428086					-0.0360828	-0.0442503
	0.042011	0.0529333					-0.0229911	-0.0493258
	0.09442	0.100212					-0.00859963	0.0431135
	0.00173676	0.0643901					-0.023953	-0.0226471
	-0.0397343	0.0352237					-0.0141109	0.0254736
	0.0110798	-0.0344378					0.00909875	0.00712722
	0.0444451	0.0118574					-0.0137772	0.00195438
	0.020787	-0.0188796					-0.00860656	-0.0379621
	-0.0342202	0.0171664					-0.032494	-0.0116717
	-0.00591054	-0.0724283					0.040092	-0.0359198
	0.0486753	0.109198					0.0148402	-0.064806
	0.12858	0.0199604					0.0214714	-0.0320308
	-0.0503705	-0.058019					-0.00617906	0.0488775
	0.0240477	0.0196705					0.0910963	0.0109782
	-0.0583918	0.0420288					0.00630881	0.0467771
	-0.0679139	-0.0390018					0.0129105	-0.0148267
	-0.0187685	0.0104731					0.00597774	-0.0481303
	-0.0428348	0.0106353					0.00948545	-0.0125729
	-0.0737873	0.0345028					0.0182339	0.0343216
	-0.0551971	-0.0493203					0.000417254	0.0509105
	-0.0633426	0.0314105					0.00803879	-0.0165956
	-0.0457921	0.111965					0.0492789	0.0212989
	0.025699	0.080391					-0.00915374	-0.0091281
	0.0610085	0.00904812					-0.0302196	0.0165065
	-0.0361531	0.0359938					-0.00388054	-0.0241858
	-0.038782	-0.0648456					-0.0273831	-0.0396772
	-0.0110278	-0.0740523					0.0132541	0.00830203
	0.0621165	0.00414434					-0.0281581	0.0687896
	0.030522	-0.0437537					-0.000514223	-0.00813828
	0.0105765	0.0547947					0.00295919	-0.0249168
	0.0210647	0.0853724					0.0294704	-0.0402731
	0.0219606	0.0711577					-0.0796812	-0.0841587
	-0.0203001	-0.0445961					0.0161809	-0.00407876
	-0.00281808	0.0186289					-0.0255328	0.0190873
	0.0304304	0.0370859					-0.0341164	-0.00852767
	-0.0251186	-0.0230305					0.0159417	0.0431937
	0.0234779	0.0447827					-0.012304	0.0126776
	-0.0517276	-0.0215564					-0.0286455	-0.0298194
	-0.00124921	0.0564018					0.0167601	-0.0190796
	-0.0146047	0.0183064					-0.0373588	-0.0439226
	-0.0502383	0.0079883					-0.000866497	-0.00863502
	0.0339416	0.0213872					-0.0159085	-0.00130837
	-0.0526576	0.023255					-0.0473077	0.000567103
	-0.0598533	0.00383356					0.00199119	-0.00543511
	0.00148486	0.0228035					-0.0172361	-0.00110817
	0.086157	0.0923964					0.00971764	-0.0183953
	0.0203699	0.0905229					-0.0163754	-0.00770701
	0.0425238	-0.0614849					-0.0177494	-0.0452426
	0.0544637	0.0188197					-0.00817601	-0.0327352
	-0.0157563	0.0789234					0.00250072	-0.0220843
	0.0645376	-0.0628536					-0.0331009	-0.00585819
	0.0407778	0.0519295					-0.0257274	0.00397209
	-0.0260017	0.0195052					-0.0503196	-0.0122427
	0.0176992	0.0988442					0.0396162	-0.0346125
	-0.0124527	0.0185727					0.02451	-0.0288303
	-0.00253166	0.0908829					-0.0139535	-0.0195455
	0.0361468	0.00692304					-0.0202488	-0.0192514
	-0.0154888	-0.0257887					-0.0309832	0.000928876
	0.0360205	0.0747984					-0.0129321	-0.0431007
	-0.0658643	0.0117552					0.0217442	-0.021574
	-0.032849	-0.0318875					0.0426874	-0.00543003
	0.0274725	0.0759742					-0.0276147	-0.0119535
	0.00688291	-0.0688955					0.0232235	-0.0199012
	-0.0368449	0.00615427					0.0479549	0.0223389
	-0.0414146	0.0135365					-0.0195011	-0.0322546
	-0.0568223	0.101602					-0.0611927	0.00301323
	0.072517	-0.0106534					0.040035	0.0374307
	-0.00918104	-0.0536611					-0.030659	-0.00782137
	0.0746673	0.120804					-0.0126921	-0.013293
	-0.0166284	0.0161232					-0.0424687	-0.0159959
	-0.0151289	0.0263303					-0.0273535	0.000430945
	0.0107899	-0.0229287					-0.0148585	0.0458889
	0.0401107	0.041459					-0.0362349	-0.00717763
	0.0450272	0.0533143					-0.0874401	-0.0586013
	-0.0114264	0.0605952					-0.0149327	0.0127875
	-0.0195868	0.0487044					0.0211763	-0.0240516
	-0.00263485	0.0327253					0.00149525	-0.0462956
	0.0499048	0.084171					0.0421523	0.0403747
	0.0361327	0.103078					-0.0137734	-0.0178249
	3.77122e-05	0.0264757					0.0190438	-0.0341815
	-0.0291036	-0.00983595					0.00820956	-0.00755084
	0.0460175	0.00471891					-0.0307709	0.0176558
	0.0272434	-0.0665441					-0.00044558	-0.0325469
	-0.0282058	-0.0718603					0.0423808	-0.0202995
	0.006591	0.0220519					0.0303153	0.0222986
	-0.0554477	0.0694526					0.0168134	-0.0240289
	0.0446851	0.0182682					0.0114403	-0.0271887
		-0.00424366						-0.0162357
		0.0834173						-0.0168907
		0.119076						-0.0331999
		0.0999554						-0.063342
		0.0172486						-0.0201761
		0.0656399						-0.0177612
		0.0110744						-0.0346051
		0.0407116						-0.0118594
		-0.0627777						0.00266413
		0.0550889						-0.0368944
		0.0198135						-0.0440523
		-0.0292962						0.0387536
		0.0225195						-0.0237874
		0.0335693						-0.0174811
		-0.00909744						-0.000771266
		0.0646146						-0.0229915
		0.0363839						0.000742094
		0.0933055						-0.0680519
		-0.0131305						0.0096597
		0.00948303						-0.00136368
		0.000683396						-0.0154549
		0.00212563						-0.0330966
		0.0234761						-0.0289036
		0.0199152						-0.017746
		0.0436263						-0.00679907
		0.0846365						-0.0299186
		-0.00630319						0.0178117
		0.026671						-0.0303978
		0.0655535						-0.0349567
		0.0206774						-0.0402606
		0.0716655						-0.00528335
[truncated: 1,715 more rows]

## Sheet: Fig. 5e
Upregulation CAS scores in qNSC						Downregulation CAS scores in qNSC
Young	Middle	Old				Young	Middle	Old
-0.0303963	0.0101517	0.036216				0.114727	0.0741662	0.0388379
-0.0329838	-0.0412646	0.0161983				0.113605	0.0845267	0.0488579
-0.045477	-0.0257376	-0.0984234				0.126421	0.0589493	0.0295793
-0.0461003	-0.012023	0.0494574				0.0706039	0.0605989	0.0350631
-0.0872072	0.00922686	-0.00391489				0.129664	0.0959146	0.0212647
-0.114434	-0.0175915	-0.00833691				0.121256	0.0380327	0.0464757
-0.0630377	-0.114659	-0.0306873				0.0499405	0.0181841	0.0831807
-0.0545563	-0.0105046	0.0250632				0.0879562	0.0372738	0.0429429
-0.089194	-0.0327089	-0.0800112				0.20347	0.034722	0.0365612
-0.083707	-0.12469	-0.0264227				0.115261	0.12353	0.0376269
-0.0163524	-0.0273664	0.018873				0.119139	0.0593228	0.0123841
-0.0480993	-0.0353383	-0.0511881				0.0706427	0.0822848	-0.0428428
-0.0881054	0.0253499	0.0380402				0.0809897	0.0314091	-0.0083694
-0.0732693	-0.0455152	0.0177061				0.100909	0.0497735	0.00698272
-0.0881774	-0.0417333	-0.0978028				0.0176788	0.0312649	0.127542
-0.0443625	-0.0219163	0.0805339				0.113234	0.123492	0.0243699
-0.101509	-0.0186626	0.0301725				0.112807	0.0969825	-0.016247
-0.0192896	0.0417324	0.0181208				0.0486793	-0.00638352	0.0434465
-0.0853176	-0.0151967	-0.000392366				0.0876703	0.00204392	0.00393563
-0.0746402	-0.0323676	-0.0505464				0.0809877	0.0158644	0.0202008
-0.0225206	-0.063989	-0.00112472				0.0166711	0.0360209	0.0644124
-0.092257	-0.0626508	0.118161				0.0713345	0.116836	0.0377335
-0.0925025	0.0186129	-0.0576598				0.0826763	0.00527918	0.0445632
-0.0779429	-0.017978	0.0141795				0.0593242	0.068803	0.0508769
-0.0956397	0.0115918	0.0499919				0.0801835	0.0345984	-0.00639142
0.0303333	-0.0567087	-0.101926				0.106702	0.0621909	0.0917309
0.088936	-0.0174546	0.0360473				0.108997	0.140678	0.0216135
-0.0113211	-0.0234272	-0.0238999				0.0528516	0.0576874	0.045395
-0.00571088	-0.0940597	-0.0553901				0.0411216	0.0149965	0.0145599
0.0127562	-0.062907	-0.0361592				0.0782613	0.0257565	0.0170805
-0.0867919	-0.0910693	-0.0766866				0.152018	0.0951796	0.0124202
-0.0979592	-0.0618962	-0.0723111				0.091839	0.0714276	0.019601
-0.105111	-0.0251213	0.0151166				0.0910404	0.0808934	-0.0263716
-0.0285133	-0.074767	-0.049257				0.067032	0.0152952	0.0911985
-0.0741505	0.0679332	-0.00419767				0.137048	0.117607	0.0674253
-0.152963	-0.0273093	0.0292201				0.123588	0.0380828	0.0757905
-0.0491551	-0.0463989	-0.0682354				0.136665	0.0293491	0.0168655
-0.0425277	-0.0626673	-0.0193758				0.0987538	0.131463	0.0803408
-0.00323679	-0.0586279	-0.0497237				-0.020498	0.0242753	0.0535938
-0.041065	0.00178694	-0.013659				0.0562033	0.0623121	0.00831693
-0.100801	-0.0193614	0.0173875				0.125278	0.0518463	0.0372369
-0.0203707	-0.0145216	-0.0649857				0.110169	0.072888	0.0170816
-0.0502924	-0.0230485	-0.0299685				0.104549	0.0714535	0.0643641
-0.0532347	-0.0434602	0.0184351				0.0656581	0.00783684	0.0197409
-0.0326912	-0.0590801	0.0139131				0.0589058	0.0563273	0.0511242
-0.0600134	-0.107886	0.0736333				0.0968625	0.0914084	-0.00219016
0.0361117	-0.030392	-0.0446881				0.0448022	0.0132502	0.0912497
-0.06555	-0.0836579	-0.0183269				0.0870259	0.074179	-0.00205057
-0.059271	-0.0381264	0.0238926				0.109234	0.0289845	0.0562005
-0.0174171	0.00316294	-0.0282552				0.0475907	0.0393818	0.0780209
-0.0215282	-0.00314165	-0.0369804				0.105566	0.0679626	0.0742703
-0.0750738	0.00305079	0.0385372				0.119739	0.0283804	0.0087912
-0.0546562	-0.0186468	0.0390204				0.0501464	0.0933873	0.0681923
0.0334246	0.0138519	0.104842				0.0649558	0.0443008	0.000590941
0.0172859	-0.0213339	-0.103566				0.0738943	0.0744306	0.0568811
-0.0473936	-0.0213302	-0.0362779				0.0957095	0.0723153	0.0563987
-0.0649218	0.0465806	-0.0258259				0.173015	-0.00211348	0.0876148
-0.0106491	-0.025168	-0.0376285				0.0850267	0.0602865	0.0161016
-0.0556471	-0.0435375	-0.0181416				0.115249	0.116306	0.0186477
-0.0277958	0.00609106	-0.120488				0.138628	0.0707295	0.0767506
-0.0775437	-0.0936693	-0.0367018				0.115926	0.103243	0.00812169
-0.0105518	-0.0292576	0.0214725				0.107511	0.0988096	0.0627004
-0.00203746	-0.106537	-0.0600571				0.0651916	0.0547823	0.0553716
-0.0523041	-0.00127367	-0.00208841				0.172106	0.05657	0.028409
-0.0330497	-0.0350026	0.0807178				0.10988	0.0297069	0.0540205
-0.0562954	-0.143663	0.00334958				0.0751818	0.124601	0.0292149
-0.104323	-0.013407	-0.0237705				0.154039	0.0596153	0.078682
-0.0648909	-0.0620371	0.0332735				0.139771	0.0987453	0.0180462
0.0345419	-0.0304595	0.0369247				0.178336	0.00272207	-0.0117316
-0.0551206	-0.0161763					0.126292	0.0116601
-0.0344909	3.81635e-05					0.113734	0.0218559
-0.0572043	-0.00985619					0.120631	0.110493
-0.0519892	-0.056203					0.0417047	0.0313216
-0.0909574	-0.0421233					0.145702	0.0407606
0.022454	0.0648987					0.0805409	0.107606
-0.0942783	-0.0795546					0.148533	0.0571745
-0.0870372	-0.0230163					0.0737318	0.06183
-0.0503545	-0.0782252					0.0891487	0.0785241
-0.0441152	-0.0385513					0.177386	0.0953878
-0.0555352	0.0105919					0.119113	0.030295
-0.0469243	-0.0846917					0.0435311	0.0534999
-0.0899128	0.00655025					0.144369	0.0909245
-0.00834643	-0.0286828					0.0446632	0.0734945
-0.0313399	0.00431458					0.0445444	0.0679885
-0.0717808						0.0836943
-0.100082						0.109221
-0.0524624						0.212077
-0.0767096						0.0906338
-0.0468985						0.143818
-0.113048						0.139355
-0.0216374						0.127759
-0.0711413						0.0251649
-0.0615469						0.133457
-0.0571995						0.0910726
-0.0584291						0.102334
-0.101536						0.131112
0.0910452						0.0425845
-0.0771956						0.0391069
-0.0395949						0.0868517
-0.0380527						0.0945275
-0.0443858						0.0978494
-0.0378849						0.073667
-0.124582						0.056338
-0.0242184						0.0476527
-0.0432089						0.02186
-0.0785287						0.0654474
-0.0311526						0.160959
-0.00807043						0.140934
0.0752965						0.103808
-0.11728						0.0800824
-0.0728865						0.0261322
-0.086133						0.0754121
-0.0473748						0.10702
-0.0605278						0.0630803
0.0129903						0.0966087
0.0270292						0.0762676
-0.0479418						0.107946
-0.0846638						0.158586
0.00294349						0.0834845
-0.0594329						0.126801
0.00447285						0.0771216
-0.0427038						0.150586
-0.0435798						0.0535969
-0.0929822						0.0597447
0.0159529						0.0620668
-0.0402436						0.0645076
-0.0273489						0.10387
-0.0662696						0.129262
-0.0203839						0.099066
-0.0482973						0.0619343
-0.0785228						0.0448202
-0.0864458						0.155094
-0.0595195						0.0606212
-0.0890373						0.10822
-0.0512136						0.117464
-0.106029						0.10122
-0.0635366						0.0768251
-0.0778085						0.116783
-0.0766896						0.114535
-0.0207633						0.0726945
-0.0669592						0.103551

## Sheet: Fig. 5f
Upregulation CAS scores in GC						Downregulation CAS scores in GC
Young	Middle	Old				Young	Middle	Old
-0.0210648	-0.122202	0.0249162				0.199853	0.205421	0.235299
-0.160034	-0.106623	-0.102932				0.309539	0.230252	0.188094
-0.150768	-0.118404	-0.101315				0.256758	0.237434	0.193558
-0.060337	-0.0351713	0.104134				0.160596	0.135267	0.214337
-0.17396	-0.136971	-0.0012513				0.337696	0.326415	0.176843
-0.068867	-0.120356	-0.146399				0.203902	0.265535	0.271952
-0.128528	-0.124537	-0.0817008				0.250251	0.32928	0.262436
-0.106996	-0.105195	0.0150907				0.292297	0.257932	0.158151
0.0147928	-0.130629	-0.0703286				0.309425	0.254219	0.262571
-0.130708	-0.0255996	-0.112101				0.342909	0.215695	0.199686
-0.0278795	-0.164296	-0.0233369				0.140695	0.313666	0.232304
-0.103954	-0.130526	-0.0708191				0.257238	0.285717	0.27158
-0.0926843	-0.128571	-0.130908				0.29972	0.31612	0.190605
-0.159972	-0.0313369	-0.117283				0.265134	0.188885	0.245073
-0.149601	-0.112343	-0.097618				0.322951	0.264223	0.245891
-0.0016277	-0.154486	-0.0166602				0.208654	0.27528	0.144077
-0.12079	-0.109737	-0.101853				0.214696	0.287025	0.297774
-0.109853	-0.145549	-0.113352				0.306133	0.295011	0.23059
-0.110506	-0.096194	-0.0781791				0.385297	0.177678	0.266345
-0.09058	-0.196954	-0.138417				0.267032	0.336446	0.218816
0.0662209	-0.0991849	-0.140135				0.165845	0.253729	0.185113
-0.104454	-0.159415	-0.0014684				0.247363	0.279318	0.184158
-0.0591969	-0.13111	-0.123973				0.276721	0.215502	0.281102
-0.172849	0.01566	-0.119606				0.330213	0.263314	0.274283
-0.145746	-0.0967065	-0.0856421				0.286881	0.301702	0.286458
-0.110772	-0.106992	-0.106833				0.260268	0.215906	0.221696
-0.0832741	-0.113091	-0.11424				0.258613	0.296808	0.26085
-0.0756771	-0.140187	-0.0244426				0.232311	0.258836	0.132502
-0.140183	-0.051735	-0.106652				0.198935	0.243391	0.189015
-0.123295	-0.129323	-0.107717				0.303866	0.278026	0.18388
-0.13377	-0.120833	-0.0450554				0.351601	0.311712	0.236737
-0.0400201	-0.169467	-0.0871854				0.184713	0.336337	0.218635
-0.144802	-0.10366	-0.125711				0.295685	0.208919	0.199614
-0.0088792	0.0381184	-0.135348				0.144726	0.159777	0.200115
-0.111824	-0.139839	-0.0679733				0.317783	0.238755	0.160078
-0.0893186	-0.112701	-0.0909869				0.318726	0.282477	0.205024
-0.120231	-0.185801	-0.145171				0.248584	0.219416	0.228755
0.0225723	-0.064185	-0.110424				0.287056	0.13313	0.31575
-0.144091	-0.0007691	-0.0867892				0.252183	0.225736	0.193091
-0.0962877	-0.0168991	-0.163371				0.320621	0.213127	0.238495
-0.0206946	-0.0902491	-0.129006				0.248658	0.16261	0.263987
-0.0641333	-0.0803094	-0.139249				0.268712	0.245393	0.211671
-0.144733	-0.139536	-0.0392735				0.285509	0.305417	0.270758
-0.122477	-0.0742991	-0.0563903				0.255376	0.234353	0.274436
-0.0480684	-0.0555846	-0.102741				0.211165	0.222791	0.312975
-0.0141576	-0.15039	-0.0207943				0.195521	0.339118	0.300605
-0.142898	-0.155562	-0.126007				0.346592	0.30644	0.233984
-0.156877	-0.076537	-0.0916357				0.27105	0.235662	0.271906
-0.129875	-0.126577	-0.143569				0.307668	0.221371	0.228136
-0.116323	-0.191587	0.0295953				0.236546	0.29945	0.192476
-0.159008	-0.12331	-0.109985				0.342698	0.298815	0.253307
-0.161458	-0.125335	-0.126094				0.242181	0.251145	0.280975
-0.123035	-0.0822843	-0.0698956				0.270764	0.242675	0.281436
-0.104691	-0.0893158	-0.0828099				0.215747	0.194006	0.229482
-0.0663941	-0.0283214	-0.123074				0.192199	0.229002	0.251961
-0.149421	-0.0587961	-0.0064714				0.321647	0.238209	0.239428
-0.13077	-0.0809295	-0.11466				0.259337	0.219732	0.233502
-0.147595	-0.146515	-0.0214773				0.128171	0.241346	0.141737
-0.150721	-0.107342	-0.106015				0.299019	0.263822	0.285837
-0.148848	-0.0716308	-0.138065				0.322031	0.190091	0.258123
-0.145193	-0.134752	-0.169099				0.29393	0.240936	0.265717
-0.157931	-0.143955	-0.129253				0.404305	0.318966	0.249434
-0.090091	-0.143818	-0.0724403				0.244341	0.267112	0.237226
-0.105909	-0.164773	-0.110933				0.303349	0.300592	0.29465
-0.0531476	-0.102011	-0.09962				0.332866	0.277197	0.231018
-0.13435	-0.186827	-0.113184				0.303712	0.319307	0.179636
-0.128601	-0.0652414	0.00935436				0.263296	0.102719	0.121249
-0.0345142	-0.145278	-0.0376545				0.164291	0.331916	0.17127
-0.144487	-0.0815854	-0.118334				0.309119	0.251141	0.236796
-0.185619	-0.0956699	-0.133766				0.198492	0.253336	0.297037
-0.0747517	-0.0679928	-0.126051				0.317039	0.20302	0.266888
-0.176215	-0.0719407	-0.120078				0.314568	0.13681	0.337773
-0.087498	-0.148362	-0.0935196				0.156864	0.218462	0.167489
-0.0616438	-0.158939	-0.060691				0.289207	0.302755	0.262612
-0.0489772	-0.168294	-0.1141				0.348068	0.317768	0.269456
-0.162291	-0.108053	0.00678819				0.286507	0.298878	0.169033
-0.128177	-0.021209	-0.0560998				0.304012	0.131654	0.208573
-0.0714873	-0.113701	-0.106634				0.372333	0.316378	0.249142
-0.127212	-0.135209	-0.0522351				0.329957	0.328773	0.280425
-0.0232928	-0.119248	-0.0996335				0.214725	0.129482	0.20643
-0.114285	-0.104657	-0.121445				0.313908	0.26636	0.252724
-0.0245712	-0.056188	-0.0770074				0.218332	0.15785	0.248295
-0.0831864	-0.174829	-0.0444332				0.25438	0.315721	0.289342
-0.107325	-0.114428	-0.0491222				0.299776	0.291271	0.289534
-0.139702	-0.152085	-0.0750047				0.277951	0.235004	0.238915
-0.158938	-0.10469	-0.0504698				0.28571	0.241878	0.209191
-0.120556	-0.124252	-0.0844619				0.290266	0.249769	0.146226
-0.0512833	-0.075187	-0.0894454				0.198513	0.196307	0.216827
-0.0512593	0.0215488	-0.114548				0.338294	0.229225	0.327814
-0.111326	0.0506618	-0.010333				0.209395	0.160641	0.144115
-0.118958	-0.11265	-0.142801				0.315983	0.27651	0.266062
-0.0079084	-0.147885	-0.0634048				0.193049	0.320381	0.202176
-0.16662	-0.108033	-0.16113				0.283626	0.256593	0.273258
-0.0289798	-0.0706306	-0.0609081				0.292625	0.306229	0.285119
-0.0644991	-0.116399	-0.116756				0.244542	0.319453	0.222867
-0.157232	-0.139294	-0.108849				0.239242	0.261118	0.272562
-0.148001	-0.0604437	-0.126906				0.301983	0.249628	0.181314
-0.0232676	-0.0963877	-0.0117821				0.205391	0.29843	0.189125
-0.131972	-0.192594	-0.0822521				0.247144	0.323353	0.26302
-0.151598	-0.114503	0.127491				0.274843	0.321281	0.114586
0.0123445	-0.138628	-0.0263364				0.168669	0.254883	0.269588
-0.0790503	-0.147314	-0.0980098				0.253562	0.203252	0.221484
-0.0911754	-0.123499	-0.153395				0.28293	0.319607	0.196054
-0.155486	-0.119769	-0.0414389				0.33347	0.250952	0.231485
-0.126765	-0.148622	0.00405626				0.322099	0.252278	0.234294
-0.1491	-0.147187	0.0394947				0.277006	0.2751	0.19289
-0.156663	-0.130363	-0.085968				0.321483	0.23541	0.24137
-0.162858	-0.0541813	-0.102162				0.322376	0.192936	0.29062
-0.154462	0.0127039	-0.0236546				0.302571	0.158186	0.210112
-0.0903967	-0.112673	-0.0017245				0.264351	0.281898	0.207876
-0.0571025	-0.142243	-0.098835				0.225196	0.20327	0.26835
-0.0975964	-0.163983	-0.131415				0.273951	0.208929	0.255962
-0.0335256	-0.0875914	-0.1104				0.265936	0.277007	0.183543
-0.105945	-0.0841393	-0.101809				0.234822	0.254088	0.229698
-0.128338	-0.103179	-0.142173				0.266598	0.308295	0.241137
-0.145467	-0.103892	0.00491824				0.282306	0.207517	0.0863714
-0.118485	0.0213517	-0.166284				0.287035	0.161145	0.230168
-0.0860544	-0.0833137	-0.124943				0.255245	0.307165	0.239009
-0.0960854	-0.137558	-0.0357085				0.241022	0.247635	0.261862
-0.130525	-0.0716009	-0.0947769				0.2616	0.231073	0.228579
0.00608249	-0.0474418	-0.0371317				0.239084	0.250462	0.142056
-0.106512	-0.140341	-0.085153				0.28304	0.284487	0.189375
-0.189717	-0.109735	-0.0532057				0.238065	0.228752	0.198187
-0.0729118	-0.0166385	-0.160176				0.31681	0.325859	0.283434
-0.139756	-0.0908256	-0.0033986				0.310397	0.225849	0.15106
-0.0804779	-0.146635	-0.120909				0.243692	0.260323	0.288434
-0.0659682	0.00084315	-0.0025538				0.33459	0.135363	0.317126
-0.0486991	0.0291265	-0.111855				0.207458	0.161404	0.215116
-0.13338	-0.131837	-0.0205607				0.269967	0.197214	0.279849
-0.11579	-0.098287	-0.132798				0.285516	0.277395	0.315815
-0.0361586	-0.0729651	-0.010076				0.30407	0.245864	0.232996
-0.15458	-0.0837512	-0.0852317				0.222487	0.306553	0.210269
-0.0074992	-0.138022	-0.145906				0.174802	0.302155	0.252472
-0.148661	-0.10352	-0.0351288				0.288731	0.276307	0.161418
-0.159993	-0.100326	-0.133401				0.291196	0.323694	0.233761
-0.130261	-0.0731929	-0.0868405				0.331959	0.249412	0.307266
-0.101329	-0.0977758	-0.0404141				0.281574	0.258303	0.102765
-0.174193	-0.0851619	-0.011021				0.27016	0.158072	0.208886
-0.0840566	-0.0275536	-0.0783244				0.277208	0.225272	0.249103
-0.138137	-0.1524	-0.0907424				0.339905	0.289057	0.240564
-0.0846879	-0.151924	-0.0055469				0.203185	0.298651	0.193626
-0.15763	-0.131769	-0.104189				0.34571	0.275426	0.266592
-0.0070728	-0.121029	-0.0527092				0.158391	0.219319	0.233159
-0.114873	-0.118919	-0.148478				0.253721	0.261382	0.261331
-0.12269	-0.132147	-0.0742887				0.264015	0.293226	0.312427
-0.101649	-0.133068	-0.0031629				0.27754	0.302411	0.171156
-0.174394	-0.11209	-0.0882692				0.307665	0.246713	0.253324
-0.0827197	-0.0360657	-0.144114				0.27676	0.162523	0.280411
-0.042503	-0.122008	-0.042313				0.158058	0.30888	0.229225
-0.167169	0.0113024	-0.0197919				0.273656	0.180406	0.263185
-0.123823	-0.166956	-0.0266523				0.314137	0.291683	0.249081
-0.0721983	-0.0374816	-0.0778734				0.157472	0.184072	0.202673
-0.0934864	-0.0178045	-0.0227428				0.333281	0.248802	0.145567
-0.113809	-0.0587334	-0.0201629				0.307057	0.292729	0.22213
-0.0851795	-0.14751	-0.0943761				0.30643	0.279895	0.235234
-0.137993	-0.0559807	-0.13924				0.31356	0.207681	0.220246
-0.0976062	-0.102682	-0.0817676				0.193397	0.293402	0.338158
-0.102737	-0.145414	-0.105059				0.255699	0.267051	0.297981
-0.121625	-0.124988	-0.124561				0.268642	0.263137	0.240125
-0.111721	-0.104889	-0.0877212				0.258616	0.325425	0.239148
0.040002	-0.0852033	-0.0860521				0.266864	0.30243	0.25918
-0.0959766	-0.138367	-0.109238				0.347467	0.307304	0.268716
-0.11844	-0.0441817	-0.0844723				0.206093	0.197228	0.183385
-0.0471034	-0.0631428	-0.0719225				0.151111	0.19876	0.237822
-0.154735	-0.160497	-0.158789				0.289463	0.280598	0.151386
-0.107029	-0.127944	-0.156952				0.328995	0.252318	0.303528
-0.170561	-0.130178	-0.13266				0.285716	0.249214	0.226006
-0.0718102	-0.122667	-0.050681				0.218602	0.317515	0.201893
-0.133217	-0.0851434	-0.0504135				0.32043	0.214981	0.14062
-0.120263	-0.0159748	-0.0842647				0.286775	0.21724	0.252087
-0.0749149	-0.135936	-0.103581				0.26737	0.270555	0.274232
-0.133541	-0.138781	-0.137712				0.319598	0.232235	0.276626
-0.0673169	-0.113363	-0.0880814				0.148477	0.287088	0.266878
-0.0723691	-0.112179	-0.154203				0.255481	0.216847	0.196874
-0.16219	-0.14123	-0.0934071				0.298411	0.323782	0.163595
-0.06628	-0.0881732	-0.0532408				0.245404	0.276861	0.264565
-0.0822593	-0.162546	-0.0781869				0.285022	0.295735	0.247198
-0.131137	-0.0551481	-0.0211106				0.217777	0.173293	0.174361
-0.112501	-0.13068	-0.0728854				0.361988	0.282156	0.168167
-0.120776	-0.0999202	-0.145198				0.404227	0.196805	0.246759
-0.127642	-0.0053589	-0.138451				0.319155	0.16874	0.245096
-0.0387478	-0.033133	-0.124953				0.239531	0.137315	0.228999
-0.0484441	-0.064394	-0.0405561				0.285031	0.145268	0.195743
-0.125409	-0.103896	-0.033004				0.257129	0.220911	0.249384
-0.0164592	-0.110512	-0.110884				0.266089	0.288045	0.22479
-0.133999	-0.0421462	-0.138988				0.258185	0.225039	0.200847
-0.122603	-0.113342	-0.0203486				0.276729	0.280138	0.139716
-0.0900769	-0.128333	-0.0015458				0.266115	0.263431	0.27803
-0.104532	-0.102233	-0.112682				0.240832	0.252815	0.233006
-0.107762	-0.0207919	0.00343126				0.304339	0.209892	0.156417
-0.0499226	-0.0183098	-0.0286766				0.204718	0.268369	0.175121
-0.114985	-0.117835	-0.0893755				0.307138	0.220693	0.225656
-0.0468095	-0.159163	-0.123148				0.203515	0.325724	0.293674
-0.0464314	0.0335645	0.0506076				0.260732	0.0982943	0.233104
-0.16934	-0.109553	-0.137666				0.347721	0.308921	0.210853
-0.105969	-0.14641	-0.0782965				0.332974	0.318047	0.275746
-0.0156197	-0.111939	-0.0558768				0.328182	0.256958	0.293741
-0.153203	-0.187419	-0.0103394				0.30118	0.301738	0.235163
-0.119801	-0.112799	-0.118329				0.318699	0.273618	0.222127
-0.0163768	-0.103545	0.009484				0.282447	0.271603	0.245479
-0.149759	-0.0599091	-0.112737				0.355474	0.270592	0.243715
-0.114655	-0.149007	-0.151659				0.27362	0.266847	0.268163
-0.099746	-0.0858098	-0.114183				0.420828	0.269653	0.262693
-0.157952	-0.0930033	-0.119407				0.362853	0.247449	0.277945
-0.117142	-0.145673	-0.173833				0.3121	0.302278	0.180338
-0.0312396	-0.105101	-0.159008				0.183808	0.223925	0.264049
-0.126703	-0.0366661	-0.144132				0.276198	0.169177	0.228313
-0.172561	-0.111724	-0.110621				0.268664	0.266037	0.252432
-0.190126	-0.156994	-0.0681098				0.278173	0.272698	0.253762
-0.105274	-0.0304559	-0.055077				0.267388	0.153322	0.341952
-0.128374	-0.126245	-0.128134				0.302605	0.316275	0.219887
-0.114841	-0.162149	-0.0343881				0.285832	0.321288	0.254952
-0.128269	-0.156322	-0.107288				0.313209	0.331568	0.231158
-0.140809	-0.154858	-0.134258				0.301049	0.303014	0.220498
-0.133073	-0.18039	-0.124728				0.285795	0.272743	0.291284
-0.165159	-0.14264	-0.0348922				0.216066	0.252057	0.209763
-0.124933	-0.106183	-0.168444				0.172593	0.237139	0.252538
-0.169414	-0.106833	-0.0980867				0.322483	0.263748	0.29019
-0.127248	-0.141568	-0.0440251				0.277618	0.307033	0.185535
-0.0952769	-0.134223	-0.0506438				0.277367	0.309797	0.267542
-0.174197	-0.135647	-0.0975143				0.278162	0.289107	0.203008
-0.0945264	-0.0884837	-0.0033664				0.254206	0.25139	0.227259
-0.0768388	-0.157519	-0.101035				0.32561	0.345153	0.287138
-0.138135	-0.148637	0.00796193				0.331458	0.275891	0.138293
-0.1253	-0.11736	-0.125802				0.267023	0.277563	0.254559
-0.0883238	-0.102883	-0.145738				0.221579	0.321577	0.257551
-0.0851382	-0.0860268	-0.0073536				0.258785	0.253938	0.203439
-0.146773	-0.114753	-0.0953841				0.297251	0.236035	0.226978
-0.0684243	-0.0827801	-0.074117				0.20804	0.255304	0.228447
-0.0413766	-0.0766534	-0.0106449				0.202823	0.301893	0.138445
-0.0391281	0.00245543	-0.12939				0.256112	0.297025	0.228467
-0.133027	0.0283814	-0.124784				0.295165	0.168144	0.248689
-0.148958	-0.072537	-0.0967719				0.26051	0.223109	0.242973
-0.169482	-0.141451	-0.0940218				0.290642	0.29413	0.227009
-0.11592	-0.0040914	-0.0746961				0.304029	0.216777	0.208793
-0.0740622	-0.10108	-0.1581				0.234072	0.210498	0.251211
-0.163832	-0.105944	-0.0458245				0.286751	0.151282	0.163447
-0.0978625	0.056791	-0.0855821				0.251981	0.225659	0.191704
-0.181854	-0.0712083	-0.116936				0.373668	0.206697	0.239071
-0.077554	-0.147256	-0.0443806				0.219393	0.238514	0.288034
-0.153084	-0.143554	-0.13263				0.325271	0.255713	0.284726
-0.17543	-0.138135	-0.115065				0.283218	0.283126	0.269844
-0.0555836	-0.133208	-0.0220771				0.295229	0.246816	0.197464
-0.0596938	-0.110587	-0.0965581				0.206462	0.262259	0.209294
-0.142297	-0.152103	-0.0856096				0.252645	0.197023	0.247107
-0.136861	-0.148197	-0.0241687				0.269103	0.291434	0.222778
-0.0833539	-0.170848	-0.121964				0.321775	0.280223	0.237501
0.00404653	-0.0632837	-0.0952379				0.181207	0.23114	0.222733
-0.122506	0.0297844	-0.137735				0.25576	0.180932	0.204569
-0.132498	0.00629893	-0.0047243				0.350999	0.299236	0.179486
-0.150091	-0.118281	-0.125406				0.29735	0.244138	0.223467
-0.124009	-0.0775282	-0.0848909				0.273123	0.268527	0.122557
0.00238772	-0.0023441	0.0242856				0.142962	0.241407	0.263444
-0.169225	-0.063161	-0.100441				0.269916	0.133404	0.225428
-0.132212	-0.163883	-0.0921637				0.297516	0.142819	0.194518
-0.171327	0.0772428	-0.0680442				0.255622	0.173324	0.199812
-0.144279	0.00353847	-0.106396				0.269438	0.116444	0.286231
-0.0682695	-0.0966538	-0.020815				0.239835	0.276337	0.272469
-0.1644	-0.0804554	-0.13104				0.32413	0.238167	0.212189
-0.095061	-0.0727097	-0.0942076				0.261133	0.295062	0.178226
-0.172335	-0.100999	-0.0666459				0.334574	0.284674	0.221014
-0.12591	-0.0200951	-0.0790591				0.278144	0.248869	0.231017
-0.0530821	-0.0724104	-0.0857615				0.228928	0.291669	0.244377
-0.143697	-0.161889	-0.0876521				0.320458	0.329593	0.2662
-0.0448539	-0.132095	-0.0671843				0.230582	0.199252	0.137381
-0.110041	0.0169364	-0.0864879				0.313293	0.162393	0.205702
-0.129005	0.0413699	0.0310642				0.293596	0.192345	0.239483
-0.120345	-0.133732	-0.0869561				0.347114	0.33813	0.221721
-0.0474527	-0.158066	-0.0966029				0.24855	0.371171	0.229405
-0.0874173	-0.173408	-0.0843026				0.175613	0.308586	0.23796
-0.117285	-0.11315	-0.109299				0.295941	0.328716	0.205089
-0.152265	0.00336422	-0.0294106				0.279741	0.142124	0.260997
-0.139024	-0.0866225	-0.165846				0.259602	0.217534	0.168649
-0.115657	-0.123085	-0.134254				0.313841	0.260987	0.304025
-0.0974519	-0.0590347	-0.106926				0.284785	0.202501	0.288739
-0.155929	-0.0854048	-0.120702				0.315823	0.244325	0.26676
-0.0839144	-0.0454399	-0.0353055				0.189475	0.264444	0.234591
-0.0336277	-0.065877	-0.117758				0.141836	0.196068	0.257423
-0.0325618	-0.0522718	-0.11265				0.202891	0.20124	0.260466
-0.12087	-0.0754024	-0.0309325				0.365363	0.233665	0.182411
-0.145243	-0.0703571	-0.129369				0.288152	0.294386	0.233952
-0.0014765	0.00631677	-0.104831				0.225746	0.187209	0.271667
-0.0993762	-0.101211	-0.186113				0.270869	0.279936	0.252824
-0.168221	-0.138443	-0.117367				0.240998	0.233907	0.260676
-0.0873463	-0.148028	-0.0040558				0.189335	0.290653	0.246042
-0.13477	-0.117713	-0.101452				0.345561	0.299828	0.204457
-0.122472	-0.0786649	-0.117636				0.2763	0.245968	0.25128
-0.127941	-0.119702	-0.010806				0.342014	0.281591	0.122924
-0.115506	-0.130402	-0.104964				0.316406	0.266197	0.266289
-0.194638	-0.0714407	-0.146669				0.34197	0.257368	0.206134
-0.0726372	-0.0488795	-0.135527				0.261563	0.239599	0.229542
-0.161679	-0.116701	-0.0947763				0.340812	0.316165	0.315601
-0.0512701	-0.023222	-0.122392				0.237797	0.143402	0.227998
-0.15082	-0.0044575	-0.131756				0.309592	0.117732	0.217445
-0.183795	-0.0800798	-0.119177				0.280516	0.23383	0.291458
-0.0318727	-0.0641828	-0.134774				0.154902	0.15713	0.322588
-0.0896651	-0.115654	-0.135697				0.24409	0.260521	0.294973
-0.0757087	-0.116618	-0.113462				0.282666	0.284538	0.253951
0.024861	-0.133156	-0.145288				0.269696	0.299166	0.241105
-0.13125	-0.0815604	-0.168749				0.314596	0.335205	0.235478
-0.114377	-0.0909344	-0.152491				0.255443	0.192494	0.289367
-0.138896	-0.142176	-0.107611				0.309916	0.28456	0.277054
-0.0776426	-0.126422	-0.130417				0.296661	0.276533	0.28723
-0.0589815	-0.0453154	-0.0555518				0.252802	0.165085	0.277068
-0.140652	-0.127291	-0.105025				0.331949	0.278335	0.202446
-0.162491	-0.0266953	-0.11498				0.302568	0.332313	0.276177
-0.100606	-0.0319642	-0.0845463				0.293735	0.175832	0.226031
-0.0708585	-0.181344	-0.0934346				0.234704	0.21277	0.295402
-0.131761	-0.148399	-0.15774				0.294475	0.234522	0.161183
-0.0631784	-0.112205	-0.0959218				0.220828	0.204156	0.18181
0.0026125	-0.140413	-0.0533978				0.160407	0.247009	0.182161
-0.0569113	-0.106942	-0.101047				0.24552	0.308151	0.229104
-0.150353	-0.121538	0.00629622				0.29128	0.270619	0.19905
-0.139907	-0.125015	-0.148104				0.298635	0.246682	0.207315
-0.0932744	-0.0803161	-0.0959202				0.214121	0.290209	0.311399
-0.108029	-0.139571	-0.03237				0.300275	0.339272	0.172776
-0.134972	-0.124958	-0.0769157				0.32508	0.222896	0.15128
-0.0296342	-0.0806443	-0.0869549				0.195484	0.239058	0.237067
-0.173507	-0.0785875	-0.0143939				0.290851	0.248354	0.190574
-0.16321	-0.135207	-0.0289133				0.29637	0.247101	0.124039
-0.0163932	-0.116669	-0.152953				0.124358	0.214087	0.235148
-0.0958217	-0.153291	-0.0166526				0.257097	0.375415	0.184638
-0.159478	-0.124652	-0.0507162				0.248613	0.321718	0.177282
-0.111165	-0.120873	-0.119185				0.274031	0.281176	0.24035
-0.0334378	-0.131351	-0.0590314				0.344883	0.277508	0.15039
-0.0324692	-0.0010137	-0.102611				0.192268	0.1798	0.231846
-0.127306	0.0179354	-0.147131				0.288773	0.0638141	0.283351
-0.143512	-0.169919	-0.12405				0.281167	0.176208	0.266244
-0.147582	-0.148068	0.0319117				0.341187	0.339915	0.160884
-0.0420831	-0.126867	-0.033226				0.208913	0.275607	0.271331
-0.0228537	-0.108149	-0.0783436				0.215892	0.22595	0.265702
-0.0690376	-0.0537682	-0.10708				0.232681	0.257802	0.262069
-0.135499	-0.105158	-0.0864055				0.295657	0.250657	0.247881
-0.156585	-0.150144	-0.0651676				0.317445	0.300878	0.272864
-0.069272	0.00654126	-0.171445				0.199201	0.209407	0.218262
-0.156656	-0.142125	-0.113502				0.265925	0.288365	0.251055
-0.173625	-0.0054921	-0.11111				0.275228	0.188176	0.236558
-0.166743	-0.132055	-0.084841				0.33888	0.284019	0.243823
-0.0363966	0.0364192	-0.151469				0.196791	0.153364	0.267481
-0.0774625	-0.124518	-0.0509473				0.337483	0.30296	0.216734
-0.0789962	-0.111805	-0.086935				0.263428	0.22412	0.224031
-0.1294	-0.125134	-0.11053				0.288218	0.277672	0.321331
-0.0642441	-0.118464	-0.130462				0.291894	0.256201	0.254469
-0.151919	0.00185475	-0.143666				0.317785	0.231112	0.241783
-0.146285	-0.134564	-0.0201923				0.361593	0.313303	0.202015
-0.0694279	-0.081841	-0.0981832				0.318783	0.232097	0.239765
-0.119422	-0.0246867	-0.0415939				0.330291	0.358148	0.160132
-0.178427	-0.100211	-0.0551061				0.339249	0.278825	0.283756
-0.103402	-0.132602	-0.0323697				0.253086	0.246811	0.320068
0.0191508	-0.172955	-0.0941673				0.187629	0.219858	0.178634
-0.0285907	-0.114236	-0.0134887				0.165983	0.260945	0.21542
-0.0647388	-0.17086	-0.126488				0.14903	0.253875	0.242029
-0.0373666	-0.103891	-0.0716526				0.251365	0.249705	0.198113
-0.0899549	-0.129734	-0.104541				0.318943	0.257878	0.261524
-0.0219975	-0.0639984	-0.135783				0.243954	0.208795	0.256334
-0.134279	-0.120117	-0.130012				0.247854	0.248765	0.249465
-0.0924393	-0.143643	-0.0539448				0.180681	0.308306	0.27179
-0.144431	-0.0977994	-0.131768				0.293156	0.218756	0.205171
-0.0340241	-0.0605961	-0.15292				0.225471	0.172813	0.254878
-0.0462422	-0.0046236	-0.109515				0.236274	0.228485	0.258119
-0.135169	-0.0892427	-0.1052				0.253671	0.267584	0.261772
-0.13701	-0.152839	-0.0194157				0.242191	0.288038	0.217239
-0.0172665	-0.153805	-0.116718				0.0548586	0.2476	0.226253
-0.104939	0.0204138	-0.0628				0.272676	0.141696	0.237165
-0.155626	-0.0986618	-0.0621865				0.325561	0.22121	0.264721
-0.158528	-0.0299402	-0.151757				0.290005	0.206319	0.223483
-0.162124	-0.138343	-0.0467997				0.29164	0.363654	0.24663
-0.068616	-0.130351	0.0772627				0.217921	0.255093	0.0882329
-0.0729198	-0.105878	-0.0727245				0.241699	0.260197	0.33185
-0.108059	-0.121552	-0.114971				0.221313	0.306493	0.240721
-0.132464	0.0147609	-0.0656391				0.295404	0.12284	0.211269
-0.114981	-0.135448	-0.120401				0.251622	0.384711	0.287467
-0.102341	-0.118001	-0.0257987				0.373097	0.276935	0.223
-0.117025	-0.123858	-0.125597				0.2821	0.289086	0.245328
-0.0370179	-0.118286	-0.122071				0.235716	0.230775	0.233942
-0.0772458	-0.0695104	-0.127458				0.269258	0.261176	0.23445
-0.108509	-0.130447	-0.0852173				0.339404	0.263144	0.245201
-0.120453	-0.11121	-0.0791054				0.29911	0.238404	0.263912
-0.145817	-0.131866	-0.132968				0.365462	0.230841	0.239905
-0.0791098	-0.131704	-0.0372771				0.270625	0.267292	0.199869
-0.146086	-0.115871	-0.111313				0.244647	0.244316	0.231075
-0.125428	-0.0732635	-0.113247				0.304897	0.235071	0.216549
-0.136452	-0.151043	-0.123123				0.335166	0.269707	0.307518
-0.164103	-0.114555	-0.136189				0.372836	0.232267	0.253729
-0.0601809	-0.153238	-0.0728651				0.222819	0.281381	0.239895
0.0711531	-0.0827671	-0.0521968				0.234012	0.238525	0.148687
-0.0424731	-0.0797987	-0.0477117				0.321886	0.157739	0.18385
-0.109122	0.0281279	-0.0265487				0.277716	0.106572	0.242596
-0.124199	-0.070069	-0.145185				0.349725	0.187756	0.300282
-0.154416	-0.0906925	-0.0953865				0.241642	0.260431	0.295779
-0.114262	-0.146855	0.0111136				0.284836	0.217614	0.0767459
-0.141893	-0.126399	-0.0892496				0.295749	0.309304	0.21695
-0.0991747	-0.147902	0.00386548				0.226414	0.292038	0.165868
-0.0560893	-0.152276	-0.144663				0.308004	0.310997	0.248996
-0.151564	-0.145024	-0.0906213				0.29326	0.274092	0.235502
-0.107336	-0.141272	-0.0736273				0.344027	0.3133	0.21644
-0.0344238	-0.10328	-0.0893654				0.173352	0.320231	0.284674
-0.165958	-0.135032	-0.0395294				0.308033	0.271083	0.158384
-0.117326	-0.122169	-0.0933229				0.261211	0.274953	0.379746
-0.0948108	-0.134302	-0.131947				0.280188	0.223029	0.271343
-0.0698722	-0.069508	-0.0531892				0.224496	0.236565	0.138002
0.00664488	-0.155921	-0.0890473				0.280948	0.237523	0.252226
-0.110353	-0.0698801	-0.011691				0.261221	0.174513	0.285833
-0.101105	-0.126768	-0.0311071				0.265424	0.284554	0.176352
-0.103565	-0.15786	-0.0346482				0.292695	0.245466	0.165933
-0.137859	-0.114355	-0.143957				0.24684	0.288966	0.246423
-0.160991	-0.146635	-0.120037				0.277412	0.33863	0.17946
-0.147128	-0.0198453	-0.0889818				0.342845	0.163535	0.224604
-0.125389	-0.137296	-0.123171				0.323824	0.223595	0.29177
-0.0803424	-0.172465	-0.133358				0.294435	0.2971	0.236666
-0.0546209	-0.130925	-0.0078715				0.196111	0.330082	0.144987
-0.116099	-0.144027	0.0358283				0.347133	0.334368	0.122606
-0.152085	-0.106082	-0.0719291				0.317875	0.222997	0.296596
-0.12427	-0.122774	-0.149005				0.220135	0.244028	0.191064
-0.136196	0.0832989	-0.073286				0.258643	0.167632	0.259949
-0.158755	-0.0913937	-0.136577				0.304569	0.26402	0.199601
-0.105306	-0.143139	-0.0402487				0.357102	0.346733	0.238339
-0.133529	-0.111703	-0.045008				0.200133	0.304866	0.284746
-0.169866	-0.0599824	-0.135532				0.294461	0.20106	0.267246
-0.0909449	-0.125015	-0.0171606				0.25279	0.226154	0.140266
-0.0163965	-0.171927	0.00654492				0.198475	0.374039	0.158234
-0.0875568	-0.158927	-0.120363				0.273389	0.255385	0.264525
-0.0719838	-0.119863	-0.122208				0.244167	0.24518	0.249323
-0.129623	-0.0438516	-0.161532				0.249	0.100607	0.253841
-0.162776	-0.120889	-0.144058				0.293136	0.261893	0.284753
-0.0954618	-0.152683	-0.032761				0.136105	0.318133	0.311331
-0.150605	-0.0539289	-0.10079				0.24399	0.205911	0.240043
-0.154154	-0.154162	-0.0964519				0.300903	0.267474	0.237315
-0.0197565	-0.0868581	-0.116579				0.351685	0.210554	0.219951
-0.156309	-0.0978721	-0.0018803				0.300655	0.18214	0.231465
-0.139485	-0.0323562	-0.0426931				0.316071	0.220824	0.249594
-0.107525	-0.139912	-0.0880968				0.272833	0.265286	0.23763
-0.0337451	-0.0151957	-0.123024				0.259844	0.185285	0.186853
-0.0534512	-0.144241	-0.092359				0.206652	0.328509	0.238233
-0.075726	-0.111511	-0.0921728				0.233442	0.281228	0.304178
-0.116278	-0.160914	0.0203204				0.27078	0.309168	0.152497
-0.167073	-0.103048	-0.120792				0.238047	0.308384	0.254409
-0.149421	-0.14769	-0.153084				0.285216	0.245747	0.259857
-0.123428	-0.0448743	-0.0184261				0.281592	0.254079	0.310426
-0.0628029	-0.123921	-0.115084				0.267394	0.213918	0.263772
-0.14947	-0.0585949	-0.115071				0.309592	0.203977	0.296581
-0.0587585	-0.161629	-0.139661				0.219123	0.326274	0.240881
-0.0870487	-0.124638	-0.114289				0.306348	0.289971	0.244353
-0.0298241	-0.0175812	-0.129559				0.162708	0.224162	0.299073
-0.0746615	-0.122831	-0.0315919				0.276618	0.260755	0.223548
-0.0930957	-0.123828	0.0128498				0.292984	0.287306	0.135126
-0.116509	-0.151651	-0.0854361				0.233801	0.300722	0.233389
-0.0830657	-0.140857	-0.0026672				0.27313	0.277337	0.143504
-0.0829091	-0.0668534	-0.139316				0.186268	0.211123	0.198768
-0.124936	-0.112607	-0.0924778				0.353013	0.285146	0.277719
-0.111166	-0.0555775	-0.107968				0.260191	0.285332	0.20492
-0.0764302	-0.105464	-0.137024				0.291308	0.287657	0.285417
-0.109413	-0.129969	-0.0387131				0.437092	0.255498	0.10151
-0.0795748	-0.0193217	-0.0264998				0.28002	0.182274	0.128127
0.00363155	-0.143935	-0.0842578				0.147465	0.269028	0.212254
-0.163225	-0.0233673	-0.101084				0.337075	0.102942	0.281876
-0.0712081	-0.0442891	-0.130929				0.278815	0.200024	0.251861
-0.135	0.0208771	-0.0061461				0.305288	0.131649	0.122883
-0.167349	-0.0434369	-0.110314				0.380605	0.1457	0.228953
-0.159816	-0.131976	-0.0911666				0.357227	0.20522	0.205793
-0.0460686	-0.0882227	-0.10912				0.277803	0.278806	0.262516
-0.066694	-0.0846795	-0.137179				0.273554	0.317164	0.280961
-0.115881	-0.117479	-0.0979477				0.217649	0.278561	0.213991
-0.0277427	-0.0790351	-0.0397639				0.359642	0.301665	0.230346
-0.0879273	-0.144796	-0.0805085				0.281528	0.279308	0.256915
-0.156206	-0.150105	-0.0697893				0.344305	0.243886	0.213067
-0.0754992	-0.0221436	-0.117009				0.285745	0.171746	0.253001
-0.153262	-0.019297	-0.131672				0.29628	0.206953	0.235121
-0.145389	-0.1454	-0.113905				0.332159	0.277051	0.213028
-0.14955	-0.148499	-0.124629				0.307971	0.316139	0.220735
-0.113563	-0.0676458	-0.150859				0.283577	0.24635	0.199314
-0.134942	-0.228916	-0.0181183				0.302773	0.327843	0.196507
-0.157235	-0.0944601	-0.0853832				0.25825	0.0528642	0.153444
-0.0347968	-0.128527	0.0612393				0.152146	0.290878	0.200606
-0.0689364	-0.151265	-0.083928				0.295916	0.235868	0.239233
-0.0983991	-0.0971544	-0.126444				0.263623	0.265076	0.229567
-0.0985704	-0.0736423	-0.0289629				0.326191	0.187681	0.101745
-0.0268593	-0.0474819	-0.13034				0.216926	0.0842747	0.270498
-0.0852199	-0.10601	-0.129169				0.185958	0.255925	0.309206
-0.141228	-0.124911	-0.166597				0.31098	0.309004	0.251152
-0.119579	-0.110466	-0.0790044				0.224599	0.240738	0.270634
-0.150524	-0.0374624	-0.0425699				0.261526	0.277694	0.214795
-0.119284	-0.0557806	-0.120416				0.299465	0.234246	0.231238
-0.110432	-0.023068	-0.0627463				0.290895	0.222888	0.183774
-0.173878	-0.151844	-0.0249081				0.310034	0.266971	0.0985305
-0.0739036	-0.157724	-0.0198638				0.260006	0.345889	0.251204
-0.150379	-0.161643	-0.125085				0.349482	0.293958	0.263684
-0.128324	-0.150433	-0.0826878				0.30911	0.264874	0.259226
-0.171658	-0.120157	0.0684414				0.343139	0.27629	0.209135
-0.154556	-0.157809	-0.103472				0.2395	0.317903	0.260479
-0.0727602	-0.128012	-0.0852511				0.277965	0.258862	0.252545
-0.0690183	-0.182666	-0.139211				0.261277	0.262301	0.276079
-0.132011	-0.141173	-0.0426933				0.30844	0.233617	0.242374
-0.0194401	-0.168525	-0.171541				0.177634	0.284799	0.312636
-0.0264107	-0.0914602	-0.107399				0.182888	0.240553	0.192167
-0.122498	-0.144825	0.0258674				0.25533	0.366808	0.252437
-0.07818	-0.115104	-0.100471				0.275805	0.310087	0.283116
-0.114446	-0.0406483	-0.0461865				0.295731	0.281721	0.109959
-0.0467888	0.00742184	-0.0879161				0.335596	0.146693	0.176597
-0.146607	-0.112081	-0.14283				0.259638	0.168961	0.311262
-0.0586922	-0.164457	-0.127234				0.278664	0.320841	0.274659
-0.0694248	-0.0230461	-0.0834405				0.210724	0.293409	0.174222
-0.152632	-0.0368878	-0.135733				0.358103	0.118038	0.267766
-0.172782	-0.152229	-0.0630542				0.332484	0.384127	0.251818
-0.155421	-0.155383	-0.136904				0.314872	0.307197	0.187404
-0.0949463	-0.0952575	-0.0630157				0.31533	0.266649	0.17264
-0.0949193	-0.158371	-0.119472				0.235618	0.281374	0.272525
-0.140094	-0.0175548	-0.114233				0.347005	0.0977072	0.226055
-0.158336	-0.149696	-0.14129				0.345566	0.24379	0.247499
-0.026296	-0.135502	-0.0662313				0.184849	0.296494	0.198901
-0.175306	-0.149747	-0.0171533				0.259041	0.262965	0.127955
-0.106178	-0.0731223	-0.147346				0.30789	0.27298	0.303063
-0.120665	-0.0740104	-0.0541157				0.311968	0.273963	0.211354
-0.146655	-0.0778533	-0.0069711				0.275371	0.272639	0.179451
-0.072186	-0.111133	-0.0625806				0.288866	0.176877	0.258496
-0.0846367	-0.0182962	0.0209982				0.185157	0.285747	0.232823
-0.0625396	-0.165459	-0.0827577				0.219498	0.307882	0.261891
-0.0375656	-0.136396	0.0378248				0.199813	0.344534	0.113386
-0.146422	0.0288897	-0.124918				0.303464	0.177381	0.189693
-0.0232668	-0.156334	0.0449434				0.230486	0.345414	0.120346
-0.0959767	-0.142386	-0.0840404				0.309626	0.232113	0.2052
-0.0395397	-0.121018	0.0355632				0.251372	0.249341	0.106556
-0.10314	-0.0382359	-0.1105				0.31121	0.211638	0.236106
-0.178428	-0.140312	-0.100015				0.338171	0.304103	0.216594
-0.149303	-0.0761111	-0.130393				0.308487	0.247549	0.260439
-0.156056	-0.0656669	-0.0454679				0.280602	0.0775784	0.199016
-0.169655	-0.130456	-0.040239				0.343384	0.254565	0.139311
-0.0237108	-0.20023	-0.025853				0.299528	0.295575	0.190806
-0.144822	-0.0962664	-0.110076				0.305075	0.228533	0.261939
-0.113837	-0.100615	-0.0965263				0.255348	0.325693	0.249372
0.0209224	-0.0958371	-0.125441				0.163376	0.220308	0.287848
-0.0770151	-0.0534623	-0.130388				0.325775	0.175505	0.260533
-0.180002	-0.152254	-0.0382792				0.297008	0.298943	0.251355
-0.122613	-0.110331	0.0225499				0.30371	0.255463	0.174918
-0.146746	-0.0975868	-0.0956794				0.256702	0.408989	0.239249
-0.0169833	-0.159647	-0.0845047				0.277906	0.237786	0.278795
-0.150236	-0.140288	-0.161826				0.271111	0.222219	0.270741
-0.0404045	-0.0128148	-0.0073511				0.253223	0.133766	0.152488
-0.184622	-0.184823	-0.111489				0.240326	0.287288	0.293784
0.0387941	-0.0774183	-0.108189				0.163446	0.278539	0.238018
-0.0602438	-0.130745	0.00056495				0.182015	0.257892	0.15473
-0.174879	-0.170995	-0.0184168				0.257914	0.277155	0.178191
-0.118558	-0.000816	-0.0400597				0.259183	0.162902	0.26277
-0.139532	-0.14249	-0.120427				0.272626	0.287449	0.227894
-0.0837544	-0.049477	-0.159395				0.348975	0.105911	0.177497
-0.135676	-0.109077	-0.0028543				0.287009	0.326573	0.158041
-0.0607076	-0.124478	-0.156229				0.22336	0.217345	0.144514
-0.125348	-0.098329	-0.0847612				0.311844	0.288359	0.253424
-0.159151	-0.0909916	-0.105815				0.312191	0.244673	0.221151
0.00041779	-0.10358	-0.124216				0.189531	0.275951	0.318906
-0.108874	-0.110306	0.0181808				0.311295	0.264466	0.133452
-0.155583	-0.124496	0.0312603				0.296876	0.20078	0.195002
-0.0850574	-0.0070557	-0.122317				0.317037	0.176347	0.178172
-0.142844	-0.154988	-0.122714				0.348225	0.305244	0.201758
-0.138687	-0.127822	-0.0932136				0.263104	0.229404	0.231399
-0.114141	-0.134397	-0.15318				0.307571	0.27205	0.196219
-0.130786	-0.0851806	0.0110425				0.333831	0.182215	0.178922
-0.120673	-0.0274453	0.0329672				0.300372	0.21023	0.250984
-0.0360705	-0.045162	-0.0960429				0.187749	0.202366	0.186299
-0.140827	-0.004381	-0.0977726				0.336023	0.134652	0.270825
-0.0376587	-0.124654	-0.121511				0.154747	0.254117	0.257476
-0.13139	-0.12042	-0.0990064				0.294331	0.254863	0.237876
-0.130959	-0.0857822	-0.0187798				0.373411	0.225844	0.21732
-0.109337	0.00360594	-0.114887				0.27369	0.202088	0.294138
-0.152846	-0.130292	-0.11942				0.29426	0.295801	0.196537
0.0593384	-0.134427	-0.134034				0.0955066	0.353689	0.2601
-0.113517	-0.136164	-0.0879647				0.208855	0.251423	0.174495
-0.0797699	-0.0811253	0.00373367				0.268101	0.272894	0.0846692
-0.175259	-0.17201	-0.0711035				0.316228	0.303107	0.203897
-0.0869239	-0.154734	-0.0441631				0.260281	0.270755	0.185177
-0.122038	-0.131204	-0.0608697				0.310519	0.276272	0.225421
-0.134246	-0.148298	-0.145442				0.214313	0.289291	0.226463
-0.164971	-0.125288	0.0147503				0.363006	0.321061	0.127436
-0.0257573	-0.133113	-0.129433				0.303395	0.258335	0.261756
-0.135115	-0.162687	-0.116546				0.233697	0.299593	0.217092
-0.0744614	-0.130566	-0.146837				0.35115	0.310685	0.258014
-0.0687315	-0.108729	-0.0736416				0.186992	0.289866	0.285595
-0.0699281	-0.174506	-0.154812				0.301828	0.237256	0.288674
-0.110704	-0.10065	-0.0648369				0.275179	0.240725	0.235271
-0.0858818	-0.117365	-0.152647				0.261439	0.233045	0.343844
-0.111167	-0.0379938	-0.136709				0.263973	0.253036	0.257313
-0.0690505	-0.157227	-0.12008				0.209537	0.286919	0.272228
-0.183409	-0.124744	-0.102196				0.34773	0.287355	0.277406
-0.157918	-0.119039	-0.0936808				0.296544	0.244894	0.158506
-0.11575	-0.133659	-0.127684				0.298688	0.194605	0.1977
-0.118591	0.0169178	-0.083011				0.361178	0.161955	0.255223
-0.130462	-0.138169	-0.0035596				0.253831	0.267583	0.206771
-0.145817	-0.0385142	0.0593347				0.250371	0.117414	0.0969631
-0.156194	-0.109794	-0.0511153				0.337125	0.281055	0.187224
-0.0199073	-0.0008633	-0.025414				0.214434	0.174809	0.202913
-0.155226	-0.0983291	-0.0801977				0.305461	0.213243	0.262628
-0.121671	-0.0213066	-0.0933256				0.269343	0.16984	0.276941
0.0180132	-0.149843	-0.104731				0.221321	0.330151	0.25753
-0.0531241	-0.103323	-0.0534118				0.145424	0.302567	0.278667
-0.0337952	-0.04591	-0.123261				0.131194	0.246461	0.250224
-0.178089	-0.125923	-0.0701425				0.293862	0.24851	0.233253
-0.136626	-0.119695	-0.104953				0.306177	0.305751	0.30772
-0.164464	-0.123509	-0.0942564				0.242717	0.287315	0.233844
-0.1921	-0.123071	-0.130593				0.236515	0.307676	0.265082
-0.142465	-0.141258	-0.113347				0.334625	0.252247	0.249257
-0.163989	-0.0251689	-0.0237164				0.255536	0.147499	0.201146
-0.161923	-0.132352	0.0715572				0.30651	0.273407	0.0524143
-0.0333845	-0.126891	-0.0546531				0.207746	0.293861	0.178305
-0.150528	-0.0584084	-0.0842409				0.282466	0.196729	0.18773
-0.17134	-0.117031	-0.0512732				0.28643	0.255596	0.227509
-0.130911	-0.0826065	-0.0898458				0.286736	0.251484	0.264692
-0.112045	0.0548128	-0.0170307				0.284739	0.174798	0.0963492
-0.141019	-0.143762	-0.0814305				0.306754	0.309912	0.171867
-0.150809	-0.157762	-0.152042				0.329604	0.272305	0.290476
-0.121343	0.0327198	-0.0884747				0.308972	0.115819	0.325764
-0.147503	-0.134636	0.00424043				0.290326	0.247818	0.17961
-0.0235452	-0.13045	-0.0472709				0.182856	0.292372	0.279252
-0.0250642	-0.0762953	-0.147853				0.207027	0.310161	0.341822
-0.161997	-0.140254	-0.0998244				0.334672	0.276444	0.22067
-0.154373	-0.161912	-0.0813551				0.31495	0.277045	0.266124
-0.106499	-0.127693	-0.0820558				0.24809	0.290968	0.267793
-0.0464009	-0.143478	-0.0685637				0.288437	0.27031	0.233234
-0.143784	-0.106917	-0.12451				0.292505	0.258489	0.297633
-0.159027	-0.14834	-0.106064				0.231269	0.303896	0.28591
-0.0779304	-0.149619	-0.112127				0.392807	0.282904	0.205121
-0.0921336	0.0185995	-0.0207168				0.209482	0.103204	0.210974
-0.175345	-0.130448	-0.0712643				0.260206	0.291662	0.252288
-0.0333112	-0.0831692	0.0428194				0.181266	0.226803	0.168724
-0.0919846	-0.153918	-0.0946462				0.338817	0.329026	0.240291
-0.0042117	-0.125297	-0.0286484				0.222525	0.241102	0.164954
-0.149454	-0.118765	-0.121341				0.231893	0.301835	0.248223
-0.130192	-0.143134	-0.0147784				0.242359	0.275017	0.171014
-0.144423	-0.184939	-0.059628				0.219474	0.3497	0.266287
-0.0293797	-0.0379162	-0.018568				0.24703	0.20292	0.222591
-0.154743	-0.136884	-0.0293902				0.272551	0.261434	0.175025
-0.077056	-0.149209	-0.103964				0.149795	0.28027	0.242782
-0.0807044	-0.136169	-0.124394				0.294622	0.315765	0.245764
-0.15512	-0.162046	0.0297443				0.298225	0.29564	0.227788
-0.0613816	-0.128049	-0.0044326				0.24176	0.223398	0.224845
-0.137361	-0.0983765	-0.0965316				0.407953	0.225605	0.251502
-0.148593	-0.13249	-0.0428371				0.311025	0.289036	0.168939
-0.144642	-0.130769	-0.141527				0.28939	0.229131	0.291395
-0.0301113	-0.123013	-0.0858037				0.264894	0.265615	0.182393
-0.101584	-0.144301	-0.0400335				0.347346	0.317448	0.124859
-0.166266	-0.108699	-0.0548235				0.259072	0.216843	0.298091
0.0223409	-0.103026	-0.115381				0.124794	0.183593	0.275481
-0.0895715	-0.094783	-0.0631143				0.261076	0.237481	0.20221
-0.11116	-0.0770394	0.0250447				0.262515	0.194275	0.184053
-0.153083	-0.168756	-0.0467971				0.307246	0.200304	0.163752
-0.126872	-0.04276	-0.0222242				0.246981	0.138411	0.16892
-0.0904708	-0.104025	-0.103975				0.293167	0.287847	0.242361
-0.0724033	-0.133061	-0.116721				0.217587	0.296547	0.287321
-0.174556	-0.0052008	-0.1078				0.288848	0.162181	0.196632
-0.0492349	-0.0321772	-0.0750083				0.152214	0.210273	0.239195
-0.0619601	-0.117676	-0.0441919				0.218319	0.218525	0.223105
-0.150875	0.00373376	-0.133474				0.301364	0.250041	0.252482
-0.0919334	-0.011893	-0.143332				0.337112	0.175583	0.259112
-0.0932537	-0.123432	-0.0571014				0.291314	0.258136	0.273834
-0.150016	-0.0671472	-0.0900109				0.287123	0.223372	0.243616
-0.107296	-0.164816	-0.0783988				0.244215	0.282281	0.25696
-0.110863	-0.0859576	-0.0939169				0.312116	0.29064	0.235245
-0.12819	-0.146706	-0.144565				0.267116	0.25034	0.264983
-0.0842912	-0.0817935	-0.0570827				0.299276	0.216545	0.232215
-0.132066	-0.0206789	-0.136137				0.300585	0.233338	0.248064
0.0224261	-0.0671635	-0.0010132				0.242297	0.229651	0.132433
-0.140618	-0.14348	-0.0964359				0.234372	0.272476	0.189785
-0.0613585	-0.107204	-0.0754353				0.221497	0.233204	0.20703
-0.0907053	-0.110338	-0.107133				0.100505	0.223192	0.282363
-0.142919	-0.0202394	-0.0222747				0.321126	0.174714	0.335315
-0.155725	-0.0749274	0.0536874				0.321508	0.26372	0.105395
-0.167941	0.0128247	-0.107969				0.340717	0.27162	0.252459
-0.138591	-0.0996734	-0.0453364				0.276118	0.236109	0.245306
-0.0645707	-0.151766	-0.0840186				0.265284	0.282902	0.213448
-0.143864	-0.0085615	-0.105402				0.289493	0.175662	0.269496
-0.0257943	0.0730862	-0.125323				0.19965	0.216914	0.236431
-0.119375	-0.144093	-0.0800775				0.263973	0.310799	0.234038
-0.0668708	-0.134869	-0.0073517				0.281889	0.297702	0.206459
-0.049642	-0.0817615	-0.164156				0.26453	0.228005	0.250527
-0.0813921	0.0377506	-0.0385607				0.236526	0.210315	0.285379
-0.147495	-0.133498	-0.0284115				0.254829	0.287876	0.121309
-0.155967	-0.141801	-0.0843395				0.268054	0.284338	0.336014
-0.134827	-0.0878494	-0.145361				0.288268	0.256507	0.267434
-0.0064998	-0.141513	-0.031224				0.219792	0.2687	0.137647
-0.196391	-0.0459812	-0.10506				0.331784	0.191388	0.23756
-0.129377	-0.114707	-0.100668				0.299644	0.328403	0.234695
-0.135141	-0.120606	-0.043256				0.286086	0.310871	0.115222
-0.175259	-0.0271089	-0.124823				0.330689	0.136583	0.253393
-0.149554	-0.0795647	-0.114521				0.3142	0.322605	0.238775
-0.111168	-0.159516	-0.148194				0.344318	0.327724	0.188021
-0.0244876	-0.0446554	-0.0974893				0.189864	0.264495	0.179715
-0.0358194	-0.183123	-0.098077				0.217787	0.244913	0.275798
-0.149401	-0.118934	-0.0291172				0.324431	0.270903	0.168938
-0.142935	-0.109599	-0.134948				0.283225	0.205702	0.273057
-0.137017	-0.0419231	-0.0759265				0.328452	0.188053	0.20663
-0.158803	-0.0465472	-0.142181				0.255713	0.278954	0.285961
-0.0769857	-0.120497	-0.121347				0.184692	0.174909	0.204284
-0.133774	-0.123288	0.0310643				0.312882	0.211311	0.0963744
-0.114414	-0.151106	-0.0587773				0.317675	0.256446	0.232857
-0.0821134	-0.0843086	-0.0470335				0.224879	0.274253	0.248348
-0.108067	-0.0838675	-0.0237855				0.280147	0.308767	0.261731
-0.124443	-0.101667	-0.0855995				0.269961	0.268205	0.26521
-0.167423	-0.0996917	-0.158233				0.364145	0.295778	0.2825
-0.0662813	-0.100931	-0.0931934				0.19309	0.189208	0.217549
-0.121664	-0.0506142	-0.14399				0.229973	0.140363	0.191211
-0.103866	-0.112043	-0.075706				0.271605	0.221972	0.218533
-0.0153761	-0.0753295	-0.114576				0.238638	0.215828	0.211779
-0.136209	-0.130777	-0.131085				0.286975	0.313566	0.231232
-0.153126	-0.14836	-0.17428				0.285394	0.278763	0.280562
-0.0101451	-0.133397	-0.11453				0.209687	0.303249	0.251067
-0.0789204	0.0381413	-0.127514				0.153947	0.174343	0.161323
-0.0237422	-0.0200029	-0.0357575				0.19151	0.162399	0.259269
-0.164022	-0.0955343	-0.117856				0.286912	0.275098	0.274624
-0.047049	-0.15731	0.00756639				0.23668	0.296541	0.265573
-0.067404	-0.125558	-0.0927622				0.238425	0.313302	0.258654
-0.14967	-0.15944	-0.136256				0.266796	0.261057	0.30526
-0.0637448	-0.175673	-0.0146915				0.293089	0.31602	0.290816
-0.0342312	-0.124238	-0.0965173				0.249159	0.265696	0.291072
-0.105159	-0.109821	-0.0913678				0.277509	0.244227	0.2914
-0.144443	-0.102385	-0.0886307				0.326973	0.296178	0.155633
-0.179309	-0.0470541	-0.0626759				0.340162	0.268055	0.263769
0.0315045	0.00151898	-0.0311743				0.252108	0.24103	0.135879
-0.134401	-0.143382	0.01464				0.277871	0.265154	0.143696
-0.0721036	-0.130094	-0.100718				0.180909	0.308809	0.333454
-0.0526211	-0.104686	-0.101263				0.190142	0.200166	0.234696
-0.128399	0.0185199	-0.156701				0.327506	0.140253	0.179469
-0.0516137	-0.12885	-0.0324073				0.248509	0.275646	0.148121
0.0199745	-0.147174	-0.138126				0.227912	0.27769	0.272851
-0.122995	-0.138227	-0.0406985				0.305464	0.329057	0.279767
-0.154184	-0.125464	-0.0281551				0.326859	0.180557	0.153747
0.0193408	-0.115559	-0.0825263				0.364179	0.306397	0.257245
-0.160268	-0.0467125	-0.0371977				0.285539	0.24847	0.176129
-0.114031	-0.110993	-0.0943952				0.348318	0.257704	0.211978
-0.138288	-0.153991	-0.120557				0.317036	0.355678	0.247762
-0.0940081	-0.0475264	-0.0807312				0.289205	0.268833	0.276703
-0.0271372	-0.116245	-0.1036				0.279643	0.273921	0.243433
-0.144629	-0.128232	-0.0993038				0.246812	0.219539	0.268299
-0.0746361	-0.161451	-0.0843967				0.195181	0.266717	0.286717
-0.13709	-0.146409	-0.047975				0.338778	0.26949	0.150292
-0.0269628	-0.140451	-0.0064621				0.276052	0.313284	0.171028
-0.152694	-0.127256	-0.13491				0.338951	0.28338	0.275739
-0.138803	-0.0755639	0.0302002				0.31292	0.209375	0.263513
0.0263598	-0.0967462	-0.104193				0.25823	0.210847	0.272715
-0.0698362	-0.0289578	-0.10175				0.184835	0.140754	0.302235
-0.0502293	-0.149101	-0.0700853				0.163445	0.200921	0.256466
-0.033279	-0.13238	-0.102255				0.192316	0.217961	0.193625
-0.0708301	-0.0657134	-0.0941645				0.275585	0.269212	0.278457
-0.0414462	-0.0268502	-0.0828987				0.119502	0.113684	0.25658
-0.195759	-0.0447035	0.00410339				0.317279	0.154405	0.137079
-0.188188	0.00090592	-0.0678602				0.333339	0.171525	0.161416
-0.147495	-0.14182	-0.111201				0.31317	0.310902	0.281003
-0.171438	-0.078665	-0.0631722				0.27116	0.23451	0.215009
-0.163571	-0.0861821	-0.140077				0.276085	0.296859	0.283811
-0.115738	-0.0342873	-0.0742466				0.271339	0.108935	0.235726
-0.0278745	-0.0649637	-0.12189				0.175737	0.254367	0.267037
-0.129262	-0.140329	-0.10408				0.287394	0.28719	0.226147
-0.0807646	-0.0169026	-0.127518				0.286743	0.226245	0.229393
-0.0433123	-0.094318	-0.14287				0.148951	0.237939	0.326048
-0.0443768	-0.136736	0.0327649				0.248211	0.291503	0.140169
-0.0342605	0.0501362	-0.0820316				0.207632	0.174851	0.221833
-0.108165	-0.162599	-0.0418284				0.247576	0.270612	0.203577
-0.0294652	-0.0997964	-0.103184				0.276204	0.210151	0.227033
-0.0667644	-0.147495	-0.0723675				0.194264	0.300343	0.221538
-0.145876	-0.05375	-0.14147				0.33752	0.289427	0.204776
-0.136808	-0.0305224	-0.104651				0.22577	0.199816	0.270713
-0.0791083	-0.135616	-0.0992127				0.331691	0.253177	0.194552
-0.0596995	-0.151716	-0.105813				0.201549	0.240525	0.211118
-0.116385	-0.0551888	-0.109039				0.240963	0.215588	0.216087
-0.103425	-0.117055	-0.168742				0.252893	0.29461	0.253162
-0.109015	-0.0380064	-0.0321277				0.296953	0.292143	0.131408
-0.169192	-0.15199	-0.14793				0.323879	0.378207	0.224689
-0.152669	0.0282495	-0.160071				0.26732	0.175553	0.256165
-0.11064	-0.12258	-0.1352				0.234733	0.2828	0.286911
-0.158602	-0.0277739	-0.124636				0.290295	0.158686	0.271262
-0.193303	-0.154684	0.0629532				0.308276	0.306699	0.189936
-0.170259	-0.130792	-0.109727				0.312275	0.263611	0.228704
-0.138594	-0.118529	-0.121091				0.269512	0.252632	0.262621
-0.122762	-0.10979	0.00147649				0.269376	0.329467	0.16355
-0.167702	-0.15886	-0.131372				0.263763	0.264943	0.327161
-0.105111	-0.0531832	-0.0431523				0.306019	0.0520719	0.21138
-0.0176664	-0.137573	0.00302036				0.181069	0.240585	0.172133
-0.158659	-0.0583815	-0.0316956				0.373735	0.166268	0.180443
-0.0951545	-0.117937	-0.124007				0.222723	0.260247	0.303369
-0.0021817	-0.149602	-0.0900064				0.281406	0.358348	0.311671
-0.0022189		-0.0203598				0.129704		0.158412
-0.141601		-0.132976				0.343654		0.260958
-0.0952121		-0.14194				0.297851		0.200881
-0.0482581		-0.135342				0.234828		0.249824
-0.191593		-0.141992				0.296553		0.200164
-0.132279		-0.0669877				0.328323		0.190903
-0.143929		-0.0738734				0.280677		0.255963
-0.0932468		-0.120994				0.263238		0.275725
-0.040525		-0.0791973				0.158736		0.198893
-0.147723		-0.066047				0.271231		0.1311
-0.0782341		0.0436863				0.259444		0.186658
0.00257443		0.0202782				0.169516		0.159577
-0.135364		-0.149069				0.323962		0.215285
-0.105408		-0.016738				0.277736		0.0896542
-0.134513		-0.12602				0.243957		0.260958
-0.117608		-0.106864				0.376317		0.260567
0.0516086		-0.0973812				0.20838		0.265105
-0.145465		-0.11751				0.289249		0.20352
-0.059093		-0.014258				0.237139		0.0875415
-0.116146		-0.0667588				0.3187		0.250223
-0.140024		-0.103096				0.283832		0.211381
-0.081411		-0.0639351				0.320672		0.23899
-0.13305		-0.111379				0.258733		0.20135
-0.0738517		-0.0716511				0.273511		0.160242
-0.0332442		-0.144856				0.254024		0.225193
-0.169806		-0.134948				0.311987		0.286125
-0.0465632		-0.0725957				0.262607		0.234095
-0.145313		-0.0064383				0.297056		0.224893
-0.0211134		-0.114673				0.269194		0.259655
-0.144958		-0.0177786				0.382947		0.182975
-0.153217		-0.142087				0.322146		0.200219
-0.123078		-0.07253				0.236119		0.287068
-0.129365		-0.0523781				0.246652		0.285605
-0.103954		-0.0828378				0.309		0.294432
-0.135615		-0.0376029				0.272353		0.143723
-0.115835		0.0551099				0.28245		0.175334
-0.135853		-0.0945415				0.281011		0.208179
-0.100295		-0.0523899				0.291763		0.287509
-0.0598233		-0.171015				0.108363		0.261008
0.00584477		-0.106278				0.196271		0.248309
-0.0761091		-0.094852				0.230298		0.283597
-0.140592		0.00773631				0.277422		0.226528
-0.0194172		-0.0827111				0.228089		0.229665
-0.125538		-0.001076				0.267998		0.156745
-0.0823633		-0.118614				0.270167		0.233195
-0.0753237		-0.130484				0.249208		0.270713
-0.114701		-0.121769				0.2635		0.266629
-0.0362262		-0.129515				0.241635		0.293977
-0.110646		-0.119151				0.322206		0.305147
0.0115858		-0.17793				0.219199		0.260356
-0.128691		-0.0969616				0.328709		0.207691
-0.118524		-0.131262				0.288421		0.236606
-0.0734098		-0.143765				0.281754		0.211245
-0.0772061		-0.157384				0.204502		0.229282
-0.138031		-0.137342				0.293242		0.213415
-0.156806		-0.13217				0.39056		0.220271
-0.143923		-0.16865				0.265894		0.227339
-0.140587		-0.102102				0.387224		0.231595
-0.0974533		-0.0643929				0.278386		0.235145
-0.115697		-0.137293				0.303694		0.215401
-0.153534		-0.0378581				0.305494		0.24747
-0.165167		-0.068963				0.304244		0.215003
-0.0416393		-0.088898				0.293231		0.230473
-0.0068451		-0.114325				0.258074		0.295283
-0.163372		0.0179147				0.278532		0.227415
-0.0964941		-0.121525				0.372664		0.166121
-0.154702		-0.135442				0.332135		0.268808
-0.128123		-0.131375				0.233229		0.288348
-0.146343		-0.0997171				0.323943		0.308311
-0.155556		-0.0569402				0.288899		0.25588
-0.166633		-0.12044				0.329216		0.260067
-0.0445574		0.0197996				0.302915		0.25923
-0.0793292		-0.0094453				0.194499		0.192188
-0.159519		-0.0303694				0.243254		0.278353
-0.0203774		-0.0458222				0.250253		0.171242
-0.0719458		-0.147604				0.145418		0.190777
-0.163921		-0.11691				0.270647		0.267593
-0.182999		-0.140312				0.341823		0.183811
-0.0230004		0.00128275				0.178993		0.148415
-0.1078		-0.136464				0.242832		0.308252
-0.158037		-0.1387				0.321759		0.321475
-0.0826354		-0.124773				0.194952		0.238832
-0.044034		-0.132252				0.20839		0.25033
-0.148526		-0.11896				0.310028		0.167408
-0.147287		-0.123827				0.241404		0.232476
-0.167247		-0.104022				0.290955		0.247977
-0.140937		-0.130503				0.319798		0.22565
-0.171212		-0.130891				0.332162		0.253586
-0.0581557		-0.0504758				0.175148		0.19013
-0.120295		-0.138282				0.349123		0.236556
0.00202089		-0.103594				0.182012		0.275081
-0.0780497		-0.13008				0.154601		0.305824
-0.113241		-0.14272				0.252704		0.274984
-0.162829		-0.0997189				0.287673		0.262132
-0.124319		-0.0983788				0.341278		0.254026
-0.0902602		-0.133447				0.258311		0.259528
-0.109159		-0.113347				0.273129		0.281992
-0.0588894		-0.138078				0.221558		0.278365
-0.115866		-0.0710732				0.299573		0.247865
-0.158253		-0.145398				0.281854		0.19588
-0.151386		-0.118996				0.267637		0.272959
-0.151977		-0.100655				0.135435		0.236686
-0.157035		-0.0360324				0.295064		0.270481
0.0120371		-0.100729				0.139871		0.223145
-0.057407		-0.0994791				0.180821		0.262612
-0.125705		-0.0692772				0.3282		0.284572
-0.15859		-0.116977				0.280644		0.211449
-0.125609		-0.165787				0.307728		0.240446
-0.115579		-0.150156				0.250185		0.30891
-0.185032		-0.0255596				0.287162		0.167326
-0.124296		-0.114187				0.292036		0.230268
-0.0829105		-0.0430032				0.328302		0.238738
-0.163604		-0.0750667				0.331507		0.20805
-0.0518377		-0.138097				0.425846		0.275642
-0.146166		-0.0679505				0.229861		0.254322
-0.144262		0.0344958				0.310629		0.166899
-0.130114		-0.0460059				0.293374		0.21662
0.0214349		-0.0504557				0.217498		0.226484
-0.045508		-0.157882				0.25018		0.196304
-0.177299		-0.118225				0.273106		0.248366
-0.152993		-0.112769				0.305862		0.214869
-0.042542		-0.0865425				0.231184		0.256243
-0.0262557		-0.134419				0.180778		0.263529
-0.0157769		-0.125182				0.27487		0.221467
-0.0425802		-0.1038				0.13888		0.246618
-0.112813		-0.15107				0.233034		0.291064
-0.157383		-0.07278				0.33558		0.259937
0.00554397		-0.139538				0.186764		0.191481
-0.177178		-0.0325069				0.336694		0.164882
-0.148371		-0.1173				0.256032		0.17528
-0.119229		-0.0436513				0.257426		0.147114
-0.141996		-0.0857148				0.280534		0.219593
-0.0872275		-0.122094				0.269985		0.216681
-0.110293		-0.104507				0.352431		0.284988
-0.114213		-0.0462099				0.345286		0.235805
-0.0629796		-0.152253				0.259595		0.223375
-0.0304131		-0.149922				0.181174		0.279699
-0.13953		-0.0717494				0.319752		0.201147
-0.113787		-0.0325292				0.258896		0.238978
-0.141047		-0.120365				0.24906		0.24825
-0.0660501		-0.0517698				0.203805		0.212172
-0.146054		-0.0929403				0.332608		0.258375
0.0285606		-0.129524				0.156764		0.259245
-0.141872		-0.113964				0.304331		0.258584
-0.133416		-0.0838074				0.339084		0.22533
-0.0403249		-0.0326469				0.148777		0.199533
-0.0584462		-0.0244481				0.157026		0.197547
-0.153777		0.0233306				0.301761		0.192925
-0.0969903		-0.0844393				0.284283		0.187821
-0.0739101		-0.0895471				0.289955		0.259553
-0.09863		-0.119647				0.219622		0.253524
-0.13522		-0.100346				0.225237		0.274635
-0.118167		-0.11133				0.289252		0.261647
-0.16556		-0.0320487				0.312938		0.233213
-0.145307		-0.120851				0.291009		0.255784
0.108424		-0.0172904				0.218785		0.192836
-0.132244		-0.0807573				0.290115		0.286587
-0.166098		-0.129631				0.340093		0.283925
-0.156185		-0.0606326				0.258488		0.267166
-0.127984		-0.0700546				0.264072		0.292857
-0.136919		-0.129308				0.308845		0.272515
-0.0772059		-0.0716481				0.209945		0.26149
-0.137944		-0.0765393				0.263289		0.205854
-0.0593999		-0.0677596				0.274995		0.267001
0.046134		-0.0816998				0.117273		0.293531
-0.0537434		-0.112616				0.252902		0.249327
-0.128109		0.0541264				0.22651		0.197531
-0.150413		-0.0595927				0.316671		0.240446
-0.0575853		-0.123221				0.252163		0.222315
-0.124621		-0.0524326				0.285098		0.220909
-0.184132		0.0431789				0.360934		0.162546
-0.0359411		-0.0411873				0.223412		0.21678
-0.0377397		-0.106193				0.160367		0.313667
-0.0710754		-0.136978				0.33715		0.279018
-0.113548		-0.0811552				0.276293		0.29106
-0.13584		-0.147511				0.371371		0.225673
-0.191716		-0.150325				0.339946		0.232598
-0.14245		-0.107847				0.323309		0.300706
-0.05187		-0.0473803				0.245983		0.246084
-0.0876087		-0.0861643				0.323495		0.178776
-0.113855		-0.0900331				0.290844		0.2659
-0.136075		-0.191421				0.306099		0.311598
-0.161821		-0.142474				0.361265		0.272512
-0.152268		-0.10032				0.353127		0.260231
-0.156318		-0.0088607				0.275196		0.229836
-0.130114		-0.0365362				0.299427		0.29247
-0.131684		-0.0102523				0.349949		0.127
0.00796409		-0.0757505				0.302654		0.256687
-0.0815476		-0.0887218				0.245664		0.21963
-0.122246		-0.102719				0.234388		0.232174
-0.145352		-0.168257				0.329996		0.250463
-0.140268		-0.142355				0.252667		0.199975
-0.0997633		-0.116929				0.27326		0.256281
-0.141023		-0.158536				0.25884		0.246507
0.00998082		-0.0423406				0.191697		0.110705
-0.0387852		-0.101003				0.279391		0.22573
-0.0320346		-0.11118				0.229961		0.173468
-0.0909653		-0.113841				0.25761		0.20039
-0.160546		-0.0384471				0.229904		0.219036
-0.0182603		0.00739438				0.298594		0.187574
-0.0751353		-0.0770387				0.254996		0.216773
-0.120828		0.00807762				0.275469		0.201993
-0.0055856		-0.101965				0.225193		0.202091
-0.0074574		-0.0952978				0.227552		0.263358
-0.114199		-0.104331				0.262302		0.253415
-0.0640468		0.015605				0.212598		0.160521
-0.0770737		0.0302456				0.273904		0.213611
-0.0517806		-0.0548485				0.186142		0.225366
-0.0984684		-0.0579681				0.237309		0.18315
-0.0275543		-0.0945656				0.221399		0.213078
-0.10537		-0.0786711				0.28038		0.136499
-0.0238626		-0.0987033				0.284445		0.181542
-0.0449456		-0.103547				0.147249		0.187038
-0.0620372		-0.089316				0.206964		0.240376
-0.0566858		-0.121898				0.129592		0.147184
-0.114386		0.0500817				0.258332		0.187043
-0.112222		-0.104977				0.324854		0.209274
-0.16423		-0.0903076				0.341888		0.220281
-0.0896025		-0.101139				0.231171		0.258214
-0.148005		-0.149091				0.340107		0.306212
-0.133231		-0.0895428				0.262459		0.271649
-0.101015		-0.111786				0.24427		0.243832
-0.0227182		0.00617387				0.259509		0.278165
-0.146464		-0.0603771				0.276293		0.265087
-0.0399225		-0.10463				0.203163		0.269895
-0.191171		-0.140072				0.254081		0.247357
-0.14398		-0.133307				0.282888		0.258014
-0.0803944		-0.10251				0.249921		0.238647
-0.0997873		-0.125848				0.290246		0.258816
-0.117164		-0.0355349				0.254722		0.0713992
-0.104882		-0.0930617				0.237869		0.223734
-0.17379		-0.0176197				0.332379		0.241226
-0.138702		-0.106297				0.262251		0.233634
-0.151886		-0.0074798				0.257156		0.192008
-0.157015		-0.0877285				0.281351		0.281202
-0.0331345		-0.0823042				0.188639		0.259323
-0.129633		-0.114222				0.342389		0.166103
-0.173546		-0.0640066				0.332809		0.193291
-0.140622		-0.111943				0.28848		0.249933
-0.0017589		-0.139093				0.197307		0.223456
-0.157192		0.0335652				0.335546		0.238229
-0.0143976		-0.057823				0.115768		0.138433
-0.0989102		-0.135433				0.242785		0.242117
-0.143575		-0.112234				0.274194		0.250401
-0.037967		-0.109261				0.204833		0.257953
-0.13787		-0.100248				0.367587		0.25882
-0.172022		-0.104648				0.326723		0.247759
-0.0761207		0.00303023				0.222104		0.221109
-0.162625		-0.0722529				0.28577		0.194811
0.0159764		-0.0658553				0.213983		0.2134
-0.0794107		-0.0815365				0.289482		0.303849
-0.118401		-0.123047				0.316378		0.261014
-0.130652		-0.0338307				0.322033		0.123325
-0.0208981		-0.0451958				0.18267		0.166128
-0.0713513		-0.113147				0.194163		0.243639
-0.14674		-0.0164334				0.311855		0.163729
-0.078173		-0.164337				0.192081		0.272767
-0.140079		0.00118603				0.291363		0.197972
-0.171164		-0.0407967				0.309037		0.163659
-0.162387		0.010991				0.320366		0.15708
-0.0755		-0.0944039				0.0564916		0.284799
-0.0650845		-0.1609				0.212857		0.254165
-0.132315		-0.0815924				0.332201		0.259462
-0.0980986		-0.160601				0.245221		0.254014
-0.130437		-0.0966021				0.277791		0.292032
-0.106861		-0.14319				0.277637		0.284805
-0.106086		-0.171913				0.250947		0.271545
-0.112682		-0.126545				0.246155		0.276016
-0.04687		-0.143407				0.204673		0.287048
-0.170384		-0.130188				0.364863		0.305949
-0.113825		-0.086896				0.337398		0.237835
-0.0343587		-0.0177443				0.207338		0.210479
-0.160042		-0.0082218				0.239975		0.11465
0.00390933		-0.039751				0.174561		0.16977
-0.143483		-0.030275				0.359014		0.196626
-0.0326122		-0.142733				0.195424		0.295133
-0.144531		-0.149704				0.331498		0.248304
-0.0495921		-0.161516				0.315142		0.228654
-0.127516		-0.0416731				0.326371		0.238618
-0.162112		-0.0646072				0.337755		0.184072
-0.063132		0.0380773				0.269624		0.0987004
-0.163762		-0.0436799				0.257244		0.195724
-0.152071		-0.113523				0.27149		0.311456
-0.140678		-0.0562599				0.311252		0.253355
-0.111515		-0.0917543				0.340721		0.272099
0.0412919		-0.0897308				0.146679		0.256759
-0.0339767		-0.0319415				0.219321		0.277991
-0.034891		-0.112126				0.211907		0.227599
-0.103808		-0.098722				0.27245		0.275308
-0.135457		-0.0908131				0.319239		0.276181
-0.0708071		-0.0538066				0.294115		0.274202
-0.0646394		-0.110771				0.228429		0.238729
-0.117242		-0.10098				0.296422		0.278657
-0.162962		-0.0304476				0.276973		0.167367
-0.158083		-0.135986				0.315177		0.261245
-0.136581		-0.0761703				0.27508		0.272613
-0.0151093		-0.144758				0.199619		0.318322
-0.165349		-0.119723				0.315034		0.230911
-0.120971		-0.0148826				0.334678		0.173203
-0.106379		-0.0608483				0.191248		0.24733
-0.0628607		-0.0358978				0.245096		0.19673
-0.0642756		-0.0759016				0.242367		0.266831
-0.121734		-0.113557				0.306088		0.199319
-0.149175		-0.014135				0.303711		0.129527
-0.148209		-0.115942				0.251101		0.229201
-0.114101		-0.0880116				0.29267		0.269634
-0.0037732		-0.0670665				0.218532		0.204419
-0.0824212		-0.131571				0.27387		0.296833
-0.0680832		-0.0869852				0.14688		0.186208
-0.164922		-0.13433				0.30853		0.301343
-0.15782		-0.137159				0.395366		0.208472
-0.0366733		-0.128141				0.148808		0.230906
-0.127848		-0.0976072				0.299427		0.284822
-0.0509878		-0.0827418				0.163093		0.202159
-0.167689		-0.109926				0.275094		0.231055
-0.0849729		-0.107459				0.248331		0.270031
-0.148919		-0.0460038				0.243956		0.184352
-0.158293		-0.132162				0.303334		0.250907
-0.141485		-0.151406				0.336907		0.254171
-0.0165173		-0.0817827				0.27839		0.256484
-0.0401861		-0.150789				0.208376		0.228841
-0.157602		-0.0847045				0.328627		0.221743
-0.0824317		-0.12725				0.308891		0.250563
-0.152091		-0.11622				0.352822		0.177652
-0.128196		-0.0941393				0.25969		0.233183
-0.130919		-0.0487244				0.282591		0.287156
-0.034877		-0.148316				0.184224		0.227217
-0.15451		-0.0989324				0.326464		0.27438
0.0198126		-0.125627				0.176335		0.210612
-0.140283		-0.0576778				0.305294		0.254365
-0.133196		0.0698315				0.264653		0.160943
-0.102538		-0.0992169				0.342197		0.25514
-0.0330599		-0.115368				0.268254		0.257814
-0.144557		4.41529e-05				0.307296		0.253189
-0.107482		-0.0766172				0.323375		0.173168
-0.140654		0.0193502				0.331682		0.136399
-0.0657371		-0.175413				0.202383		0.259373
-0.16496		0.0636867				0.309582		0.216759
-0.082125		-0.0580492				0.245428		0.235834
-0.15848		-0.0104913				0.294923		0.190639
0.022643		0.0152678				0.174305		0.105898
-0.111903		-0.148744				0.280904		0.224394
-0.141086		-0.102838				0.286593		0.27577
-0.144981		-0.10506				0.333836		0.27643
-0.154536		-0.118126				0.364328		0.18843
-0.132603		-0.118083				0.284683		0.239486
-0.155558		-0.0393167				0.331484		0.247286
-0.0474523		-0.0386689				0.113104		0.245384
-0.0702714		-0.115478				0.196272		0.227716
-0.128472		-0.148276				0.363701		0.244173
-0.165502		-0.050326				0.266401		0.235639
-0.0998357		-0.157459				0.321585		0.187836
-0.0707326		-0.0391575				0.168743		0.151709
-0.110335		-0.007561				0.266072		0.199729
-0.120636		-0.101957				0.28959		0.212864
-0.161526		-0.121015				0.335493		0.267172
-0.148827		0.0214503				0.358866		0.256451
-0.0801984		-0.0787443				0.226708		0.2943
-0.124239		-0.130372				0.245742		0.24624
0.0379238		-0.0750814				0.141054		0.117631
-0.129395		-0.0929017				0.334867		0.249238
-0.105787		0.0652726				0.238027		0.183363
-0.0699926		-3.56e-05				0.295775		0.140297
-0.0953138		-0.117431				0.297185		0.23399
-0.0828831		-0.0699795				0.114328		0.175963
-0.0851809		-0.102524				0.335425		0.260155
-0.0829173		0.00181003				0.294237		0.153622
-0.198167		-0.0530197				0.372176		0.0952169
-0.0397625		-0.0908896				0.26247		0.315246
-0.052573		-0.0410135				0.287172		0.227858
-0.125899		-0.0591211				0.227891		0.269375
-0.0441538		-0.101296				0.124347		0.229408
-0.13759		-0.0464009				0.386305		0.218253
-0.117309		-0.0213502				0.28191		0.130544
-0.140757		-0.109433				0.318604		0.220856
-0.129343		-0.124367				0.295928		0.252765
-0.154409		0.0463597				0.310121		0.128962
-0.148155		-0.0963665				0.297742		0.232387
-0.165766		-0.045755				0.331879		0.109847
-0.08304		-0.012898				0.282372		0.159788
-0.0433972		-0.100993				0.230423		0.308746
-0.0579477		0.00496021				0.212168		0.215679
-0.138482		-0.0604034				0.284845		0.200813
-0.152066		-0.107222				0.251578		0.217572
-0.063958		-0.0933671				0.247137		0.320033
-0.078267		-0.0939201				0.285932		0.211875
0.00470367		-0.146984				0.187115		0.278959
-0.138306		-0.103187				0.277491		0.193465
-0.159266		-0.101582				0.267978		0.18373
-0.169955		-0.0726839				0.353207		0.21103
-0.157456		-0.136539				0.281315		0.288872
-0.152951		0.00357823				0.340454		0.141113
0.00844536		-0.0525627				0.144816		0.233255
-0.0218306		-0.105258				0.25877		0.146086
-0.0906712		-0.124914				0.254672		0.286234
0.0132869		-0.138963				0.283649		0.258238
-0.133076		-0.0695362				0.334189		0.22083
-0.167727		-0.120714				0.290043		0.268677
-0.132867		-0.143612				0.340845		0.288469
-0.144376		-0.136179				0.350795		0.269726
0.00211882		-0.132741				0.249966		0.267064
-0.104935		-0.0452063				0.420804		0.16865
-0.0616065		-0.0020176				0.295647		0.220108
-0.154451		-0.103452				0.24237		0.25901
-0.0683977		-0.129491				0.207368		0.27091
-0.0724307		-0.0562518				0.321115		0.229826
-0.0686486		-0.114087				0.294562		0.274162
-0.127195		0.00625482				0.271362		0.151598
-0.0562248		-0.0999027				0.34014		0.213793
-0.054517		-0.00511				0.307615		0.185358
-0.135962		-0.139637				0.294437		0.289599
-0.124956		-0.0959117				0.305623		0.159201
-0.133546		-0.134521				0.29608		0.218638
-0.0537139		-0.122011				0.18621		0.222178
-0.0772941		-0.134513				0.191695		0.22455
-0.125586		-0.0766496				0.291174		0.189782
-0.15021		0.00800158				0.314549		0.133868
0.017513		-0.138482				0.223446		0.341307
-0.113891		-0.117008				0.280774		0.229053
-0.0450682		-0.0050719				0.255676		0.154873
-0.0557605		-0.0888333				0.276141		0.25593
-0.156852		-0.171814				0.337977		0.210511
-0.0437675		-0.0994026				0.253485		0.259577
-0.150431		-0.088719				0.282484		0.235253
-0.163244		-0.0427663				0.318759		0.164535
-0.132389		-0.0904757				0.348915		0.247833
0.00651388		-0.108252				0.219762		0.233733
-0.126708		0.0200017				0.284116		0.148016
-0.132436		-0.096685				0.344921		0.221635
-0.13301		-0.145469				0.261158		0.288664
-0.126028		-0.0701153				0.320663		0.232155
-0.0882825		0.0307108				0.229543		0.151453
-0.126206		-0.10406				0.331872		0.279167
-0.100191		-0.101873				0.301115		0.232798
-0.174115		-0.112562				0.319025		0.237401
-0.107443		-0.151655				0.310626		0.21822
-0.0802497		-0.102052				0.279271		0.231373
-0.10575		-0.0922445				0.305457		0.252023
-0.0831524		-0.16186				0.217904		0.318655
-0.114858		-0.0583864				0.332362		0.254065
-0.129349		-0.0999788				0.313323		0.233719
-0.0391337		-0.135294				0.210151		0.315495
-0.124033		-0.075049				0.304112		0.154606
-0.128804		-0.145685				0.257892		0.252631
-0.124746		-0.0262784				0.29615		0.177472
-0.0008155		-0.0020409				0.341782		0.187064
-0.134861		-0.116486				0.332042		0.252248
-0.0825182		-0.0306348				0.230007		0.146019
-0.159608		-0.0656521				0.257566		0.212556
-0.121591		-0.0605472				0.364512		0.267259
-0.105628		-0.0119943				0.26929		0.159522
-0.0516843		-0.109849				0.204328		0.254775
-0.0880699		-0.128422				0.248059		0.197257
-0.0243269		-0.0927581				0.132665		0.281827
-0.137809		-0.128606				0.339149		0.322503
-0.113787		-0.0390971				0.334474		0.239657
-0.133459		-0.158534				0.30011		0.152454
-0.055832		-0.143743				0.207128		0.285068
-0.150873		0.0102141				0.295908		0.147605
-0.133332		-0.112699				0.31232		0.285433
-0.155282		-0.0917552				0.275048		0.269173
-0.120061		-0.101816				0.278048		0.272374
-0.11108		-0.07271				0.228788		0.236532
-0.0712129		-0.0110982				0.265608		0.0965486
0.021504		-0.15045				0.235147		0.253899
-0.161896		-0.146568				0.245745		0.297214
-0.0282328		-0.0703338				0.233998		0.244536
-0.0169493		-0.115421				0.235676		0.307363
-0.0051373		-0.121199				0.233996		0.221101
-0.115311		-0.119925				0.31696		0.20128
-0.14061		-0.0583486				0.326713		0.224482
-0.0963118		-0.0839867				0.310667		0.212302
-0.0862541		-0.0665727				0.245181		0.259388
-0.128732		-0.0097463				0.221745		0.188174
0.0242584		0.013964				0.143025		0.197358
-0.122213		-0.0578792				0.265365		0.196398
-0.141432		-0.10772				0.297503		0.282118
-0.135369		-0.0778813				0.24641		0.25255
-0.139082		-0.164653				0.310357		0.280642
-0.16019		-0.080317				0.331795		0.305231
-0.127681		-0.087914				0.356057		0.135928
0.029913		-0.0376302				0.303399		0.134364
-0.0410197		-0.130167				0.302404		0.306355
-0.1323		-0.108522				0.274682		0.207866
-0.167543		-0.139265				0.352809		0.274052
-0.128805		-0.138471				0.327479		0.24657
-0.0704275		-0.0805799				0.256172		0.207914
-0.0890443		-0.102538				0.207382		0.24329
-0.0561181		-0.125261				0.205552		0.25615
-0.014151		-0.0713512				0.207386		0.215416
-0.0679369		0.0254985				0.259626		0.26659
-0.0866434		-0.15322				0.256341		0.282415
-0.152424		-0.113282				0.264419		0.290883
-0.0804155		-0.122125				0.237583		0.286539
0.0506568		-0.113005				0.117276		0.250738
-0.169799		-0.0805451				0.276499		0.32363
-0.164984		-0.098971				0.351764		0.216633
-0.15002		-0.073683				0.240379		0.352456
-0.125908		-0.0284343				0.266875		0.180554
-0.1053		-0.0857367				0.247556		0.267088
-0.079173		-0.1349				0.202579		0.253981
-0.0525121		-0.0245818				0.25608		0.142374
-0.161194		-0.152312				0.267752		0.306598
-0.132512		-0.138157				0.258763		0.262203
-0.165799		-0.0512069				0.34174		0.199403
-0.0663504		-0.101608				0.188653		0.254077
-0.179255		-0.0198063				0.289116		0.134716
-0.154872		-0.105188				0.315675		0.291197
-0.14265		-0.105386				0.365272		0.23736
-0.0833481		-0.154118				0.223184		0.264584
-0.0205025		-0.0868037				0.168637		0.25268
-0.1639		-0.0516272				0.365058		0.273483
-0.0673602		-0.0637939				0.285553		0.220516
-0.127266		-0.0527021				0.267122		0.235728
-0.140775		-0.098823				0.342584		0.260147
-0.16651		-0.0918636				0.313379		0.217142
-0.133941		-0.0762659				0.317135		0.302938
-0.123718		-0.057441				0.292656		0.24339
0.0594684		-0.116866				0.210121		0.286756
-0.142034		-0.125163				0.258738		0.19444
-0.0957348		-0.069047				0.272556		0.238535
-0.113421		-0.0914887				0.286271		0.22819
-0.14117		-0.116508				0.269082		0.249755
-0.0852171		-0.0625247				0.308175		0.23949
-0.0595523		-0.101273				0.341784		0.217555
-0.0294206		-0.131415				0.213568		0.239572
-0.14961		-0.0900369				0.25581		0.22
-0.0621413		-0.0654677				0.284407		0.166446
-0.053386		-0.043257				0.378801		0.236262
-0.0077357		-0.0988441				0.228685		0.253522
-0.136915		-0.0926943				0.284132		0.253339
-0.149718		-0.0335373				0.29803		0.156997
-0.137937		-0.025981				0.331434		0.205435
-0.176089		-0.144485				0.303738		0.214236
-0.180363		-0.0438752				0.290688		0.16627
-0.0431054		-0.133104				0.172171		0.25614
-0.0951629		-0.103123				0.334117		0.274218
-0.142408		-0.108306				0.26959		0.228141
-0.136294		-0.0712438				0.306715		0.120634
0.0173259		-0.0871115				0.32076		0.175288
-0.0712502		-0.14535				0.234562		0.198664
-0.056902		-0.130639				0.178156		0.259674
-0.0377755		-0.0752802				0.215877		0.142598
-0.137349		-0.0347782				0.304606		0.19602
-0.0259184		-0.0798521				0.267465		0.212379
-0.117813		-0.0908336				0.22611		0.217899
-0.115009		-0.106602				0.208476		0.261215
-0.101017		-0.0550179				0.282585		0.20293
-0.0191861		-0.135115				0.27371		0.248692
-0.158339		0.00311826				0.307168		0.242022
-0.0047397		-0.0507771				0.213588		0.221353
-0.176989		-0.0875793				0.328809		0.232285
-0.122075		-0.170995				0.266645		0.266714
0.0347248		-0.100254				0.282215		0.292511
-0.0210889		-0.0581531				0.259878		0.228795
0.0639375		-0.0749909				0.214085		0.190828
-0.144207		-0.10852				0.319725		0.251127
-0.147933		-0.10931				0.312735		0.231386
-0.0806069		-0.105374				0.100385		0.225418
-0.0761103		-0.102346				0.256299		0.195952
-0.0390435		-0.149622				0.168514		0.314064
-0.119628		-0.0470075				0.290041		0.157212
-0.131334		0.00158468				0.328853		0.151933
-0.151572		-0.0626123				0.249648		0.293556
-0.0069217		-0.0990186				0.268111		0.229365
-0.121506		0.0412317				0.314335		0.188273
-0.0626878		-0.0338735				0.262248		0.168227
-0.0673434		-0.084885				0.200189		0.197378
-0.0491336		-0.113141				0.229681		0.241815
-0.148753		-0.0208936				0.349205		0.220679
0.00998144		-0.121449				0.312148		0.283813
-0.158022		-0.003583				0.24336		0.207267
-0.0818887		-0.0297886				0.238259		0.109865
-0.0994983		-0.0255201				0.177402		0.20326
-0.0756248		-0.149133				0.206036		0.201148
-0.138185		-0.123858				0.235955		0.22656
-0.0632338		-0.0318103				0.204804		0.096427
-0.0938715		-0.0558063				0.250665		0.130911
-0.0845969		-0.147246				0.240979		0.25251
-0.15116		-0.170133				0.273528		0.255933
-0.160407		-0.137568				0.261912		0.307929
-0.0595455		-0.0954578				0.153414		0.273728
-0.160059		-0.0092327				0.325239		0.133058
-0.145786		-0.102431				0.289691		0.307124
-0.154549		-0.0318459				0.391817		0.231289
-0.11251		-0.135414				0.31904		0.272584
0.0263223		-0.119967				0.224314		0.238423
0.0104094		-0.001735				0.0693605		0.240183
-0.0420177		-0.0992496				0.220948		0.231147
-0.0743162		-0.123103				0.226313		0.263746
-0.116588		-0.163783				0.314705		0.206442
-0.0854244		-0.0734614				0.230815		0.237606
-0.143164		-0.0954383				0.241819		0.296297
-0.130661		-0.107792				0.28938		0.257811
-0.0970877		-0.156188				0.29172		0.232916
-0.0254674		-0.0913562				0.214371		0.277909
-0.183157		-0.0884088				0.298305		0.17699
-0.152816		-0.100046				0.321145		0.216425
-0.0325223		-0.171701				0.293674		0.234879
-0.151012		-0.0583786				0.299562		0.223503
-0.153804		-0.0592876				0.314253		0.145426
-0.154078		-0.116393				0.33749		0.249562
-0.0477872		-0.107652				0.257067		0.268847
-0.15657		-0.0710767				0.266498		0.202943
-0.111437		-0.151008				0.201659		0.319856
-0.164077		-0.0990233				0.299964		0.253286
-0.108399		-0.105127				0.231085		0.248974
-0.0312317		0.0391734				0.254362		0.23058
-0.133045		-0.141495				0.276477		0.335349
0.0382875		-0.0972498				0.151432		0.154512
-0.134585		-0.107639				0.314031		0.247442
-0.168045		0.0329723				0.290647		0.208604
-0.125985		-0.0141168				0.307736		0.241558
-0.114173		-0.111615				0.345156		0.204746
-0.107368		-0.0020707				0.377115		0.198182
-0.0893964		-0.0985256				0.252603		0.202002
-0.122887		-0.0639912				0.285761		0.270524
-0.161537		-0.0289971				0.245235		0.169061
-0.0656129		-0.0584192				0.142138		0.24402
-0.10918		-0.123173				0.231922		0.193711
-0.0131033		-0.0145297				0.144239		0.136655
-0.145848		0.0720407				0.289301		0.205632
-0.119312		-0.0711797				0.277964		0.202328
-0.123967		-0.0141872				0.270418		0.260487
-0.0242695		0.0279401				0.259598		0.15873
-0.134264		-0.115589				0.25761		0.237796
-0.154171		-0.039948				0.262207		0.131133
-0.0772272		-0.122428				0.21195		0.244282
-0.0365437		-0.0496827				0.228021		0.165552
0.0189452		-0.0590308				0.266411		0.193267
-0.154434		-0.0434276				0.253147		0.233683
-0.165084		-0.112813				0.319465		0.224209
-0.113999		-0.0849105				0.24758		0.261165
-0.138166		-0.123224				0.246707		0.268003
-0.148537		-0.0453644				0.271784		0.108819
-0.115359		-0.079948				0.265449		0.226194
-0.0143304		-0.0095007				0.255286		0.223741
-0.0995415		-0.110754				0.288002		0.237743
-0.100524		-0.101357				0.324507		0.226495
-0.0829643		-0.0925928				0.302887		0.243917
-0.0037769		-0.1254				0.153968		0.204061
-0.13587		-0.0889198				0.277502		0.284792
-0.189739		0.00173041				0.2864		0.156436
-0.116671		0.0287024				0.29746		0.160874
-0.0856482		-0.119831				0.307454		0.248172
-0.131236		-0.051806				0.310456		0.175835
-0.152043		-0.0523322				0.275366		0.217988
-0.0146142		-0.116324				0.200631		0.245508
-0.145732		-0.0888292				0.283922		0.265558
-0.0559782		-0.0437271				0.22405		0.236472
-0.122415		-0.0728948				0.329518		0.127
-0.101673		-0.122119				0.32118		0.272552
-0.164589		-0.043619				0.338223		0.210338
-0.164885		-0.127954				0.239498		0.220664
-0.156772		-0.112713				0.286521		0.21675
-0.0605722		-0.151282				0.2878		0.216653
-0.149154		-0.0910652				0.280598		0.230047
-0.140269		-0.126475				0.320434		0.205667
-0.193334		-0.0932762				0.293053		0.207156
-0.167676		-0.111024				0.290031		0.189929
-0.111154		0.029816				0.294853		0.102524
-0.158077		-0.0480298				0.343745		0.288445
-0.152807		-0.10033				0.318313		0.288289
-0.0640169		-0.120252				0.305019		0.255921
-0.0897308		-0.0379966				0.306691		0.288684
0.0288448		-0.122964				0.134723		0.253822
-0.127492		-0.126359				0.29033		0.234883
-0.0444065		-0.0742177				0.16759		0.157876
-0.180033		-0.166409				0.303693		0.245438
0.0518492		0.0259178				0.20609		0.143426
-0.105626		0.0073339				0.232155		0.227037
-0.142989		0.0447914				0.242806		0.158997
-0.0733571		-0.0727562				0.326266		0.29638
-0.124945		-0.0631978				0.288123		0.178495
-0.134768		-0.103856				0.344934		0.262465
-0.0948264		-0.085747				0.314808		0.306886
-0.156316		-0.0563111				0.281088		0.201875
0.00942175		0.00318773				0.231675		0.0886666
-0.172603		-0.0850147				0.297519		0.266851
-0.154958		-0.161304				0.307047		0.239377
-0.0960487		0.00796054				0.238631		0.237295
-0.0676779		-0.137273				0.263474		0.244387
-0.150402		-0.0433726				0.292505		0.301798
-0.11716		-0.002294				0.392796		0.167613
-0.0699786		-0.028248				0.206342		0.0591365
-0.095318		-0.133045				0.303048		0.232868
-0.112866		-0.127675				0.259957		0.273041
-0.162574		-0.0428206				0.323375		0.0979476
-0.120306		-0.0918508				0.339413		0.255087
-0.107746		-0.0968582				0.286435		0.231753
-0.0355984		-0.0217447				0.286816		0.114308
-0.169635		-0.12487				0.257879		0.247947
-0.113854		-0.021242				0.263796		0.168502
-0.174088		-0.0685418				0.223182		0.276404
-0.0066893		0.0167884				0.259829		0.217404
-0.144453		-0.145218				0.256509		0.241801
-0.104723		-0.0541671				0.331538		0.213989
0.0480881		-0.140064				0.179449		0.244015
-0.0903555		-0.0744373				0.205309		0.186523
-0.0685227		-0.115355				0.219254		0.295661
-0.115607		-0.135659				0.210891		0.252272
-0.0695986		-0.0802854				0.173499		0.206885
-0.133975		-0.119153				0.268733		0.336553
-0.0222999		-0.142				0.272956		0.279026
-0.120971		-0.146863				0.277079		0.227218
-0.140342		-0.0733658				0.316489		0.170497
-0.159811		-0.0598129				0.313823		0.269987
-0.0980773		-0.0513872				0.288909		0.306905
-0.091273		-0.138737				0.226115		0.256015
-0.139827		-0.125843				0.301806		0.264415
-0.131044		-0.08843				0.291197		0.249647
-0.156387		-0.0498051				0.290882		0.211464
-0.171337		-0.0250379				0.392632		0.195108
-0.140657		-0.0739943				0.310441		0.229041
-0.137907		-0.0891045				0.275334		0.245527
-0.0545155		-0.0639892				0.198921		0.173601
-0.128799		-0.13353				0.380884		0.201887
-0.159832		-0.120903				0.276957		0.144538
-0.176932		-0.0937762				0.302103		0.159242
-0.125874		-0.140721				0.246818		0.255607
-0.0197707		-0.0675039				0.198602		0.248153
-0.11488		-0.112266				0.254614		0.275159
-0.154248		-0.137535				0.322339		0.182633
-0.0708819		-0.0859184				0.0961842		0.289146
-0.180673		-0.123994				0.338617		0.247019
-0.155914		-0.0886412				0.298157		0.265081
-0.141323		-0.131454				0.284713		0.239149
-0.0472012		-0.0088171				0.330858		0.133011
-0.0749649		-0.0632294				0.311845		0.207088
-0.0575511		-0.11941				0.208137		0.298719
-0.0756935		-0.108575				0.282099		0.20381
-0.0676296		-0.145731				0.238537		0.298559
-0.013098		-0.0416752				0.24548		0.184616
-0.164337		-0.0737415				0.311617		0.189647
-0.0844809		0.0162406				0.309866		0.172401
-0.183983		-0.0811393				0.291979		0.117745
-0.1559		-0.0411579				0.281023		0.229674
-0.105695		-0.0602461				0.277315		0.231106
-0.150313		-0.0105691				0.265522		0.227941
-0.0117992		-0.106369				0.173448		0.239617
-0.107135		-0.0480663				0.357005		0.230166
-0.0164959		-0.127863				0.163503		0.24956
-0.101057		0.0840488				0.308513		0.170956
-0.135659		0.0541783				0.295947		0.181657
-0.139633		-0.0883945				0.281878		0.261804
-0.134125		-0.120081				0.289697		0.261227
		-0.104797						0.291946
		-0.153043						0.261521
		-0.0773614						0.252834
		-0.113558						0.305213
		-0.0109766						0.16081
		-0.0251154						0.140781
		-0.0605761						0.22579
		-0.055731						0.127805
		0.0317072						0.229828
		0.0162557						0.114125
		-0.0903882						0.241015
		-0.129776						0.177936
		0.0276491						0.148154
		-0.121394						0.269774
		-0.117911						0.218858
		0.0171856						0.0932518
		-0.162037						0.266526
		-0.0349091						0.203437
		-0.109759						0.240476
		-0.125584						0.198932
		-0.135447						0.275002
		-0.115168						0.353507
		-0.0779426						0.223662
		-0.140406						0.300341
		-0.117434						0.227315
		-0.0983845						0.219147
		-0.101387						0.279756
		-0.121669						0.238946
		-0.144046						0.295845
		-0.127802						0.274864
		-0.153458						0.277415
		-0.0545996						0.265687
		-0.127648						0.248583
		-0.145133						0.283857
		-0.122388						0.234826
		-0.113662						0.183271
		-0.148292						0.220596
		-0.14017						0.240459
		-0.108062						0.241981
		-0.0897083						0.196635
		-0.0277103						0.152294
		-0.102859						0.307852
		-0.0127294						0.214815
		-0.110138						0.293978
		-0.0999534						0.197215
		-0.0249317						0.14198
		-0.0264465						0.108413
		-0.139725						0.307222
		0.0288884						0.183327
		-0.127616						0.295061
		-0.0473192						0.234703
		-0.0912512						0.278095
		-0.0656349						0.241875
		-0.127524						0.222388
		-0.158515						0.336081
		-0.138255						0.276024
		-0.0786516						0.265341
		-0.148337						0.233106
		-0.147012						0.240401
		-0.0805449						0.252374
		-0.10945						0.172775
		0.0371299						0.180795
		-0.0804991						0.228082
		-0.112768						0.255301
		-0.124813						0.264621
		-0.0760611						0.276265
		-0.112789						0.221504
		-0.134698						0.229097
		-0.113742						0.220683
		-0.0074955						0.149521
		-0.0830088						0.193756
		-0.135542						0.351875
		-0.0798442						0.239231
		-0.129925						0.217789
		-0.0340011						0.242725
		-0.0239209						0.178915
		-0.129424						0.275743
		-0.106495						0.24903
		-0.0898087						0.217353
		-0.0587169						0.166393
		-0.112027						0.289489
		-0.0524735						0.219626
		-0.0228612						0.225676
		-0.126729						0.228539
		-0.116339						0.1851
		-0.0841279						0.244601
		-0.0599464						0.252325
		-0.0064587						0.180797
		-0.107577						0.251933
		-0.0298481						0.166589
		-0.0285051						0.293496
		-0.0847525						0.266408
		-0.0521769						0.188804
		-0.0502111						0.256039
		-0.0546131						0.23255
		0.0005475						0.122797
		-0.111833						0.291679
		0.00239759						0.194313
		-0.0627018						0.310751
		-0.112363						0.272799
		-0.0875482						0.281776
		-0.107092						0.221747
		-0.0387771						0.243311
		-0.0603379						0.209647
		-0.0884052						0.22023
		-0.0492042						0.235686
		0.00324984						0.191209
		-0.0174003						0.264036
		-0.0219113						0.281826
		-0.0599945						0.267499
		-0.0525001						0.211334
		-0.118552						0.268826
		-0.0799558						0.210691
		-0.0883005						0.28301
		-0.0109485						0.222232
		-0.175083						0.273868
		-0.152853						0.220063
		-0.0707139						0.223347
		-0.074884						0.260638
		-0.0794435						0.262346
		-0.0973592						0.28562
		-0.0595117						0.309056
		-0.0771022						0.224905
		-0.15444						0.262288
		-0.11829						0.294278
		-0.126014						0.263374
		-0.0115786						0.185855
		0.0095381						0.171873
		-0.12893						0.34622
		-0.0961172						0.244028
		-0.0603619						0.201367
		-0.136015						0.22392
		-0.143028						0.200634
		-0.0269397						0.200479
		-0.0930641						0.264942
		-0.121298						0.232632
		-0.0786957						0.288293
		-0.0007457						0.239322
		-0.0881899						0.24283
		-0.111003						0.209247
		-0.0499737						0.134401
		0.0165551						0.225855
		-0.122382						0.286582
		-0.0675623						0.250629
		-0.0740742						0.238438
		-0.0517987						0.146539
		-0.0688903						0.225868
		-0.127898						0.274716
		-0.115393						0.285276
		-0.102275						0.196815
		-0.124851						0.226389
		-0.11071						0.283977
		-0.133142						0.286843
		-0.0425475						0.138597
		-0.0678862						0.267537
		-0.103615						0.302159
		-0.103065						0.235566
		-0.0041437						0.160297
		-0.113037						0.179382
		-0.0600285						0.230696
		-0.050751						0.198492
		-0.0767628						0.214018
		0.0238248						0.164322
		-0.0811372						0.217502
		-0.0707099						0.238666
		-0.154917						0.312005
		-0.0273749						0.172544
		-0.1204						0.303576
		-0.0864624						0.183462
		-0.142327						0.270495
		-0.0577855						0.287778
		-0.133663						0.29823
		-0.143872						0.251284
		-0.112756						0.24198
		-0.125616						0.312751
		-0.0066637						0.145805
		0.0201372						0.111234
		-0.088235						0.300495
		-0.101617						0.249672
		-0.0994401						0.28443
		-0.0135771						0.159755
		0.0188379						0.167328
		-0.118575						0.264646
		0.0319506						0.131275
		-0.157773						0.257524
		-0.116646						0.222049
		-0.0926001						0.265828
		-0.025323						0.257447
		-0.103302						0.26387
		-0.108297						0.168773
		-0.112924						0.191385
		-0.029212						0.158166
		-0.0929993						0.257843
		-0.152288						0.216733
		-0.0651712						0.196061
		0.00379574						0.215237
		-0.109504						0.248894
		-0.136176						0.218488
		-0.126915						0.252585
		-0.126373						0.212598
		-0.0978749						0.20882
		-0.125589						0.281877
		0.01559						0.17999
		-0.0139785						0.240467
		-0.0253528						0.165348
		-0.04191						0.193122
		-0.104634						0.295777
		0.0102532						0.164292
		-0.0667733						0.252262
		-0.0737186						0.213885
		-0.0643066						0.253947
		-0.122185						0.22501
		-0.102757						0.248041
		0.033536						0.0802656
		-0.113096						0.21726
		-0.0731101						0.269606
		-0.0283091						0.316775
		-0.0269385						0.263092
		-0.0284057						0.234627
		-0.140249						0.239324
		0.0183353						0.208218
		-0.0909925						0.250517
		-0.0856743						0.270435
		-0.130338						0.326601
		-0.0636803						0.192532
		-0.0791591						0.269555
		-0.113058						0.262234
		-0.143196						0.241793
		-0.0385148						0.210646
		-0.0876184						0.275737
		-0.0599481						0.197442
		-0.118571						0.293137
		-0.0879396						0.254727
		-0.0785359						0.207729
		-0.157348						0.310891
		-0.0817061						0.283905
		-0.0713221						0.227507
		-0.0069058						0.101653
		-0.030347						0.196461
		-0.106327						0.239211
		-0.14347						0.27038
		-0.113606						0.278968
		-0.14533						0.285882
		-0.0255758						0.173937
		-0.0835293						0.260061
		-0.140788						0.270468
		0.0166019						0.189347
		-0.110161						0.227545
		-0.113767						0.2337
		-0.159045						0.237369
		-0.0490591						0.247118
		-0.128802						0.279514
		-0.0511811						0.125826
		-0.0974506						0.214076
		-0.0892617						0.204674
		-0.133584						0.239778
		-0.0423918						0.221
		-0.109484						0.209815
		-0.111851						0.325291
		-0.0256426						0.181543
		-0.0051788						0.121071
		-0.051194						0.243655
		-0.0853082						0.223835
		-0.131998						0.295963
		-0.153509						0.250152
		-0.0542949						0.151508
		-0.0971086						0.24545
		-0.0048695						0.188227
		-0.0309333						0.228153
		-0.106806						0.204168
		-0.111732						0.17115
		-0.018623						0.0937669
		-0.151595						0.279193
		-0.0339973						0.156567
		-0.0703294						0.280691
		-0.0024042						0.18988
		-0.140059						0.227239
		-0.139338						0.295931
		-0.165475						0.238327
		-0.10486						0.270179
		-0.102242						0.22571
		-0.153342						0.20102
		-0.0905152						0.243372
		-0.170987						0.22443
		-0.0656301						0.300748
		-0.10442						0.246902
		-0.0626081						0.193916
		-0.0949134						0.2822
		-0.0899216						0.32619
		-0.0910452						0.309995
		-0.0647826						0.321594
		0.0454032						0.206168
		-0.0695436						0.194963
		-0.108679						0.329024
		-0.0975828						0.236047
		-0.0971193						0.187
		-0.113006						0.263752
		-0.0419406						0.159807
		-0.119697						0.253209
		-0.043472						0.278332
		-0.113299						0.283593
		-0.0769792						0.22306
		-0.033634						0.137006
		0.0347709						0.134021
		-0.0161538						0.168432
		-0.116708						0.185117
		-0.140336						0.264271
		-0.161839						0.265352
		-0.0831747						0.265001
		-0.108351						0.249739
		-0.0675977						0.239959
		-0.126671						0.275791
		-0.130237						0.228375
		-0.0481161						0.247965
		-0.0746915						0.186198
		-0.0130389						0.165728
		-0.132937						0.258728
		-0.162723						0.262919
		-0.149461						0.227796
		0.0360368						0.149874
		-0.157236						0.27215
		-0.0977995						0.162134
		-0.0229709						0.135079
		-0.147091						0.2173
		-0.104816						0.197435
		-0.133313						0.250841
		-0.0703853						0.24885
		-0.0746159						0.207741
		-0.0178575						0.287628
		-0.0312278						0.145155
		-0.0836288						0.250699
		-0.0065595						0.174241
		-0.126114						0.299433
		-0.164531						0.272278
		-0.136286						0.158515
		-0.0903892						0.234987
		-0.0845655						0.260219
		-0.0496109						0.257959
		-0.0798095						0.310846
		-0.0268564						0.111467
		-0.0768383						0.144398
		-0.124163						0.252124
		-0.0995553						0.188399
		-0.143762						0.25494
		-0.0795558						0.194981
		-0.0965703						0.200307
		-0.118349						0.236884
		-0.0321999						0.197325
		-0.144597						0.275067
		-0.0406993						0.149293
		-0.108061						0.204231
		-0.107192						0.200039
		0.04267						0.216218
		-0.0699684						0.249229
		-0.0854037						0.244176
		0.0104646						0.171544
		-0.0565113						0.221254
		-0.0985317						0.202605
		-0.129383						0.271241
		0.00653454						0.21281
		-0.0951785						0.253779
		-0.0740442						0.146786
		-0.0820171						0.191303
		-0.107924						0.256467
		-0.13306						0.265772
		-0.118157						0.303756
		-0.145365						0.214542
		-0.0389814						0.24418
		-0.104506						0.243552
		-0.13923						0.170872
		-0.113818						0.272721
		-0.0114534						0.0403131
		-0.0774358						0.24537
		-0.132315						0.248403
		-0.150336						0.262394
		-0.069605						0.219003
		-0.106083						0.281793
		-0.171513						0.253093
		-0.0929041						0.160536
		-0.102224						0.24337
		-0.0209119						0.174824
		-0.114001						0.190816
		-0.0787213						0.281824
		-0.162667						0.221243
		-0.0155187						0.196571
		-0.131943						0.292499
		-0.117186						0.213254
		-0.108321						0.283349
		-0.169391						0.195666
		-0.0771575						0.230619
		-0.0401054						0.21753
		0.0616682						0.128895
		-0.123466						0.251096
		-0.05222						0.275496
		0.00412661						0.172337
		-0.0905463						0.16796
		-0.097223						0.266742
		-0.0554375						0.181482
		-0.0952588						0.226276
		-0.144583						0.242076
		-0.144355						0.195627
		-0.121501						0.257357
		-0.0265545						0.203593
		-0.0236662						0.163821
		-0.0624983						0.228018
		-0.11148						0.203818
		0.0391015						0.14739
		-0.103594						0.291502
		-0.119888						0.245481
		-0.094435						0.205642
		-0.104504						0.256243
		-0.0130745						0.176551
		-0.0852205						0.252882
		-0.124189						0.267071
		-0.0294537						0.103739
		-0.0904333						0.190909
		0.0520215						0.16177
		-0.0816853						0.238858
		-0.094775						0.210508
		-0.0207034						0.131875
		-0.105427						0.225452
		-0.121735						0.268082
		-0.0256591						0.273999
		-0.0992375						0.264624
		-0.0046093						0.152182
		-0.0146708						0.277855
		-0.114414						0.279531
		-0.0536642						0.240369
		-0.111113						0.278602
		-0.132301						0.299436
		-0.0724661						0.191305
		-0.0744908						0.245723
		-0.0170071						0.158397
		-0.129129						0.279089
		-0.0928946						0.207685
		-0.139039						0.256142
		-0.0689948						0.137678
		-0.166491						0.214428
		-0.109247						0.271437
		-0.0648147						0.276684
		-0.0974715						0.257743
		-0.0286519						0.266373
		-0.106127						0.290407
		-0.0656828						0.233288
		-0.0808938						0.201428
		-0.0782011						0.274052
		-0.104074						0.292945
		-0.111918						0.276777
		-0.0082669						0.168135
		-0.131481						0.275597
		-0.0505793						0.0864946
		-0.132148						0.310435
		-0.0323819						0.158276
		-0.0372479						0.186011
		-0.134663						0.188367
		-0.0014967						0.146005
		-0.109437						0.246369
		-0.0710668						0.151179
		-0.0293041						0.174845
		0.0146949						0.195936
		-0.123426						0.30124
		-0.0798773						0.16284
		-0.0877975						0.220431
		-0.0812264						0.194356
		-0.0720194						0.219324
		-0.123628						0.263262
		-0.0606084						0.154902
		-0.131081						0.227932
		0.0514969						0.184224
		-0.0579232						0.188455
		-0.0979268						0.244614
		-0.0667835						0.244598
		-0.0925668						0.213353
		-0.123186						0.263664
[truncated: 1,635 more rows]

## Sheet: Fig. 5g
Upregulation CAS scores in EC						Downregulation CAS scores in EC
Young	Middle	Old				Young	Middle	Old
0.115482	0.228622	0.139895				0.0811313	0.0545448	0.103585
0.118254	0.102806	0.27112				0.0627509	0.0988594	0.0585452
0.212711	0.216229	0.272486				0.0675071	0.0593313	0.0237058
0.184768	0.316943	0.228375				0.083503	0.104951	0.0444044
0.169055	0.167624	0.206401				0.134329	0.0782622	0.0587283
0.149006	0.136003	0.255741				0.0457601	0.0660897	0.0569851
0.142145	0.235236	0.160847				0.109752	0.0951683	0.0185659
0.160638	0.240999	0.226468				0.111021	0.112159	0.0717902
0.238443	0.176389	0.283414				0.0408529	0.123325	0.0575934
0.165856	0.154068	0.173792				0.13238	0.0932855	0.0482927
0.238466	0.163629	0.143312				0.0624993	0.0499477	0.0147171
0.298696	0.220092	0.240341				0.0760864	0.0801929	0.0474066
0.190698	0.184965	0.223022				0.0843408	0.0208108	0.0994851
0.0812992	0.224483	0.133775				0.0825754	0.0335623	0.0180685
0.181812	0.166261	0.257596				0.0868783	0.0266492	0.0852074
0.188009	0.191097	0.211665				0.173865	0.106986	0.0526139
0.0879869	0.0715571	0.194516				0.114368	0.00977638	0.0260304
0.198336	0.142432	0.191034				0.123145	0.06991	0.055628
0.181114	0.140162	0.167244				0.0869579	0.0395778	0.00823979
0.220395	0.201651	0.158442				0.040725	0.0577662	0.0949025
0.165918	0.248762	0.180576				0.0889354	0.0808791	0.0713924
0.213255	0.270183	0.224849				0.0906304	0.114894	-0.0148628
0.173545	0.129096	0.261971				0.168722	0.0538724	0.0668075
0.204307	0.186898	0.226291				0.0655026	0.0230112	0.00996697
0.132444	0.0972357	0.185307				0.0733905	0.0313957	0.0588708
0.0438299	0.210162	0.196594				0.111938	0.0876837	0.0605772
0.21852	0.168242	0.0922948				0.109001	0.0991466	0.0954972
0.157241	0.257415	0.318806				0.0761859	0.0670465	0.0460468
0.140007	0.344874	0.320373				0.0562351	0.06322	0.0423138
0.0681148	0.137619	0.136902				0.102229	0.0665146	0.113735
0.192164	0.180595	0.201687				0.105015	0.0667448	0.0870402
0.15446	0.195115	0.226233				0.0941066	0.0524505	0.0410145
0.170103	0.153974	0.14614				0.0854013	0.0468213	-0.0005219
0.112791	0.255575	0.205992				0.199069	0.0991352	0.022806
0.223194	0.243887	0.136409				0.199165	-0.0139288	0.0153698
0.2152	0.21369	0.123064				0.152258	0.0810363	0.0241103
0.249725	0.179667	0.236217				0.0974708	0.0801441	0.0688828
0.183594	0.19814	0.258994				0.169609	0.0229148	-0.0023519
0.173562	0.176258	0.209893				0.0662755	0.111746	0.0754307
0.0984059	0.260075	0.123307				0.0913662	0.117941	0.0437948
0.147533	0.19446	0.245951				0.117424	0.0289612	0.0649881
0.219582	0.149276	0.172101				0.0977747	-0.0056056	0.0675071
0.148537	0.240657	0.28206				0.139951	0.0581791	0.00703136
0.182483	0.315327	0.207515				0.0372732	0.103221	0.072605
0.0634591	0.163329	0.237199				0.0993543	0.0816223	0.0818239
0.212142	0.158886	0.208658				0.082494	0.0246627	0.0672034
0.211499	0.265835	0.299861				0.107645	0.0935973	0.0318376
0.12282	0.193505	0.188616				0.109696	0.0448374	0.101371
0.161934	0.131305	0.196547				0.141568	0.0718483	0.00352001
0.225216	0.188423	0.0833779				0.0876849	0.141895	0.0144394
0.0909024	0.30075	0.256246				0.0402083	0.0304969	0.0441857
0.198389	0.198046	0.166106				0.0862412	0.151179	0.013028
0.202173	0.183454	0.229044				0.0961854	0.118539	0.0173757
0.153948	0.296686	0.204134				0.0609348	0.13414	0.0688846
0.168319	0.156811	0.243387				0.135342	0.0261209	0.0723148
0.200266	0.132287	0.213113				0.0980144	0.0599391	0.0551879
0.219584	0.22275	0.194181				0.14248	0.0713801	0.107002
0.11914	0.240627	0.240196				0.0709267	0.0544338	0.0520756
0.1105	0.15143	0.248356				0.0801665	0.00143508	-0.0206678
0.0699086	0.217646	0.265524				0.077653	0.0655906	-0.0066722
0.160578	0.106636	0.288711				0.101753	0.0568953	0.0225512
0.109286	0.156581	0.196129				0.0570514	0.0118889	0.0696459
0.138037	0.105197	0.253172				0.136728	0.07842	0.0537503
0.122834	0.186741	0.253412				0.0776787	0.0744311	0.0371638
0.0227683	0.248199	0.250188				0.0947709	0.0759164	0.0638062
0.162395	0.201408	0.105962				0.158355	0.112074	0.0839026
0.0955093	0.243592	0.303253				0.106653	0.0962393	0.00528265
0.194593	0.268799	0.205857				0.0427083	0.0275706	0.0128734
0.190336	0.193241	0.231986				0.105352	0.0823724	0.0479395
0.217676	0.244277	0.0988134				0.125425	0.0280735	-0.0012687
0.188015	0.200036	0.187674				0.109019	0.0329285	0.0773566
0.138362	0.176627	0.168148				0.116036	0.0882533	0.0430102
0.0923029	0.148546	0.28919				0.122329	0.0398091	0.0464173
0.273811	0.240074	0.224508				0.119064	0.111509	0.0748925
0.158409	0.173394	0.19891				0.128156	0.0963066	0.136627
0.0987143	0.220586	0.198885				0.0845191	0.0221148	0.0100831
0.251846	0.236823	0.238441				0.141293	0.128115	0.0422372
0.341971	0.195391	0.245689				0.0479113	0.0608911	0.155384
0.238365	0.123014	0.186008				0.0174971	0.126494	-0.0416842
0.129847	0.121946	0.229559				0.0122495	0.0647473	0.0279434
0.213537	0.307262	0.192745				0.121684	0.0316862	0.0411316
0.263734	0.215804	0.19866				0.0763478	0.0370226	0.0321093
0.181706	0.180086	0.232193				0.119723	0.0446943	0.0865172
0.17625	0.212999	0.177769				0.146436	0.14892	0.0044962
0.194606	0.166411	0.264183				0.11862	0.0519008	0.0929093
0.153748	0.260897	0.267842				0.133635	0.0488904	0.066341
0.133339	0.149889	0.286197				0.113631	0.055746	0.0849059
0.218652	0.162659	0.285119				0.176717	0.102176	0.0796749
0.213078	0.266385	0.306115				0.123441	0.129639	0.0500413
0.165813	0.168805	0.289066				0.155842	0.116934	0.0607731
0.156505	0.262817	0.227397				0.115132	0.0936801	0.0375298
0.13566	0.200198	0.185877				0.0942327	-0.0105884	0.130806
0.156105	0.202991	0.196694				0.101779	0.0496926	0.0872344
0.238175	0.25114	0.18568				0.102129	0.0452637	-0.0103008
0.126284	0.22185	0.303999				0.0993693	0.103329	0.0168041
0.194268	0.158552	0.264693				0.139273	0.0392412	0.0765335
0.146125	0.121957	0.292668				0.159517	0.0505775	0.013915
0.189124	0.159942	0.309648				0.103066	0.0961178	0.0669179
0.178044	0.23677	0.216576				0.0282645	0.09423	0.0297325
0.188138	0.127657	0.132908				0.13641	0.0997607	0.0177478
0.14918	0.269226	0.114368				0.0587396	0.0646152	-0.0385905
0.18211	0.212654	0.190103				0.0630284	0.0437557	0.0050314
0.275418	0.252672	0.249473				0.102073	0.104944	0.0685189
0.125583	0.148797	0.205281				0.103342	0.092411	0.00660722
0.177508	0.187267	0.201088				0.0982393	0.0653259	0.0910023
0.213251	0.167491	0.256762				0.0652495	0.0530106	0.0610839
0.187016	0.127365	0.36111				0.1882	0.0446828	0.0362347
0.182788	0.198023	0.290738				0.107774	0.0866912	0.0639777
0.198677	0.133344	0.235407				0.120012	0.0501205	0.0497634
0.151358	0.212149	0.221438				0.0252584	0.0391666	0.095105
0.246289	0.189229	0.305732				0.044377	0.0749657	0.0847968
0.105281	0.187491	0.335301				0.1671	0.0469125	0.0375962
0.0969348	0.307461	0.26745				0.0865647	0.0801808	0.0372569
0.194883	0.200548	0.164751				0.0635618	0.103657	0.0659714
0.178768	0.271919	0.292264				0.129804	0.107409	0.0350213
0.128507	0.167905	0.249833				0.146511	0.0817523	0.0156423
0.165937	0.266468	0.183819				0.104132	0.0969592	0.0485038
0.228859	0.145931	0.252171				0.0904992	0.0582697	0.019782
0.150752	0.241483	0.196856				0.124598	0.0671273	-0.0003868
0.0602729	0.155734	0.221762				0.0507805	0.0622815	0.00813857
0.129007	0.261343	0.141236				0.0466592	0.00424805	0.0313869
0.195749	0.2189	0.175779				0.136351	0.0927308	0.0240216
0.0952352	0.111954	0.248203				0.142478	0.0479867	0.09285
0.216095	0.128811	0.263286				0.158563	0.0420647	0.0145556
0.167989	0.251956	0.256439				0.130447	0.0670226	0.0646425
0.166173	0.172845	0.215005				0.108344	0.0336142	0.0157306
0.158529	0.206864	0.263429				0.150355	0.0145324	0.0206987
0.157475	0.185526	0.362842				0.0976466	0.156568	0.0424541
0.195606	0.249023	0.24471				0.16699	0.037619	0.0286086
0.0844088	0.325529	0.242187				0.121562	0.0562867	0.0219307
0.0487541	0.141318	0.178153				0.148994	0.0298936	0.11419
0.127083	0.320071	0.200549				0.106759	0.0720366	0.0200892
0.289255	0.269993	0.133949				0.0893423	0.037081	0.0837622
0.153454	0.241178	0.199201				0.0990992	0.061656	0.0664162
0.205366	0.278262	0.18512				0.0703571	0.0684289	0.0462958
0.0244314	0.30222	0.0204688				0.116572	0.0987443	0.0633942
0.236449	0.22738	0.24782				0.0755709	0.068075	0.0552933
0.146157	0.170881	0.180889				0.0887604	0.00991745	0.0369372
0.0869538	0.175682	0.28583				0.150344	0.0566	0.0625844
0.121866	0.0892578	0.0964089				0.0451724	0.0791693	0.0790454
0.207535	0.266516	0.0849971				0.081103	0.0165957	0.0230745
0.157512	0.124251	0.19748				0.163572	0.100711	0.00181589
0.294989	0.138533	0.214202				0.0636803	0.0713759	0.0675341
0.191255	0.171323	0.109816				0.0923768	0.0310786	0.0114981
0.136834	0.173011	0.176515				0.15302	0.0724318	-0.0111359
0.176494	0.100835	0.188328				0.121014	0.0373288	0.0601158
0.222155	0.221019	0.179323				0.0698178	0.0532073	0.082501
0.271687	0.169084	0.168919				0.177837	0.00327709	0.076846
0.168766	0.180746	0.130171				0.128536	0.0611672	0.0127165
0.136861	0.157822	0.176051				0.0904534	0.0869697	0.0693634
0.185231	0.201411	0.0487226				0.130901	0.11008	0.0228742
0.21611	0.273057	0.281974				0.089143	0.0732177	0.0810957
0.133442	0.205929	0.196606				0.141227	0.0805571	0.038577
0.184791	0.195997	0.224375				0.129187	0.0761586	0.0331467
0.144928	0.205171	0.258442				0.0726677	0.0258063	0.0247281
0.214636	0.185372	0.235035				0.115168	0.142676	0.0440378
0.208107	0.207949	0.256541				0.105406	0.0828753	0.0232059
0.190746	0.244845	0.233307				0.075638	0.110118	0.0455067
0.090882	0.202979	0.271508				0.0521009	0.00287322	0.0545152
0.121165	0.270985	0.217221				0.176844	0.107994	0.0664492
0.0570902	0.252362	0.263393				0.164144	0.110347	0.0588212
0.148254	0.18685	0.280336				0.100596	0.127609	0.0704504
0.162337	0.124722	0.203618				0.144002	0.0745216	0.0711582
0.151788	0.220632	0.248266				0.0931953	0.0911039	0.0154879
0.129103	0.15916	0.198566				0.110547	0.0945499	0.0692395
0.175478	0.152675	0.17463				0.0963092	0.030814	0.0168532
0.117943	0.245205	0.266638				0.115338	0.0535623	0.024178
0.202483	0.123796	0.167212				0.0863735	0.0875305	0.0363279
0.130175	0.108455	0.283155				0.132402	0.0630723	0.0608182
0.277535	0.234377	0.208942				0.0749517	0.0856577	0.154955
0.112896	0.141526	0.284072				0.101961	0.0766668	0.127451
0.208375	0.250604	0.217634				0.165095	0.0526688	0.00344221
0.0818968	0.142453	0.214703				0.277317	-0.0104808	0.0459338
0.283603	0.143457	0.158472				0.161371	0.0777895	0.0835803
0.137793	0.332748	0.229523				0.0817893	0.101529	0.0699267
-0.0039366	0.170419	0.325074				0.138563	0.0469909	0.0369412
0.162994	0.262243	0.234834				0.125013	0.125536	0.0499105
0.134716	0.183978	0.184986				0.0516626	0.0330681	0.0424951
0.234086	0.218375	0.139423				0.0846681	0.0752021	0.0134934
0.19323	0.183347	0.278737				0.0684054	0.0233574	0.0402588
0.178843	0.1565	0.154626				0.156055	0.045219	0.0580593
0.221756	0.182116	0.261573				0.0946788	0.0904225	0.0432535
0.152119	0.301695	0.117301				0.0853009	0.0797305	0.0640634
0.198973	0.180153	0.329636				0.162821	0.0996685	0.0089589
0.187007	0.209688	0.184172				0.117515	0.067199	0.0723947
0.161742	0.321991	0.3198				0.126232	0.0449588	0.0774254
0.0805641	0.132155	0.238879				0.167347	0.157216	0.0477082
0.139277	0.235914	0.350235				0.0542651	0.0666616	0.065911
0.077542	0.121588	0.127122				0.0669353	0.10844	0.0507616
0.222698	0.148787	0.188129				0.170744	0.00978986	0.0678891
0.27866	0.159877	0.140493				0.158667	0.137682	0.047035
0.163068	0.198812	0.311059				0.168614	0.107527	0.103509
0.0899542	0.12699	0.162605				0.0816526	0.0852172	0.0163482
0.154707	0.200117	0.203947				0.139379	0.103023	0.0628214
0.23481	0.262319	0.191953				0.0526404	0.0707989	0.0417749
0.163169	0.143154	0.254563				0.0800532	0.0797745	0.0986813
0.155405	0.100967	0.28139				0.0995964	0.108008	0.092864
0.0781777	0.20253	0.188937				0.105851	0.112981	0.0517942
0.0833805	0.213786	0.22564				0.113272	0.128441	0.0877628
0.139119	0.182032	0.213581				0.12963	0.0715015	0.043505
0.126588	0.230571	0.073126				0.0412944	0.0485324	0.011109
0.15857	0.246441	0.17187				0.0880939	0.107268	0.0497154
0.200544	0.23735	0.212031				0.150517	0.0145916	-0.0004978
0.0794049	0.231465	0.208352				0.0988671	0.0424739	0.144211
0.144351	0.151158	0.185335				0.18551	0.0797987	0.0627756
0.217998	0.308496	0.296934				0.155646	0.0771683	0.0773405
0.112331	0.145942	0.268538				0.0910639	0.0367659	0.0748713
0.134685	0.1861	0.209348				0.0669591	0.0708853	0.0153068
0.194268	0.224928	0.277054				0.0541499	0.114541	0.0528298
0.222073	0.200185	0.192222				0.0670672	0.0925769	0.0188805
0.126733	0.181196	0.138037				0.0965409	0.0638213	-0.0015275
0.0995584	0.237227	0.210266				0.185315	0.0425234	0.0103385
0.1803	0.216215	0.217804				0.045578	0.0340618	0.00991453
0.283736	0.156586	0.22528				0.0724715	0.0601727	0.0554915
0.127799	0.239699	0.139942				0.109365	0.0484927	0.0701618
0.144554	0.190776	0.206244				0.0546847	0.0268135	0.0464458
0.212529	0.227614	0.198765				0.060761	0.0673643	0.120963
0.151969	0.146372	0.242377				0.0700201	0.0989339	0.0440466
0.206482	0.219405	0.182678				0.106806	0.0999647	0.0238747
0.257751	0.167926	0.163625				0.142144	-0.0091036	-0.0103028
0.194386	0.183085	0.313859				0.0652413	0.0428773	0.0178767
0.12311	0.178253	0.131656				0.108218	0.148769	0.0799586
0.129864	0.192842	0.285092				0.066213	0.0963843	0.0693376
0.163112	0.235368	0.177105				0.0935686	0.0758368	0.0530672
0.279118	0.118615	0.23064				0.134064	0.0314514	0.0475154
0.193392	0.141535	0.0884031				0.0317746	0.0140803	0.0383799
0.186504	0.143177	0.167239				0.0486845	0.0311023	0.0631533
0.0557671	0.290861	0.135187				0.0950561	0.122043	0.0341556
0.250771	0.271263	0.268074				0.111534	0.101636	0.0912875
0.116678	0.219201	0.166916				0.167235	0.0365101	0.0616744
0.209926	0.221349	0.195259				0.104546	0.120896	0.00166761
0.120327	0.11269	0.190114				0.112227	0.0859451	0.0762183
0.171809	0.265137	0.186258				0.050722	0.0879036	0.0648606
0.223222	0.299744	0.170557				0.111776	0.0700422	0.0315968
0.0976943	0.137517	0.243009				0.0696375	0.00752074	0.0547202
0.223981	0.261308	0.246663				0.098749	0.0700601	0.0722178
0.0799523	0.18264	0.142615				0.042584	0.150951	0.0803552
0.189977	0.264257	0.18505				0.00489328	-0.0058893	0.0388873
0.229826	0.152922	0.128754				0.0743835	0.0731495	0.0437456
0.124409	0.243722	0.13045				0.022708	0.0656391	0.0497468
0.134846	0.125598	0.257501				0.093289	0.0659406	0.0119137
0.0894225	0.135452	0.175022				0.0776589	0.0775985	0.109173
0.223755	0.272452	0.199773				0.139809	0.022867	0.0355428
0.145586	0.119137	0.133741				0.136767	0.127262	0.0268889
0.0649719	0.215047	0.289747				0.0340654	0.0954936	-0.0193635
0.169703	0.177003	0.112304				0.124114	0.0766714	0.0551848
0.129309	0.24735	0.188845				0.0255655	0.0884609	0.0432354
0.144745	0.188086	0.285863				0.0665697	0.0897354	0.0354486
0.223107	0.232514	0.184185				0.177662	0.0633336	0.0240656
0.230453	0.162478	0.279551				0.112109	0.0554057	0.139653
0.181784	0.234517	0.274686				0.0984649	0.0793148	0.0694725
0.134357	0.156539	0.156185				0.13976	0.122004	0.0435725
0.221403	0.279861	0.244508				0.102944	0.171567	0.0748609
0.133517	0.223904	0.212223				0.0805154	0.0739534	-0.0024156
0.143589	0.295624	0.1494				0.185488	0.0577799	0.0544859
0.165059	0.245908	0.22868				0.117621	0.0283022	0.027054
0.105725	0.112426	0.219242				0.144411	0.123941	0.0416301
0.214205	0.112322	0.282513				0.141224	0.0323537	0.0633917
0.215178	0.282168	0.2185				0.1026	0.069765	0.0298208
0.0938993	0.258853	0.217626				0.084595	0.0840503	0.0273127
0.0912797	0.228602	0.217346				0.151384	0.0464635	0.0190431
0.135616	0.110907	0.299637				0.118862	0.089491	0.0380359
0.133267	0.238638	0.258977				-0.0061013	0.00587092	0.119765
0.201855	0.0981279	0.159532				0.104677	0.0601832	0.0217843
0.217608	0.138006	0.227802				0.09828	0.0907275	0.146018
0.129742	0.166412	0.205246				0.0276629	0.0721227	0.0208462
0.152777	0.167262	0.20958				0.105304	0.0875109	0.0302204
0.0888913	0.117299	0.205818				0.0776997	0.0357023	0.0878823
0.248268	0.0858636	0.203925				0.0758345	0.0877244	0.0887967
0.181565	0.295521	0.0427922				0.0787597	0.110574	0.0394247
0.10828	0.182857	0.23773				0.0254357	0.0235203	0.00815883
0.159245	0.21594	0.12555				0.140854	0.0408714	0.0602475
0.238849	0.17438	0.318574				0.0948729	0.114906	0.0976003
0.156617	0.201711	0.237579				0.112768	0.0229648	0.113146
0.138481	0.21743	0.244945				0.0815738	0.0750064	0.0271721
0.183347	0.158559	0.277469				0.0683741	0.0832806	0.082636
0.201761	0.167537	0.180309				0.149598	0.0670557	-0.0112014
0.156061	0.135894	0.147477				0.152621	-0.0094515	0.0445931
0.139105	0.253857	0.171595				0.145826	0.081141	0.0560055
0.123043	0.268934	0.240632				0.124969	0.0595164	0.0719524
0.117977	0.227066	0.201949				0.0452522	0.030706	0.0579305
0.295796	0.242888	0.301679				0.147399	0.0514215	0.0971609
0.118416	0.157771	0.157708				0.103851	0.0387287	0.012789
0.126237	0.178271	0.207013				0.0338743	0.112949	0.052382
0.11657	0.198684	0.211947				0.0604136	0.0413174	0.0289069
0.191495	0.133309	0.257439				0.0701254	0.0480284	0.089021
0.161569	0.157746	0.231823				0.091564	0.142331	-0.0149879
0.157217	0.157903	0.169481				0.0679957	0.0817927	0.126118
0.207637	0.274231	0.171005				0.1058	0.0502024	0.032967
0.146896	0.171897	0.12652				0.0682073	0.0966035	0.0444818
0.205779	0.237672	0.167986				0.190915	0.134356	-0.0118433
0.0937975	0.155306	0.156699				0.123796	0.0735068	0.0228088
0.145679	0.173127	0.289645				0.166003	0.0709447	0.059689
0.190942	0.279757	0.177534				0.134696	0.0539071	0.00864714
0.120997	0.225422	0.252324				0.110421	0.0942269	0.0936794
0.154006	0.151146	0.0527238				0.05691	0.0570758	0.0294944
0.193378	0.13468	0.0961194				0.103461	0.0458573	0.0450484
0.0644977	0.212632	0.109036				0.122982	0.118416	0.0622596
0.0850975	0.14779	0.290683				0.104482	-0.0335736	0.0812
0.193952	0.154158	0.140296				0.0828786	0.0722412	0.050566
0.151671	0.184387	0.27843				0.103183	0.0700067	0.122576
0.0510218	0.204664	0.165028				0.0966526	0.0617933	0.0503176
0.18086	0.192851	0.254928				0.0991795	0.0760958	0.0692775
0.130556	0.283989	0.248399				0.121279	0.0659599	-0.0113729
0.334274	0.159853	0.130085				0.105397	0.0843401	0.0505078
0.222378	0.111371	0.169988				0.128771	0.0571533	0.1303
0.15564	0.19196	0.284426				0.0228305	0.0634251	0.00969697
0.136766	0.258707	0.211019				0.107108	0.0665715	-0.001576
0.170273	0.190305	0.183781				0.0719397	0.0435932	0.0978953
0.235769	0.234816	0.26507				0.0759674	0.0423622	0.0577194
0.136722	0.390819	0.080746				0.0959175	0.0480244	0.0626204
0.225242	0.234901	0.104388				0.0296175	0.0820756	0.0362126
0.118249	0.181485	0.217528				0.141075	0.123558	0.115143
0.131507	0.0991667	0.308936				0.0149257	0.136957	0.0284662
0.141299	0.162552	0.220517				0.136733	0.0621207	0.0420273
0.134134	0.189385	0.239383				0.0831428	0.0529018	-0.0061805
0.127333	0.301983	0.24725				0.12509	0.0924325	0.0846452
0.154014	0.11443	0.275222				0.0452182	0.0903083	0.0864289
0.223494	0.285832	0.227382				0.0843602	0.0871731	0.0137959
0.171819	0.260067	0.240948				0.0736043	0.118568	0.0850921
0.174122	0.231394	0.170349				0.0852809	0.0320131	0.112658
0.262132	0.123345	0.229279				0.106154	0.0602232	0.0387636
0.204663	0.233807	0.222268				0.136733	0.0830074	0.108294
0.078914	0.131131	0.264569				0.147297	0.0750453	0.0600726
0.105775	0.27856	0.253406				0.123355	0.0173153	0.0693351
0.160181	0.10811	0.0809456				0.154744	0.0302806	-0.0045798
0.143	0.105484	0.280506				0.0617821	0.0290949	0.068791
0.136022	0.129144	0.177873				0.0966079	0.0722516	0.108096
0.220913	0.205989	0.202889				0.0986661	0.129055	0.123373
0.16633	0.313552	0.172818				0.132808	0.0258874	0.0329488
0.170822	0.164687	0.226694				0.108747	0.0471232	0.0824207
0.151133	0.185223	0.297315				0.0759356	0.0735011	0.0712875
0.207898	0.312675	0.305377				0.0528439	0.0732567	0.0961036
0.108637	0.17939	0.161413				0.078586	0.0830009	0.00103044
0.172455	0.140865	0.154797				0.0990584	-0.0389451	0.0672818
0.23909	0.132206	0.265354				0.0773075	0.0347691	0.0660518
0.120334	0.222034	0.238384				0.129771	0.0846078	0.0552379
0.053995	0.0964339	0.228548				0.141252	0.112564	0.0243146
0.0703488	0.154309	0.307505				0.179966	0.00854387	0.0668686
0.161887	0.103675	0.294497				0.0292892	0.0224766	0.0486298
0.204908	0.216163	0.131134				0.155613	0.0524774	-0.0041673
0.233199	0.133871	0.169361				0.0971989	0.102987	0.07049
0.147855	0.172956	0.115751				0.0390641	0.0208218	0.035307
0.139367	0.316819	0.291758				0.118142	0.135514	0.0539851
0.10439	0.308438	0.272139				0.115385	0.130761	-0.0102371
0.162874	0.108156	0.207963				0.0301749	0.0912486	0.122733
0.179613	0.167676	0.252539				0.0966466	0.0699757	0.0707688
0.0985943	0.250359	0.160967				0.0518635	0.148993	0.0832666
0.11981	0.234831	0.293524				0.143925	0.0474224	0.0345748
0.133507	0.151703	0.246823				0.0694784	0.0391419	0.0757271
0.0581576	0.159815	0.188903				0.202256	0.094422	0.0735993
0.244152	0.236858	0.172695				0.0466657	0.122334	-0.0089448
0.0445263	0.282132	0.164492				0.0587973	-0.0006917	0.0425097
0.175446	0.257931	0.133964				0.163832	0.0728117	0.132533
0.156158	0.175287	0.169504				0.147983	0.0480649	-0.0136358
0.157404	0.259137	0.180643				0.178162	0.16176	0.0437843
0.178825	0.227784	0.159034				0.0518091	0.0677911	0.0731428
0.0652252	0.171091	0.170717				0.101022	0.116151	-0.033757
	0.0479612	0.167204					0.113424	0.0424111
	0.187047	0.167662					0.0677692	0.0221426
	0.248693	0.282879					0.0632705	0.0213217
	0.231536	0.245326					0.103321	0.0742585
	0.106638	0.174603					0.0633731	0.0477182
	0.0808498	0.163264					0.00173201	0.169265
	0.176084	0.180249					0.0453538	0.0546148
	0.127898	0.154234					0.103441	0.0464152
	0.161448	0.161852					0.0980339	0.0728569
	0.15696	0.129264					0.0654458	0.0233795
	0.238004	0.234887					0.0544406	0.00192219
	0.184467	0.220678					0.0471653	0.107502
	0.210577	0.260079					0.0995416	0.0280963
	0.216507	0.296893					0.0174212	0.0326995
	0.126045	0.242815					0.0325441	0.00363704
	0.205577	0.165785					0.105325	0.00247857
	0.217985	0.153833					0.0805567	0.0202788
	0.285785	0.232124					0.0742766	-0.0104073
	0.245169	0.264152					0.0343891	0.077465
	0.200869	0.241644					0.0757696	0.0460838
	0.110952	0.119427					0.0742505	0.0949001
	0.0858568	0.158594					0.0675235	-0.0070893
	0.219792	0.121295					0.0860315	0.0409191
	0.114205	0.196395					0.0487778	0.110693
	0.311058	0.183424					0.110644	0.0067713
	0.178053	0.0950534					0.0760236	0.0354102
	0.200528	0.168458					0.0701559	0.0348882
	0.245389	0.137592					0.119221	0.116636
	0.313691	0.231259					0.0817915	0.099062
	0.211222	0.282603					0.100927	0.0329909
	0.187117	0.257526					0.0851983	0.0464581
	0.226229	0.166469					0.0699567	0.0447677
	0.137376	0.217488					0.0689644	0.0432838
	0.13085	0.275729					0.0739927	0.0512663
	0.198344	0.142805					0.176059	0.0664093
	0.245419	0.276932					0.0572522	0.0435086
	0.310025	0.0988764					0.0732131	0.0714299
	0.188844	0.157046					0.136617	0.0707232
	0.235892	0.153309					0.0805505	0.0536307
	0.299542	0.292628					0.0700053	0.0313411
	0.180873	0.278432					0.0341955	0.0186476
	0.0988212	0.172807					0.0353564	0.0835147
	0.140269	0.206474					0.0357086	0.0353649
	0.255527	0.15678					0.0449162	0.0129206
	0.187416	0.22952					0.145394	0.0448384
	0.157322	0.234227					0.0673512	0.00918906
	0.184407	0.178032					0.03022	0.0574522
	0.125811	0.303335					0.0965715	0.0550601
	0.177536	0.20482					0.0686129	0.0693917
	0.170733	0.270335					0.134852	0.0876767
	0.227697	0.214325					0.0686229	0.0711068
	0.151908	0.168199					0.0644432	0.0203453
	0.267629	0.157934					0.113675	0.143832
	0.0388195	0.264466					0.104086	-0.0421453
	0.242418	0.274113					0.0629893	0.0306157
	0.203221	0.302653					0.0743675	0.0789081
	0.144506	0.238552					0.0443822	0.0755379
	0.149407	0.240895					0.10486	0.0750875
	0.18989	0.246407					0.0571743	0.0228253
	0.119605	0.110966					0.136905	0.0643939
	0.164051	0.0892731					0.0729	0.0369852
	0.196621	0.209878					0.0322567	0.020894
	0.260917	0.253256					0.0337602	6.48e-05
	0.158226	0.152423					0.0855801	0.0614484
	0.268434	0.129129					0.0559344	0.0113529
	0.259518	0.224812					0.118386	0.0538588
	0.150052	0.20594					0.0773132	0.0116855
	0.183256	0.212926					-0.0042944	0.0348699
	0.198972	0.330593					0.119717	0.0566277
	0.131469	0.226461					-0.0053474	0.0968096
	0.239314	0.233504					0.058071	0.161653
	0.15018	0.265299					0.0611387	-0.0465622
	0.256619	0.15282					0.0708215	0.00888074
	0.227401	0.176718					0.0507357	0.0230972
	0.146721	0.098351					0.100566	0.0018725
	0.144211	0.171442					0.120438	0.0170147
	0.179354	0.218284					0.035242	0.023994
	0.289255	0.130889					0.121285	0.077651
	0.172055	0.280292					0.091981	0.0519474
	0.143086	0.290434					0.0277524	0.0627416
	0.200483	0.190444					0.124667	0.02349
	0.317678	0.249931					0.0148712	-0.0507067
	0.142596	0.207739					0.0679074	0.0595643
	0.131096	0.3249					0.0775086	0.0888346
	0.291174	0.207338					0.0487259	0.0961412
	0.202647	0.159103					0.0903309	0.0889725
	0.123971	0.253866					0.0241701	0.0353978
	0.235448	0.185478					0.0443897	0.0594152
	0.183418	0.338917					0.0817557	0.060472
	0.238193	0.293971					0.0559003	0.0137179
	0.136852	0.149806					0.0402132	0.00849858
	0.18075	0.24875					0.0924944	0.134357
	0.31664	0.114184					0.0394286	0.0918086
	0.19076	0.217438					0.0018345	0.00650167
	0.241137	0.200167					0.0771678	0.0947666
	0.19635	0.159239					0.101793	-0.004436
	0.2718	0.0792097					0.0613021	0.00449463
	0.147247	0.164638					0.0493947	0.0511803
	0.337571	0.157706					0.0874709	0.082898
	0.182783	0.133727					0.022829	0.122073
	0.251143	0.276916					0.0976195	0.0529559
	0.259006	0.14025					0.118527	0.0847916
	0.178776	0.256251					0.118885	0.146404
	0.218999	0.250833					0.0654372	0.0511985
	0.232527	0.142838					0.112303	0.0674059
	0.194905	0.294346					0.0596111	0.0837738
	0.185972	0.243649					0.0795615	0.0709321
	0.243663	0.251444					0.0575297	-0.0470812
	0.12559	0.222112					0.0257944	0.0811842
	0.193128	0.333083					-0.0217112	0.0726592
	0.120445	0.179546					0.0467626	0.056323
	0.0900811	0.197484					0.0502597	0.0390111
	0.162393	0.262985					0.0497796	-0.0135391
	0.0719272	0.239689					0.0710678	0.114872
	0.175522	0.170023					0.0590353	0.143891
	0.247555	0.149787					0.0764525	0.0936497
	0.299747	0.250498					0.0297819	0.035245
	0.197995	0.192606					0.0419369	-0.0064264
	0.193938	0.220738					0.100788	0.0869324
	0.193456	0.13435					0.0559997	0.0725256
	0.21388	0.179829					0.0627142	0.134415
	0.199013	0.115245					0.0750298	0.0666383
	0.209522	0.260008					0.00804864	0.049028
	0.183184	0.152964					0.0574112	0.0343787
	0.144431	0.309843					0.0500721	0.0902399
	0.206613	0.309515					0.0853333	0.0623333
	0.192358	0.283513					-0.0108	-0.0346476
	0.188138	0.102742					0.050943	0.0254876
	0.110845	0.274119					0.020541	0.0478178
	0.162823	0.129767					0.0588441	0.0520662
	0.221378	0.161851					0.143769	0.0639091
	0.140681	0.247284					0.0880961	0.0851973
	0.129684	0.295104					0.104037	0.114753
	0.212063	0.244063					0.0776241	0.109845
	0.0522995	0.163861					0.0426555	0.0409921
	0.242299	0.176916					-0.0113003	0.0520022
	0.201762	0.177024					-0.0062172	0.0702297
	0.21295	0.169947					0.0449851	0.0583294
	0.259392	0.213872					0.0965938	0.0679495
	0.26288	0.133335					0.027426	0.035692
	0.231873	0.209106					0.0459568	0.0110703
	0.135461	0.18024					0.040013	0.146649
	0.111037	0.124822					0.09318	-0.0018584
	0.222626	0.191087					0.0628415	0.0584541
	0.339232	0.252618					0.0901	0.0258247
	0.119025	0.175618					0.00470778	0.0613998
	0.173622	0.254973					0.115265	0.0567471
	0.15837	0.196865					0.0617105	0.0337576
	0.175132	0.175459					0.00121005	0.0327655
	0.24689	0.188987					0.0130623	0.0506573
	0.226874	0.099392					0.0669032	0.0533689
	0.141553	0.160215					0.0123066	0.0321697
	0.186392	0.172979					0.177912	0.0830402
	0.11596	0.239871					0.143353	0.0315754
	0.115576	0.233185					0.0626072	0.0410405
	0.152838	0.23149					0.113302	0.0178524
	0.219214	0.178987					0.0706675	0.107092
	0.237431	0.201512					0.0272779	0.0628149
	0.124645	0.270752					0.0748996	0.113196
	0.285839	0.176633					0.0619769	-0.009845
	0.198105	0.166942					0.127205	0.0790915
	0.230882	0.250439					0.0580039	0.0306998
	0.337377	0.0891404					0.127716	0.011439
	0.207774	0.200529					0.125136	0.0283607
	0.134137	0.310163					0.024379	0.105389
	0.237558	0.150075					0.150376	0.0460368
	0.130005	0.147721					0.0615532	0.0721126
	0.165424	0.192755					0.0334989	0.106124
	0.275822	0.225451					0.0579503	0.0466895
	0.277192	0.265043					0.0802071	0.0658779
	0.278566	0.232358					-0.004366	0.0359801
	0.130569	0.321105					0.0672217	0.0491725
	0.148864	0.215584					0.00565346	-0.0179913
	0.195097	0.276009					0.121727	0.0426019
	0.22553	0.162681					0.0520157	0.0240769
	0.215354	0.30849					0.0271385	0.00526957
	0.0755616	0.329615					0.159367	0.0272244
	0.180536	0.259975					0.0857626	0.0866041
	0.185784	0.135116					0.111878	0.00342548
	0.175924	0.0650462					0.046124	0.00805707
	0.177672	0.255002					0.0726197	0.0583687
	0.260339	0.228533					0.0830418	0.0501778
	0.226577	0.26285					0.0605041	0.0580104
	0.11764	0.129864					0.100407	0.140018
	0.162131	0.247483					0.0717748	0.107086
	0.148924	0.191004					0.00796761	0.0811119
	0.269875	0.151778					0.013488	0.073286
	0.198105	0.193291					0.0519562	0.085587
	0.164498	0.180864					0.0488368	0.0728978
	0.22787	0.0994277					0.055395	0.104046
	0.102814	0.207692					0.0592162	0.0521738
	0.178757	0.16652					0.0210632	0.0787724
	0.275113	0.190776					0.0261136	0.0509396
	0.228511	0.0845208					0.0592769	0.0314906
	0.179023	0.236016					0.0364985	0.065673
	0.268901	0.229347					0.119859	0.167893
	0.178632	0.121792					0.0604655	0.0458408
	0.12395	0.204026					0.0789199	0.0513717
	0.127312	0.270883					0.0481692	0.0415657
	0.085984	0.242463					0.0381895	0.0608631
	0.135687	0.225066					0.0641597	0.0583285
	0.157937	0.236191					0.0703288	0.0053908
	0.234109	0.169441					0.100289	0.0395747
	0.193743	0.191805					0.0479546	0.0151713
	0.234894	0.279922					0.14984	0.0426132
	0.152774	0.154335					0.057482	0.01295
	0.259109	0.202475					0.084508	0.00966431
	0.271673	0.188396					0.112873	0.0940001
	0.120891	0.254838					0.0365792	0.0221516
	0.239827	0.140649					0.12163	0.0317933
	0.221471	0.164746					0.0948496	0.0469495
	0.166604	0.197474					0.0662122	-0.0071874
	0.168747	0.283252					0.0759466	0.0532333
	0.289029	0.321026					0.0770595	-0.0155231
	0.25557	0.253512					0.0108663	0.0168381
	0.184688	0.183403					0.00402596	0.0478122
	0.170154	0.337836					0.0746254	0.00623941
	0.128743	0.214637					0.0318141	0.0658509
	0.212985	0.120997					0.00668858	0.0752407
	0.176993	0.0532939					0.179471	0.00437992
	0.164796	0.231775					0.0292933	0.084236
	0.18815	0.270926					0.0702733	0.0768687
	0.234851	0.174202					0.128832	0.10323
	0.23284	0.209847					0.0661604	0.0319473
	0.116221	0.270662					0.0653281	-0.0373598
	0.09828	0.249353					0.082449	0.016044
	0.179038	0.113256					0.104091	0.0115448
	0.218716	0.345706					0.0953067	0.0330142
	0.225048	0.139205					0.0677371	0.0260447
	0.175973	0.146478					0.0701376	0.0489577
	0.181845	0.191148					0.10209	0.0774099
	0.143987	0.244005					0.0308084	0.0726319
	0.188251	0.214854					0.0575863	0.0700533
	0.197614	0.28231					0.121149	0.0506948
	0.117046	0.169883					0.0300912	0.00082738
	0.196153	0.194356					0.0861903	-0.0054405
	0.296865	0.243301					0.150305	0.0933888
	0.256923	0.129048					0.00554754	0.0932661
	0.226542	0.212979					0.0318467	0.0533529
	0.13492	0.211641					0.0716773	0.0470077
	0.20704	0.214191					0.134027	0.108437
	0.0948268	0.285172					0.104227	0.0126022
	0.154425	0.244773					0.00644635	0.0626444
	0.139375	0.210944					0.0497631	0.0143069
	0.25401	0.242763					0.114405	0.0531804
	0.295724	0.177708					0.0353972	0.00831928
	0.154019	0.218441					0.014622	0.0226464
	0.274462	0.146053					0.0289432	0.0814222
	0.123305	0.281325					0.0757453	0.0669734
	0.171436	0.182464					0.0325697	-0.0418489
	0.18089	0.209304					0.126336	0.12948
	0.176476	0.203032					0.0809628	0.0442704
	0.166542	0.119822					0.0937576	0.0340013
	0.203634	0.280039					0.0285489	0.0492118
	0.242978	0.148708					0.100477	0.0426825
	0.207167	0.165858					0.115967	0.0781152
	0.127569	0.228984					0.0243626	0.0511951
	0.0844551	0.223668					0.0698304	0.0375025
	0.185379	0.249861					0.064445	0.0400808
	0.106923	0.235428					0.0963656	0.0482741
	0.242283	0.234904					0.00667884	0.0566828
	0.186219	0.155814					0.0545735	0.0626745
	0.115094	0.229303					0.0278269	0.0760489
	0.205453	0.197087					-0.0082955	0.0417833
	0.293439	0.197139					0.06796	0.06496
	0.196203	0.232442					0.0566949	0.0304707
	0.251742	0.25343					0.0379884	0.00792671
	0.168134	0.179861					0.0870817	0.02946
	0.241701	0.115594					0.00122599	0.0343598
	0.204874	0.318263					0.0967964	0.0729289
	0.0996349	0.21574					0.0541692	-0.0009578
	0.144571	0.332596					0.0514627	0.0302655
	0.136857	0.205585					0.0973116	0.0787632
	0.0841596	0.151148					0.0874799	0.107046
	0.185699	0.227329					0.0332429	0.015152
	0.15884	0.244907					0.0535237	0.0587717
	0.166189	0.259789					0.0814266	0.0736981
	0.119158	0.233289					0.0462666	0.0331133
	0.114487	0.199069					0.0214533	0.102705
	0.200189	0.189916					0.118858	0.0261327
	0.297978	0.284377					0.11281	0.0564372
	0.305784	0.204324					0.107189	0.0930566
	0.149368	0.210406					0.062581	0.0602824
	0.188052	0.237701					0.0581202	0.0782419
	0.197506	0.238907					0.0246153	-2.76e-05
	0.132883	0.11407					0.0513305	0.035204
	0.181658	0.115987					0.147501	0.111825
	0.161243	0.24225					0.0602816	0.00802348
	0.260828	0.285807					0.00669174	0.110621
	0.182649	0.280722					0.0327696	0.121228
	0.173432	0.173639					0.103525	0.0418935
	0.196186	0.264063					0.111348	0.0541613
	0.0992202	0.234825					0.114335	0.066135
	0.158412	0.267793					0.0739611	0.0973129
	0.184689	0.168442					0.0524133	0.0197536
	0.122085	0.107215					0.0328616	0.0259465
	0.190332	0.317451					0.101374	0.0884454
	0.210547	0.205076					0.0335861	0.0746606
	0.25447	0.25428					0.0867563	0.0532577
	0.188644	0.245061					0.0541645	0.07124
	0.235802	0.255646					0.0656806	-0.0044893
	0.180446	0.244398					0.0243194	0.0163084
	0.221418	0.242036					0.0252216	0.0752606
	0.196192	0.240718					0.0558126	0.0219054
	0.165748	0.256213					0.0335951	0.0925096
	0.221144	0.248075					0.0662003	0.0941981
	0.167068	0.277796					0.0925653	0.0853041
	0.187641	0.221542					0.132865	-0.008589
	0.248783	0.27166					0.0182081	0.0678001
	0.202838	0.262094					0.0702628	0.0226658
	0.263702	0.159834					0.0703274	0.049547
	0.210712	0.2329					0.0911212	0.0281327
	0.197385	0.173779					0.0356838	0.0646676
	0.127037	0.107629					0.0715842	0.0881347
	0.112478	0.242742					-0.0146188	0.0997058
	0.134365	0.15326					0.0338843	0.0326418
	0.263242	0.206059					0.0379511	0.0389178
	0.202399	0.210575					0.072604	0.153195
	0.0700376	0.16524					0.094378	0.118847
	0.249865	0.167122					0.109632	0.0829941
	0.253294	0.149802					0.0897275	0.0568379
		0.147353						0.0732509
		0.219426						0.0655493
		0.160722						0.0732001
		0.14233						-0.0699644
		0.226929						0.0965441
		0.219524						0.0946354
		0.225207						0.00595775
		0.268244						0.0309672
		0.163758						0.0620089
		0.233798						0.0231012
		0.238278						-0.0258902
		0.199685						0.0738448
		0.231624						0.0276244
		0.298903						0.0362986
		0.266977						-0.0097421
		0.14782						0.0396662
		0.164716						0.0078857
		0.167664						0.0822582
		0.210376						0.0296166
		0.190566						0.0556232
		0.200184						0.0356403
		0.266232						0.0929797
		0.279488						0.0557349
		0.111075						0.0556514
		0.195737						0.0121714
		0.181328						0.0211122
		0.20261						0.0717755
		0.261588						0.0499823
		0.174354						0.0384317
		0.216913						0.07708
		0.240063						0.132659
		0.229478						0.0857521
		0.159514						0.0133914
		0.1946						0.117185
		0.186546						0.0944791
		0.17715						0.0228831
		0.121064						0.0737737
		0.106563						-0.0071036
		0.188733						0.0465138
		0.13293						0.0318522
		0.250708						0.0639856
		0.178787						-0.0095439
		0.218735						-0.0086391
		0.20347						0.0471908
		0.186562						0.0988885
		0.1996						0.131001
		0.325486						0.0264631
		0.236318						0.0455958
		0.142321						-0.0454023
		0.173322						0.0666894
		0.402572						0.0670335
		0.0600907						0.0714566
		0.174784						0.0430303
		0.15272						0.0255255
		0.330412						0.0338458
		0.219957						-0.0039465
		0.395227						0.126913
		0.264293						-0.0451966
		0.277992						0.136353
		0.28781						0.168455
		0.271165						0.0610408
		0.238217						0.0221689
		0.225063						0.0494919
		0.152808						0.0769936
		0.218935						0.0907439
		0.273084						0.0463505
		0.221945						0.130519
		0.374283						0.00232317
		0.17621						0.0511904
		0.198845						0.0274079
		0.264221						0.0637321
		0.206301						0.0119337
		0.189199						0.0825326
		0.160496						0.0391601
		0.278316						-0.020101
		0.279016						0.112818
		0.275815						0.0961298
		0.199928						0.0725008
		0.0786096						0.0001752
		0.200618						0.0753543
		0.208577						0.0295042
		0.241529						0.00294147
		0.227184						0.089656
		0.216653						-0.0169914
		0.19288						-0.0391111
		0.16402						0.0741869
		0.277578						0.00859024
		0.174816						0.0415902
		0.198014						0.104377
		0.282383						0.0612551
		0.209543						0.0287474
		0.209411						0.0584686
		0.10802						0.00679616
		0.0317045						0.0162118
		0.199775						0.0545446
		0.282563						0.0132256
		0.227295						-0.0116802
		0.24955						0.0710715
		0.215053						0.0819846
		0.199677						0.0415083
		0.202601						0.0506149
		0.26469						0.0931132
		0.18738						0.0204225
		0.173468						0.0180576
		0.253978						0.0795503
		0.178589						0.0625599
		0.249078						0.0367339
		0.188959						0.0756601
		0.162537						0.028628
		0.23247						0.0184538
		0.0828477						0.130467
		0.191593						0.185517
		0.169038						-0.005772
		0.155648						0.0850008
		0.165278						0.0977234
		0.260211						0.0579964
		0.0885135						0.0640772
		0.334913						0.115885
		0.207939						-0.0071093
		0.118638						-0.0150125
		0.179398						0.0485898
		0.25901						0.0573479
		0.214206						0.0199204
		0.318342						0.121567
		0.236355						0.0489708
		0.148678						0.125736
		0.211862						0.124921
		0.237624						0.0691946
		0.215084						0.0761167
		0.207667						0.132829
		0.184864						0.0636296
		0.25096						0.0359481
		0.180707						0.0555497
		0.299617						0.0983144
		0.180178						0.0652297
		0.148399						0.00451643
		0.22152						0.0572427
		0.167331						0.0182673
		0.170511						0.10444
		0.205804						0.0642878
		0.140109						0.00062635
		0.183124						-0.016798
		0.166751						0.052125
		0.249998						0.0102281
		0.244404						0.0674122
		0.047437						0.0762865
		0.257042						0.00627461
		0.227383						0.0638147
		0.196187						0.0689007
		0.229436						0.124916
		0.231282						0.030234
		0.226641						0.0548113
		0.261937						0.0289953
		0.210395						0.0405759
		0.189569						0.094883
		0.12095						0.0969436
		0.213828						0.165735
		0.237167						0.0481309
		0.200069						0.0399545
		0.192349						0.00348613
		0.280864						0.0411387
		0.204383						0.113194
		0.29021						0.0283522
		0.268393						0.0623104
		0.315675						0.0291836
		0.162451						0.0929295
		0.26852						0.089057
		0.374545						0.102628
		0.155241						0.0673628
		0.217611						0.0630267
		0.310475						0.017825
		0.29435						0.010612
		0.270594						0.00662449
		0.270449						0.0411654
		0.246206						0.0666012
		0.226314						0.147834
		0.148						0.0343511
		0.250078						0.0768536
		0.361273						0.0800318
		0.0891891						0.0296438
		0.20057						0.0535601
		0.166747						0.034703
		0.311376						0.0342645
		0.148286						0.0754524
		0.226343						0.0558433
		0.226235						0.0536037
		0.194694						0.0787019
		0.23033						0.0870291
		0.177995						0.0508931
		0.3283						0.0995826
		0.256295						0.076738
		0.116358						0.104667
		0.208149						0.0610532
		0.243507						0.0272662
		0.237455						0.0571478
		0.189034						0.00568166
		0.135592						0.0125495
		0.19693						0.0798648
		0.207059						0.00563291
		0.29155						0.0692769
		0.216451						0.066779
		0.284988						0.103241
		0.124719						0.0525278
		0.290653						0.0513631
		0.140198						0.0144399
		0.262829						0.0282076
		0.237005						0.093307
		0.216027						0.0262332
		0.224222						0.0530163
		0.176474						-0.0069182
		0.184793						0.0817011
		0.269271						0.0489354
		0.232403						0.00892809
		0.233577						0.00636396
		0.241276						0.0565777
		0.18243						0.0845282
		0.195535						-0.0352854
		0.194313						0.056292
		0.152795						-0.0056414
		0.158889						0.0275738
		0.268702						0.0142546
		0.288755						0.0779194
		0.174236						0.0574802
		0.155927						0.0487386
		0.183581						0.0173682
		0.21516						0.0584008
		0.226837						-0.0080336
		0.109956						0.0597886
		0.221024						0.113002
		0.247023						0.0768806
		0.252554						0.123609
		0.206485						0.00851859
		0.219276						0.129394
		0.278551						0.0687402
		0.241352						0.121033
		0.247148						0.0125014
		0.186576						0.111642
		0.282763						0.0649126
		0.254326						0.0577548
		0.168708						0.0709433
		0.132672						0.0868476
		0.262694						0.0804339
		0.197791						0.0808027
		0.199786						0.0212198
		0.164676						0.129119
		0.240791						0.0301229
		0.242588						0.0379089
		0.190002						0.0176667
		0.238785						0.0060328
		0.236496						0.0460297
		0.183183						-0.0073468
		0.280652						0.0501784
		0.271647						0.0863572
		0.273197						0.0851949
		0.0897421						-0.0220907
		0.239197						0.038716
		0.281199						0.100138
		0.203251						0.0400404
		0.233105						0.0367688
		0.201579						0.0269768
		0.178589						0.0692514
		0.167434						-0.0080457
		0.271222						0.0361399
		0.239533						0.0606674
		0.224118						0.0293691
		0.115682						0.0543343
		0.186518						-0.0111982
		0.28186						0.0286193
		0.178717						-0.0049437
		0.292294						0.00239308
		0.125465						0.0125007
		0.22684						0.048202
		0.151293						0.0442955
		0.173025						0.0350699
		0.172288						0.0552115
		0.253989						0.0386046
		0.207464						0.0952814
		0.26839						0.00891421
		0.206854						0.046292
		0.202489						0.03323
		0.203744						0.040348
		0.169024						0.0229626
		0.292889						0.0252537
		0.216677						-0.0424916
		0.212415						0.0817619
		0.306113						0.0413053
		0.229534						0.0227213
		0.206955						0.0584788
		0.222868						-0.0031953
		0.217871						0.0619722
		0.189535						0.0501644
		0.146413						-0.0018244
		0.198037						0.023154
		0.240252						0.00901802
		0.134459						0.0303621
		0.139798						0.082288
		0.139522						0.022889
		0.3328						0.0455592
		0.164796						0.00493059
		0.199012						0.08237
		0.166824						0.00699202
		0.140426						0.0429649
		0.15718						0.0461626
		0.287997						0.0410964
		0.232263						0.0718693
		0.220949						0.104067
		0.321171						0.0824028
		0.229171						0.0324612
		0.144428						0.143507
		0.195543						0.0447465
		0.207015						0.0425603
		0.242329						0.0508584
		0.255873						-0.0223644
		0.181747						0.0783539
		0.359709						0.0704976
		0.204515						0.0887233
		0.215491						0.0611641
		0.0864847						0.0473891
		0.229033						0.126193
		0.150595						0.0327763
		0.16435						0.0666928
		0.240327						0.0253331
		0.212431						0.0573041
		0.315136						-0.0240387
		0.224938						0.0779843
		0.238896						-0.0078681
		0.163239						0.0319084
		0.190254						0.0418116
		0.258026						0.124051
		0.151829						0.0398177
		0.26066						0.0633155
		0.325284						0.0650057
		0.252733						-0.0153724
		0.209921						0.0202123
		0.17541						0.0696902
		0.182252						0.0443943
		0.238186						0.0297091
		0.22932						0.0164122
		0.193343						0.089794
		0.292368						0.096133
		0.249128						0.108507
		0.187487						0.0814273
		0.152924						-0.0078646
		0.235041						0.0880954
		0.252443						-0.0272143
		0.245923						0.108153
		0.198451						0.0587671
		0.203856						0.0316646
		0.259208						0.0526279
		0.205352						0.0561905
		0.311885						0.0880501
		0.165951						0.0698456
		0.128794						0.0315886
		0.234748						0.0685626
		0.252579						0.0597432
		0.277141						0.0195536
		0.17848						0.0606809
		0.19998						0.0791938
		0.208821						0.0453002
		0.235788						0.105392
		0.15024						0.0198486
		0.204161						0.0624315
		0.175663						0.0478982
		0.215298						0.0978538
		0.217938						0.0868705
		0.180202						0.0250602
		0.30434						0.104664
		0.178008						0.0527373
		0.288679						0.0142507
		0.273753						0.0569624
		0.224311						0.0863238
		0.207408						0.118613
		0.209842						0.0664814
		0.186723						0.052706
		0.18748						0.0830609
		0.222737						0.114014
		0.200745						0.0348291
		0.129185						0.0328147
		0.154208						0.0179749
		0.206324						-0.020917
		0.280434						0.0160994
		0.180601						0.105038
		0.17184						0.0319184
		0.175318						0.0459927
		0.159704						0.00557832
		0.193406						0.0409449
		0.15373						0.0566074
		0.380443						0.0468913
		0.238589						0.0347249
		0.193598						0.0562752
		0.368763						0.06761
		0.217166						0.0415563
		0.191807						0.081853
		0.163031						0.0651193
		0.27152						0.0578268
		0.256042						0.111672
		0.138518						0.0236889
		0.225229						0.0794569
		0.222649						0.071281
		0.196709						0.0379449
		0.264597						0.0760519
		0.246777						0.0968336
		0.212829						0.0840526
		0.211434						0.140071
		0.280555						0.0848571
		0.248956						0.0584626
		0.153401						0.149977
		0.231259						0.0386541
		0.219598						0.0465414
		0.21943						0.0707857
		0.248444						0.11422
		0.280138						0.079958
		0.23793						0.038842
		0.368117						0.0656756
		0.257217						0.125572
		0.273194						-0.0040403
		0.300206						0.079777
		0.246888						0.0987298
		0.287445						0.0732666
		0.139533						0.129519
		0.217648						0.0457629
		0.168823						0.0824305
		0.217384						0.00141631
		0.16882						0.0257249
		0.235591						0.028166
		0.295443						0.0958062
		0.176688						-0.0131719
		0.250015						0.112462
		0.185269						0.0473758
		0.197042						0.0532739
		0.299426						0.053874
		0.287091						0.0876655
		0.117868						0.12805
		0.13873						0.0241507
		0.131813						0.0744955
		0.259429						0.114618
		0.119735						0.0696242
		0.120469						0.012886
		0.214459						0.00624123
		0.266371						0.0723608
		0.181399						0.0793129
		0.186611						0.119605
		0.228						0.0681079
		0.227326						0.0423118
		0.235181						0.0535112
		0.200522						0.0857154
		0.185166						0.105829
		0.181649						0.0560852
		0.0949606						0.0413019
		0.170205						0.0638321
		0.187047						0.0320966
		0.250655						0.0519951
		0.27389						0.0210905
		0.25551						0.0254809
		0.308097						0.0530179
		0.18166						0.0464867
		0.252402						0.0776805
		0.223198						0.0498361
		0.143491						-0.0185777
		0.168896						0.0715664
		0.186715						0.0491335
		0.225053						0.069645
		0.187817						0.035902
		0.223805						0.0118921
		0.14652						0.0165566
		0.231891						0.0713789
		0.299457						0.0171754
		0.288182						0.0563397
		0.331186						0.156275
		0.266894						0.0392638
		0.2906						0.0390768
		0.112187						0.0123099
		0.299272						0.0840918
		0.101464						0.0387106
		0.133608						0.0227779
		0.229047						0.0778172
		0.322514						0.148495
		0.223091						0.0535555
		0.175804						0.0457294
		0.167454						0.0806718
		0.179208						0.0904074
		0.241878						0.0822437
		0.188578						0.0767928
		0.229368						0.129783
		0.288976						0.0514893
		0.274866						0.071271
		0.121455						0.0458894
		0.18707						0.0521589
		0.20691						0.02671
		0.15346						0.105827
		0.304082						0.0442939
		0.240741						0.0704468
		0.235513						0.0434468
		0.204654						-0.0218952
		0.166148						0.0358294
		0.236845						0.0480884
		0.157721						0.0272042
		0.194693						0.112971
		0.230327						0.111996
		0.381465						0.0405481
		0.22144						0.0714325
		0.159312						0.11095
		0.192683						0.060144
		0.196311						0.00474897
		0.203899						0.0670618
		0.330678						0.0701873
		0.181409						0.028926
		0.190503						0.024836
		0.181632						0.0868324
		0.188967						-0.0137808
		0.334503						0.0926374
		0.198068						0.0650812
		0.207458						0.0833814
		0.259811						0.051116
		0.265674						0.0794026
		0.264427						0.0440363
		0.193293						0.0806014
		0.255368						0.0695464
		0.131868						0.0685393
		0.0813697						0.0268192
		0.0772632						-0.0174973
		0.239776						0.102168
		0.289722						0.0766751
		0.217663						0.0978681
		0.23169						0.0867038
		0.291626						0.0431656
		0.191242						0.0274437
		0.226207						0.0917798
		0.217651						-0.002942
		0.269108						0.071449
		0.253287						0.00227453
		0.15607						0.119226
		0.277095						0.0339823
		0.192049						0.11426
		0.228166						0.0674332
		0.134099						0.070277
		0.230823						0.0878048
		0.269874						0.0282729
		0.209187						0.027066
		0.189621						0.00678965
		0.264487						0.122558
		0.252768						0.090175
		0.332135						0.0317409
		0.24355						0.0779728
		0.184191						0.123246
		0.251283						0.0850812
		0.159444						-0.034638
		0.189737						0.00459558
		0.195792						0.102433
		0.250218						0.0605527
		0.183816						0.0144753
		0.242359						0.0896172
		0.314428						0.0452426
		0.121527						0.0482641
		0.235667						0.0928183
		0.170061						0.0659784
		0.244711						0.0148239
		0.195567						0.0781446
		0.138696						0.0725429
		0.301351						0.0611464
		0.242817						0.0421896
		0.165903						0.0613848
		0.264861						0.0492331
		0.150426						0.0923886
		0.177574						0.00064783
		0.200429						0.0127936
		0.219554						0.0197131
		0.239037						-0.0093127
		0.195201						0.0734768
		0.164682						0.102524
		0.307618						0.140694
		0.0724512						0.0297403
		0.197799						0.075903
		0.22792						0.0551484
		0.190542						0.00999363
		0.179377						0.0684051
		0.23312						0.0443216
		0.177286						0.0759011
		0.302868						0.0858071
		0.190403						0.00502118
		0.226256						0.0429661
		0.222541						0.0534227
		0.22577						0.112124
		0.0924622						0.0795736
		0.335094						0.0635414
		0.220059						0.065634
		0.229804						0.0891045
		0.21144						0.0500208
		0.175018						0.0481297
		0.164695						0.0706859
		0.234327						0.0801756
		0.25185						0.00758666
		0.291173						0.0450495
		0.195705						0.11249
		0.205913						0.0269589
		0.229612						0.104153
		0.265609						0.0530031
		0.253285						0.082458
		0.135722						0.0692035
		0.222381						0.0677318
		0.0944403						0.0492721
		0.226959						0.0710581
		0.219019						0.0804648
		0.252731						0.0434038
		0.151693						0.0127538
		0.306388						0.0780371
		0.152416						0.0431016
		0.268207						0.0316847
		0.233418						0.10646
		0.151277						0.101605
		0.208243						0.0565561
		0.278512						0.0850186
		0.196357						0.011717
		0.212926						0.0631581
		0.315479						0.0537778
		0.214467						0.0794963
		0.22394						0.00125131
		0.214422						0.0789948
		0.166215						0.0386127
		0.288636						0.0778936
		0.264886						0.0615844
		0.149641						0.0411035
		0.251632						0.0366921
		0.245963						0.0208617
		0.316612						0.0635695
		0.22385						-0.0027639
		0.268227						0.0960935
		0.165677						0.0397669
		0.268118						0.0794132
		0.221679						0.0512651
		0.180591						0.0587221
		0.2522						0.0543331
		0.257868						0.0564346
		0.146291						0.0337821
		0.233293						0.12525
		0.236949						0.00263209
		0.211905						0.0979958
		0.231666						-0.017965
		0.259932						0.122294
		0.214885						0.0689285
		0.239478						0.008866
		0.242306						0.0976017
		0.113641						0.0189726
		0.239903						0.066885
		0.272616						-0.0103671
		0.222872						0.0801545
		0.255173						0.0483906
		0.14462						0.0252776
		0.221421						0.0393938
		0.217397						0.0437222
		0.174347						0.0275808
		0.188696						0.0319456
		0.213535						0.0150071
		0.236343						0.0674364
		0.163873						0.051284
		0.187219						0.0169858
		0.231912						0.0127286
		0.218031						0.010018
		0.232539						0.0805566
		0.218508						0.0953175
		0.191023						0.0432283
		0.21318						0.0523842
		0.259524						0.0740191
		0.184877						0.0482749
		0.196079						-0.0071112
		0.200543						0.0816397
		0.175234						0.0018817
		0.232873						0.0502546
		0.194006						0.0502484
		0.373875						0.046203
		0.20034						0.0437415
		0.195425						0.0582944
		0.198929						0.0163147
		0.204594						0.0136255
		0.197207						0.065866
		0.192435						0.0326659
		0.182093						0.0488706
		0.247632						0.0597483
		0.232208						0.0777568
		0.235239						0.0492625
		0.203372						0.0870948
		0.142002						0.0860073
		0.22422						0.00618358
		0.169338						0.00459297
		0.182664						0.112628
		0.168849						-0.0005638
		0.141479						0.0690356
		0.150762						0.0685039
		0.206463						0.0365475
		0.270688						0.044732
		0.226551						0.108071
		0.169115						0.0733482
		0.273449						0.0235888
		0.187031						0.0777034
		0.141593						0.0343547
		0.198786						0.0885335
		0.281772						-0.0089622
		0.209929						0.00580587
		0.223817						-0.0004832
		0.218611						0.0334364
		0.258997						0.0141
		0.211241						0.0404438
		0.268065						0.08159
		0.234228						0.160185
		0.231448						0.0668012
		0.224787						0.0203701
		0.198581						-0.0002246
		0.236979						0.031608
		0.163466						0.0691658
		0.195915						0.0515476
		0.228886						0.0905234
		0.254458						0.0617945
		0.222134						0.0965341
		0.241943						0.09288
		0.125849						0.0537549
		0.157293						0.0030182
		0.316921						0.0490789
		0.224708						0.0698132
		0.192009						0.00439336
		0.220278						0.0143928
		0.171773						-0.0207547
		0.162772						0.0274894
		0.197314						0.0251425
		0.329177						0.109432
		0.121672						0.0849227
		0.245402						0.0192236
		0.213052						0.0682553
		0.230956						0.0638451
		0.155866						0.0208921
		0.227969						0.0806756
		0.231054						0.106906
		0.323509						0.0714138
		0.18045						0.0245616
		0.095091						0.0116933
		0.273395						0.0364547
		0.232499						0.0813329
		0.20319						0.0237882
		0.277						0.0862668
		0.275292						-0.0164104
		0.15439						0.0866498
		0.37608						0.112535
		0.188761						0.0567479
		0.259343						0.089118
		0.147706						0.0345424
		0.123257						0.138216
		0.265129						0.0591206
		0.230099						0.0616072
		0.273329						0.118847
		0.289668						0.0848671
		0.160398						0.0400884
		0.291515						0.128143
		0.18995						-0.0044663
		0.218583						0.0828797
		0.243525						-0.0129438
		0.159231						0.078974
		0.174125						0.0612645
		0.319473						0.130625
		0.153968						-0.0043677
		0.121799						0.00218759
		0.1751						0.0305078
		0.14154						0.0732805
		0.266614						0.0257926
		0.245775						0.0759863
		0.187699						0.0774183
		0.190867						0.0519284
		0.138116						0.0184478
		0.270958						0.0885131
		0.254222						0.0737904
		0.158754						0.0475959
		0.140531						0.0455287
		0.239109						0.0210695
		0.217666						0.0260539
		0.258021						0.0162896
		0.240875						0.0768565
		0.228146						0.0223191
		0.295483						0.0566957
		0.247651						0.0556656
		0.253137						0.0244377
		0.222509						0.0396232
		0.178842						0.0262327
		0.224985						0.0342025
		0.192958						0.0610446
		0.207309						0.0788497
		0.180852						0.0720105
		0.160605						0.0210539
		0.144602						0.072876
		0.222322						0.0379907
		0.258846						0.0203753
		0.220097						0.0777339
		0.163483						0.00313717
		0.205727						0.0783348
		0.298153						0.0319248
		0.233967						0.0885117
		0.232742						0.0806487
		0.328471						0.047134
		0.302393						0.0315397
		0.273945						0.0682149
		0.27769						0.109061
		0.300745						0.0444889
		0.303445						0.0619068
		0.291323						0.0366326
		0.129706						0.0377145
		0.310664						0.0197841
		0.223391						0.0813525
		0.197549						0.00395148
		0.2265						0.140228
		0.352731						0.0697232
		0.330634						0.0560575
		0.192274						0.0773671
		0.286076						0.138058
		0.128231						0.0270594
		0.228218						0.0765756
		0.25434						0.0410489
		0.225064						0.0381075
		0.176487						-0.006095
		0.102178						0.0125236
		0.193439						0.0579903
		0.227322						0.0277257
		0.283421						0.0588514
		0.172257						0.00332666
		0.296343						0.0226792
		0.26353						0.06672
		0.224996						0.0547255
		0.31702						0.0355126
		0.228461						0.0741291
		0.212935						0.0252118
		0.299719						0.0847127
		0.24059						0.0644252
		0.12307						0.0375254
		0.207661						0.0102619
		0.224768						-0.0029936
		0.296954						0.116755
		0.203224						0.117136
		0.398549						0.107301
		0.189435						0.100284
		0.243886						0.110105
		0.125487						0.0719152
		0.231032						0.11979
		0.27266						0.0984946
		0.21964						0.0599762
		0.174529						0.0592811
		0.193746						0.0442477
		0.307225						0.0348548
		0.246633						0.112189
		0.199482						0.0866489
		0.277197						0.0720015
		0.282923						0.0494776
		0.191673						0.0698767
		0.196985						0.0950723
		0.256737						0.06581
		0.250408						0.108104
		0.132204						0.0314109
		0.13936						0.0551463
		0.294488						0.0160242
		0.317062						0.0454687
		0.197963						0.0791495
		0.274624						0.0742518
		0.232141						0.112453
		0.272371						0.0877
		0.173962						0.0429313
		0.207986						-0.0307014
		0.117706						0.0179574
		0.264825						0.0338675
		0.148571						0.0478598
		0.223573						0.0578764
		0.132241						0.0185839
		0.20725						0.0092701
		0.213417						0.085381
		0.213876						0.0795995
		0.141883						0.00738133
		0.202226						0.103183

## Sheet: Fig. 5h
Upregulation CAS scores in microglia						Downregulation CAS scores in microglia
Young	Middle	Old				Young	Middle	Old
-0.0434186	0.0243582	0.030341				0.10042	0.0382838	0.0282326
0.0255912	-0.048229	-0.026991				0.0562686	0.0683067	0.0311003
-0.0555274	0.0672204	-0.0010032				0.144019	0.0387221	0.0489111
-0.0169628	0.0136952	0.0115797				0.0224699	0.100239	0.109413
-0.0573781	0.0100161	-0.0077411				0.0333025	0.0698031	0.0642732
-0.0058599	0.0706932	0.0581829				0.0957015	0.0990308	0.0546399
0.0460541	0.00611012	0.00321956				0.077541	0.0542184	0.0465869
-0.0279995	-0.0481876	0.0214295				0.0843537	0.0246674	0.0144289
0.0640219	0.0450503	0.0663769				0.0695683	0.0299596	0.0557121
0.0146947	0.0415412	0.0722397				0.093537	0.0847894	-0.0071105
0.0638495	-0.0481314	0.0965055				0.137933	0.0606427	0.103842
-0.0242914	-0.0604279	-0.0688014				0.025061	0.0423388	0.0720431
0.0115402	-0.0328624	-0.0194655				0.0662353	0.0215003	0.0534626
-0.0305726	0.025575	0.0184618				0.0596084	0.0889319	0.0410232
-0.029337	0.00968708	0.0337768				0.0553564	0.0537021	0.0305144
0.0351446	0.025279	0.00085394				0.103363	0.00024777	0.0746007
0.0242922	-0.0510319	0.00792				0.0547653	0.00027675	0.0246418
-0.0036905	-0.0155405	0.0801095				0.0720042	0.0574028	0.0323517
-0.024199	0.0390369	0.0441613				0.0464642	0.035216	0.0802089
0.0314818	-0.0126917	0.0335758				0.0757153	0.0664458	0.0122506
-0.0221261	-0.0006593	0.0246671				0.0992246	0.0964133	0.0746067
0.0192432	0.00680135	0.0194247				0.0900626	0.0272382	0.0133864
0.0133139	0.0197344	-0.0518846				0.0345432	0.088414	0.0625756
-0.0308369	0.0283026	0.0334631				0.0552597	0.0295491	0.0281626
0.0478076	0.0382947	0.0371147				0.0403307	0.0452378	0.0412971
0.0244066	0.00706191	0.0121955				0.0786226	0.0106787	0.119978
-0.008581	0.0265504	0.0330533				0.0422639	0.0438871	0.0658068
0.00989379	0.0223487	-0.0101428				0.0182231	0.0455755	-0.0124537
-0.0196927	0.0459515	-0.0160374				0.09819	0.0439137	0.0623411
0.00593807	-0.0001174	-0.0141929				0.0818361	0.0902714	0.0534823
-0.0197715	0.0128126	0.0664592				0.103504	0.0455037	0.00312276
0.0197632	-0.0445959	0.0299029				0.0262847	0.0767768	-0.014169
-0.0073282	-0.0509672	-0.0156678				0.0545436	0.0676536	-0.0221184
-0.0360264	0.00283989	0.0122231				0.0985315	0.0718621	0.0532181
0.0219997	-0.0282748	-0.0105034				0.0965974	0.0328829	0.0131655
0.0119632	0.10141	-0.0150854				0.0265568	0.163143	0.0065214
-0.0614581	-0.0257234	-0.0612258				0.131512	0.0639882	0.0272281
-0.0294546	0.093651	0.011796				0.0994313	0.0563987	0.0281869
-0.0314423	0.105967	-0.0195609				0.066041	0.124572	0.020116
0.0355412	-0.0600684	0.0218596				0.135492	0.00235103	0.0404504
-0.0338949	-0.0130281	-0.009079				0.0752503	0.0254606	0.0497427
0.0560663	0.051219	-0.0486392				0.0301064	0.0968689	0.0200891
-0.0039228	0.032381	0.0466601				0.0649763	0.0561855	0.0809004
-0.0137127	0.0956619	0.0623449				0.0849543	0.0639046	-0.0321056
-0.0422286	-0.0109094	-0.0151255				0.0609851	0.0911964	0.00135066
-0.0245045	-0.0194685	-0.0073263				0.080157	0.045144	0.04997
0.0516564	0.00591433	0.0149348				0.0750822	0.00429362	0.0130398
0.0141145	-0.0281771	0.0201233				0.0835397	0.0351358	0.048346
-0.0150114	0.0528954	0.00644288				0.0557568	0.0722353	0.0277117
-0.0152636	-0.0118495	0.0253432				0.123376	0.0130852	0.0606801
0.0114224	-0.0209171	-0.0975466				0.0652878	0.0665988	0.0898529
-0.0078396	0.0106487	0.0540758				0.0673959	0.0325987	0.0850616
-0.0294052	0.00334732	-0.0342564				0.0492211	0.0317145	0.0370167
0.00179739	0.107651	-0.0375712				-0.0197445	-0.0056384	0.022777
-0.0269875	-0.0586225	0.031478				0.0742865	0.05989	0.0717359
-0.0236385	0.00352889	-0.0566221				0.107149	0.00546532	0.0459339
-0.0233239	0.00676748	0.00885392				0.0688722	0.0892288	0.079282
-0.0148888	-0.0541753	0.0346588				0.0693164	0.047406	-0.0151238
0.00561399	-0.0403444	-0.0399129				0.0418194	0.0381879	0.0329911
-0.0254513	-0.0286493	-0.0134534				0.0376603	0.107103	0.063127
0.00308797	-0.0179256	-0.038025				0.0894157	0.0743979	0.0317754
-0.0196846	0.053292	-0.019613				0.0900351	0.0450685	0.042246
-0.0229148	0.0349811	-0.0519506				0.0752112	0.0418377	0.0647992
-0.0442144	-0.0240041	0.0282853				0.0696406	0.0231906	0.0375505
-0.0164378	-0.0223236	0.06827				0.0873828	0.0464491	0.0604848
-0.0037433	-0.0489995	-0.0282565				0.0855472	0.057776	0.0117883
0.01572	0.108444	0.019277				0.0917306	0.054405	0.0398997
-0.0356607	0.00045627	-0.0083982				-0.0010662	0.00847841	0.0424729
0.00352586	0.0193563	0.0302267				0.0762751	0.00024943	0.046503
-0.0117221	0.0103156	-0.0656541				0.0271293	0.0881765	0.0121391
0.0473487	0.0606983	0.0239959				0.0751835	0.0587371	0.0534137
-0.065723	0.0614474	0.0498139				0.00750318	0.0492899	0.0793423
-0.0011411	-0.0064463	0.0153919				0.150691	0.0629634	0.0264266
0.0531451	0.0314165	0.0143329				0.123997	0.0566323	0.0698658
-0.0355126	0.0403756	-0.0051785				0.0973682	0.0580966	0.0530891
-0.0121803	0.0180507	0.0169137				0.0776858	0.0496082	0.103211
-0.0458681	-0.0122484	-0.0290744				0.0392303	0.0827765	0.024257
-0.0125809	-0.0052625	-0.008363				0.0248504	0.0884433	0.0400302
-0.0393676	-0.0263388	0.080072				0.0111955	0.0492575	0.0534001
-0.0596384	0.0385127	-0.0198844				0.0347356	0.0328288	0.00715065
-0.0304777	-0.0400487	0.0362111				0.0611936	0.0534516	0.0323715
0.0422807	0.0157785	0.0170535				0.105645	0.0841841	0.0454519
-0.0120828	0.0712517	-0.0333629				0.0315929	0.110039	-0.0066819
-0.0229966	-0.0236014	0.102763				0.0687958	0.0952593	0.0357152
0.026728	-0.0194242	0.0016604				0.0487558	0.0539475	0.0226088
0.0132067	0.0252079	0.0960463				0.0785325	0.050144	0.0116314
0.00683249	0.0213706	0.0410222				0.0493138	0.0435264	0.0832807
0.0688004	0.0209128	-0.023201				0.0510454	0.0263528	0.0172816
-0.0289371	-0.0030562	0.0391512				0.0780521	0.0221212	0.0762342
0.0655234	-0.0217239	0.114304				0.0131732	0.0594291	0.0334389
-0.0564757	-0.0014834	0.0390296				0.100097	0.0317059	0.0634287
-0.0454124	-0.0019799	-0.0406817				0.0706079	-0.0107064	0.00752412
-0.0419399	-0.0032115	-0.0231841				0.0504521	0.0521266	0.0424101
-0.0126489	0.0192533	-0.0571731				0.0936198	0.0689312	0.0841739
0.0292571	0.0360324	0.0408627				0.0885516	0.0409948	0.0790649
-0.0374719	-0.0459544	0.0150073				0.0450946	0.0453288	0.0412783
0.0277879	0.00739864	0.0343768				0.121797	0.0728315	0.0605796
-0.0010167	0.0132556	-0.0088863				0.0336003	0.0347521	0.0463903
0.0180719	0.0449983	-0.0335508				0.0729511	0.0477368	0.0549572
0.0351551	0.00336071	-0.0062328				0.118041	0.0838633	0.0420524
0.0467854	-0.0043646	0.0538297				0.0224705	0.0631718	0.058605
-0.0326756	-0.0187386	0.00630092				0.0858906	0.0276551	0.00292051
0.0110072	-0.008313	-0.0880552				0.0944396	0.0637759	0.0888329
-0.0564927	-0.0005786	0.0184874				0.0507395	0.0351522	0.0475542
-0.0210078	0.028929	-0.0198046				0.0701884	0.0832048	0.030041
0.00741231	-0.0067376	0.0291691				0.0775375	-0.0054541	0.0410551
0.00976479	0.0840951	0.0550381				0.115037	0.0656446	0.0364392
-0.0314322	0.0659204	0.107348				0.0833301	0.0105213	0.0667858
-0.0124155	0.108366	-0.0305237				0.0731953	0.0693213	0.0770142
-0.0265563	0.011945	-0.0223585				0.0550485	0.0660592	0.0598925
0.0273752	0.0720916	0.0447302				0.0737833	0.100457	0.0266898
-0.0261124	0.107032	0.111281				0.0492629	0.0578532	0.0136067
0.00952872	0.00023569	0.0164638				0.0181912	0.0627456	0.0421528
0.0742258	0.00697277	0.0539577				0.0674459	0.0360723	-0.0012796
0.0015518	0.00245117	0.0207825				0.0761177	0.082223	0.0634279
-0.0225571	-0.0176345	0.0928767				0.0599268	0.0976644	0.0781482
-0.0201111	0.0336086	0.032768				0.0974538	0.0608525	0.0165495
-0.0227075	0.00027409	-0.0123647				0.044197	0.0150673	0.0693237
-0.0142659	0.0438401	-0.0113056				0.110851	0.0701883	0.00134951
-0.0179321	0.014365	0.0431472				0.133586	0.100421	0.0497603
0.0247014	-0.018566	0.0266545				0.0689932	0.0938689	0.0448108
0.0368275	0.0841997	0.0150349				0.114972	0.0989723	0.0159701
-0.0305909	0.042286	0.0359949				0.043619	0.0364857	-0.0243524
-0.0158629	0.0330684	0.0823004				0.0854356	0.0410251	0.0385665
-0.0185217	0.0812827	-0.0222397				0.0385652	0.0849946	0.0527046
0.00225132	-0.0210766	0.0151361				0.046116	0.0996332	0.0329901
-0.0656056	0.00764073	0.0154905				0.030819	0.0433436	0.0240817
0.0162157	0.0395528	-0.043035				0.0694785	0.0974766	-0.0077028
-0.0141564	0.0189671	0.0582295				0.0732224	0.0571793	0.0369807
-0.0334153	-0.0106061	-0.069942				0.0881999	0.0233084	0.0370667
0.0316628	-0.0090702	0.0499961				0.020703	0.0703544	0.0532827
-0.0599155	-0.019421	0.0576507				0.0738537	0.128392	0.0725162
0.0318273	0.0526093	-0.0187669				0.139983	0.0679616	-0.0027892
0.00884328	-0.0419859	0.0176371				0.066648	0.0789716	-0.0249218
-0.0347128	0.031129	0.0872988				0.0948077	0.072348	0.0927469
-0.0329278	0.0120553	-0.0026696				0.0534773	0.0992192	-0.0114224
-0.0329097	-0.0215202	-0.0163793				0.0650782	0.0260417	0.0511309
-0.0714911	0.00857883	0.0811288				0.085311	0.00317734	0.0492622
-0.0141974	-0.0031682	-0.0121044				0.0455292	0.0614405	0.0470357
-0.0059952	0.0702893	0.0129238				0.114217	0.0671472	0.052612
0.0111193	0.0547634	0.0856642				0.0545485	0.0507455	0.0455281
-0.0468887	0.0399396	0.0362553				0.113421	0.0424194	0.0465148
0.00396805	0.0796081	-0.0029772				0.0373646	0.0611278	0.0926026
0.0239526	0.0680337	-0.0493989				0.033844	0.0010835	0.0322254
-0.0347001	0.0508169	0.0129816				0.0154649	0.0983297	0.0946848
-0.0555165	0.0641891	-0.0211393				0.108815	0.0757027	0.0684229
-0.0213648	0.0749578	0.0888738				0.145133	0.0922151	0.0552967
0.0132433	0.00135504	-0.0153586				0.00989442	0.0361237	0.0253666
0.0106804	-0.0515515	0.0156232				0.0160665	0.0441291	0.0137254
-0.0167703	0.0856223	0.00944365				0.0666872	0.0502194	0.0481685
0.00528652	0.00302293	0.0422474				0.0727451	0.0453955	0.0128086
0.0237855	-0.0596316	0.0365126				0.0689192	0.0730945	0.0096075
0.0434155	0.023867	0.0743987				0.102837	0.0350626	0.0373219
-0.0696546	0.00776362	-0.0186234				0.0774937	0.110726	0.0626266
-0.0265344	-0.0609983	-0.0774637				0.0822696	0.0710243	0.0271251
-0.0357735	0.0290461	0.0614673				0.0436331	0.100003	0.0462311
-0.0197346	0.00836956	0.00397858				0.0300551	0.0934649	0.0856602
-0.0205973	0.0389483	0.00703501				0.0733487	0.0537908	0.0254619
-0.0344386	0.0197121	0.0387747				0.121751	0.0181179	0.0546108
0.035123	0.115787	-0.015383				0.0846055	0.0508806	0.0257082
-0.0431029	0.00283829	-0.0147877				0.06049	0.0622828	0.121104
-0.0368762	0.0393307	0.00101663				0.0982273	0.020595	0.0273424
-0.0113472	0.0946012	0.0392774				0.0824024	0.00246665	0.0237594
0.0182323	-0.0125372	0.00517658				0.0434262	0.0640622	0.0208193
-0.0364942	0.00456239	0.0379497				0.0557426	0.0801411	0.0409907
-0.0275445	0.00011238	0.0923466				0.0704107	0.032758	0.0432799
-0.0640401	0.0220961	0.0632022				0.0829558	0.00608441	0.047894
-0.0033648	0.0410371	0.106425				0.0718797	-0.0003475	0.0448814
-0.0770639	0.11571	0.00754581				0.0775449	0.0553356	0.075881
-0.0523302	-0.0004001	0.0449333				0.0356746	0.0565356	0.0361293
0.0302289	-0.0436692	-0.018748				0.136567	0.0566579	0.071521
0.0983645	0.013186	0.0793627				0.0758913	0.022938	0.0985125
0.0219045	0.0692345	0.0236153				0.0666363	0.0114567	0.0841501
-0.0025635	0.0210575	0.0120304				0.0474491	-0.0030556	0.0775747
-0.070787	0.0431673	-0.0017288				0.0172196	0.119512	0.027472
0.0658597	-0.05107	0.0509047				0.101419	0.0658121	0.0285268
0.0735077	0.00088726	-0.0196607				0.0858666	0.0449811	0.00267397
-0.0567778	-0.0632112	-0.0411006				0.0920399	0.0450679	0.00596629
0.0754467	-0.0415311	0.00964401				0.0128571	0.0181818	0.0817932
0.00683774	-0.0379898	0.0549253				0.0170398	0.0207317	0.0536354
-0.0001878	-0.0293592	-0.0194334				0.0473523	-0.003761	0.0123478
0.0492833	-0.0122825	0.0386913				-0.0115775	0.0644446	0.0228525
0.0447364	0.00265059	0.0445994				0.10095	0.0366556	0.0424401
-0.011198	0.0499802	-0.0172				0.0625591	0.0291277	0.019714
-0.0529977	0.0191257	-0.0316009				0.0504265	0.0423632	0.0771548
0.0228186	0.0082397	0.00145018				0.0741775	-0.0272056	0.0149367
-0.0368682	0.0137944	-0.0162294				0.0503309	0.0934482	0.0539273
-0.0462448	0.0117029	0.0524728				0.0619227	0.0864025	0.0590977
-0.0089562	-0.0292382	-0.0046973				0.0496596	0.0848518	0.0692403
-0.006341	0.0696036	0.00382917				0.0363756	0.0721518	0.0871884
-0.059754	0.0369469	-0.042641				0.132592	0.0637851	0.0321333
-0.0117565	0.0734279	-0.0063751				0.0383322	0.0286338	0.0434688
-0.0580371	0.0282489	0.0227946				0.0298382	0.0400927	0.0255202
-0.0010759	0.0322742	0.0542481				0.127729	0.0307236	0.0321906
-0.0016577	-0.0270875	0.110513				0.0912364	0.0505941	0.0124436
-0.0365055	-0.0056545	-0.019637				0.080536	0.0403111	0.0728629
-0.0327757	-0.0156874	-0.0227046				0.08677	0.112817	0.0805206
0.0325232	0.0268094	0.00401394				0.0674481	0.124981	0.0221398
-0.005523	0.0148231	-0.0083997				0.12759	0.0516412	0.044238
-0.0260141	0.0497891	0.0189944				0.0787597	0.0840332	0.0216567
0.0170965	0.0119474	0.0216187				0.134987	0.0481397	0.0123287
0.0136771	0.0640677	0.00909802				0.120419	0.0686292	0.0542337
-0.0103105	0.00213467	0.00753059				0.0431686	0.0254272	0.0461666
-0.0722495	-0.0229881	0.0937639				0.0610429	0.0951757	0.0428723
0.00902505	0.00323708	0.0543405				0.0552479	0.04148	0.0566559
0.0437683	0.0275572	-0.0077863				0.0731234	0.0273865	0.0373374
0.0393159	0.0196458	0.0194181				0.0302853	0.107873	0.0523536
0.0192248	-0.0331027	-0.0067392				0.100049	0.088992	0.0483503
0.0314075	0.139224	0.0709108				0.0645685	0.0775005	0.0405401
0.012571	-0.0277624	-0.0824066				0.0885125	0.0220332	0.0361934
-0.0480787	0.022474	-0.0155658				0.0572942	0.0563427	0.0556722
-0.008009	-0.027369	0.0103192				0.121431	-0.0023553	0.036715
0.0482315	0.0820423	-0.0138384				0.046429	0.0560963	0.0765659
0.0247471	0.0193109	0.0158192				0.107279	-0.0020214	0.0552238
-0.0363802	-0.0289052	0.0477401				0.0205026	0.0965691	0.0403386
-0.0205411	0.0448104	0.00312384				0.0195679	0.0771234	0.0407548
0.0180903	0.0277349	0.0316209				0.0236313	-0.0223538	0.0729084
0.022753	-0.0238538	0.0746342				0.0775559	0.0833977	0.0203679
0.0401957	0.0312542	-0.0055859				0.0624936	0.041996	0.0430087
0.0480277	0.00091962	-0.0118011				0.0797624	0.0497092	0.00751879
-0.0004327	0.0134604	-0.0151318				0.132952	0.0379631	0.0437592
-0.0480438	0.0825333	-0.0013609				0.152295	0.00465872	0.0862854
0.038382	0.0792013	-0.0175126				0.0520686	0.0241887	0.0521411
-0.0014348	-0.0249177	-0.04064				0.110724	0.0318098	0.0414697
-0.0281294	0.0398328	-0.0252552				0.0947983	0.0311177	0.0742507
-0.00037	-0.0026684	-0.0078872				0.090801	0.0147895	0.0145392
-0.0013352	-0.0304251	0.0426034				-0.017448	0.0685204	0.022633
0.0240343	0.0229775	-0.028013				0.00354202	0.092694	0.0149055
-0.0143201	0.022899	-0.0338645				0.0789584	0.0537156	0.040443
0.0435896	0.00041338	-0.0018805				0.0179683	0.0397604	0.0582472
0.0110538	0.0731409	0.0132748				0.0580617	0.0079163	0.00822759
0.0709829	-0.0016703	-0.0307587				0.0534534	0.0745142	0.0526691
-0.0231574	-0.025712	-0.0171636				0.0857786	0.0188649	0.0594323
-0.0787231	0.0336677	0.0382849				0.077195	0.0689046	0.0660121
-0.0038696	-0.0465754	0.0218395				0.0894739	0.0810886	-0.0117864
-0.0120687	-0.0244509	0.00869797				0.0744584	0.0363489	0.0463947
-0.0009246	0.0227764	-0.0018781				0.0134869	0.0466529	0.0150772
-0.0089088	-0.0414985	0.00517813				0.0369884	0.0718707	0.0369914
0.0291545	0.0505616	-0.0001622				0.0499113	0.0749218	-0.0079349
0.0112566	0.0369088	0.0366768				0.167615	0.0242389	0.0260999
0.0584485	0.0271909	0.0219442				0.0626024	0.0389421	0.0579146
-0.0713035	0.0213295	-0.0075003				0.00219456	0.0569032	0.047108
-0.0062415	-0.0125303	0.0671934				0.0731214	0.0394307	0.0764386
0.00916395	-0.0167135	0.0227549				0.0319576	-0.0343638	0.0494482
0.0158447	0.0549929	0.0287617				0.0495594	0.0218094	0.045258
0.016283	-0.0018391	-0.0083219				0.0815053	0.0237946	0.0579095
0.0120385	0.0265476	0.0284268				0.0924938	0.0713208	0.0432819
-0.0007033	-0.0043938	0.00557395				0.0311616	0.0288271	0.0629998
-0.0342272	0.0480278	0.0304319				0.0609584	0.0523807	0.0576854
0.0225389	-0.0796772	0.100121				0.154451	0.0978172	-0.0071982
0.0713583	0.0321894	-0.0157597				0.0895834	0.0708557	0.0530373
0.0259441	0.00231376	0.00639909				0.0724828	0.0340252	0.0983183
0.044508	0.044259	0.0908801				0.109211	0.0209216	0.0760938
0.0117251	0.0347207	0.0326958				0.0713936	0.0674725	-0.0189373
-0.0256835	0.0446744	-0.0633811				0.0289552	0.081413	0.0109081
-0.0487438	-0.0405666	0.0552526				0.0916012	0.0179079	0.0513456
-0.0240013	-0.0427367	0.0193928				0.0603925	0.0972256	0.0189513
-0.0150579	0.0457804	0.00558157				0.0559777	0.052303	0.0250755
0.00677308	-0.0148615	0.04981				-0.0104739	0.0708922	0.0689214
-0.0316014	0.0311881	0.0867707				0.0491316	0.0735958	0.0433381
-0.0269894	0.0960315	0.0590636				0.0376522	0.0401365	0.0160939
-0.0208151	0.0358315	0.0391931				0.0561722	0.0227834	0.00619652
-0.0167929	-0.012121	0.0189352				0.0706481	0.0440738	0.0341551
-0.060045	-0.0390956	0.0283052				0.0552418	0.00886099	0.0319787
0.0205034	0.040127	-0.0622536				0.112926	0.0310158	-0.0176617
0.00654511	0.00270314	-0.0122112				0.0683557	-0.0048117	0.0444861
-0.0013146	0.00156086	0.0376151				0.0377756	0.0626088	0.0598049
0.0187758	0.0351821	0.0550117				0.0616564	0.0704321	0.0303719
-0.0157754	-0.0226342	0.00567777				0.0643161	0.0419648	0.119146
0.0170703	0.0649273	-0.0028248				0.0616032	0.0619686	0.0398978
0.00093993	0.008306	0.04394				0.0369007	0.0773041	0.0393208
0.0143721	-0.0099082	0.0259241				0.0795149	0.0458613	0.0366245
0.0332144	-0.000263	0.0222112				0.0888456	0.0106884	0.0400854
0.0126777	-0.0192457	0.0114639				0.141715	0.072463	0.0412864
0.0179901	0.0737271	-0.0008499				0.0375422	0.0583277	0.020275
0.0959106	-0.0165675	0.0382963				0.0278169	0.0645819	0.046483
0.00444067	0.0114974	0.00218965				0.0506097	0.0450938	0.0252266
-0.0337917	-0.0581218	0.087592				0.0410082	0.113417	0.0371643
-0.0076532	0.0177506	-0.0078931				0.0560123	0.0474074	0.0654769
0.0180816	-0.0142831	0.103979				0.0266574	0.0956287	0.105885
-0.0222289	-0.0028885	0.0613343				0.0658881	0.048384	0.0437204
-0.0264081	0.051959	-0.0239611				0.0272381	0.0809793	0.040752
-0.0645962	-0.0043934	-0.0325059				0.109198	0.0546312	0.00880329
-0.0417895	-0.0035829	-0.0063909				0.0893202	0.0128577	0.0784064
-0.0080448	-0.0303161	0.0265388				0.0770001	0.0802741	0.0203761
-0.0166375	-0.0253005	0.0228121				0.0922157	0.0877739	0.0372686
0.00661713	0.00407517	-0.0018896				0.100504	0.0848135	0.059803
0.0652811	0.0151378	-0.0124624				0.0554855	0.0429464	0.120547
0.0152781	-0.0535875	-0.0328				0.0453375	0.013627	0.0578937
0.0315764	-0.0265539	-0.0102661				0.111781	0.118426	0.0447735
-0.020189	0.089213	0.00625786				0.0883265	0.0386123	0.023663
-0.0094577	-0.0022275	0.032039				0.0704976	0.083043	0.0486129
0.00344115	0.116189	0.00192116				0.116997	0.0108803	0.0761315
-0.0169325	0.059614	0.0258218				0.15168	0.00831435	0.0572588
-0.0243793	0.0948874	0.015247				0.0333332	0.0649034	0.0573596
0.00770477	0.0428445	0.0431694				0.0793539	0.0940335	0.0556546
-0.0223426	0.0687555	0.0207957				0.057245	0.0312526	0.0584179
-0.0234145	0.0221978	-0.0222672				0.0485264	0.0216947	0.0274593
0.043888	0.0208624	0.067896				0.0702461	0.0440097	0.0479181
-0.0086366	0.0134467	0.0358291				0.0725242	0.0706632	0.0849877
0.0111842	0.0517965	-0.0418567				0.0435478	0.0406184	0.0162618
0.0120435	0.0288224	-0.0208413				0.00330085	0.0818021	0.0673269
0.015032	0.0160761	0.0575109				0.0622883	-0.0005032	0.0518691
0.0213475	-0.041153	0.038058				0.11969	0.0609825	0.0974042
0.0277197	0.048029	0.0102049				0.0328913	0.0759193	0.0306557
-0.042532	0.0308258	-0.0329661				0.0514702	0.0413193	0.0404528
-0.0160714	-0.0143326	0.0529259				0.0950195	0.0549368	0.0545823
0.0164871	0.0895138	0.0288114				0.108513	0.0978283	0.022549
-0.0160432	0.0353936	0.00319959				0.113904	0.0235132	0.0347131
0.0165882	-0.002003	-0.0237651				0.0335669	0.0401001	0.0423137
0.0153588	-0.0075834	0.080882				0.0171541	-0.0158392	0.0718534
0.007274	-0.0207197	-0.0222085				0.0342484	0.0672516	0.0640965
0.0164668	0.131488	0.0443538				0.0689174	0.017226	0.0589336
0.00759559	0.0819897	-0.0007861				0.0430301	0.0716608	0.0139887
-0.0192876	-0.010714	-0.006382				0.0612677	0.0814505	0.0740826
-0.0497722	-0.0573875	0.00421902				0.0369738	0.059301	0.0421573
0.014005	-0.0096471	0.037471				0.0686442	0.102888	0.0211288
0.0320396	0.00469627	0.0144248				0.074399	0.103528	0.0572154
0.0101404	0.0248587	-0.0296235				0.103528	0.126206	0.0624698
-0.0142024	0.0424962	0.0106122				0.0689117	0.075644	0.0255793
0.00226801	0.0183447	-0.0119937				0.0959085	0.0913407	0.110213
0.0257405	0.0532482	0.103705				0.0112966	0.0765947	0.0754872
0.0169504	-0.0459592	0.0754725				0.0576106	0.0860549	0.0124413
0.0139978	0.0406143	0.0256135				0.0642578	0.0321346	0.0498312
0.0309644	-0.0414579	-0.0026517				0.032645	0.00588052	0.0711841
0.0231978	-0.0284106	0.0663644				0.106905	0.051091	0.0175233
-0.0228226	-0.0603331	-0.0326981				0.0868515	0.0295405	0.0510378
0.015995	-0.0472872	-0.0129447				0.0781264	0.0817445	0.079635
-0.004518	0.0381384	0.0523125				0.116349	0.0473646	0.0409389
-0.0016622	-0.0182186	-0.0520286				0.0969207	0.0680548	0.0330126
0.101698	0.00184241	-0.0052038				0.0620161	0.0797844	0.0614454
0.00326133	0.00806427	0.024691				0.112139	0.0334092	0.014781
0.00309392	0.0140319	-0.0843393				0.0545887	0.0189981	0.0441907
-0.0288427	0.0584045	-0.0365273				0.0570967	0.00298355	0.0684041
0.00139686	0.0326862	-0.0095143				0.0616888	-0.0132665	0.0199702
0.00100967	0.0519112	-0.0267204				0.0327894	0.0293821	0.0282394
0.0146881	0.0227	-0.0510793				0.119019	0.0725647	0.0675875
0.0241933	0.0619374	0.0702991				0.080291	0.0681532	0.0318083
-0.0217271	0.0123154	0.0322419				0.0283636	0.0956598	0.0357881
0.126584	-0.0387752	0.0436462				0.0207862	0.0847779	-0.0078499
0.00115982	-0.0516681	-0.0160322				0.0246854	0.0272906	0.0633086
-0.0306251	-0.0697301	-0.0634035				0.091829	0.186217	0.0580105
-0.0071	-0.0110246	0.0373738				0.103599	0.0792009	0.0277106
0.00649413	0.00358616	0.00971288				0.0320999	0.059476	0.0455197
0.026661	-0.0344757	0.0234343				0.066458	0.0270934	0.0384181
0.0117077	-0.0024032	0.0883885				0.0453388	0.0673385	0.018007
-0.0523512	-0.0096322	-0.0359975				0.077501	0.0992113	0.0529127
-0.0098318	0.0187885	-0.0130165				0.0726775	0.0948556	0.00367546
-0.0469931	-0.0179465	0.0511552				0.089236	0.0127	-0.0225635
0.0385571	0.0112863	-0.0215746				0.0333997	0.0532616	0.129728
0.0334115	0.0187821	0.0102526				0.109496	0.0987319	0.0149416
0.00402969	0.0250725	-0.0033784				0.0457608	0.0612265	0.0409569
0.00331084	0.0141804	-0.0261131				0.0784401	0.0513574	0.0252771
0.00493118	-0.0036048	0.047545				0.0715479	0.0487686	0.0253093
0.0138332	-0.0334744	-0.0014212				0.0502992	-0.0186946	0.0441806
-0.0052082	0.0591687	0.0298387				0.0624854	0.0422108	0.11447
-0.0148916	-0.0675254	-0.0157374				0.0581166	0.0321865	0.0357466
0.0714893	-0.031723	0.0516873				0.0933114	0.0377342	0.056661
0.0255388	0.0349125	-0.0109284				0.102898	0.0733302	0.0305695
0.0146638	-0.0031037	0.0220855				0.0543091	0.0483217	0.056666
0.0299839	0.0168576	0.101987				0.105347	0.0673658	0.0840175
-0.0717648	-0.0278448	0.0319692				0.108637	0.0563069	0.0349231
-0.0240206	-0.0036959	0.0471088				0.0905123	0.0210854	0.00285167
-0.0125224	-0.0416077	0.0550143				0.139982	0.0453168	0.0356213
-0.0326355	0.0146211	0.00497991				0.127444	0.125523	0.0198482
-0.0232991	-0.0052944	0.00202147				0.0541846	0.0648728	0.0913369
-0.0129439	0.00834321	-0.0004899				0.0134158	0.0553439	0.0847679
0.0847246	0.030987	0.02668				-0.0083235	0.0855587	0.053645
-0.0058097	0.0270922	0.0498865				0.0600202	0.0177958	0.0350087
0.0462146	0.017299	0.0330919				0.0495559	0.0442451	0.0519881
-0.0411463	-0.0409232	0.0286766				0.0201181	0.0332228	0.069597
0.0101397	-0.0492564	0.0698666				0.0930562	0.0914247	-0.0086308
-0.0399233	-0.0289058	0.121396				0.117257	0.0490336	0.103286
-0.0174702	0.0495986	-0.0363197				0.048347	0.100844	0.0450797
0.0376027	-0.0149593	0.0385733				0.124823	0.0371177	-0.0158112
-0.0195951	0.0419643	-0.0065011				0.0741302	0.0209629	0.0538682
-0.0283612	-0.0107096	0.0517331				0.0917571	0.0942248	0.0988386
-0.0438505	-0.0216067	0.0550773				0.0714749	0.0958311	0.0277661
0.0788835	-0.0252716	0.00774577				0.129494	0.0749176	0.0666763
-0.0396319	-0.006564	0.00958193				0.122558	0.0850416	0.0564371
-0.0294488	0.0601199	-0.0636895				0.103011	0.0203956	0.0551154
0.00238713	0.0199097	-0.0408004				0.0733777	0.0554742	0.0874259
-0.004328	0.00553633	-0.0475305				0.0812695	0.0264467	0.0523551
0.0430783	0.0915026	0.0757518				0.0484352	0.131629	0.0463188
0.0480596	0.0440982	-0.0090887				0.104465	0.0252392	0.0899222
-0.0515301	0.0277088	0.0360494				0.0227746	0.134799	0.0619803
-0.0042747	0.0565981	0.0254694				0.073566	0.0340466	0.0458928
-0.0313696	0.0534451	0.0148135				0.0617897	0.0573404	0.0865439
0.0121081	-0.056402	0.085591				0.010902	0.0305823	0.0383138
0.0328761	0.00112452	-0.0622262				0.0465551	0.084801	0.101796
-0.0167351	0.0509836	0.0332998				0.0899019	0.0347168	0.0384666
0.0433642	0.0409535	0.0872089				0.0938601	0.0452939	0.0380131
0.0331455	0.00068122	0.018848				0.0421595	0.0501784	0.0583943
-0.0350674	0.058741	0.0141174				0.0454279	0.039821	0.0119853
-0.0631907	0.0548975	-0.0449548				0.0978846	0.0928685	0.0471159
-0.0520264	0.0823484	-0.052007				0.0856044	0.108715	0.00748238
0.0572015	0.00867867	-0.0019699				0.0770517	0.0351161	0.0720794
-0.0398211	0.0717366	-0.0049854				0.0978026	0.0305583	0.0464059
0.030515	0.00592136	0.0218905				0.0752568	0.0611079	0.0660614
-0.0449603	0.047071	-0.0087948				0.0754791	0.0646821	0.0521839
0.0176534	-0.0219667	0.0476986				0.0460759	0.0489662	0.0604626
-0.0317486	-0.032938	0.0503711				0.129704	0.0658101	0.0392798
0.0694634	0.0773441	0.0876457				0.102205	0.0599915	0.0409982
0.0478932	0.0308008	-0.0084735				0.0616726	-0.0260229	0.100368
-0.0559156	0.00201304	-0.0349947				0.131743	0.0128892	-0.0066092
-0.0610927	0.0176515	0.0191167				0.037264	0.0822712	0.0072508
-0.0313365	0.0668652	0.0268585				0.0673102	0.111884	0.00713817
0.0397803	0.014744	0.021923				0.131859	0.0236558	0.0143142
0.00810768	-0.0307963	0.0568466				0.0200824	-0.0208763	0.0416696
-0.0345441	0.0477249	-0.0355862				0.0930366	0.0744213	0.0510136
-0.0159069	-0.0400627	0.0103748				0.0495808	0.0368595	0.0109496
-0.0080081	-0.0083302	0.00386095				0.0315298	0.0432848	0.0587161
0.0151132	0.0315012	0.0864136				0.0724546	0.110167	0.00438606
-0.0167477	0.0489184	0.0562136				0.0954833	-0.0063881	0.0427415
0.0223234	-0.0036799	0.00337233				0.144108	0.0338759	-0.0107134
0.0193512	0.00124057	0.0149961				0.0729437	0.0672249	0.0480205
0.0566161	0.0416645	0.0311698				0.0427276	0.0449904	0.0575379
0.00034703	0.00074312	-0.0078969				0.112218	0.10265	0.0504345
-0.0049744	0.0381128	-0.010587				0.142948	0.0405407	0.0355722
-0.0027789	-0.0271109	0.0497235				0.0597444	0.0397218	-0.0422027
-0.0207847	-0.0266998	0.0340895				0.0707176	0.0101427	0.0999345
0.00979669	0.0168763	0.0846521				0.0480246	0.0707408	0.025414
0.0564682	0.132064	0.0165153				0.0863567	0.0117173	0.0517266
0.0360199	0.029845	0.0217469				0.0455392	0.00939976	0.0392838
-0.059429	-0.0117833	0.0566709				0.0232166	0.0642524	-0.0054509
-0.0060758	0.0478737	0.032126				0.0910871	0.0939053	0.0697562
-0.0163422	0.0597611	0.00773941				0.102373	0.0742249	0.0228218
-0.0249081	-0.0467569	0.0673989				0.0656465	-0.0006879	0.016713
-0.0228611	-0.0209298	-0.0175176				0.0370448	-0.0302354	0.0365859
0.0600103	0.100119	-0.0621084				0.0432451	0.113862	0.0263571
0.00443104	0.0366944	-0.0643467				0.0690719	0.0855033	0.0301318
0.0866614	0.0538682	-0.0252631				0.0872192	0.0742138	0.0240373
0.033574	-0.0253748	0.0986028				0.0828718	0.0524709	0.0866289
-0.0264681	0.0208454	-0.034015				0.0777568	0.0462299	0.0528794
0.0370654	-0.0914236	-0.0035724				0.0651989	0.0556591	0.0845589
-0.0113144	-0.0081633	0.00969591				0.0655844	0.0530407	0.102123
0.00235844	0.0043921	0.0891553				0.0854356	0.0744523	0.0378236
0.0259573	0.00107013	-0.0247938				0.00741043	0.130014	0.0985392
0.0370694	-0.0230111	0.0187766				0.063135	0.0512829	0.0606686
0.011505	-0.0628676	-0.0180189				0.063859	0.0923678	0.00809371
0.00952732	-0.0119864	-0.0191302				0.0387684	0.0671811	0.0031077
0.0255891	-0.0008654	0.0126141				0.00226014	0.0336586	0.0416566
-0.0198604	0.00401539	-0.0560306				0.103989	0.0844379	0.0544006
-0.034406	0.022218	-0.0105578				0.130229	0.0363525	0.0749919
0.00591494	0.0444941	0.0308826				0.0282996	0.0774386	0.0381292
-0.0173405	-0.0059449	-0.0258441				0.0898988	0.0670817	0.0392111
-0.0486724	0.0252441	-0.0061772				0.105911	0.059371	0.0317179
-0.0083523	0.0370126	0.0131841				0.0776571	0.00435981	-0.0128643
-0.0197928	0.0239081	-0.0394468				0.0576777	0.0393876	0.0428096
-0.0410418	-0.0399436	-0.0113587				0.0220771	-0.0192611	0.0120885
-0.0446842	0.0186914	0.00470978				0.0884789	0.0748196	0.0499107
-0.0108956	0.0580838	0.0427843				0.0697065	0.0393528	0.0621087
-0.0160734	0.00245444	0.0229996				0.0726946	0.0455619	0.100188
0.0544375	0.0314267	-0.0194432				0.0904686	0.00971796	0.108678
-0.0405765	-0.0228993	0.0422548				0.1342	0.0367449	-0.0010686
0.0673866	0.0827726	0.0410082				0.119408	0.0345316	0.0361475
-0.0502294	-0.0129496	-0.0161967				0.095582	0.0551133	0.0383015
-0.0269178	0.0243592	0.0975176				0.104686	0.0744751	0.0718784
0.00895349	-0.0169528	-0.0036258				0.0585096	0.0349697	0.0225471
0.00494942	0.00069819	0.00086381				0.118085	0.0308565	0.0167216
-0.0557052	-0.0530974	-0.0263768				0.0792789	0.104244	0.0831176
-0.0294069	0.00709763	0.0226988				0.0823927	0.0792687	0.00524883
-0.0051771	-0.0053074	-0.0643259				0.0446642	0.0604331	0.0412454
-0.0257484	-0.0154293	-0.0086425				0.0407701	-0.0023412	-0.0079281
0.0163816	0.0153253	0.0333206				0.0688089	0.0503159	0.0237648
-0.0224227	-0.0075289	0.0560476				0.0530346	0.0454018	0.0594159
0.0521863	-0.0229236	0.0196334				0.0929184	0.0838856	-0.0174615
0.0180119	0.0721482	0.00969423				0.0999507	0.0609055	0.0498597
0.0297174	0.0794179	0.00698914				0.107661	0.037332	0.0599894
0.0914632	-0.0327336	0.0332272				0.0503063	0.107288	0.00984887
-0.0360223	0.0640582	-0.0248885				0.0918237	0.0991617	0.090567
-0.0184966	0.00046841	0.0586571				0.107396	0.0369746	-0.0108976
-0.0298728	-0.0126527	0.0315677				0.0947083	0.0916582	0.0476232
0.0574549	0.10188	-0.0247785				0.0963944	0.133541	-0.0016301
0.0041857	-0.0419392	0.0233821				0.104936	0.0350205	0.0445632
0.0017133	0.0659536	-0.0054773				0.00447742	0.0524736	0.0504367
0.00417196	0.042158	-0.0211699				0.0211166	0.0643665	0.0359065
-0.0318464	-0.031485	-0.0136857				0.0677549	0.0192347	-0.0088417
0.0147137	0.0251403	0.0369899				0.044158	0.036785	0.0275567
-0.0203185	0.0499758	0.077075				0.111	0.013804	0.0148367
-0.0282482	0.0920638	0.0279606				0.0379631	0.0775592	0.0419911
-0.0279874	-0.0404322	0.0469661				0.0407398	0.0481376	0.024771
0.00115751	0.0155952	0.0089259				0.0817112	0.0125994	0.0645757
-0.0284178	0.0528628	0.095192				0.0970076	0.0651271	0.0150019
-0.0290629	-0.0126357	0.0379069				0.0804377	0.0538071	-0.0124749
0.00557021	0.0185486	0.0805645				0.0582922	0.0657004	0.0628436
0.0237301	-0.0304262	0.0261797				0.11867	0.0480424	0.0874966
-0.0627848	-0.0013836	0.0643406				0.069233	0.0737009	0.12458
0.0111848	0.0275507	-0.0347338				0.114341	0.0555255	0.0373744
0.00379241	0.0692233	0.0486464				0.0496916	0.0763926	0.0331953
0.00237374	0.0275808	0.0715902				0.0891919	0.0345749	0.0333802
0.0479397	-0.0247377	0.00969822				0.110603	0.00579827	0.0563012
-0.0090034	-0.002287	-0.0535129				0.0683069	0.0413543	0.0347869
-0.010337	0.0416925	-0.033731				0.0731341	0.0642343	0.0137222
-0.0469807	0.0307613	0.0115331				0.0929103	0.0949972	0.0214257
-0.0448473	0.0331663	0.0286419				0.0711316	0.0254174	0.0318945
0.0190777	0.0422731	-0.0021404				0.0868142	0.0964786	0.111835
0.0322225	0.0224634	0.0005477				0.0407491	0.00953946	0.0596937
-0.0181982	0.0141136	0.0443257				0.111719	0.0777147	0.0213841
0.0443403	-0.027221	0.00914087				0.126493	0.0497552	0.0837418
0.0361154	-0.0120691	0.0644773				0.0256159	0.0566551	0.0346736
-0.0352948	-0.0528824	0.0537858				0.110345	0.0730167	0.0847756
-0.0362407	0.00575695	0.0536065				0.0661511	0.0482102	0.0784936
-0.0167927	0.0248173	0.0106222				0.082786	0.0350568	0.0649597
0.0528855	0.0481699	0.0511098				0.0857177	0.0895245	0.0109359
0.00247618	0.0214037	-0.0088388				0.0666271	0.0199213	0.0554728
0.00290909	-0.0151216	0.0367876				0.0830364	0.0472689	0.0209374
0.0220434	-0.0007037	0.0739023				0.0786443	0.0721414	0.052937
-0.0194736	-0.0147888	0.115263				0.0431213	0.083716	0.0435772
-0.0100787	0.115316	0.0113977				0.0901917	0.0104668	0.0335584
-0.0309411	0.141019	-0.0073448				0.0535739	0.0240986	0.0503184
-0.0153694	-0.0303502	0.0264885				0.0370685	0.00934456	0.0249162
-0.0129881	0.151098	0.0081523				0.138858	0.102489	0.0593671
-0.0096771	-0.0064564	0.035401				0.0893585	0.0394161	0.0657586
0.0173406	-0.0354145	0.03146				0.038636	0.0473952	0.0168562
0.057357	0.0377698	0.0206951				0.0954021	0.0703348	0.0111478
0.0218747	0.0169608	0.110058				0.110901	0.0836221	0.0033193
0.00771872	0.0300081	0.00348992				0.106607	0.016962	0.0224663
-0.036341	0.0467658	0.0756529				0.109307	0.045721	0.0463035
-0.0068801	-0.061753	-0.0235375				0.129532	0.053079	0.0512663
-0.0285963	-0.0096837	-0.0566655				0.0369931	0.0672879	0.102253
-0.0164364	0.0922685	-0.0370639				0.067971	0.0213086	0.0132853
0.0458461	0.0370028	-0.0194908				0.113241	0.0514539	0.0495816
0.0103622	0.0711057	0.0435788				0.0978909	0.0928136	0.0008831
-0.0704234	0.0474597	0.0758664				0.104871	0.0942889	0.0496452
-0.0358034	0.0763476	-0.0419446				0.1217	0.00868652	0.0511646
-0.054307	0.00383945	-0.0474422				0.0951761	0.10741	0.0474984
0.0495688	-0.027093	0.0328504				0.0952076	0.0931586	0.0125525
0.0204224	-0.048049	0.0177709				0.101507	0.0357653	0.0284801
-0.0163964	-0.027373	0.0503487				0.101368	0.0212665	0.0644264
0.0722754	0.0728194	-0.0544194				0.0556438	0.0556649	0.0522346
-0.0106733	0.00398532	-0.0185091				0.0465852	0.00250778	-0.0055606
0.0273908	0.0340767	0.0209413				0.0598139	0.111948	0.00187714
-0.0065386	0.0855965	-0.0154711				0.0471245	0.0265798	0.072179
-0.0160026	-0.01276	0.0810815				0.044269	0.00776603	0.0281046
0.0694473	0.0208093	-0.041617				0.0630847	0.0919615	0.105263
0.0510491	0.055682	0.044904				0.109302	0.0635378	0.0552241
-0.0171523	0.0432759	-0.0012284				0.151524	0.030177	0.0836251
-0.020721	0.0124888	-0.024089				0.106372	0.0495625	0.013884
-3.88e-05	0.0729953	-0.0334906				0.0274244	0.0370973	0.0174961
-0.0044574	0.0750287	-0.0232285				0.0371921	0.0687903	0.103888
-0.0209833	0.0070252	-0.0254043				0.0229501	0.169378	0.00679497
0.0347686	0.0254703	0.0781175				0.0506343	0.031403	0.109285
-0.0576472	-0.0133813	-0.0065495				0.0511867	0.0569587	0.0115175
-0.0420164	0.00689001	0.0356898				0.0885825	0.00230042	0.0676288
-0.050199	-0.032468	-0.0106539				0.114216	0.0926044	0.0565653
-0.011	0.0174797	-0.007143				0.0263063	0.0775611	0.0397802
-0.0501137	0.0278895	0.00635059				0.0901788	0.00578992	0.0595948
-0.0275415	0.0289842	-0.0331548				0.0948538	0.0663106	0.0250837
-0.0762866	-0.0031838	0.061366				0.0692845	0.0364345	0.0602584
-0.036235	0.0492918	0.0298931				0.041827	0.0553795	0.0716134
-0.0684455	0.00760019	0.0324956				0.0867343	-0.0270377	0.0184838
-0.0605906	0.0963426	-0.0220483				0.0809062	0.0420954	0.0199458
-0.0543583	0.0801818	-0.006874				0.115563	0.0458319	0.0717271
0.0670603	0.0148273	0.0712875				0.0279622	0.0151992	0.0565241
-0.0013624	0.0131481	-0.0092609				0.102914	0.023889	-0.0003096
-0.0065776	0.0182838	-0.0279799				0.0381384	0.0716784	0.0154339
-0.017547	0.0005251	0.0220031				0.0844517	0.0583458	0.0602427
0.0555762	-0.0769943	0.0355276				-0.0147715	0.0174801	0.0963215
0.0176767	-0.0088929	-0.0400867				0.0602569	0.0609705	0.0338992
0.0174153	0.0220967	-0.0159279				0.0480204	0.102373	0.0357762
0.00165067	0.00020481	0.0142551				0.0530071	0.0585989	-0.0054989
-0.0586303	0.00312718	-0.0238603				0.0540956	0.10514	0.0524868
0.0089283	0.131016	0.0287677				0.0748685	0.148979	0.0354572
0.00204605	-0.0084378	-0.0205472				0.147931	0.089148	0.0174875
-0.017901	0.0312473	0.00319342				0.03032	0.0887277	0.115995
-0.0486364	0.0456633	-0.0523788				0.089638	0.0506394	0.0768555
0.0426996	-0.0589542	0.0455225				0.0792124	0.038965	0.0725339
0.00802032	0.0302663	-0.0308089				0.0168698	0.0531172	0.0429353
0.0121983	0.0159138	0.0298591				0.102141	0.0455319	0.0971426
0.0433952	-0.0051455	-0.0393029				0.0364469	0.0223231	0.0803059
-0.0269233	-0.0217955	-0.0143793				0.115552	0.0702517	0.0214713
-0.0429783	0.0202588	0.0663528				0.036532	0.0208591	0.059759
-0.0231674	0.0229035	-0.0239097				0.0192396	0.0698497	0.0137967
-0.0372416	-0.0063758	-0.0135539				0.085859	0.0203994	0.0778802
-0.0500226	0.022058	0.0217635				0.094186	0.0211496	-0.0044339
-0.0404309	-0.0441157	0.0137085				0.0636539	0.04582	-0.0307089
-0.0869572	-0.0344266	0.0360121				0.0976423	0.0681899	0.0463171
0.00657561	-0.0032572	0.038279				0.0432017	0.0120083	0.089798
0.0128847	0.0208981	-0.0326765				0.0274178	0.160951	0.0803088
0.0255361	0.0895787	0.0097374				0.0688091	0.150699	0.0220769
0.0183705	0.00492928	0.0927021				0.188423	0.0688505	0.0344938
0.0309914	0.0223675	0.00403086				0.0774706	0.0243403	0.067565
-0.0241643	0.0206179	-0.0282975				0.0745877	0.0423126	0.0538206
-0.0319897	-0.0220558	0.019422				0.0689872	0.0645961	0.0337641
-0.0523523	0.0592496	0.0534782				0.0726699	0.0181305	0.0662157
-0.005701	0.0179477	0.0637214				0.0495121	0.0763497	0.0644306
0.064339	0.0219896	0.0537173				0.0484078	0.00874625	0.00662178
0.0197024	0.0852009	0.00723628				0.103664	0.00114393	0.0075469
0.0199601	-0.0306739	0.0567758				0.0961609	0.0326797	0.0820855
-0.002828	0.0296815	0.0377798				0.109397	0.0694128	0.0307706
-0.0401492	0.0379753	0.00769514				0.0680371	0.0625358	0.0531851
0.0077905	-0.0168423	-0.0199713				0.0331211	0.0195421	0.0186669
0.0771639	0.0696032	0.0813391				0.0600324	0.0384014	0.0257079
-0.0051736	-0.0395179	0.0301682				0.0619201	0.0517029	0.036542
0.0399551	0.0527646	0.0303939				0.0405093	0.0351703	0.0483198
-0.0350438	0.0135975	0.0407489				0.0914978	0.107497	0.0113309
-0.0571901	0.0630644	0.0194696				0.103086	0.0771165	0.0860787
0.0774306	0.014591	0.0106496				0.11917	0.0803605	0.0117702
0.0177105	0.0874139	0.0342177				0.0551559	0.0374915	0.0388117
-6.65e-05	0.0261948	0.0409231				0.0717705	0.0634026	-0.0039703
-0.0220471	-0.0279939	-0.0070742				0.0867748	0.0739545	0.0189665
0.0322887	-0.0098182	0.083446				0.0732844	0.0778734	0.0620449
-0.0345361	0.0164211	0.120113				0.0566619	0.0457119	0.0457737
0.0233222	0.0186412	0.0309976				0.0526866	0.0433784	0.0338725
-0.0342607	0.00286364	-0.0318142				0.0773139	0.0664176	0.060993
-0.0212367	0.0395354	-0.0118461				0.0740498	0.0306297	0.0118875
-0.0081359	-0.035312	0.0161439				0.0592336	0.0394066	0.0287835
-0.0282328	0.0520697	0.0413124				0.0408201	0.0250849	0.03101
-0.0284471	0.0497954	-0.0133873				0.0793637	0.0655465	0.0630019
0.0431494	-0.0728431	-0.0224144				0.0439503	0.0841749	0.0645149
0.0409236	0.0743912	0.0279044				0.0808438	0.064159	0.0266513
-0.0180844	-0.0392462	-0.0223496				0.0455624	0.0542998	0.0382963
0.0636379	0.0037229	0.0378855				0.0451883	0.0216267	0.0740026
-0.032075	0.0115165	0.0304394				0.0878134	0.00964353	0.0337991
0.0216188	0.0623177	-0.0016834				0.0883604	0.0709733	0.106049
-0.0236531	0.0162891	0.0175748				0.0648978	0.0159998	0.0366073
-0.011413	0.0390462	0.0542321				0.0840852	0.0306196	0.0877963
-0.0214639	-0.0055832	0.037716				0.0924667	0.0502506	0.0460766
0.0104099	-0.0176972	0.00984052				0.00407525	0.0682412	0.0383209
0.0553152	-0.0271967	-0.0300675				0.0866982	0.0504641	0.0422163
-0.0157207	0.00681607	0.0229789				0.0428952	0.0921903	0.0443774
-0.006872	0.0284125	-0.0180226				0.166665	0.0831936	0.0959459
-0.0346674	-0.0199564	-0.0005261				0.062787	0.0520941	0.0786176
0.0165039	0.103127	-0.0177862				0.0512582	-0.004711	-0.0145744
0.00779722	-0.0360655	-0.0098507				0.0501779	0.0559775	0.0917932
0.00290574	-0.085733	-0.0127928				0.0935089	0.0347862	0.101048
-0.0166471	-0.0170425	-0.0179175				0.0810331	0.0978248	0.0853387
0.0590408	0.054083	0.0474169				0.0868643	0.0552029	0.0331278
0.0207043	0.0869807	0.012196				0.0412109	0.101026	0.0665636
-0.0194527	-0.0255812	-0.0411936				0.0986835	0.0480085	0.0566248
0.020571	0.0928053	0.0205905				0.0863194	0.0351894	0.0504408
-0.0129503	0.0654571	-0.0009774				0.0949189	0.0656125	0.0293688
0.0125181	-0.0310507	-0.0319564				0.0298789	0.0161927	0.0653622
0.0759361	-0.0014089	0.0567051				0.0781123	-0.0228443	0.0527186
0.0116319	0.0243209	0.055147				0.0633124	0.0638969	0.0295859
-0.0419694	0.0936907	-0.0125148				0.0759607	0.0696415	0.0804303
0.00634635	0.0624657	0.0517036				0.0564181	0.0292296	0.0497358
-0.0060744	0.0168981	0.0449542				0.0616774	0.0133431	0.0187767
0.0166245	0.0332928	-0.022922				0.073921	0.0540385	0.0903296
0.0998224	0.0187537	0.0664649				0.0489904	0.0242991	0.0375586
0.0227959	0.0575016	-0.0006632				0.0688813	0.122209	0.0197498
-0.0327389	0.0458919	0.0272293				0.123222	0.0472974	0.0743754
0.0315613	-0.0126638	0.00394469				0.0906109	0.105687	0.0387292
0.022456	0.0640921	0.0409068				0.0241551	0.057466	0.0282239
-0.0177233	0.0435563	0.0320296				0.0586597	0.078737	0.0264009
0.0404947	0.00140635	-0.0210697				0.111545	0.0177142	0.0650932
0.0249624	0.11465	-0.0129442				0.0607108	0.0786829	0.0749485
0.0143132	-0.0169285	0.00894385				0.0581356	0.0833852	0.00267791
0.0123809	-0.0299837	-0.0214377				0.0898456	0.0456691	0.0812051
-0.0151036	0.00561708	-0.0062607				0.0605788	0.0791504	-0.0073799
-0.100077	0.0752816	-0.0003438				0.06772	0.0697036	0.0856939
0.0118653	0.0292068	-0.0008064				0.107116	0.0454014	0.122541
0.0390339	0.0221707	0.00045204				0.0468816	0.11706	0.0193287
0.058278	-0.0740276	0.130178				0.115493	-0.004117	0.0451154
-0.0191001	0.00694087	0.0224444				0.0766055	0.0503411	0.0498735
-0.0823932	0.0357168	0.00908405				0.0451918	0.0828738	0.0340358
-0.0047504	-0.0478957	0.0434253				0.0664423	0.0826381	0.0242864
0.0328784	0.0306312	-0.0751627				0.130463	0.0766596	0.11141
0.0105008	0.0274559	0.026856				0.0920432	0.0467062	0.0589443
0.0423992	0.0672557	-0.0019291				0.111025	0.0931878	-0.0080072
-0.0122341	-0.0177663	0.0264567				0.0777955	0.00553595	0.0201786
-0.031908	0.0100708	0.0219581				0.0862503	0.0131339	0.00224795
-0.0206983	0.00518539	0.0293442				0.0635709	0.0511151	-0.0021333
0.0284954	-0.052837	-0.0497947				0.118219	0.0544316	0.0494528
0.0220225	-0.0376724	-0.0583126				0.0142292	0.0401994	0.05372
0.00261098	-0.0189681	-0.0819692				0.0433632	0.0950831	0.0626227
-0.027278	-0.0628476	-0.0041228				0.0998261	0.0460063	0.0690571
0.0531827	0.057087	-0.0240301				0.0845545	0.0189413	0.00812435
0.0567745	0.00163112	-0.0822613				0.0570626	0.0484049	0.00225951
-0.0499665	-0.0196175	0.0503203				0.0877745	0.0648424	0.0811272
-0.0313764	0.0312135	-0.0081469				0.0691602	0.0535716	0.0648547
-0.0346223	0.0140261	0.0421453				0.079683	0.0198329	0.0213587
0.0188079	0.0181788	0.0140884				0.11744	0.0811043	0.0175736
-0.0408305	0.00769889	0.0478934				0.0702382	0.0532467	0.00695592
0.0175042	0.0162297	-0.0225461				0.0652913	0.0774783	0.0232669
-0.038042	0.0439987	0.0572756				0.0715763	0.0331582	0.0482083
0.0105848	-0.0246407	-0.0078737				0.0688252	0.0964977	0.0329567
0.0416202	-0.0039951	0.0321245				0.0548574	0.0447753	0.00862315
0.0280438	0.0371343	-0.0188439				0.0568028	0.0311374	0.0227531
-0.018956	-0.0356095	0.0534902				0.067427	0.00373002	0.0497179
-0.0025751	0.0802371	0.00984332				0.0119152	0.0682236	0.052578
-0.0431619	0.00910561	0.0369358				0.0550378	0.0805487	0.0504788
0.0005953	0.0066998	0.0150469				0.0576092	0.0280163	0.0191712
-0.0106166	-0.0280601	0.0991877				0.0335553	0.0461247	0.0619793
0.00846671	0.0691457	-0.0634638				0.0718591	0.0575365	0.0362421
0.0502362	-0.0116822	-0.0187258				0.108436	5.45e-05	0.0398271
-0.0057793	-0.0243883	0.0238825				0.0613969	0.039831	0.0383353
-0.0110498	0.0522865	0.0322294				0.0955159	-0.0007307	0.0401486
-0.0746592	-0.0133108	0.094942				0.132897	0.137828	0.0156357
-0.0460704	0.0475701	0.0323838				0.0546817	0.0677317	0.0435808
-0.0591226	-0.0580688	0.0722736				0.11984	0.0110763	0.0677335
-0.0140213	-0.0044747	0.0403806				0.0448629	0.0598081	0.0357571
0.028241	0.0432118	0.0111932				0.0580361	0.0429952	0.0163086
-0.0237646	0.0857621	-0.0149271				0.0819908	0.0440294	0.0325836
-0.0007844	-0.0344946	0.0147358				0.0897378	0.0608818	0.04549
0.0118136	-0.0340615	-0.0212879				0.111641	0.0733024	0.0750701
0.00496873	0.0559587	-0.0129953				0.141796	0.0395612	-0.0145243
0.00799485	0.016734	-0.0089433				0.110225	0.0813396	0.0515462
-0.0211135	0.0538573	-0.0078755				0.0539297	0.0546019	0.00133434
-0.0380195	-0.0029872	0.0244397				0.100127	0.0155017	0.0152476
-0.0096097	-0.0093754	0.0453859				0.0716424	0.00305702	0.0463338
0.0161701	0.012529	0.0158074				0.0649458	0.116899	0.0742037
-0.0524102	0.0482592	0.0525205				0.0591315	0.080716	-0.0102502
0.00782198	0.0941388	0.0881634				0.0884436	0.0102647	0.0145213
0.0254375	0.0214735	0.0349043				0.0569781	0.0606087	0.0566941
-0.001703	-0.0535559	-0.0206173				0.104975	4.74e-05	0.0514233
0.00973783	-0.0215086	0.00782418				0.0975431	0.0734754	0.058931
0.0127196	-0.0197904	-0.0710115				0.0883113	0.0404084	0.0701388
0.0138189	0.00329601	0.0593659				0.056269	0.0570859	0.00881247
-0.0429143	0.0164453	0.0421149				0.0762266	0.0736003	0.0916258
-0.0658284	-0.011288	0.00315458				0.0315615	0.0145267	0.100529
-0.0230277	-0.0036288	0.0515425				-0.0267033	0.0574037	0.00520182
-0.0156094	-0.0540399	0.0396518				0.100704	0.0423594	-0.003419
0.0317765	-0.0150058	0.0111144				0.0299156	0.0684476	0.0582877
0.0112386	-0.0272883	-0.0232992				0.060897	0.0431825	0.118705
0.0154891	0.0810151	-0.0006655				0.0305149	0.0182479	0.0356851
0.00848225	0.0264958	0.0105667				0.0908019	0.0614785	0.0559988
-0.0219521	0.029251	0.0207673				-0.0068831	0.0303648	0.0188275
-0.0067	-0.0079924	0.0567352				0.0861664	0.0484739	0.0711695
-0.0204923	0.0418676	-0.0082373				0.0722446	-0.0051741	0.0569657
-0.0320161	0.0681508	0.00642047				0.0600781	0.0535544	0.0491848
-0.0241546	-0.0290079	-0.010067				0.0818624	0.0150191	0.0139569
0.00363177	0.0554279	-0.0307903				0.0297374	0.0515679	0.0485773
-0.006198	0.0343024	0.0194097				0.00363942	0.0631261	0.110576
-0.0272147	-0.0280572	0.0769801				0.0663293	0.0355806	0.0566141
0.0786488	-0.0290867	0.025309				0.0393942	0.0155178	-0.005605
-0.0035717	0.0553542	-0.0063707				0.0505492	0.0957275	0.0158336
0.0265848	0.0106677	0.0013962				0.063475	0.0483928	0.0807424
-0.0019181	-0.0247743	0.0634358				0.0942347	0.0648886	0.0499714
-0.0222055	-0.0138382	0.0699673				0.0965991	0.0183394	0.0711782
0.0495828	0.023738	-0.0076453				0.0643643	0.0526532	0.030869
0.0800856	-0.0148387	0.0500385				0.0327442	0.0342465	0.121653
-0.0192547	0.00673127	0.00849457				0.038087	0.0622844	0.0941487
-0.0060319	0.0348833	-0.0719667				0.0688712	0.119894	0.0377613
0.0575779	0.0966612	0.0361591				0.0590101	0.0314187	0.0236119
-0.0012014	0.0875296	0.00238302				0.0469062	0.0192427	0.0156071
-0.0118665	0.0706822	-0.0050244				0.0226517	0.161188	0.0104533
-0.0117023	-0.023404	-0.007068				0.0365346	0.0316437	-0.0179146
0.0381407	0.00153115	-0.0136867				0.105368	0.0994424	0.0360464
0.0195312	0.0353378	0.0393734				0.0847726	0.0609049	0.0548335
0.00257659	0.0466338	-0.034207				0.0637257	0.0714793	0.0308362
-0.0267424	-0.0124181	-0.0439754				0.0827244	0.0190001	0.0569762
-0.0425369	-0.0075811	-0.0403576				0.0726247	0.0387966	0.0293699
-0.0041086	0.00692721	-0.0318262				0.0733458	0.0567439	0.0725663
-0.0307855	-0.0181061	0.0130553				0.0656129	0.112355	0.02421
-0.0179983	0.0130752	-0.0248964				0.0634014	0.103592	0.017444
-0.0373032	0.0112013	-0.015098				0.0604287	0.115433	0.0281141
-0.0390951	-0.0856427	0.0233277				0.01971	0.0277718	0.109235
-0.0395321	0.0137258	0.0449515				0.109881	0.0670929	0.0603098
0.0481041	0.0539469	-0.0546276				0.0834125	0.109816	0.0455368
-0.0059557	0.0121409	-0.0057355				0.0830691	0.0693388	0.035362
0.0615333	0.0179988	-0.0320072				0.0584533	0.0546661	0.00073511
-0.0190957	0.066432	0.0407481				0.105162	0.0135409	0.0318741
-0.0141626	-0.0347689	0.078814				0.0879004	0.0543858	0.0198621
-0.0554588	0.0190088	-0.0044256				0.0479122	0.0702842	0.0590416
0.040321	0.0153738	0.0858188				0.0996464	0.0489246	0.064955
-0.0311882	0.0207003	0.0574778				0.0315432	0.0859828	0.0498176
-0.0055885	-0.004474	-0.0092522				0.0611437	0.00483969	0.023627
0.0419245	0.103749	0.0291375				0.0353542	0.0573538	0.0806976
-0.0047765	-0.004728	0.00707762				0.0585082	0.0535139	0.0395175
-0.0673504	-0.0465754	0.0927065				0.0788701	0.0801238	0.0683102
0.055456	-0.0070053	-0.0057499				0.0655906	0.0718511	0.0421409
-0.0406894	0.0098195	-0.013897				0.0519269	0.0579978	0.0389662
-0.0401838	-0.0616631	0.0410802				0.0423016	0.0402322	0.0819653
-0.0532703	0.080144	0.0201165				0.0601033	0.0786564	0.0190849
0.00152808	0.00198444	0.00598492				0.173208	0.0576101	0.0592618
-0.0098503	0.0901138	0.00547863				0.102429	0.0521201	0.0483436
0.0240799	0.0388417	0.0224515				0.055033	0.0465113	0.0407665
-0.0664249	0.0551557	0.0136164				0.0987676	0.0104875	0.0211844
0.0497712	-0.0319169	0.0416703				0.111422	0.030469	0.0137269
-0.0317244	0.00538667	-0.0093691				0.0378845	0.0754153	0.0371498
-0.0288749	0.022444	0.0379003				0.0793608	0.0131923	0.0629745
-0.0324008	-0.0212779	0.0846688				0.0408151	0.00132335	0.125717
0.0459804	0.106854	0.0306203				0.00347905	-0.0214035	-0.0267196
-0.0488161	0.0109217	-0.0613356				0.028906	0.03063	0.0149413
0.0541757	0.0150215	0.0515917				0.107222	-0.0069121	0.0701574
0.0218553	0.00238517	0.0197598				0.0736801	0.0251329	0.0409846
0.0437773	-0.0179962	0.079145				0.0867273	0.0819553	0.0268259
-0.0192445	-0.0318351	-0.0130552				0.139985	0.0694614	0.100415
-0.0381242	-0.0003536	0.0516596				0.108647	0.0521719	0.0603769
0.0152251	0.0136801	0.107304				0.0601317	0.0939414	0.0141823
0.0115994	0.0673642	0.0484679				0.050189	0.0673104	0.0366345
0.00325947	0.0468939	0.0529522				0.0595176	0.0532691	0.0285519
-0.0644726	-0.0018679	0.0872132				0.0214222	0.0168646	0.0684358
-0.0189311	-0.0810373	0.042749				0.0856403	0.00731841	0.0895806
0.0899987	0.128826	0.00299195				0.119164	0.0390588	0.148881
0.00242944	0.0674003	-0.0337228				0.0842382	0.0169693	0.048466
-0.0092464	-0.0113744	-0.0224217				0.0799197	0.0730004	-0.0079621
-0.0219132	0.0168605	-0.0204239				0.03675	0.00909853	0.08417
0.0210229	-0.0151548	-0.0064874				0.0537325	0.0273938	0.0219538
-0.0406228	0.0493126	-0.0171099				0.103194	0.0695325	0.041985
-0.0382527	0.0807375	0.0329389				0.105142	0.0526934	0.0289388
0.030638	0.0227447	0.0457908				0.0764601	0.042096	0.0630833
-0.014269	0.0280122	-0.0305989				0.0540758	0.0454042	0.00579228
-0.0516252	0.0760836	0.0014132				0.103177	0.0907279	0.00510833
0.0682178	-0.0219811	0.0418995				0.0875815	0.0191517	0.0916223
-0.0003021	0.02144	-0.0139728				0.105273	0.0235056	0.0292038
0.0129819	0.0710547	-0.0722153				0.0252019	-0.0105915	0.0782032
-0.0345491	-0.0008827	0.00787002				0.0893254	0.0451806	0.0315377
-0.0419634	0.023059	-0.0059242				0.075277	0.0989758	0.00687449
-0.0102168	0.0279717	-0.0365648				0.084012	0.0973423	0.0306846
0.01039	0.0417643	-0.109675				0.0903989	0.0510136	0.0182547
0.0223823	-0.0428179	-0.0163814				0.0772963	0.0715479	0.025404
0.058007	0.0333347	-0.0509105				0.0473411	0.0709497	0.0329168
0.00523951	-0.017514	0.0541356				0.060319	0.0435271	-0.003355
-0.0275101	-0.0106819	-0.0862213				0.059545	0.090047	0.0115348
0.0137312	-0.0085265	-0.0050915				0.0924725	0.0928126	0.143652
-0.0258758	0.0663708	0.104553				0.0644639	0.0634028	0.0239859
0.00169891	0.00153472	0.00725273				0.0679792	0.0211495	0.0443922
0.0392168	0.0300305	0.0430559				0.0787392	0.0362548	0.0680634
-0.0901387	0.0375862	-0.0033555				0.0263707	0.0178481	-0.0017104
-0.0110637	0.0172037	-0.0593929				0.0389219	0.0866228	0.0181766
0.0111988	-0.0284935	0.0943896				0.0911384	0.0703978	0.0513784
-0.0400216	0.10335	0.0404322				0.0594347	0.139367	0.0203785
0.0132286	0.0799624	0.00147201				0.0461747	0.0235258	0.0274265
0.0279031	-0.0309412	0.00885385				0.0862168	0.0716022	0.0526961
0.0143406	0.0561872	0.0719119				0.0256759	0.0439113	0.0117675
0.0215199	0.0462771	-0.0180935				0.0695025	0.0115678	0.077367
0.0647518	-0.0210607	0.0290602				0.072775	0.0457521	0.0906611
0.044394	0.0349869	0.0385981				0.0820717	0.0459845	0.0240064
-0.030554	0.0340694	0.0258186				0.0685738	-0.0007407	0.056621
0.00187938	0.0370779	0.0611243				0.11763	0.0990253	0.0199243
0.00807971	-0.0526013	0.056857				0.0703926	0.0344364	0.0704153
-0.003639	-0.0364589	0.00511614				0.110074	-0.0575438	0.0538138
-0.0393932	-0.0283753	-0.0198528				0.0869586	0.087692	0.0776696
0.0154649	-0.0348328	-0.0653824				0.0447916	0.0960957	0.0510184
-0.0759339	-0.0289834	0.0621467				0.0549387	0.0330087	0.0536331
-0.0492737	0.133879	0.0158075				0.00612274	0.0476842	0.0439652
-0.0144968	0.0535845	0.0176239				0.0428529	0.0677964	0.0265861
-0.0496647	-0.0155482	-0.0063163				0.045174	0.0244283	-0.0055495
-0.0188054	0.0142455	0.0337919				0.0880834	0.0563348	0.0727203
0.0398599	0.0694586	0.0031707				-0.0024786	0.0612526	0.0220877
0.055828	0.0288307	0.0782491				0.117575	0.072075	0.00064198
-0.0305646	-0.0356004	-0.0391998				0.0846954	0.086443	0.0475098
-0.0210092	0.0448603	-0.0341749				0.0711619	0.0805638	0.0531204
-0.0446712	0.0238941	-0.0132579				0.0893694	0.0181217	0.0459155
0.0653136	0.0199346	-0.0581169				0.0196769	0.0606909	0.00468621
0.0185615	-0.021919	-0.0033962				0.0290127	0.00600982	0.0532978
-0.0534423	0.00333351	0.00448943				0.0389303	0.0613607	0.0372335
-0.023046	0.0157848	-0.0008427				0.0695473	0.0515593	0.0372556
0.0180507	-0.0170171	0.0158154				0.075296	0.123566	0.0551504
-0.0177031	0.0373741	0.0332647				0.0941079	0.116345	0.0303656
0.0372669	0.0533356	0.0466686				0.108234	0.0878995	0.06243
0.0475396	-0.0385418	-0.0113151				0.0932619	0.0691322	-0.0119591
0.00694563	-0.0212355	0.0293564				0.0449101	0.0501933	0.0479071
-0.0665367	-0.0367389	0.00243491				0.0935093	0.0530425	0.0465578
-0.0183588	0.0313266	-0.0205595				0.0741173	0.0412045	0.0164601
0.0393054	-0.0094792	-0.0226247				0.100281	0.0456476	0.0375498
-0.0371474	-0.0384349	-0.0054953				0.020551	0.0469454	0.0388676
-0.0239452	-0.0112177	-0.0453468				0.0544609	0.0473429	0.0681604
-0.0578213	-0.0227984	0.0241546				0.0399264	0.00286272	0.0106502
0.0645047	0.0623316	0.00122398				0.100816	0.0586373	0.0424525
-0.0029883	-0.009849	0.0477064				0.109868	0.0395215	0.0254744
0.00112974	0.0630565	-0.0496286				0.00697759	0.00901261	0.0258486
-0.0471445	0.0106572	-0.0551526				0.0875775	-0.0081978	0.0544297
-0.0022395	0.0125678	0.0569892				0.051307	0.0755819	0.0631554
0.0637333	-0.0185356	0.086105				0.0896582	0.0360555	0.0564913
0.0927054	0.0827598	0.00808832				0.118093	0.0055166	0.0853105
-0.0054982	0.00088001	0.00328223				0.0667963	0.042298	0.0906659
-0.0235011	0.0633454	0.0279864				0.0586619	0.0655531	0.045521
0.0161305	0.0592711	0.0259143				0.0865125	0.0358007	0.0415972
-0.062428	0.0288718	0.0204876				0.0488348	0.0292815	0.0138952
0.0149136	0.0470729	0.0391991				0.143719	0.0172501	0.07819
0.0546644	0.0625659	-0.0004518				0.0983604	0.0972857	0.0259453
-0.0104886	0.0869836	0.0748946				0.0546659	0.076774	0.0247853
-0.0276693	0.00235108	0.00775872				0.109478	0.0728536	0.0241072
0.00167694	0.0325147	-0.0288489				0.0926474	0.0496793	0.032719
-0.0287297	0.0635577	0.032505				0.0357937	0.11016	0.0426251
0.0193244	-0.0181036	-0.074445				0.049265	0.0719249	0.0238388
0.00104702	0.0251921	0.0421116				0.089277	0.0406223	0.0315141
-8.35e-05	-0.0222977	0.00956608				0.0774285	-0.0002916	0.0665148
0.0489312	0.0049536	0.0490399				0.00362329	-0.0218446	0.0456798
-0.0199337	-0.0232543	-0.0138654				0.102204	0.0582492	0.00949637
-0.0159102	0.0741017	-0.0115161				0.101364	0.0650737	0.0311964
-0.0288612	-0.0475339	0.0261411				0.0433284	0.0128353	0.0544471
0.0102875	0.0244467	0.0709142				0.0700727	0.0392133	0.0889737
-0.0094364	-0.0080649	-0.0130442				0.111549	0.0805525	0.0593553
0.014496	0.0322656	0.00940472				0.0571898	0.0334913	0.0301152
0.0284969	0.0409374	0.0535791				0.0779627	0.0287814	0.0402547
-0.0528836	0.0493998	0.0129082				0.0674697	0.073006	0.0867895
0.00388669	0.0404586	0.0182346				0.0100389	0.101419	0.0540133
0.0317527	-0.0104627	-0.0403264				0.0370981	0.0883248	0.00135853
0.0380893	0.0133168	0.0353779				0.0971396	0.0528882	0.0100828
-0.0345423	0.0384845	0.050956				0.0705999	0.0552029	0.0385084
0.0321077	-0.0101952	0.00726143				0.0519043	0.0220478	-0.0135303
-0.0174899	0.0193546	-0.0034455				0.0646744	0.0850113	0.0402979
-0.0097786	0.0413923	-0.0459706				0.0947169	0.0242982	0.0345154
0.0497756	-0.0170494	-0.0281656				0.113893	0.0262033	0.0785533
0.0096232	0.0564387	0.0669459				0.109745	0.0347749	0.0802912
-0.0463406	0.0887892	0.0266554				0.107185	0.0648158	0.0265828
0.069642	0.128781	0.0314773				-0.0063803	0.114734	0.00226086
0.00068751	0.0183484	0.0326663				0.0637648	0.0378889	-0.0276634
0.00566259	-0.0067072	0.030647				0.10437	0.0719646	0.00534056
0.0189021	0.00829587	-0.0405451				0.102243	0.0148389	0.0585772
0.0387847	0.0192402	0.0167282				0.0833237	0.0117158	0.0469088
-0.0067131	-0.0204321	-0.0373092				0.105429	0.0307177	0.0729448
-0.0365468	0.0453523	0.00189704				0.103432	0.0305043	0.0581057
-0.0150726	0.0384774	0.0281122				0.0897071	0.0369987	0.0284821
-0.0016877	-0.0592061	0.0940391				0.0951669	0.0190228	0.0714786
-0.0367708	-0.0143843	-0.0065608				-0.0183994	0.0598937	0.103319
0.017737	0.0220367	-0.0347024				0.0840507	0.0558105	-0.006746
-0.0818912	-0.0297423	0.0193902				0.0858869	0.0244069	0.072483
0.00958167	0.041262	0.0967492				0.0990405	0.0813999	0.00908011
-0.0089564	-0.0014006	0.0719631				0.0380959	0.0854658	0.0706082
-0.0369192	-0.0210905	0.0112878				0.0221557	0.0492048	0.0562115
0.00494672	-0.0006269	-0.0593156				0.0305185	0.0786632	0.133806
-0.0240866	0.0557077	0.0774151				0.0662623	0.0923696	0.0398645
0.00295884	0.0374968	0.0186005				0.027687	0.0552398	0.159647
-0.033355	0.0442007	0.0143229				0.0565092	0.114586	0.0392459
-0.019876	0.0370265	-0.0576178				0.0425071	0.0668405	0.0340018
0.0349005	0.0523934	-0.0092767				0.0650794	0.0569056	0.0910441
0.0580673	0.0235007	0.0570109				0.051246	0.0268849	0.0544792
0.0382185	-0.0234148	-0.0166898				0.0719335	0.063748	0.00486835
0.0247613	-0.0546705	0.0926586				0.0776435	0.0471856	0.0810555
0.00282609	-0.0088221	0.0113445				0.0758585	0.0886786	0.0661682
0.0428537	0.0551626	-0.0483228				0.110062	0.145695	-0.0004088
0.0234225	0.0204001	-0.0018902				0.105988	0.118815	0.0528321
-0.0364208	-0.0067093	0.0223602				0.0540642	0.0862005	0.0583913
0.0163996	-0.0121603	-0.009501				0.0623768	0.0461093	0.0566844
0.00188264	-0.0250821	0.0235292				0.123502	0.049231	0.0516435
0.06014	0.0519309	0.0439891				0.11768	0.0706771	0.0682488
0.0104263	0.0394145	-0.0277894				0.0394628	0.0458836	0.0292504
0.044708	-0.0386167	0.0402219				0.0836734	0.0335575	0.0895411
0.0123826	-0.017032	0.00690241				0.035475	0.0214145	0.0185052
0.0572859	-0.0365871	0.0322661				0.0919106	0.0991254	-0.0066787
-0.0013808	-0.0647444	-0.005444				0.0284207	0.0604792	0.0434962
-0.0487009	0.0284009	0.0254301				0.057296	0.124	0.0600038
-0.0370212	0.0104044	-0.0807085				0.0723633	0.0907331	0.0584642
0.024184	0.0368621	-0.0211509				0.0754906	0.0325757	0.0408024
-0.0134901	0.0177123	-0.0140025				0.0410476	0.04917	0.0589323
0.0113388	0.0130309	0.081576				0.0680561	0.0279293	0.0781553
-0.0199545	0.0606256	-0.0287737				0.0864678	-0.0024108	0.0559356
-0.0747192	0.0293202	0.0843175				0.0446287	0.12034	0.00719817
-0.008507	0.00432849	0.0404189				0.117567	0.0406378	0.0649238
0.00392061	0.067724	-0.0042144				0.0230698	0.0100168	0.0450518
0.0250093	-0.0217279	0.0821971				0.0813047	0.0383377	0.0209907
-0.0001867	0.0241871	-0.0366267				0.0867229	0.111398	0.0719324
-0.000236	0.0101395	0.068967				0.0303726	0.0524635	0.0979849
-0.0466521	0.0706945	-0.0354795				0.0871851	0.032231	0.0517274
0.00274399	0.0293372	-0.0240665				0.0164464	0.0490908	0.0169091
0.0173075	0.0213579	-0.0174238				0.100268	-0.0224457	0.0110151
-0.009829	0.0495066	-0.0445401				0.0869151	-0.0102097	0.0657333
0.0134838	0.0513927	-0.0546898				0.0520927	0.0799044	0.0818876
0.00405855	0.0619391	-0.0505036				0.0548748	0.077803	0.0293363
-0.0591851	0.0164309	-0.05564				0.110057	0.0380363	0.048277
-0.0287968	0.0157768	0.117691				0.135756	0.0672779	0.0342858
0.0108841	0.0218613	-0.0035402				0.0832452	0.0270108	0.0198596
-0.0330376	-0.0171324	0.0242665				0.0437096	0.0671299	0.0236816
-0.0491282	0.0461565	0.00609403				0.0918855	0.0487209	0.00779613
-0.0028314	0.0535275	-0.0239022				0.110511	0.0589235	0.0209806
-0.0123415	-0.0182861	0.0427522				0.0923672	0.0279426	0.0532815
-0.024422	-0.0403741	0.0646241				0.0484506	0.08759	0.0413544
-0.0223432	0.0145617	0.0419499				0.0545508	0.0603637	-0.0019175
0.00375475	0.00239697	0.018396				0.0685175	0.118103	0.0458071
-0.0319478	0.0367963	0.0295829				0.0757387	0.0139769	0.0637572
0.0154353	0.0212521	0.00931876				0.0853466	0.118315	0.0706802
0.0341408	0.0617836	0.0683003				0.0436772	0.0944127	0.023356
0.0168825	0.0156118	0.0128312				0.0291643	0.0225317	0.0139334
-0.0124209	0.0579623	0.11761				0.0832068	0.0936077	0.0565473
-0.0932973	0.0470413	-0.0086958				0.0865631	0.0380336	0.0113332
-0.0014971	0.0490955	0.0207378				-0.0029877	0.0345678	0.0233517
0.0201587	-0.0380712	-0.0592785				0.0565743	0.0304993	0.0304642
0.0241242	0.0140288	-0.0182988				0.0798866	0.0837411	0.00222868
0.0360474	0.0534448	0.0195861				0.141224	0.0241658	-0.0038282
0.0280203	0.0849483	-0.0104612				0.0582753	0.0329936	0.0171685
-0.0626418	0.0014882	0.079634				0.0954594	0.0987221	0.0745313
-0.015055	0.0278408	0.00429632				0.0474275	0.0372859	0.0352604
-0.03378	-0.0270266	-0.02039				0.0605844	0.0820818	0.0521629
-0.0261381	0.0145549	0.00749854				0.0886435	0.0374083	0.0477117
0.0252585	0.0204146	0.0254062				0.136025	0.00812605	-0.0069522
0.00076	-0.0246781	0.0674013				0.0471504	0.0502974	0.0594876
-0.0599991	0.0172696	0.0367612				0.0404139	0.00110729	-0.0098044
0.00322611	0.0489731	0.0135207				0.0932381	0.0549509	0.0622528
-0.0379044	0.109244	-0.0445945				0.063083	0.0794627	0.0412229
0.0105432	0.00551922	-0.0193392				-0.027914	0.109369	0.0247516
0.0167508	0.0122203	-0.0371376				0.0582126	0.00198598	0.0729267
0.00386767	-0.0182746	0.0231803				0.0613148	0.0808137	0.0502321
-0.0419206	-0.0308272	0.0435372				0.10528	0.0612763	0.0370205
0.0323814	-0.007417	0.0531202				0.0639978	0.0390474	0.0597467
0.0382931	0.111715	0.037417				0.123434	0.0586805	0.0398785
-0.0315959	0.102887	0.071286				0.0668288	0.0761092	0.0739597
-0.0488442	-0.005995	0.0615027				0.0608086	0.0955099	0.0302155
-0.0042076	0.0711834	-0.0532087				0.0378327	0.0763518	0.0669221
0.00251474	-0.0067668	-0.0090242				0.0437158	0.11732	0.0287416
0.00583808	0.00143418	-0.0070188				0.0441146	0.017084	0.00946927
-0.0136055	-0.0381982	0.00544046				0.0497244	0.0206281	0.00330377
-0.0570731	0.0620091	0.048848				0.0640601	0.0949462	0.0806886
0.0687045	0.00450443	-0.0360012				0.0175648	0.0874899	0.0159291
-0.0326174	0.0186103	-0.0333586				0.109222	0.0389974	0.0762948
-0.0249173	0.0378906	0.0669701				0.0807054	0.0801738	0.0649394
0.0326208	-0.0028192	0.0254488				0.0446648	-0.0066954	0.0592077
-0.0057154	0.00862161	0.0213006				0.121588	0.06396	-0.0015395
-0.0078319	-0.0272653	-0.0292878				0.0670839	0.0883216	0.0318532
-0.0667421	0.0580003	0.0478395				0.0696383	0.0656381	0.0690391
-0.0507711	0.0541461	0.0166977				0.0875372	0.0482783	-0.0024944
0.0128389	0.0162951	0.139547				0.0997952	0.0822291	0.0147381
-0.0620507	0.0791335	-0.0142092				0.022669	0.0283677	0.0619799
0.0344987	-0.0234736	-0.0455483				0.0702193	0.0739913	0.0840646
-0.0404021	0.0238904	0.018387				0.067298	0.0849943	0.10402
0.00300211	0.0462155	0.00131114				0.0887755	0.0408709	0.043128
0.00800971	0.0653285	0.0138954				0.0298648	0.120898	0.0636162
0.0342126	-0.013323	-0.0598449				0.101405	0.0535916	0.0556897
-0.033866	-0.0128397	0.0191952				0.0362578	0.054341	0.0533436
-0.0078449	-0.0356331	-0.0114209				0.107146	0.0367118	0.0547923
-0.0033112	-0.0173592	0.0631524				0.0696817	0.0789016	0.0950707
-0.031756	0.00982571	0.0244763				0.109563	0.0210256	0.0555053
0.0397783	0.0989214	0.0252411				0.0735417	0.0200184	0.0583726
0.0155164	0.0144284	-0.046042				0.148484	0.0143645	-0.0185428
-0.0484118	0.0106334	0.0325085				0.0601259	0.066963	0.041512
0.0101583	0.0384826	0.0232652				0.0390404	0.0705291	0.0850817
-0.0044432	-0.0587878	0.023252				0.11121	0.0583166	0.0543651
0.0302192	0.058516	-0.0345615				0.0930212	0.0558855	0.0618327
-0.0110643	-0.0037503	-0.0227543				0.0910557	0.0690786	-0.0183611
-0.0065548	0.0980571	0.0158502				0.0257245	0.0267011	0.0575865
-0.0103515	-0.0496784	0.0252842				0.0108781	0.0259364	-0.0227345
-0.0342394	-0.0012959	0.0123166				0.0464778	0.0403678	0.0240781
-0.0521223	-0.0038823	-0.0514999				0.106516	0.0567056	0.046285
0.0366542	0.0288777	0.0817345				0.030975	0.0805867	0.0698232
-0.0089471	0.0318762	0.0157444				0.109878	0.0537175	-0.0066148
0.017269	0.0104109	0.0244295				0.0544667	0.0684142	0.0592914
0.00070387	-0.0264552	0.0327044				0.133002	-0.0029484	0.0461872
-0.0779908	0.0967092	0.00568846				0.040752	-0.0150929	-0.0068858
-0.0480137	0.0510576	0.010429				0.043887	0.0458113	0.0558054
-0.0035576	0.0127831	0.00883367				0.0202753	0.00084477	0.0458919
-0.0386486	0.0377994	-0.0016715				0.0317	0.059307	0.0358948
-0.0385075	0.0509925	0.0191755				0.0785926	0.0243666	0.0854087
-0.0084028	0.0354499	0.0405706				0.0878019	0.0117362	0.0305259
0.0461694	-0.0007703	-0.0418131				0.0427787	0.0583303	0.0455021
-0.0801929	0.0139506	-0.0249433				0.102109	0.125039	0.0288288
-0.010851	-0.0354882	0.0898605				0.0592591	0.0405169	0.00574292
-0.0059258	0.0156781	-0.0026228				0.0380127	0.0582534	0.0472918
-0.055368	-0.0084465	-0.0294753				0.00321504	0.0254761	0.0401849
0.0343768	0.0275388	-0.0099109				0.0259481	0.0532964	0.0253246
-0.0404902	-0.011267	0.034536				0.0190264	0.0135051	0.0462114
0.0588062	-0.0260335	-0.0081756				0.073372	0.0450074	0.0494891
-0.0182871	-0.0051255	0.0210963				0.0442765	0.0942933	0.113332
-0.0133534	0.0702238	-0.0059297				0.0557775	0.048527	0.0719965
-0.0562367	-0.0412907	-0.0094162				0.0768332	0.0232046	0.0198456
0.0116528	0.01534	0.0150283				0.132812	0.0494582	0.0346199
0.0153078	0.00208639	0.0647631				0.0637343	0.0675022	0.0827045
-0.0271696	-0.044436	-0.0235735				0.0415387	0.0761521	0.0637706
-0.0118928	0.00421114	-0.0579834				0.0365365	0.0432201	-0.0076093
-0.0730014	0.0618724	-0.0126555				0.0332088	0.0794615	0.057106
-0.0612507	0.0632741	0.0198026				0.0203098	0.0692483	0.0535036
0.0760225	0.0202475	-0.0091745				0.0519853	0.111791	0.0207147
-0.0448001	-0.0603896	0.0414501				0.0509392	-0.0374811	0.0610662
-0.0030753	-0.0204613	0.0373014				0.00502565	0.0289237	0.00751723
-0.0241698	0.00369587	0.0264547				0.113529	0.0300568	0.0648443
-0.0035566	-0.0415577	-0.0094086				0.0636129	0.0895892	0.0942519
0.0714246	0.0560885	0.008334				0.100222	0.0859295	0.0878334
-0.0077523	-0.0416534	0.0383482				0.106074	0.0242207	0.0671288
0.00170831	-0.0195493	0.046241				0.0281529	0.109894	0.0573092
-0.0552664	0.0155343	-0.03981				0.0624488	0.0347752	0.0331895
-0.0281684	0.00268109	-0.0347017				0.109017	0.0982136	0.0818249
-0.0207566	0.0260201	0.00342443				0.15328	0.0159063	0.0938004
0.0567068	0.0665262	0.044931				0.028353	0.0953271	0.0822073
0.0104152	-0.0146606	0.0765387				0.0374839	0.0765552	0.0709423
-0.0304932	0.0195745	-0.0347343				0.0610011	0.0897522	0.0661786
0.00217124	0.00976839	-0.0030436				0.119714	0.0529525	0.0442372
-0.0256397	0.0823994	0.0116848				0.0630396	0.0632768	0.0475638
0.00936391	0.0361113	0.0210974				-0.0110142	0.0197034	0.0634224
0.0578104	0.0229094	-0.0375267				0.0696653	0.0690577	0.0526305
-0.0020313	0.00232724	0.00364483				0.114804	0.0177805	0.0154824
-0.0187156	0.010417	-0.0076678				0.0986315	0.0461445	0.0225844
0.0323127	-0.0153175	0.0258019				0.0707335	0.0295691	0.0727669
0.0428544	-0.0388695	0.0989406				0.0816098	0.00689918	0.0812098
0.0660387	0.00866799	-0.0100049				0.0886915	0.043917	0.0204227
-0.052583	0.053562	-0.0039615				0.117388	0.029582	0.0245892
-0.0490159	0.0214544	0.0431401				0.0823737	0.103921	0.0330595
-0.0111845	-0.0287248	-0.0238161				0.0327059	0.0841581	-0.0059928
-0.0226625	-0.0384373	-0.0729296				0.0696062	0.0447768	0.00211472
-0.0021413	0.0145267	0.0404664				0.0928344	0.0803246	0.0500707
-0.037715	-0.0432298	-0.0612033				0.0850662	0.00098992	0.0526656
-0.0311036	0.0619529	0.0238654				0.0534287	0.0674049	0.0457065
-0.0069904	-0.0277372	0.00511342				0.093331	0.0348373	-0.0127747
-0.067859	-0.0193772	-0.0447055				0.0685681	0.0736533	0.0332802
0.0224829	0.00439575	0.0191538				0.0528542	0.0874552	0.0150966
-0.0052417	-0.0046801	0.058112				0.044423	0.062275	0.0117661
-0.0360579	0.0532221	-0.0125991				0.0982453	0.0318114	0.0195013
0.0100078	0.0760774	-0.0155444				0.102662	0.0949133	0.0136958
0.0327413	0.00139707	-0.0270086				0.0831375	0.0504346	0.0108124
0.0323297	0.00354824	0.0148068				0.0263821	0.0506337	0.0456667
0.0335306	0.0230835	-0.0556668				0.0906763	0.067916	0.0285286
-0.029346	0.0556917	0.00167806				0.0391356	0.047068	0.0291199
0.0287598	-0.0378343	0.0277233				0.0256544	0.0293623	0.0798187
-0.0151325	-0.0134815	-0.0617742				0.0595061	0.0603526	-0.0228273
-0.0195923	-0.0382123	-0.0503105				0.0791032	0.0519195	0.0333567
0.00294058	-0.0202041	-0.0540657				0.105526	0.0322522	0.0314982
0.0535284	0.0582198	0.0049723				0.030477	0.0393405	0.0638066
-0.0044844	-0.0116742	0.0958753				0.100068	0.0468216	0.00192384
0.0097475	0.0137155	0.0402918				0.143119	0.0911891	0.0995912
-0.0631724	0.0072759	0.00540264				0.064447	0.0777435	0.013824
-0.0554264	-0.0291282	0.00569792				0.113782	0.104962	0.0646946
0.0248219	-0.0002997	-0.0245544				0.145407	0.113907	0.0404019
0.0116717	-0.0238839	0.00185563				0.0299994	0.0143565	0.0312021
0.00461867	-0.0023998	0.0219877				0.061368	0.0947738	0.017982
-0.0108755	0.0405833	0.108037				0.0977763	0.0546273	0.0748924
0.00507976	-0.0119861	-0.0343361				0.0510818	0.0845214	0.0505668
0.0535481	0.102301	0.0105625				0.060949	0.0376593	0.032222
-0.0236252	-0.0380984	0.0252569				0.0959877	0.0971092	-0.0019927
-0.0273298	-0.0128462	-0.039278				0.0732294	0.0802379	0.0184896
0.0317915	0.0528298	-0.0184207				0.0856051	0.0445022	0.0809562
0.0196796	0.0722254	0.0055134				0.0223773	0.11855	0.0459684
0.0761056	0.0591013	0.0270469				0.0357697	0.123952	0.0264433
0.0215525	0.00055852	0.0277423				0.0400793	0.0532241	0.0381256
0.011315	0.0501796	0.00799313				0.0103878	0.0771684	0.0700081
-0.0217589	0.0760074	0.0852605				0.0690239	0.0855243	0.0209615
0.0237509	-0.0110502	-0.0563993				0.055763	-0.0014466	0.0877419
0.0353976	-0.019771	0.00475605				0.0287382	0.11606	0.00654762
0.00552727	-0.0035342	0.0397088				0.0926893	0.00158403	0.0575089
-0.0694499	0.0160405	-0.0431003				0.0793589	0.101715	0.0302905
0.0935727	0.0361272	-0.044567				0.0538443	0.027383	-0.0059116
-0.0277746	-0.0143166	0.0646989				0.043009	0.0796332	0.095191
0.0382542	0.00201106	0.0129413				0.0850862	0.0345386	0.0244174
-0.0471351	0.0549888	0.060062				0.0492678	0.0725864	0.0435522
0.0348858	-0.0209768	-0.060888				0.112567	0.00149161	0.0725923
-0.0091403	0.0786443	-3.97e-05				0.0770106	0.00049425	0.063969
0.0177619	0.0881235	0.0460811				0.084259	0.0750117	0.0382163
-0.0074219	-0.0297887	0.058285				0.0659704	0.0565165	0.0790528
-0.0499623	-0.0279846	0.0468023				0.0591314	0.0612076	0.0604973
0.00342858	0.0448993	0.00388553				0.0571671	0.0717201	0.0536254
-0.0106112	0.0624917	0.00233645				0.0556106	0.0810805	0.0387528
-0.0457653	0.0739121	0.0292979				0.0116063	0.0928934	-0.0026601
0.00022236	0.0936084	0.0553485				0.141837	0.0954966	0.00898459
-0.0370155	0.0766779	-0.0267343				0.0440872	0.109688	0.0469964
0.0316318	0.0649776	-0.0536736				0.0648599	0.0843136	0.0385402
0.032359	0.124273	0.0180402				0.0114674	0.0438929	0.0337159
0.0397006	0.0213724	0.00716148				0.0618301	0.0351513	0.0570033
0.00350059	0.0477488	1.36e-05				0.0360206	0.024179	0.0302045
-0.0108671	-0.0048045	0.071171				-0.0003852	0.102989	0.0367711
0.101549	0.0304444	0.00766982				0.0554597	0.0506033	0.030604
0.020159	-0.0141752	0.00958343				0.0564009	-0.0193714	0.0801844
-0.0073119	0.00702837	0.0192767				0.0756523	0.0818829	-0.006935
0.00078316	0.0402041	-0.008885				0.0894487	0.0215775	0.0390598
-0.0005318	0.081737	0.03261				0.0151861	0.0719234	0.0616464
-0.0527625	-0.0259301	-0.0516635				0.0677746	0.0337086	0.0132772
0.00792874	0.0142706	0.0269996				0.0635402	0.0490242	0.0499623
-0.0337062	0.0709451	-0.0304426				0.12173	0.0941336	0.0462703
-0.0219756	0.0421743	0.00096932				0.103919	0.0359364	0.0245424
-0.0078823	0.0106089	0.0248787				0.0730812	0.00435212	0.0217441
0.0163671	-0.0257863	0.0399881				0.102032	0.0442256	-0.0041102
-0.0555084	0.0321193	0.0845703				0.0590489	0.0308082	0.0746311
-0.0072879	0.0239924	0.0340105				0.0215714	0.0395382	0.0688698
-0.0180261	0.0150746	-0.038355				0.101349	0.015012	0.0411661
-0.0284913	0.0634558	0.0108646				0.101057	0.0100379	0.0944402
0.0290036	-0.0068727	0.0270594				0.0515078	0.0256197	0.0266154
0.0051609	0.00851072	0.055905				0.00955814	0.0332661	0.0658824
0.0152024	-0.0509808	0.0329745				0.125442	0.0309156	0.114689
0.031898	0.0147227	0.0566383				0.0204692	0.117162	0.0568505
0.0129434	0.0320278	0.0626083				0.0171723	0.0260409	0.0406805
0.04939	0.0510753	-0.0421307				0.0452599	0.0458229	0.072738
-0.0015714	0.0280421	-0.0175816				0.10731	0.038897	0.0342415
-0.0210855	0.00695149	-0.0680977				0.049619	0.0648978	0.0207623
0.0472268	-0.0054681	0.0462315				0.0899093	0.0182234	0.1038
-0.0577468	0.0122254	0.00786385				0.0393971	0.0446032	-1.64e-05
-0.0342989	-0.020861	0.034002				0.111384	0.0160755	0.0821631
0.0809743	0.0219225	-0.0483532				0.0753202	0.057708	0.0279731
0.0134368	0.0793591	-0.0287791				0.0746223	0.0425807	0.0747528
-0.0168529	0.0703248	0.00857992				0.0352302	0.0378951	0.014229
0.0349445	0.0506844	0.021249				0.0569349	0.0570423	0.0754235
-0.0137741	0.0883561	-0.0012421				0.0848444	0.108514	0.0243776
0.0150788	0.0635527	0.0247947				0.0818983	0.0449199	0.0585423
0.0195907	0.00539155	0.0192205				0.0634742	0.0482269	0.116675
0.0643899	0.0687375	0.0105384				0.0772578	0.0295017	0.029052
0.00769135	0.0184914	0.0448754				0.0832574	0.0243955	0.0525237
0.0393894	0.063991	0.0947117				0.0646258	0.0344741	0.0552832
0.102083	0.0194979	0.0543289				0.0211344	0.0515778	-0.0298217
-0.0054381	-0.0116771	-0.0369252				0.10631	0.0416758	0.0179845
0.135473	-0.0113071	-0.0412064				0.0341338	0.15373	0.0348295
-0.0017868	-0.0025913	0.136354				0.07252	0.0611569	0.0223524
0.0234027	-0.0348805	-0.045358				0.0959313	0.0681609	0.0590127
0.028041	-0.043228	-0.0103544				0.159779	0.0637538	0.0807391
-0.0355639	0.00798849	-0.0579517				0.0684605	0.0562099	0.0597928
0.00182039	0.0302188	0.0413188				0.13455	0.0786962	0.0673205
-0.0281301	0.0760329	0.00288848				0.0913435	0.0725836	0.061658
0.0121207	0.0179712	0.0527458				0.0408528	0.0630371	0.0664166
-0.0003477	0.0563063	0.0525926				0.0753833	0.0737758	0.137301
0.00561196	0.0108599	0.00377915				0.0275247	0.0442787	0.0396868
0.0109001	0.0362358	0.0367272				0.0805112	0.00823349	0.0499337
-0.0160513	-0.02547	-0.058904				0.0962911	0.0411069	0.0212352
0.0232359	0.0288562	0.0386861				0.112746	0.0605583	0.0554533
-0.0035295	0.0277896	0.0261435				0.0391515	0.15236	0.0471152
-0.0033867	0.0280518	-0.0013968				0.0734766	0.0201942	0.0629818
-0.0297163	0.00817929	0.0104363				0.0633049	0.0383679	0.0343196
0.0242183	-0.0270437	-0.0109875				0.0580988	0.0696121	0.0509789
0.0359641	0.00225855	-0.0267145				0.112052	0.0193485	0.0516803
-0.0105313	-0.0324208	0.0195134				0.0904445	0.0492592	0.100691
-0.0724697	0.0370152	0.0743166				0.0935912	0.090089	0.0598033
0.0340057	-0.0439707	0.033345				0.0849127	0.0108979	0.0153174
-0.0093799	0.0530786	0.0580514				0.116615	0.0291266	0.00689347
0.00171482	0.0238988	0.0304847				0.110626	0.0584571	0.0363196
0.0339301	0.0328743	0.0797631				0.0592185	0.0521467	0.017214
-0.0027903	0.0086447	0.0203582				0.0775851	0.0990823	0.0472442
0.0322098	-0.0073597	0.0109524				0.114829	0.0243441	0.0676185
0.00019264	0.0614006	0.0610603				0.0864226	0.0856562	0.0510851
0.04587	0.0162917	-0.0283728				0.0746399	0.0569421	0.0142316
-0.10768	0.0364782	0.0469226				0.0596951	0.0279878	0.039883
0.0109367	-0.0114781	-0.0410217				0.0438827	0.0453846	0.131502
0.00560086	0.0113926	0.033654				0.0447552	0.0862114	0.0522863
0.0270712	0.0598793	0.0514576				0.0829577	0.110798	0.0209045
-0.0175881	0.043118	0.026432				0.0804017	0.0500755	0.0765713
0.0376223	-0.0377394	0.0138252				0.0682067	0.0727289	0.0291052
0.0141761	0.0247298	0.0600434				0.0608115	0.0875178	0.106859
-0.0188514	-0.0075398	0.0526911				0.069636	0.0241771	0.0759018
-0.0194848	0.0453633	0.0333779				0.0708722	0.123209	0.0480646
0.0180345	0.0597369	-0.0281486				0.0768998	0.0836568	0.055304
0.0253743	-0.0172332	0.0139391				0.0501323	0.0724083	0.102279
-0.0607128	0.0776633	-0.036797				0.0409493	0.0551276	0.00399539
0.0349309	0.0150505	0.046114				0.0795712	0.0315617	0.0431678
-0.111142	0.0524471	0.0603527				-0.004322	0.0657992	0.014186
0.0160742	-0.0239204	0.034712				0.113001	0.0442438	0.0958326
0.0337125	0.0238404	0.0035041				0.0631092	0.0872658	0.0251083
-0.0074206	0.0351115	0.0258079				0.094142	0.052645	0.00484451
-0.0110319	0.0591187	-0.0305519				0.0763919	0.0680477	0.00538263
0.0138879	0.0552302	0.0399911				0.045291	0.0396459	0.0439943
-0.0082953	0.0200796	-0.0395878				0.0309124	0.0438327	0.0452869
0.0358207	-0.0386486	0.0368719				0.0881937	0.0492789	0.0425239
-0.0358472	-0.0115706	0.0122435				0.137898	0.0914834	0.0780556
-0.0062301	-0.0409915	-0.0053459				0.0453441	0.035653	0.0434857
-0.0207194	0.00455087	0.0605408				0.0748374	-0.0152162	0.0949295
0.0138566	-0.0747865	0.00716059				0.0892037	0.131544	0.0340163
0.0255392	0.06033	-0.0135956				0.0634701	0.0475211	0.108924
0.00172737	0.0226946	0.0555133				0.0623425	0.0654766	0.0394658
0.0396311	0.0334623	0.00579946				0.105985	0.0449942	0.0296228
-0.0759233	-0.046282	-0.0230846				0.119449	0.0611676	0.0345275
0.035245	-0.0198212	-0.0062577				0.107906	0.0413963	0.0785723
-0.0204997	0.0111159	0.00783515				0.0677238	0.115882	0.0292738
0.0228885	-0.0051919	-0.0660604				0.0522	0.0414809	0.0846917
0.00998804	0.0313292	0.0382954				0.0989397	0.0472399	-0.0095219
0.00730678	0.021612	0.00310868				0.115359	0.110142	0.0868369
0.0395566	0.0141199	-0.010447				0.13508	0.0499132	0.0515882
0.0267577	0.0914292	0.0497658				0.0419138	0.0605447	0.0332519
0.0452349	0.0329739	0.0164341				0.0925948	0.0971206	-0.0060586
-0.0178187	-0.0454612	0.0372773				0.00110879	0.0675908	-0.0399916
0.00163078	-0.0037839	-0.069086				0.0678393	0.0324354	0.0548819
0.00070159	0.0630475	-0.0043096				0.117686	0.0593193	0.0387299
-0.0715698	-0.0073163	0.0543541				0.0480068	0.0460273	-0.0211257
-0.0104945	0.0605275	0.0432507				0.0552924	0.0475936	-0.0019593
0.0464139	0.0464117	-0.0190045				0.0890526	0.0808482	0.0454617
0.0125237	-0.0107326	-0.0666602				0.0440024	0.0175061	0.01014
0.0139601	0.0465443	0.0105807				0.0940833	0.0657597	0.0740864
-0.0007819	-0.0100531	-0.034575				0.0792202	0.0374674	0.0765065
-0.0087328	-0.0363532	0.0967708				0.0518665	0.0104527	0.0405913
0.00058517	0.0387858	0.0217165				0.0435006	0.0511926	0.0749063
-0.019615	0.0675743	0.0711885				0.048564	0.0350187	0.081004
0.0777797	0.00812038	-0.0233448				0.111096	0.0841354	0.0120772
0.0258186	0.0119496	0.0128461				0.0747326	0.0697077	0.0620597
0.0218979	-0.0143245	-0.0219985				0.0606804	0.0464027	0.033878
-0.0087996	0.022373	0.0113853				0.107887	0.0792238	0.0399865
-0.0204097	0.00254313	-0.0079562				0.0812974	0.059479	-0.0056589
-0.0088405	0.0889643	0.0716446				0.0582971	0.00188481	0.0467688
-0.0339722	-0.0167825	-0.0458657				0.07261	0.0723964	0.0460342
-0.0153713	0.0913334	-0.0200344				0.0639792	0.0675362	0.0398284
-0.0640862	0.100979	-0.0289614				0.0200609	0.0641824	0.0363384
-0.0251222	-0.0537093	0.0468805				0.031257	0.0135276	0.00413385
-0.0138928	0.0410758	0.0390137				0.0585398	0.07801	0.0427127
0.0281841	-0.0114151	0.0193185				0.0728478	0.0967089	0.0327421
0.00431849	0.00460003	0.00694208				0.158192	0.0567903	0.0189731
0.0401379	-0.0447263	0.0220036				0.0831163	0.0632383	0.0369131
-0.021869	0.0172336	0.0105668				0.0831667	0.054469	0.104193
-0.0447077	0.0979769	0.15849				0.0422116	0.0196409	0.0442779
0.0170292	0.0276067	0.0358382				0.120282	0.0785641	0.0419627
-0.054107	0.00084375	-0.0018258				0.064173	0.0567153	0.0399853
0.0355559	0.0373848	0.0529499				0.0805354	0.0213133	0.0427865
0.00495175	0.00485735	-0.0696676				0.110958	0.0260197	-0.0065453
-0.0147056	0.022676	0.0616119				0.0499122	0.027262	0.0172543
-0.0374085	-0.0055338	0.0384027				0.0808662	0.0353835	0.0720108
-0.0377255	0.0687447	0.0359163				0.0699948	0.0367137	0.00547478
-0.0147243	0.0176111	0.00051266				0.109092	0.0874781	0.0841184
-0.0794788	-0.0348182	0.0608069				0.13399	0.0905285	0.00730972
0.00424749	0.00777084	-0.0679373				0.135019	0.00619052	0.112113
-0.0408377	-0.0142916	0.0320795				0.0610902	0.0452297	0.0154968
-0.023689	0.0373056	0.00435819				0.0665849	0.0798156	0.0557753
-0.0173846	-0.0246939	0.00393786				0.0650074	0.0215769	0.0607112
-0.0332861	0.0441902	-0.0483516				0.074096	0.0568722	0.0698251
-0.0150975	0.0482831	-0.048468				0.063365	0.0967526	0.062704
-2.5e-05	0.0475926	0.0435884				0.176013	0.0841701	0.0521688
-0.0146067	0.0297586	-0.0152875				0.0956659	0.0641001	0.0248275
0.0426079	-0.00381	0.00708448				0.0762846	0.0262938	0.0401719
0.0133347	-0.0235153	0.0428863				0.107892	0.06699	0.0531059
0.0106747	0.0211815	-0.0121				0.149222	0.0741148	0.0126018
-0.0147357	0.0627931	-0.0469428				0.0865502	0.074245	0.0471013
-0.0255822	0.0229072	0.0542293				0.103842	0.0406384	0.0125949
-0.0383571	0.0319362	-0.0174433				0.102928	0.067315	0.02782
0.00032085	0.0411782	0.0139344				0.0740384	0.118045	0.0552283
0.0157462	0.00817035	-0.0256993				0.0462429	0.0751017	0.0592263
-0.0185644	0.011251	-0.0366368				0.08567	0.0783879	0.0321842
-0.0033604	0.00285169	0.0927306				0.0716289	0.081077	0.0256151
0.00179621	0.00877791	0.0353202				0.058407	0.133063	0.059542
-0.0177709	-0.0001883	-0.0201568				0.066844	0.122259	0.0925808
0.0575176	0.0620284	0.0417451				0.0625345	0.0596918	0.0321297
-0.0366605	-0.0459996	0.0224353				0.0461088	0.0272422	-0.0115553
-0.0738092	-0.0402799	0.0387018				0.107123	0.108761	0.0407456
-0.03136	0.0133883	0.0558207				0.0813168	0.0554249	0.0949836
-0.0392457	-0.0147313	-0.0643877				0.00659329	0.0823433	0.0279403
0.0767834	0.0114405	-0.0511039				0.0382789	-0.0102925	0.0579059
-0.0409504	0.016467	0.00361961				0.100832	0.0755435	0.0653252
-0.0134806	0.0406626	0.0675083				0.0934096	0.0215687	0.0332444
-0.0180372	0.0690405	-0.0140547				0.0523827	0.0652006	0.00932652
0.00315297	0.0369188	0.00680885				0.107495	0.0144771	0.0755706
0.0462709	-0.0046693	0.00687985				0.055627	0.0363236	0.0179314
-0.0436938	-0.0014721	0.061074				0.104554	0.0890905	0.0258403
-0.040827	-0.0226694	-0.0121884				0.00020352	0.0793078	0.067796
-0.0018136	-0.0154322	0.0568038				0.0249836	0.0856598	0.0298691
0.0285752	0.0466563	0.0461479				0.106369	0.0615256	0.00289772
-0.0739831	0.0124433	0.0414293				0.0959135	0.127691	0.0294182
0.00324985	0.00770159	0.0697256				0.0850296	0.046104	0.0862375
-0.0466956	-0.0296253	0.0430442				0.0386576	0.0716722	0.0835653
0.00842261	-0.0149704	0.0457449				0.1464	0.0829517	0.00902403
-0.0070058	0.0112655	-0.0304365				0.0754833	0.0485632	0.0371497
0.00512394	-0.0652824	0.0100134				0.0675643	0.108417	0.0614963
0.0338059	-0.0758667	0.0120424				0.0927639	0.0531647	0.0615788
0.0150778	0.00861163	-0.0468065				0.108728	0.0229796	0.0868358
0.0451108	0.00451985	0.0374954				0.0949432	0.0465983	0.0614786
0.0453619	0.0700848	-0.0224599				0.0780307	0.0686844	0.0834598
0.0121659	0.0244505	-0.0419541				0.0745239	0.0690174	0.0523059
0.0208217	0.0205967	0.0389171				0.0500204	0.0452449	0.0339099
-0.009758	0.0329541	0.0259432				0.0182022	0.0769429	-0.0164294
0.0124631	-0.0559347	0.15321				0.0892552	0.0586234	0.0201624
0.153984	0.00055091	0.0143291				0.118179	0.0111681	0.0685962
-0.0616572	0.0447355	0.0608748				0.0228471	0.0493385	0.0875198
0.0305669	0.071024	0.0324125				0.0622039	0.0617803	0.00618131
-0.0150224	-0.0303085	0.0167843				0.0392052	0.0920424	0.0355052
0.0530338	0.0717395	0.0147968				0.105788	0.00274217	-0.0172044
-0.0086919	-0.0047349	-0.0027703				0.080791	0.0942402	0.0387747
-0.0172401	0.00440283	0.0045688				0.114049	0.105628	-0.0126984
-0.0697279	0.0146143	-0.0132714				0.0874003	0.088318	0.0104917
0.00271091	0.0388248	0.0327004				0.0782124	0.0595865	0.0170728
-0.0211608	0.0600164	0.0109593				0.0649749	0.00177775	0.0280672
0.0144584	0.0620455	-0.0253117				0.0654438	0.0572716	0.00072697
-0.0115467	-0.0261844	-0.0157326				0.0873878	0.0344657	0.0909168
-0.0183053	-0.0129724	0.0798372				0.0937507	0.0829063	0.104905
-0.0354052	-0.0142768	0.0602808				0.0693982	0.076086	-0.0076461
0.0444251	0.0132152	-0.0412899				0.0831219	0.0234638	0.0620012
-0.0191559	0.0348547	-0.0096518				0.0365809	0.0379937	0.116124
-0.0101858	-0.0361777	0.0429286				0.0632403	0.0407708	0.0405244
0.00145869	0.0626355	0.0339479				0.071767	0.0492511	-0.0216852
0.0140319	0.0359812	0.0560238				0.0829135	0.0830271	0.0586668
0.146015	0.0417009	0.0120433				0.104351	0.128748	0.100509
0.00307608	-0.0140921	0.0139303				0.119472	0.0454439	0.0316226
0.0101367	0.0176242	-0.0322316				0.0600362	0.0372189	0.0805703
0.0220097	-0.083754	-0.0070308				0.093153	0.0799818	0.039044
0.00244649	0.0473751	-0.0577198				0.0625717	0.0528009	0.0399566
0.00869955	-0.0112398	0.0181194				0.0160494	0.0392137	0.0507795
-0.020579	-0.0031287	-0.0676614				0.094161	0.102866	0.0691887
0.0026384	-0.018981	-0.0864199				0.0528624	0.074504	0.0347938
0.0203219	0.0523539	-0.0282782				0.10874	0.0200701	0.0792879
0.0461121	-0.0327999	-0.0086235				-0.0029248	0.0883557	0.0339565
-0.044006	0.0379344	0.0440301				0.101755	0.0197486	0.0624482
-0.0451424	-0.001048	-0.0387702				0.0679464	0.0238003	0.0656647
0.039059	0.0305226	0.0354702				0.0875325	0.0181635	0.0373677
-0.0373327	-0.0148204	-0.0353808				0.113465	0.103776	0.00716352
-0.0400903	0.00080504	-0.0320281				0.0426567	0.08295	0.0545418
-0.0398289	-0.0546378	-0.0056624				0.0531968	0.0721916	0.0176028
0.0353253	0.00574454	0.0675891				0.0564791	0.0175213	-0.0071612
0.00420604	0.120892	0.021136				0.0990286	0.0638374	0.0535565
-0.0192751	0.0164284	0.0366626				0.0646183	0.0533109	-0.0020407
-0.0259324	-0.0116334	-0.0237469				0.0536408	0.125709	0.042961
-0.0075939	-0.0126669	0.028803				0.0528143	0.0426568	0.0393294
0.0278627	-0.0461747	-0.0586272				0.00605603	0.0569861	0.0390135
-0.0266135	0.0266081	0.00742205				0.0929842	0.0340876	0.0225621
-0.0724132	0.0309978	-0.0188149				0.0557756	0.0488474	-0.001146
0.0168903	-0.0187166	0.0496568				0.0158062	0.0589108	-0.0019482
0.0116718	0.0347134	0.0388018				0.0727319	0.0723052	0.056482
0.00070698	0.032603	-0.031699				0.0907933	0.0640934	0.0236102
0.033016	0.044749	0.0014114				0.043104	0.0754616	0.0139701
-0.0057153	-0.0687223	0.0707783				0.0990203	0.0460458	0.0588834
-0.0486379	0.0343263	0.0240016				0.105001	0.0855819	0.0712452
0.00885939	-0.0256577	-0.0048927				0.0588776	0.0807115	0.0646188
-0.0092455	0.0434897	-0.0013947				0.0144511	0.0677798	0.0938443
-0.0619337	-0.0297706	-0.0004729				0.0872519	0.0889544	0.0483639
0.0394875	-0.0075483	-0.0442285				0.12909	0.0218605	0.0144253
-0.0020264	0.0360711	0.0666055				0.0784019	0.0360885	0.0125664
0.0422272	-0.0211014	0.0151018				0.0589537	0.0523973	0.0976728
-0.0131152	0.0550418	-0.0198611				0.0362895	0.0640397	0.033251
0.00779757	0.00899913	-0.0108644				0.081494	0.058597	0.0284443
-0.0023918	0.0181531	-0.0091413				0.098054	0.064596	0.100474
-0.0039092	0.0315304	-0.0100352				0.10828	0.0241139	0.0305431
-0.0020078	-0.020194	-0.042332				0.0551085	0.0666568	0.0478906
-0.0534604	0.0130539	0.0824319				0.0984099	0.102488	0.0319858
-0.0240591	0.047541	-0.0079129				0.0908199	0.0460221	-0.0005749
-0.0036058	0.0402711	0.0298477				0.0651336	0.0274411	0.0558274
-0.0694439	0.0485123	0.0417127				0.0329431	0.0364399	0.0157882
0.065269	-0.0306438	0.0860533				0.0437261	0.0581052	0.0515885
-0.0145899	-0.0255012	-0.0020943				0.0225694	0.0155399	0.0782307
-0.0063899	0.00772655	0.0328174				0.0617506	0.0261083	0.0684859
-0.0097504	-0.0484579	0.0195775				0.108854	0.119475	0.0109491
-0.0770942	0.0134665	-0.0520709				0.0812751	0.0819597	0.0179543
-0.0595228	-0.0069994	0.0227547				0.0569431	0.0218227	0.0362197
0.046189	0.0200581	0.00582912				0.104707	0.0312527	0.125906
-0.0201962	-0.0113143	-0.0311253				0.0468126	0.0754957	-0.0103357
-0.0828577	0.0134624	0.0530685				0.167587	0.0301416	0.0410183
-0.0053331	-0.0230257	0.00953661				0.0380979	0.0608036	0.0217923
-0.0352797	0.0222281	6.8e-05				-0.0078294	0.0313871	0.0766102
-0.0308249	0.0432887	0.0489829				0.0897337	0.0709267	0.0267685
0.0201018	-0.0368918	0.107937				0.0813924	0.0673573	0.0754183
-0.0347907	0.0348938	0.0515699				0.0361407	-0.0103013	0.0515243
-0.0202309	-0.0015725	0.0550234				0.0264215	0.0415851	0.0419723
0.00438182	-0.0284264	-0.0279517				0.0796211	0.0204193	0.109987
-0.0771837	0.00956077	-0.0331313				0.00034743	-0.0017118	0.00837176
-0.0341496	-0.0505222	0.0331085				0.0753344	0.0407773	0.0297579
-0.0802414	-0.0177504	0.00056762				0.0848027	0.0542387	-0.0251353
0.0226375	0.0374572	-0.0313918				0.11583	0.0105585	0.075476
0.0214994	0.0682376	-0.0946738				0.0726215	0.0575177	0.0412134
-0.0302143	0.00553284	0.0172992				0.116459	0.0923288	0.0202908
0.0114822	0.021689	-0.0216819				0.0227807	0.0625489	0.0294154
-0.0052425	0.00368344	-0.0438831				0.0532756	0.091004	0.0882276
-0.0543421	-0.0461341	-0.0018151				0.0691533	0.0768146	0.060852
-0.0151441	-0.0237268	-0.0123219				0.0736005	0.042196	0.0805687
-0.0190876	0.0428341	-0.0161258				0.121708	0.051338	-0.0020087
-0.0483273	0.0064201	-0.0018086				0.112558	0.100504	0.0603136
0.0204907	-0.0073168	0.0029794				0.0652217	0.0459402	0.063872
-0.0569785	0.00488669	-0.0073917				0.0281333	0.069219	0.0637171
-0.0104902	-0.0501272	-0.0007224				0.118497	0.027256	0.0508209
-0.0624487	0.00505449	0.0953417				0.0755708	0.015484	0.0320891
-0.0371559	-0.0154083	-0.0224863				0.0677036	0.0267983	0.0487458
-0.0212691	0.0224533	0.0538456				0.112965	0.0743658	0.0510044
-0.0128478	0.00070041	-0.02446				0.0819636	0.0273731	0.0132735
0.0180143	-0.0166244	-0.0020424				0.0557272	0.0981783	0.0570657
-0.0215278	0.0104887	0.0259203				0.135096	0.0440179	0.0574242
-0.0172053	-0.0212589	0.00745873				0.0879572	0.0845877	0.114594
0.0469093	-0.0568827	0.0475221				0.0878107	0.0780999	0.00494141
-0.0614293	0.0290029	0.0463691				0.0679712	0.0157216	-0.0345988
-0.0015393	0.0405505	0.0401675				0.107124	0.0474532	0.0231853
0.015998	0.0370089	0.0221533				0.0506325	0.00871162	0.0453245
0.0414125	0.0167253	-0.0238046				0.0978417	0.0704566	0.0907425
-0.0554551	0.00326293	-0.0657822				0.0391035	0.0745011	0.0546799
-0.0485827	0.0229482	0.0321016				0.102937	0.0324894	0.0636926
-0.032086	0.0408744	0.0364943				0.0741801	0.0610378	0.0334112
-0.0112394	0.0800097	0.00477969				0.0716542	0.0645263	0.067491
-0.0258487	-0.0281024	-0.007099				0.0648581	0.0572325	0.0548804
0.0520835	0.0275257	-0.0134221				0.088409	0.0436014	0.0738602
0.0295539	-0.0080422	0.0953239				0.0928135	0.0852034	0.0495175
-0.057571	0.0126619	-0.0304103				0.059678	0.0784581	0.0295777
0.0289775	-0.0010576	0.0771268				0.0657497	0.101422	0.0696372
-0.0196951	0.0463392	0.0664066				0.0409369	0.0742093	0.0543712
0.0146189	-0.0040575	-0.0054362				0.0667956	0.0760016	0.0590391
-0.0124153	0.0610549	-0.0523194				0.0491904	0.0477639	0.0768757
-0.0596025	0.0213955	-0.0521673				0.055252	0.0461466	0.0478467
0.00588574	-0.0439796	-0.0436751				0.107522	0.0567552	0.038524
0.0149341	0.0277502	0.025566				0.122748	0.100796	0.0701105
-0.0083519	0.0757086	0.0576909				0.0917725	0.0941968	0.0421555
0.0103328	0.0278258	-0.0453905				0.0370516	0.0603834	0.0258076
0.00172881	-0.0231796	-0.0592735				0.0274429	0.0781209	0.0516702
0.00879151	-0.0374135	0.00051753				0.066468	0.0409192	0.0429531
0.00108021	0.0378363	0.0318703				0.0362265	-0.0050896	0.0673115
0.085222	0.0657582	0.0146406				0.0761025	0.0384263	0.0143087
-0.0110832	0.0165742	0.151481				0.101839	0.0933126	0.0401828
-0.0755249	-0.0126508	0.0790717				0.101741	0.0757345	0.0270158
-0.00248	-0.0065655	-0.0642639				0.0810702	0.0800485	0.067815
0.0426931	0.0219553	0.0279101				0.0649008	0.0627714	0.0639953
-0.0366324	0.0773364	0.00343793				-0.0017753	0.113211	0.0803173
0.0201556	-0.0296609	-0.0162295				0.152453	0.0691314	0.053984
-0.0295329	0.0268746	-0.0210839				0.077284	-0.0015556	0.0396535
0.0234249	0.130469	0.0433288				0.0345466	0.0617451	0.0882439
0.0318477	0.0623211	0.0147225				0.119288	0.0365065	0.0354804
0.0342069	-0.0035225	-0.0286994				0.0154875	0.0307363	0.0727862
-0.0291066	0.0346332	-0.0245108				0.0646419	0.0775857	0.00293062
-0.0366502	0.121816	0.0848658				0.0514019	0.0590016	0.035877
0.013481	0.0016092	-0.0069844				0.0822654	0.0647979	0.0592128
-0.010839	0.0240791	0.0343666				0.115958	0.0235654	0.0593992
-0.0407882	-0.0017614	0.109842				0.041114	0.0499118	0.0377706
-0.0437475	0.010224	0.0616382				0.017595	0.0483903	0.0475629
0.0777595	0.0631238	0.0908502				0.0847836	0.0760783	0.122755
-0.0556948	-0.0382215	0.00225336				0.0156998	0.0932688	0.0664076
0.0188188	0.010308	0.079111				0.0535752	0.0816529	0.0365261
0.00752885	-0.0051198	0.0478048				0.0559594	0.0880911	0.0718255
0.00803145	-0.0212764	-0.013444				0.0650092	0.0472198	0.0863503
-0.0302035	0.0212523	0.051985				0.0339448	0.0748335	0.0122
-0.0536978	0.0358202	0.0565419				0.0444378	0.0917035	0.119228
0.0167851	-0.0223746	0.00821725				0.0260346	0.0890356	0.0221574
-0.0090388	0.10145	-0.006494				0.00685181	0.0115112	0.0102216
-0.0127391	-0.0239074	0.0903386				0.0119532	0.0721506	0.0504805
0.0454527	-0.0252761	-0.0483581				0.101361	0.0599968	0.0617449
0.00071346	-0.0084007	0.0784422				0.10124	0.0617278	-0.0095647
-0.0119977	-0.0153473	0.0700906				0.0823611	0.0355	-0.0076092
-0.0175923	-0.0377139	0.0291326				0.0235243	0.0630205	0.0694553
0.0400978	-0.0121914	-0.0271486				0.0993975	0.0280181	0.035073
-0.0345143	0.0243937	0.0293794				0.0491406	0.0702022	0.0643452
-0.0007262	-0.0302545	-0.0581648				0.0545134	0.0289936	0.0297424
-0.0632316	-0.0301547	-0.0099821				0.0741735	0.0792476	0.0693608
0.0469582	-0.0033058	-0.0610567				0.031813	0.0170234	0.103633
-0.0081455	0.0378607	0.02513				0.0343015	0.0672294	0.0318368
-0.0245288	-0.0262832	0.00646812				0.0898196	0.0936472	0.024158
-0.0245054	-0.0182789	0.0656287				0.030465	0.00933133	0.0703255
-0.0354821	0.00997337	-0.0417115				0.0657204	0.0423583	0.0498751
-0.004983	0.0231933	0.121017				0.128827	0.0926799	0.0963439
0.0204959	0.00587503	0.0564484				0.107559	0.0670254	0.0200011
-0.0165759	0.00351604	0.0569125				0.120917	0.0861875	0.0838992
-0.0254925	0.0209406	0.00264978				0.0940339	0.103127	0.0456316
-0.0483694	0.112647	0.0581175				0.0419214	0.107213	0.0617705
-0.0102214	-0.0028306	-0.0035768				0.043487	0.0305535	0.0255562
-0.0213863	0.0216995	-0.0218924				0.068823	0.0155794	0.0578419
0.0809611	-0.0102515	0.0526097				0.0963316	0.0565569	0.0312226
0.026387	0.0207227	0.00809532				0.111519	0.067174	0.072074
-0.0081029	-0.0668928	0.015839				0.0373945	0.0117463	-0.0279205
0.00241321	-0.0178848	-0.0048526				0.0674563	0.0929513	0.0341515
0.00851965	0.0209788	-0.0026259				0.115998	0.00462308	0.0357059
0.0139104	0.00656424	-0.0689311				-0.0003044	0.0254079	-0.0055389
-0.0200573	0.0266283	0.0637002				0.00648901	0.0693139	0.0768662
0.00874376	0.100785	-0.0011579				0.084426	0.0938216	0.0360569
-0.0463971	0.0117524	-0.0066585				0.0260098	0.0170192	0.0183898
-0.036602	-0.0486085	0.00192699				0.0267489	0.0596752	0.0707964
-0.0174507	-0.0678415	0.00720602				0.0876064	0.0887499	0.049858
-0.0064182	-0.0018091	-0.0204505				0.0442619	0.0582229	0.0425678
0.0239853	0.0419708	-0.0256369				0.0672468	0.0549607	0.0729823
0.0185756	0.0155013	-0.0025592				0.0323139	0.00912568	0.0847205
0.00602078	0.0414366	-0.0011871				0.0435015	0.00503003	0.100131
0.0160268	-0.0112253	-0.0227535				0.109939	0.00265677	0.0420259
0.0511562	-0.0229134	0.0128912				0.0636989	0.0886647	-0.0374736
-0.0239899	0.0271915	0.0585718				0.0459534	0.0817657	0.0204141
0.0688118	0.00551918	0.0164378				0.055893	0.051521	0.124975
0.0221112	-0.0632166	0.0219627				0.0457029	0.0283179	0.0441571
-0.0211335	-0.0052022	0.0251322				0.0876922	0.100944	0.0768488
-0.0145161	0.018813	-0.0559271				0.0696622	0.0446211	0.0331969
-0.0108587	0.0449333	-0.0982386				0.0507582	0.0941515	0.0271996
0.00267478	0.0427219	0.0279448				0.026862	0.0746189	0.0821077
0.0220816	0.052139	0.0810997				0.109122	0.0650127	0.040778
0.00948739	-0.0427045	0.0175021				0.0656212	0.098921	-0.0084638
0.028162	0.0526117	0.0113895				0.0329633	0.0203658	0.044132
-0.0158309	0.0367233	0.00509333				0.0820125	0.0365005	0.0441904
0.0673532	0.0261173	0.024889				0.0574854	0.0246287	0.120916
0.0200562	0.00577951	0.0487238				0.0790575	0.0132472	0.0392608
-0.0030097	0.00569025	0.00839647				0.103937	0.0965382	0.0616963
-0.0104278	-0.0068392	-0.0224932				0.0890171	0.079995	0.0315324
-0.0490401	-0.0296306	0.03689				0.110509	0.0435155	0.0639164
0.0120885	0.0734576	0.0707213				0.0729548	0.0302748	0.0772443
-0.0219751	0.0261831	-0.0161674				0.111194	0.116674	0.0402673
-0.0353242	0.0155852	0.0124815				0.169155	0.0823077	0.0443929
0.0107951	-0.0554857	-0.0275309				0.111587	0.0424803	0.0797764
-0.0198773	0.0298373	-0.0265483				0.0211235	-0.0022362	0.0642389
-0.0114627	0.0167942	-0.014784				0.067387	0.0195796	0.119713
-0.0332939	0.0461968	-0.0548174				0.0121252	0.0969107	0.054449
-0.0943572	0.0288737	-0.0212882				0.136616	0.0280261	0.0682273
0.00626131	0.0292038	-0.040657				0.0973762	0.00699251	0.0745384
-0.07557	0.00587799	-0.0500883				0.0790189	0.0808035	-0.0114702
-0.0178091	-0.0142658	-0.0439904				0.114093	0.0521845	0.0529724
0.098401	0.0244011	-0.0675309				0.0746364	0.0201591	0.0618924
-0.0011177	0.0465953	0.00575368				0.0223714	0.0844422	0.087543
-0.0473643	0.0331867	-0.0350798				0.031125	0.111088	-0.001426
-0.0094266	-0.0485384	0.0376327				0.066268	0.0110707	0.00836822
0.0141222	1.81e-06	0.0192381				0.119656	0.0756422	0.0617218
-0.0714669	-0.0772171	0.0782936				0.0490174	0.0892511	0.0344711
-0.0736561	-0.022617	0.0311032				0.0645975	0.0534052	0.124623
0.0197431	0.0891313	0.0769226				0.146449	0.0742688	-0.0163376
-0.0567659	0.0164746	0.0160648				0.0726119	0.0347334	0.0403231
-0.03261	0.0161964	0.0185218				0.0659332	0.109606	0.0133495
0.0144607	0.00378369	-0.0267518				0.0802082	0.0118285	0.0647051
-0.0052022	0.00268532	0.0310349				0.101094	0.0275095	0.0640615
-0.0451982	0.00897393	0.0589275				0.0999997	0.0108927	0.054796
0.019964	0.00963881	-0.0362471				0.0816791	0.103719	0.0664883
0.0112642	-0.0153292	-0.0304934				0.0282803	0.00827243	0.0245185
0.0402248	0.0580751	0.060374				0.0654429	0.00326148	0.0312702
-0.0288806	0.064574	0.0406479				0.0843827	0.0551842	0.030404
-0.0101647	0.00764597	0.0210397				0.115959	0.0621199	0.0662059
0.0390832	-0.0166378	0.0523336				0.070424	0.100032	-0.0010358
-0.0578988	0.0281673	-0.0659419				0.0289194	0.0669003	-0.0161752
-0.0601357	-0.0058507	-0.0221035				0.0969293	0.0608025	0.0188437
-0.0690301	0.0323668	-0.0198055				0.0679492	0.0335736	0.0408736
-0.0407193	-0.033046	0.0648079				0.0814866	0.101852	0.00134778
-0.0285429	0.0345902	0.103092				0.0327602	0.0865059	0.0447889
0.0145411	-0.0349901	-0.0103852				0.0899524	-0.010365	0.0419931
-0.0288209	0.0379028	0.0136586				0.0755063	0.0705611	0.0721707
0.047524	0.0468576	0.00742201				0.059121	0.0760171	0.0711674
-0.0556568	0.0184873	0.025991				0.0914639	0.13328	0.0448867
0.0174309	0.0335932	-0.0490755				0.00591276	0.073554	0.0139588
-0.0194924	0.0634026	0.00019412				0.043964	0.0825082	0.0507697
-0.0131117	0.0508539	0.0297236				0.0814475	0.105769	0.0664305
0.00786323	-0.0526771	0.0365586				0.0821289	0.107714	0.0386729
0.0710784	0.0514173	0.0536684				0.101699	0.0659675	-0.0142726
-0.0080032	0.0481355	0.00398154				0.130501	0.020394	0.0354229
-0.0432041	0.0438607	-0.052852				0.130478	0.0427484	0.0842092
0.0576287	0.0173915	0.0578046				0.0417235	0.0844034	0.0889517
-0.0210182	0.0036548	-0.0427817				0.0624896	0.0611967	0.0737322
-0.0036532	-0.0259564	-0.0147966				0.0391482	0.0557782	0.0506981
0.0705975	0.0338778	0.00064289				0.117733	0.0751277	-0.008539
-0.0233005	0.0574321	0.12733				0.123241	0.0463369	0.11126
0.0434857	0.0678327	0.0461867				0.100575	0.0942609	0.0298273
0.00095254	-0.0232569	0.0518737				0.0664652	0.0838731	0.0235956
0.0261702	0.0306774	0.0354518				0.11673	0.0404274	0.0422783
-0.0596868	0.0269951	0.081144				0.0736755	0.0559925	0.0655456
0.0142994	0.0651367	0.0188109				0.108432	0.08496	0.0395669
-0.0105097	-0.0052343	-0.0076177				0.0947211	0.0348495	0.0747381
0.0225478	0.0285974	0.0413214				0.0884284	0.050052	0.0254624
-0.0338886	0.0240804	0.0226785				0.0968601	0.0452502	0.0391898
0.0225632	0.012245	0.0411782				0.0728875	0.0626567	0.0705109
-0.0438333	-0.0414253	-0.0090234				0.108861	0.0678252	0.0884505
0.0264663	-0.0067482	0.060568				0.104642	0.0477442	0.0536499
-0.0188403	0.0724667	0.0326152				0.0375026	0.0526753	0.0816018
-0.0002372	0.106657	0.116674				0.0478374	0.0422563	0.0641863
-0.0541996	0.0527996	0.0392902				0.0640304	0.0388713	0.0595937
0.0039229	-0.0037498	0.00221185				0.0716355	0.0609112	0.093861
-0.0292274	0.0456744	0.0506588				0.0255636	0.0754912	-0.0059252
0.0152913	-0.0079796	-0.0071447				0.123257	0.0570644	0.0453134
-0.0632354	0.0169729	0.0183817				0.0942216	0.0288864	0.0426677
-0.0106412	-0.0265608	-0.0501645				0.0304715	0.061429	0.12084
0.0327291	0.014818	0.0198592				0.0527833	0.0356901	0.0307506
-0.0461067	-0.0350055	-0.0122695				0.0550896	0.0287929	0.0375814
-0.0462302	0.0175499	-0.0083254				0.057784	0.129848	0.0454625
0.0597518	-0.0077931	0.015205				0.145442	0.0490968	0.0503341
-0.0141003	0.0649243	-0.0203548				0.0362013	0.0340953	0.0827342
0.00208513	-0.079978	0.105505				0.022036	0.083596	0.0701678
-0.0091121	-0.0250953	0.00534573				0.051297	0.0633439	0.0803696
-0.0179892	0.01042	0.0466571				0.117904	0.0307759	0.0729911
0.0262949	0.0184671	-0.0638912				0.133005	0.0910225	0.0527867
-0.0339997	0.033639	0.0211108				0.0206667	0.0382413	0.0424818
-0.0427731	-0.0119441	0.00719484				0.0162324	0.0207967	0.0566062
0.00645303	-0.0085615	0.046882				0.079328	0.00935313	0.00158337
-0.0013497	-0.0257264	0.116638				0.0410162	0.0815249	0.0688218
-0.0307543	0.0738792	0.0281165				0.085759	0.0706951	0.0217776
-0.0216395	0.142318	0.00332926				0.0885775	0.0456699	0.0547453
-0.0174551	-0.023546	-0.0109435				0.0967365	0.0170333	0.0217146
-0.0587537	0.0200008	0.0340197				0.0642325	0.0711321	0.0886675
-0.030369	0.0203199	-0.0255978				0.0935479	-0.043737	0.0731873
0.00310528	0.0769646	0.00250386				0.0693983	0.0911709	0.0590671
0.029439	0.0420727	0.0185688				0.0701231	-0.0019996	-0.0108605
0.0196686	0.0182333	0.00468178				0.107868	0.0654408	0.0477871
0.0244581	0.00252202	0.0255564				0.0906445	0.105527	0.0316518
-0.0098529	0.0147034	0.0142841				0.0567285	0.034302	0.0640902
0.0169138	-0.0089082	0.0437501				0.0559764	0.0557844	0.0430301
0.0220802	0.083941	0.0384245				0.0753156	0.0486964	0.0245166
-0.064396	-0.0563384	-0.0046376				0.0569386	0.0731243	0.0816941
-0.0028125	0.0505082	-0.0288403				0.0664111	0.0408145	0.0940408
0.0140956	0.0571994	0.0297471				0.0453675	0.0171104	0.0226437
-0.0446263	0.0358705	-0.0007321				0.0646982	0.0864547	0.04474
-0.0055697	0.0201246	-0.019085				0.0689944	0.0107947	0.0141865
-0.0557699	-0.043793	0.0437884				0.0550125	0.0751301	0.0708035
-0.0079611	0.0230226	-0.0489759				0.112849	0.0555072	0.0205139
0.0406425	0.00781149	-0.0483614				0.0612127	0.0317742	0.0268721
0.0102606	0.0237614	0.0175579				0.0496832	0.0526667	0.0336769
-0.0227921	-0.0019432	0.0236855				0.0138001	0.0575396	0.0264093
-0.0061122	-0.0219407	-0.0228364				0.0378143	0.0465003	0.0083293
0.0495558	0.0355357	0.0265321				0.069845	0.00366105	0.0485566
-0.0304175	0.0164933	0.0307723				0.0702985	0.0367831	0.067284
0.0629004	0.0597111	-0.0577529				0.0180857	0.0470727	0.0575325
-0.038688	0.0732807	-0.0034514				0.00837041	0.0336675	0.0731617
-0.0184995	-0.008322	0.0453093				0.104756	0.0312036	0.00984903
0.0364277	0.0784564	0.00888704				0.115384	0.0970537	0.0827974
-0.0193965	0.118838	0.0139579				0.0383026	0.0999909	0.0219697
	-0.0755332	-0.0085067					0.0554093	0.0558791
	-0.0673536	-0.0175062					0.0720401	0.0130942
	0.0548573	0.0174565					0.0443182	0.0364705
	0.0509588	-0.0250865					0.0649323	0.0420452
	0.0326628	0.0707759					0.0546768	0.0685191
	0.0461887	0.0496275					0.0954678	0.0668774
	-0.067174	0.0146217					0.106932	0.0548699
	0.00535013	0.028062					0.0546909	-0.0160535
	0.0490334	-0.0175551					0.0472681	0.0471229
	-0.0188184	0.0750499					0.0445141	0.0171647
	0.100198	0.00866683					0.00207833	0.0648644
	0.0111624	0.0291278					0.0864732	0.0571081
	0.0127506	0.0226186					0.0108308	0.0452801
	-0.0002416	0.103019					0.0818072	0.0520798
	0.0436109	-0.0447721					0.11413	0.0539798
	0.0195361	-0.0055584					0.0780854	0.0427109
	0.0476412	0.0681916					0.0259213	0.071576
	-0.01813	0.0374486					0.0716241	0.0515552
	0.0443477	0.0295042					0.098114	0.0202869
	0.067104	0.104573					0.0553944	0.0967056
	-0.0017912	0.0237397					-0.0529745	-0.0081377
	-0.0373532	0.0567118					0.0520332	0.0987791
	-0.0081895	-0.0423094					0.0397703	-0.0016783
	0.0141023	0.0803775					0.0523883	0.0427557
	0.0703388	0.030118					0.0122125	0.0640822
	-0.0295425	0.105917					0.0417992	0.0884891
	0.0589018	0.0415519					0.0448967	0.0205086
	-0.0354502	0.0302408					0.0463195	0.0273191
	-0.030588	0.0328115					0.0825342	0.0986315
	0.025523	-0.016435					0.030483	0.0531775
	0.0186082	0.106746					0.10186	0.0524897
	-0.0135379	-0.0094027					0.101298	-0.0019678
	0.0467049	0.0415087					0.0853098	0.0461388
	0.0502577	-0.070336					0.015386	0.032253
	0.00753051	0.00540254					0.0499586	0.0549753
	-0.0041713	0.0231852					0.022875	0.0949139
	-0.0405484	0.0202363					0.0865516	-0.0149307
	-0.052096	0.0389428					0.0719492	0.0180387
	0.0280232	-0.0741599					0.0169584	0.057446
	0.0333546	-0.0114507					0.0968166	0.0134109
	-0.0141777	0.0361289					0.0789644	0.0448179
	0.0518485	0.0621776					0.0816447	0.0471712
	-0.020196	0.00868868					0.0628205	0.110544
	-0.0438973	-0.0127724					0.155867	0.0451263
	0.0698592	0.0629458					0.0663466	0.0275344
	0.0335101	0.0267404					0.0524277	0.0449118
	0.0470658	-0.026144					0.0977939	0.0651807
	-0.0148986	0.010028					0.0312022	0.036701
	-0.0604296	0.0376891					0.0657848	0.0369763
	0.108121	0.0499571					0.0508942	0.0743138
	0.0389548	0.00300068					0.0374953	0.0716815
	-0.0216626	-0.0140454					0.0234367	0.0920876
	0.00306513	-0.0687177					-0.0040019	0.0636104
	-0.0068438	-0.023527					0.0870395	0.0368503
	0.0225971	-0.0032536					0.0511403	0.0325389
	0.0552889	-0.0201675					0.178899	0.0619312
	0.0219785	0.00440942					0.0751804	0.038312
	-0.0842318	0.0358155					0.0431447	0.0250911
	0.00205795	0.034391					-0.0081262	0.078143
	0.00509348	0.00383555					0.0249557	0.0221048
	0.0304001	0.0763148					0.062699	0.0216635
	0.0539631	0.0793442					0.0945689	0.0468886
	0.0487401	-0.03071					0.0612607	0.023641
	0.0365871	0.00194711					0.0322149	0.0580861
	-0.0216957	-0.0363736					0.0902602	0.104516
	-0.0388105	0.0280091					0.103018	0.0862432
	0.146962	0.0292779					0.0144267	0.0598953
	0.0711149	-0.0695059					0.0150612	0.0718699
	0.0174066	0.0212102					0.0452219	-0.0179054
	0.0315347	0.0398143					0.0333166	0.0247033
	0.064123	0.00933056					0.00239165	0.00804564
	0.0304446	0.0139736					0.100365	0.0294825
	0.0124732	0.00855147					0.0491292	0.0306759
	0.0301228	-0.0204309					0.0348492	-0.0050478
	0.0552669	0.0843849					0.0303292	0.0509832
	-0.001635	-0.0206814					0.0797805	0.0558249
	-0.0467536	0.0401357					0.0175265	0.0452107
	-0.0248629	-0.0116291					0.0752253	0.0642912
	-0.0037884	0.0158956					0.0219475	0.089618
	-0.0003846	0.029464					0.0671695	0.0473174
	0.0260779	-0.0008526					0.0922672	0.00134077
	0.0112045	-0.0097862					0.0703956	0.0407299
	0.0383312	-0.028595					0.0660381	0.0864889
	-0.0640805	0.0595501					0.0310882	0.0524245
	0.058589	0.0504269					-0.0237501	0.0544093
	-0.0155135	0.0958687					0.0933056	0.0313713
	0.00356375	-0.0518523					0.0165674	0.0678683
	0.0326738	0.0034419					0.097283	0.0721204
	-0.0536582	0.0188982					-0.0279101	0.0436166
	0.128377	-0.0818195					0.0287593	0.00877896
	0.00962042	-0.0115073					0.0527184	0.0533841
	-0.0957764	0.0264854					0.0481181	0.0664783
	0.0414443	0.0145599					0.072119	0.0198614
	-0.0213696	0.00086731					0.0589991	0.0679428
	-0.0009364	0.0156162					0.0656281	0.0767373
	-0.0076636	0.04481					0.0653717	0.0594753
	0.0522815	0.0246958					0.11048	0.0886841
	0.0126745	-0.0111873					0.0567026	0.0382632
	0.0382043	0.00509109					0.0201878	0.0830265
	0.0470679	0.0391104					0.0491934	-0.0137389
	0.0209548	-0.0081315					0.0460566	0.0540752
	-0.0192763	-0.04525					0.0648978	0.0314411
	0.0155227	0.0546129					0.0332202	0.0627187
	0.00163816	0.0225704					0.0778157	0.0455905
	-0.0268761	0.045699					0.0842805	0.0204965
	0.0106651	-0.0063568					0.0265332	0.0238554
	-0.0176273	0.0030675					0.0499513	0.0407091
	-0.0629449	0.0633764					0.0742985	0.042913
	0.0197613	0.0449556					0.040018	0.0773352
	0.00507989	-0.0173158					0.0876521	0.0518097
	0.00593565	-0.0435209					0.034468	0.0166774
	0.0487627	0.0692733					0.0605444	0.0226703
	0.0953874	0.0230373					0.0803942	0.0217115
	0.0441443	0.0202595					0.0561946	0.0250366
	0.0536685	0.053995					0.0633565	0.00464523
	0.0299923	0.0371204					0.0614846	0.024423
	-0.0450592	-0.0278374					0.0528209	0.0346909
	-0.0056789	0.0321504					0.00899903	0.104645
	-0.0103472	0.0652325					0.0306524	0.0618474
	-0.0420749	-0.0075729					0.0717225	-0.0056313
	-0.0133425	-0.0104574					0.0849023	0.120498
	-0.009254	-0.0227553					0.0772176	0.0273919
	-0.03931	0.00592476					0.0473661	0.0312279
	-0.0022451	-0.0047416					0.0666279	-0.0019786
	-0.018867	-0.0008117					0.0751857	0.0226501
	-0.0298258	-0.0263052					0.0638672	-0.0131758
	-0.0170398	0.0402808					0.032428	0.0447028
	0.082227	-0.023867					0.0726404	0.0656045
	0.0428171	-0.0172962					0.07685	0.0851422
	0.00757872	-0.0033239					0.0714208	0.0264634
	0.0375327	0.123814					0.0752355	0.020456
	0.035876	0.109146					0.0946864	0.0203621
	-0.0353365	-0.0264962					0.0519174	0.0557203
	0.0412608	-0.0594071					0.10852	0.0609404
	0.00998871	0.0361728					0.0687518	0.0670783
	0.0121802	0.0109455					0.105514	0.0780335
	0.0554925	0.0183489					0.0405169	0.0610928
	0.0442618	0.00566571					0.0756947	0.0750227
	0.0538446	0.00337777					0.0552079	0.0259366
	0.011115	-0.0591928					0.0324861	0.0247445
	0.0261854	-0.0064925					0.0539209	0.0345353
	0.0360299	-0.0014235					0.105458	0.0512366
	0.0595552	-0.0239453					0.0408958	-0.0028492
	0.0288683	0.0108752					0.0977652	0.0708731
	0.0236434	-0.0304396					0.0307528	-0.0016533
	0.00174065	-0.0461814					0.00203611	0.0108431
	0.0122773	0.00072779					0.0359201	0.0559965
	0.0169913	-0.0105235					-0.0060137	0.0631052
	-0.0347107	-0.0232278					0.121922	0.0120305
	-0.0539992	0.00835639					0.0345843	0.0805544
	0.0414394	0.0578909					0.0825984	0.0298533
	0.110303	-0.0199396					0.101744	0.00699061
	-0.0666177	0.0683322					0.0809347	0.0708814
	0.0134806	0.0271492					0.122392	0.0519488
	0.0100184	0.0145422					0.0208551	0.0266292
	-0.0028393	0.0356496					0.104145	0.0908927
	0.133775	-0.0093716					0.0619265	0.0336423
	-0.0211656	0.0230278					0.0588633	0.0776427
	0.0910194	0.0028505					0.0706971	0.0207443
	0.0177376	0.0373493					0.0722521	0.0694357
	0.0305869	-0.0258488					0.0355009	0.0543659
	0.0222608	-0.0211964					0.0444899	0.0391749
	-0.0139727	0.0123734					0.0466049	0.0228208
	0.0118277	0.0351656					0.0790148	0.0492314
	0.0117728	0.0617378					0.0418384	-0.0163801
	0.0439938	0.0467342					0.0983713	0.00916303
	0.0108123	0.0277547					0.0530598	0.0777092
	0.0258332	0.0335994					0.0434103	0.124129
	-0.0422706	0.00606718					0.0215532	0.0199713
	-0.004821	0.0300528					0.109388	0.0397925
	0.00961379	-0.0552394					0.0683652	0.0288432
	0.0782834	-0.0222766					0.0855244	0.0421615
	0.0188093	0.0538792					0.00728428	0.0572186
	0.0315266	0.0180415					0.0562129	0.0486984
	0.040748	-0.0258483					0.0445663	0.121153
	-0.01006	0.018222					0.0660151	0.033216
	-0.0127977	-0.0095483					0.0216212	0.0607669
	0.0158182	-0.0462441					0.0535342	0.0330926
	0.0181851	0.0672031					0.0559181	0.0670854
	-0.0312805	0.00268938					0.0741316	0.0355433
	-0.0409341	0.00626135					0.0626738	0.00548235
	0.0415394	-0.0599552					0.0962035	0.0939954
	-0.0360878	0.018683					0.0877132	0.115379
	0.0586025	-0.0150164					0.0515382	0.02669
	-0.0445637	0.0278455					0.0131617	0.0104927
	0.0702514	-0.0903329					0.0681526	0.0304727
	0.0344759	-0.0492914					0.074992	0.0316628
	0.036889	0.00159826					0.0847534	0.016501
	0.0261076	-0.0132734					0.072472	0.0411392
	0.018702	-0.0029664					0.0134469	0.0757307
	-0.0270226	0.0126882					0.0580426	0.0462887
	0.0856844	-0.0055958					0.0738888	0.0626277
	0.0269973	0.0473012					0.0141213	0.0266749
	0.00246034	0.0644588					0.0384419	0.0450884
	0.0283391	-0.0201302					0.0607185	0.0142297
	-0.0404637	0.0536721					0.026585	0.00383614
	0.041974	-0.0228065					0.0563876	0.0283477
	0.00249155	0.00791694					0.0501524	0.0642855
	0.0198775	-0.0021568					0.0442122	0.0950286
	0.0262288	-0.0431602					0.057319	0.0284384
	-0.0060871	0.00907765					0.0795023	0.0484705
	0.0505405	0.0139915					0.0231584	0.0370829
	0.0659419	-0.0527587					0.0120818	0.0355918
	-0.0154832	0.0550358					0.0289058	0.125621
	0.00086506	0.0206518					0.0414256	0.0249973
	0.0484873	0.0457084					0.0823352	0.0374823
	-0.0682513	-0.0566808					0.0247339	0.0451237
	-0.0161224	-0.0091267					-0.0256619	0.039803
	0.00381267	0.00386661					0.00497115	0.0714435
	0.0225271	0.0106426					0.0330728	0.0968009
	-0.0226133	0.0650481					0.0567022	0.0609294
	0.00527424	0.014969					0.0146217	0.0768556
	0.0659101	0.035505					0.0443628	0.0457116
	-0.0024994	0.0781014					0.00892033	0.0758454
	0.0290078	-0.0043203					0.0104568	0.0293526
	-0.0093766	0.0425644					-0.0099957	0.0445483
	-0.0232114	0.0243473					0.0515823	0.0179143
	0.0298113	-0.0126695					0.0493371	0.0214844
	0.0267902	0.0246318					0.0499281	0.0657281
	0.0314408	0.00315771					0.0142207	0.0168934
	0.00762715	0.0399048					0.0913441	0.0443168
	0.02303	-0.0395744					0.0765171	0.0470015
	0.00918443	-0.0061393					0.108626	0.0303196
	-0.0126391	-0.0047659					0.0820626	0.0581686
	-0.025833	-0.0521876					0.0458722	0.0463691
	0.00329212	-0.0458027					0.084135	0.0177237
	0.00499109	0.0877407					0.0474082	-0.0043384
	0.00150934	0.0226473					0.0304004	0.0370012
	-0.0433978	-0.0384269					0.0513415	0.0460893
	-0.023637	-0.0258543					0.0353831	0.0286762
	0.0435449	-0.0001701					0.0416002	0.00483721
	-0.0221486	0.0545514					0.0612165	0.0565216
	0.0123239	-0.0423282					0.0432318	0.0795994
	0.00126328	0.0104175					0.0546961	0.133999
	0.0415576	-0.0325289					0.0761233	0.0758243
	0.0461318	-0.0106587					0.0101397	0.0202737
	0.00673296	-0.0847552					0.093794	0.0586826
	-0.0125401	0.0734772					-0.0119578	0.0497382
	0.0795329	-0.0321641					0.0886956	0.0491627
	0.00995953	-0.0258229					0.0411874	0.0544596
	0.0359082	-0.0112691					0.0579874	0.0431927
	-0.0210972	-0.0176821					0.00082305	0.00323819
	0.0904519	0.0222099					0.0916557	0.104056
	0.010233	0.0584376					0.0219013	0.0717551
	-0.0138	-0.0337202					0.0857981	0.0512299
	0.0342989	0.0894168					0.0695485	0.0542444
	0.0546171	0.0092491					0.0280481	0.0212861
	-0.0001795	0.0395382					0.0234756	0.103276
	0.0362145	-0.0298813					0.0748815	0.0808919
	-0.0270975	0.00366268					0.0346202	0.050526
	0.0236985	-0.0256188					0.00642013	-0.0177792
	0.00117925	-0.0222048					0.0852008	0.0149251
	0.105399	0.0376526					0.0653937	0.0264962
	-0.0269739	-0.0354488					0.0756027	0.054332
	-0.0282816	-0.0227997					0.052514	0.0837591
	0.0299854	0.0601593					0.0430206	0.0861051
	-0.049024	0.0327068					0.0738329	0.0484315
	-0.0156696	0.0237545					0.0375767	0.0613008
	0.0299763	0.0402235					0.107392	0.0364705
	0.039334	0.00308005					0.0456569	0.0428997
	0.00321809	-0.023757					0.0605898	0.0662488
	-0.0091732	-0.0289872					0.0816089	0.00259882
	-0.0014597	-0.0101571					0.0238848	0.0223257
	0.0259903	0.0151574					0.0811686	0.0934149
	0.0239409	-0.0236635					0.0413153	0.0267767
	0.0157829	0.0399938					0.0826296	0.03925
	-0.0047397	-0.0290188					0.0479078	0.0306907
	-0.0303911	0.0751453					0.021549	0.11109
	-0.0295954	0.0220001					0.0281894	0.060503
	0.0605059	-0.013738					0.045386	0.0719532
	0.0242284	-0.0354433					0.0207891	0.0909476
	-0.0008301	0.0323596					0.0114304	0.0682654
	0.00523173	0.0268364					0.0410459	0.0396658
	-0.0306656	-0.031318					0.0618257	0.0603994
	-0.0321302	0.00518105					0.0746813	-0.0001135
	-0.0242787	0.00516148					0.0215277	0.0525506
	0.0277827	-0.0033496					0.0829581	0.0272961
	0.107573	0.05027					0.0484002	0.0188303
	-0.0070098	0.0474839					0.0138075	0.0392191
	0.0576874	0.0485385					0.0730036	0.0839497
	0.0193976	0.00955948					0.0523699	0.0541906
	-0.0040155	0.0503262					0.0222062	0.110637
	0.0360829	0.0198598					0.06575	-0.0162113
	0.0290847	0.0049602					0.0253909	0.0494807
	0.0556013	0.0597927					0.0746446	0.02958
	0.0300145	0.00262482					-0.0033205	0.0927719
	0.0859924	0.0323309					0.0616524	0.0156668
	0.0120512	-0.0461936					0.0481864	0.0119577
	0.0331254	-0.0319633					0.0505496	0.0782215
	-0.0012262	0.0386224					0.0490156	0.0195229
	0.0567044	-0.0210158					0.0285475	0.0446672
	-0.005473	0.0142021					0.0247806	0.0933598
	0.0490855	-0.055428					0.0456526	0.0509192
	0.0668003	-0.0014811					0.0321459	0.0281133
	0.038424	-0.0612084					-0.0010962	0.0803383
	0.0390998	-0.0463636					0.0661604	0.054756
	0.0802551	0.00095505					0.0674097	0.0194246
	0.0103976	0.128662					0.0621255	0.0125184
	0.0189594	0.042015					0.0321916	0.0853274
	-0.0306054	-0.0054603					0.0649729	0.109995
	-0.0554476	0.0311016					0.103427	0.0754942
	-0.0262425	-0.0839411					-0.0026707	0.0805291
	0.0340234	0.0169513					0.0611837	0.0465362
	0.0114233	-0.0123297					0.0306385	0.0570152
	0.0852391	-0.0150361					0.0656657	0.0868759
	-0.0102587	-0.0122158					-0.0062004	0.0384189
	-0.0122399	0.00759882					0.0192493	0.0463785
[truncated: 8,404 more rows]
