# Supplementary material for: Multimodal transcriptomics reveal neurogenic aging trajectories and age-related regional inflammation in the dentate gyrus
Source: Nat Neurosci. 2025 Jan 6;28(2):415–30. doi: 10.1038/s41593-024-01848-4 (PMC11802457; doi:10.1038/s41593-024-01848-4)
Supplement: Supplementary file 13 — Numerical source data for indicated figure. [file 41593_2024_1848_MOESM13_ESM.xlsx]

## Sheet: Fig. 6c
Number of T cells					Number of STAT1+ cells
Young	Middle	Old			Young	Middle	Old
25	361	920			50	344	1775
50	557	1567			25	775	2617
5	278	2350			20	283	2106
20	439	2681			38	533	1333
	478	900			11	331	550
	130	444			22	194	350
		419				150	350
		450
		519
		300

## Sheet: Fig. 6f
Correlation between the number of T cells and STAT1+ cells in the old hippocampus
CD3	STAT1	Age
25	50	Young
50	25	Young
5	38	Young
20	11	Young
45	25	Young
5	15	Young
361	344	Middle
557	775	Middle
278	283	Middle
439	533	Middle
478	331	Middle
239	194	Middle
218	150	Middle
1567	1775	Old
2350	2617	Old
2681	2106	Old
900	1333	Old
419	550	Old
450	350	Old
519	350	Old
