# Supplementary material for: Multimodal transcriptomics reveal neurogenic aging trajectories and age-related regional inflammation in the dentate gyrus
Source: Nat Neurosci. 2025 Jan 6;28(2):415–30. doi: 10.1038/s41593-024-01848-4 (PMC11802457; doi:10.1038/s41593-024-01848-4)
Supplement: Supplementary file 14 — Numerical source data for indicated figure. [file 41593_2024_1848_MOESM14_ESM.xlsx]

## Sheet: Fig. 7e
Module 1			Module 2			Module 3			Module 4
GO term and description	adjusted p-value		GO term and description	adjusted p-value		GO term and description	adjusted p-value		GO term and description	adjusted p-value
GO:0045785 positive regulation of cell adhesion	1.11986e-06		GO:0030335 positive regulation of cell migration	4.00163e-45		GO:0034762 regulation of transmembrane transport	3.32184e-06		GO:0006886 intracellular protein transport	9.88504e-43
GO:0050764 positive regulation of cell adhesion	2.64397e-06		GO:0048514 blood vessel morphogenesis	1.21076e-33		GO:0042391 regulation of membrane potential	1.08131e-05		GO:0099003 vesicle-mediated transport in synapse	1.25975e-34
GO:0034341 response to type II interferon	2.99357e-05		GO:0042063 gliogenesis	1.91854e-28		GO:0006813 potassium ion transport	5.19986e-05		GO:0099504 synaptic vesicle cycle	3.61015e-30
GO:0043122 regulation of I-kappaB kinase/NF-kappaB signaling	0.000364579		GO:0045766 positive regulation of angiogenesis	2.66371e-19		GO:0055074 calcium ion homeostasis	0.000262312		GO:0006119 oxidative phosphorylation	2.25794e-27
GO:0071347 cellular response to interleukin-1	0.000551888		GO:0002685 regulation of leukocyte migration	2.44027e-14		GO:0007409 axonogenesis	0.000492203		GO:0140238 presynaptic endocytosis	8.32016e-16
GO:0042110 T cell activation	0.00226938		GO:0050863 regulation of T cell activation	1.75887e-08		GO:0048167 regulation of synaptic plasticity	0.002787		GO:0007269 neurotransmitter secretion	2.19339e-11
