# Supplementary material for: Multimodal transcriptomics reveal neurogenic aging trajectories and age-related regional inflammation in the dentate gyrus
Source: Nat Neurosci. 2025 Jan 6;28(2):415–30. doi: 10.1038/s41593-024-01848-4 (PMC11802457; doi:10.1038/s41593-024-01848-4)
Supplement: Supplementary file 15 — Numerical source data for indicated figure. [file 41593_2024_1848_MOESM15_ESM.xlsx]

## Sheet: Fig. 8d
Number of Ki67+ cells in the SGZ
PdgfbRet/+	PdgfbRet/Ret
1534	1003
1286	1187
1297	943
1462	928
1456	834
1342	726

## Sheet: Fig. 8e
Number of DCX+ cells in the SGZ
PdgfbRet/+	PdgfbRet/Ret
4654	3756
4730	3436
4206	3145
4932	4104
3911	3861
4306	3733

## Sheet: Fig. 8g
Quantitation of the percentage of SOX2+ neuroblasts among all neuroblasts in SGZ between Pdgfbret/+ and Pdgfbret/ret
PdgfbRet/+	PdgfbRet/Ret
11.4	9.3
9.8	7.2
8.2	8.3
7.9	7.9
7.7	7.5
8.8	8.2
