# Supplementary material for: Multimodal transcriptomics reveal neurogenic aging trajectories and age-related regional inflammation in the dentate gyrus
Source: Nat Neurosci. 2025 Jan 6;28(2):415–30. doi: 10.1038/s41593-024-01848-4 (PMC11802457; doi:10.1038/s41593-024-01848-4)
Supplement: Supplementary file 16 — Numerical source data for indicated extended data figure. [file 41593_2024_1848_MOESM16_ESM.xlsx]

## Sheet: Extended Data Fig. 1g
Relative proportions of all cell populations in the mouse dentate gyrus (sex)
	Astrocyte	qNSC	nIPC	Neuroblast	GC	Cajal-Retzius	OPC	Endothelial	Pericyte	SMC	Microglia
Female	20.7	1	0.5	1	20.7	1.4	0.7	5.4	1.3	0.1	47.2
Male	19.6	0.7	0.3	0.5	12.8	2	0.5	9.9	2	0.3	51.4
