# Supplementary material for: Multimodal transcriptomics reveal neurogenic aging trajectories and age-related regional inflammation in the dentate gyrus
Source: Nat Neurosci. 2025 Jan 6;28(2):415–30. doi: 10.1038/s41593-024-01848-4 (PMC11802457; doi:10.1038/s41593-024-01848-4)
Supplement: Supplementary file 17 — Numerical source data for indicated extended data figure. [file 41593_2024_1848_MOESM17_ESM.xlsx]

## Sheet: Extended Data Fig. 3e
Number of radial NSCs
Young	Middle	Old
10460	3467	944
11091	4097	800
12725	3590	1113
10078	3128	986
11463	5001	1412
11091	3962	2322
	3898	1077
	4237	1122
		1482
		1978

## Sheet: Extended Data Fig. 3f
Number of aNSPCs
Young	Middle	Old
1981	400	20
1675	321	19
1873	452	75
1743	443	22
2169	444	83
1968	536	94
	395	106
	474	72
		200
		45

## Sheet: Extended Data Fig. 3g
Number of NB/IMNs
Young	Middle	Old
13075	1039	117
10867	1128	130
12750	1119	263
12943	1138	81
12050	1000	144
11100	1038	261
	939	111
	1228	122
		183
		319
