# Supplementary material for: Multimodal transcriptomics reveal neurogenic aging trajectories and age-related regional inflammation in the dentate gyrus
Source: Nat Neurosci. 2025 Jan 6;28(2):415–30. doi: 10.1038/s41593-024-01848-4 (PMC11802457; doi:10.1038/s41593-024-01848-4)
Supplement: Supplementary file 18 — Numerical source data for indicated extended data figure. [file 41593_2024_1848_MOESM18_ESM.xlsx]

## Sheet: Extended Data Fig. 4e
Module scores of Neurogenic Aging Signature (UP) of qNSCs						Module scores of Neurogenic Aging Signature (DOWN) of qNSCs
Young	Middle	Old				Young	Middle	Old
0.278138	0.451128	0.522331				0.106628	-0.0244161	-0.0376349
0.387613	0.286786	0.355416				0.0387616	0.0470787	0.0385488
0.333343	0.413241	0.369455				0.109871	0.0279105	0.0381062
0.278449	0.418139	0.554598				0.071373	0.0423019	-0.0054421
0.223526	0.439614	0.479934				0.0921689	0.037528	0.0107992
0.185118	0.290264	0.469247				0.0964378	0.0776595	0.0435166
0.325656	0.230918	0.376492				0.0766005	0.106712	0.0096425
0.325666	0.415034	0.560585				0.0951612	0.0547555	-0.0128224
0.181167	0.46366	0.176812				0.206118	0.0284377	0.087293
0.174565	0.147535	0.44229				0.13842	0.158791	0.0383639
0.206331	0.350498	0.430563				0.0771991	0.0215087	0.0154608
0.394864	0.383619	0.510659				0.0585209	0.00598023	-0.0316129
0.381077	0.496918	0.548755				0.0573356	-0.0071489	-0.0019149
0.354719	0.267824	0.562262				0.0864937	0.104992	0.00171942
0.224526	0.48446	0.257018				0.110263	0.0138004	0.069298
0.308555	0.391189	0.501478				0.0815615	0.0553198	-0.0147627
0.345393	0.433384	0.543582				0.0828419	0.0694446	-0.0248793
0.187967	0.480144	0.502949				0.112779	-0.0170639	0.0174686
0.258064	0.42266	0.366153				0.0534324	0.0299018	0.0394135
0.245612	0.524018	0.553836				0.0731929	-0.0105224	-0.0159018
0.506398	0.330901	0.343583				0.0107727	0.0562336	0.081236
0.279808	0.267816	0.522339				0.0895805	0.0409231	-0.0162367
0.392923	0.372527	0.379863				0.0499662	0.0194092	0.0104877
0.328443	0.328489	0.362528				0.0742566	0.0507043	0.0782187
0.165845	0.523102	0.629075				0.109931	-0.0200868	-0.0098024
0.335209	0.321898	0.431059				0.0907849	0.0676669	-0.0266038
0.323063	0.308045	0.476019				0.0936087	0.0584458	-0.0063668
0.47284	0.435512	0.430205				0.0687652	0.0246433	0.0131153
0.492185	0.362526	0.537565				0.0108144	0.0279525	-0.0176129
0.389394	0.416702	0.245111				0.0716591	0.0130388	0.0510395
0.113443	0.434447	0.355793				0.200206	0.0319881	0.0326099
0.456535	0.383184	0.577687				0.0271856	0.0419024	-0.0262808
0.116905	0.411709	0.50215				0.155343	0.0179476	-0.0028836
0.409149	0.382988	0.446151				0.0775978	0.0465264	0.0233856
0.254782	0.342051	0.398603				0.155808	0.125129	-0.0335489
0.177233	0.4986	0.180093				0.155611	0.0162957	0.0843619
0.282398	0.357236	0.400583				0.122484	0.0724912	0.0226783
0.3361	0.198026	0.477437				0.0587347	0.108333	-0.0059011
0.450836	0.383915	0.529002				0.0193346	0.0596856	0.00572231
0.276796	0.290074	0.592876				0.0997068	0.0408983	-0.0176044
0.115052	0.483249	0.514396				0.164243	0.0348634	-0.0148285
0.374254	0.327009	0.488167				0.080468	0.0492962	0.00143515
0.357057	0.417786	0.412118				0.072595	0.0211237	0.0141405
0.287292	0.501335	0.514857				0.0793728	-0.0134251	0.0173525
0.349337	0.474978	0.398506				0.0682271	0.0202748	0.00113628
0.36799	0.383313	0.532766				0.057834	0.0260771	-0.0176649
0.318988	0.415852	0.291338				0.0629673	0.022455	0.0710214
0.393577	0.362869	0.506071				0.0625982	0.00916999	-0.0135187
0.266793	0.404229	0.480194				0.121333	0.0211802	0.00162546
0.295565	0.310066	0.418476				0.0500715	0.0763404	0.0290696
0.229143	0.429877	0.431801				0.125881	0.0371341	0.00304839
0.237792	0.44844	0.49435				0.0902424	0.0003169	-0.0084845
0.386494	0.45915	0.419269				0.0419663	0.0405157	0.0420443
0.379334	0.503729	0.554516				0.0565438	0.0413663	8.81e-05
0.254607	0.435557	0.422138				0.0821655	0.00928594	0.00133498
0.312985	0.417604	0.436917				0.0742484	0.010248	0.0345835
0.378214	0.389164	0.110146				0.0939364	0.0203242	0.0943698
0.336701	0.200745	0.475648				0.0319918	0.218188	0.024272
0.375178	0.11939	0.40476				0.0681453	0.147941	0.0274327
0.23094	0.404926	0.154129				0.153976	0.0602368	0.086592
0.253468	0.311761	0.367084				0.0880158	0.0459749	0.0227369
0.283048	0.355107	0.456188				0.10364	0.0194244	0.0335942
0.242497	0.229692	0.469154				0.0858777	0.0945028	0.0120703
0.0958895	0.487752	0.337571				0.25085	0.0276195	0.0182555
0.254581	0.319984	0.459744				0.147839	0.0274185	0.00252138
0.387502	0.263168	0.430004				0.0402607	0.0546662	0.021946
0.270963	0.467326	0.299894				0.157665	0.0327544	0.0749767
0.365267	0.0403155	0.48727				0.0556794	0.240713	0.00432612
0.249955	0.40391	0.53208				0.136148	0.0400869	-0.0392288
0.337903	0.328724					0.0539632	0.0311411
0.393112	0.411289					0.0631378	0.0320449
0.32032	0.377347					0.0862809	0.0862979
0.371955	0.443121					0.0209535	0.0528608
0.287902	0.422816					0.0997755	0.0457786
0.381773	0.435396					0.0612334	0.0262617
0.186149	0.300004					0.14357	0.0387014
0.353746	0.479366					0.0560413	0.0361508
0.331379	0.21947					0.0544911	0.145693
0.0352995	0.284365					0.178181	0.0774215
0.238889	0.436442					0.112531	0.012231
0.231739	0.337606					0.0721917	0.0357994
0.342305	0.4286					0.0788341	0.0747628
0.292333	0.381955					0.0572691	0.0553778
0.288701	0.405546					0.0834398	0.0201319
0.314421						0.0855254
0.334511						0.0890231
0.294898						0.17901
0.311771						0.0689504
0.127659						0.192833
0.162345						0.158851
0.359503						0.0942791
0.382105						0.0574594
0.297543						0.123179
0.0679173						0.191005
0.196731						0.137372
0.166983						0.129714
0.382137						0.0264986
0.340805						0.0448113
0.346496						0.0656597
0.236552						0.108187
0.281234						0.0907982
0.330211						0.0901519
0.217833						0.115907
0.250278						0.0155429
0.312017						0.0914096
0.333638						0.0458768
0.131026						0.113686
0.403456						0.0596292
0.239871						0.0808029
0.189417						0.121788
0.393552						0.0593537
0.224452						0.102508
0.261069						0.103389
0.378331						0.0743828
0.302083						0.059344
0.411107						0.0636078
0.372342						0.0746119
0.37334						0.0615726
0.260417						0.102581
0.341592						0.0780359
0.384653						-0.0053811
0.320336						0.13281
0.35777						0.0476804
0.425492						0.0664077
0.268359						0.0552656
0.388589						0.128241
0.30662						0.0804522
0.416539						0.0957072
0.389774						0.0493085
0.224586						0.0845131
0.251035						0.0330083
0.114812						0.180173
0.428659						0.0418214
0.281171						0.0736588
0.28631						0.0967148
0.253684						0.0769319
0.394888						0.041102
0.132045						0.159962
0.0400298						0.202523
0.284646						0.0421332
0.306255						0.101684

## Sheet: Extended Data Fig. 4f
NAS-Up			NAS-Down
GO term and description	adjusted p-value		GO term and description	adjusted p-value
GO:0008285 negative regulation of cell population proliferation	5.52412e-08		GO:0006338 chromatin remodeling	4.36949e-23
GO:0045834 positive regulation of lipid metabolic process	2.69859e-07		GO:0000278 mitotic cell cycle	8.12297e-20
GO:0010001 glial cell differentiation	1.49173e-06		GO:0010564 regulation of cell cycle process	4.53208e-16
GO:0010942 positive regulation of cell death	1.16587e-05		GO:0006281 DNA repair	1.89545e-10
GO:0005980 glycogen catabolic process	0.00215569		GO:0007052 mitotic spindle organization	1.35846e-05

## Sheet: Extended Data Fig. 4j
Module scores of Astrocyte-enriched genes of qNSCs						Module scores of qNSC-enriched genes of qNSCs
Young	Middle	Old				Young	Middle	Old
0.330666	0.615249	0.699203				0.322616	-0.0286332	0.0139478
0.478119	0.324695	0.402298				0.20051	0.348947	0.307047
0.40436	0.43795	0.456381				0.396583	0.140011	0.285152
0.27284	0.558849	0.719407				0.336934	0.302944	0.0556561
0.16577	0.540972	0.526506				0.329601	0.228713	0.250681
0.162551	0.353641	0.477535				0.330719	0.332285	0.263498
0.378025	0.14066	0.420195				0.405264	0.513316	0.119352
0.536172	0.507285	0.705029				0.380647	0.294345	0.0518709
0.185249	0.716688	0.156207				0.646723	0.188115	0.562573
0.160371	0.111027	0.539691				0.638936	0.579313	0.168987
0.240475	0.438086	0.488695				0.413386	0.246869	0.199471
0.443151	0.489211	0.637385				0.301193	0.103986	0.0793482
0.58482	0.639843	0.763651				0.245086	0.0771943	0.157248
0.433149	0.262479	0.74441				0.308544	0.439877	0.143001
0.326906	0.678585	0.166691				0.338876	0.12161	0.349041
0.386905	0.459879	0.67363				0.389062	0.256541	-0.0043707
0.498843	0.534219	0.825586				0.344913	0.332504	-0.0190213
0.179288	0.57065	0.606534				0.49031	0.035028	0.172822
0.29673	0.513117	0.466171				0.25633	0.272204	0.287651
0.239366	0.815141	0.800556				0.387384	0.122684	0.123876
0.676501	0.435911	0.333721				0.0972953	0.194172	0.509099
0.297615	0.235686	0.775217				0.331717	0.285274	0.120615
0.444633	0.455153	0.425132				0.249814	0.280612	0.123044
0.351654	0.351634	0.345621				0.333	0.343947	0.412931
0.120397	0.761648	0.924621				0.531796	-0.004354	0.0728032
0.396459	0.296588	0.585328				0.361839	0.283989	0.0631787
0.261902	0.413442	0.739954				0.476094	0.218312	0.0562481
0.687598	0.505078	0.576541				0.315977	0.11251	0.184436
0.720088	0.498923	0.771395				0.0829979	0.223197	0.0760163
0.499886	0.573781	0.292358				0.301111	0.187144	0.393516
0.0426376	0.596347	0.331098				0.786527	0.230685	0.305251
0.694991	0.540927	0.888167				0.120637	0.196434	0.0619502
0.0158939	0.490352	0.679451				0.535568	0.101397	0.140673
0.502995	0.477199	0.636986				0.338806	0.276475	0.22333
0.207138	0.442818	0.395896				0.537461	0.507717	0.107804
0.172852	0.735549	0.0944898				0.56426	0.12233	0.440464
0.328568	0.388693	0.560472				0.467827	0.347032	0.231814
0.417834	0.0660802	0.615904				0.266939	0.469698	0.0877625
0.626565	0.589181	0.608803				0.0893161	0.327413	0.184893
0.344293	0.260102	0.86038				0.364791	0.228053	0.0188901
0.125099	0.631423	0.634714				0.529167	0.220762	0.11052
0.432535	0.381787	0.673657				0.280015	0.372553	0.0976979
0.425438	0.57147	0.467428				0.298999	0.188995	0.157577
0.252353	0.761754	0.619694				0.358651	0.0417438	0.148047
0.464069	0.795024	0.46096				0.386529	0.128562	0.0907392
0.442642	0.483883	0.753428				0.315614	0.220962	0.0861302
0.375806	0.453159	0.283208				0.25246	0.245255	0.381897
0.425568	0.359631	0.644256				0.3125	0.139405	0.084086
0.29392	0.528867	0.592015				0.328098	0.182772	0.155989
0.433456	0.359612	0.444442				0.347096	0.476693	0.202928
0.225877	0.492307	0.52095				0.592662	0.26797	0.0733099
0.261905	0.608099	0.596069				0.335907	0.137312	0.10451
0.463664	0.649058	0.467507				0.25435	0.160674	0.264129
0.435227	0.641774	0.711325				0.245543	0.32681	0.122803
0.315123	0.612635	0.530923				0.394188	0.0538029	0.129722
0.393343	0.54012	0.521392				0.302554	0.033597	0.21311
0.435221	0.406901	0.0112821				0.388202	0.181106	0.496981
0.41704	0.30368	0.668931				0.235757	0.828541	0.214214
0.483121	0.101852	0.526338				0.237136	0.701099	0.197224
0.235732	0.545678	0.108075				0.604644	0.35237	0.565377
0.288863	0.355985	0.373355				0.460541	0.320682	0.309544
0.321966	0.411352	0.666646				0.498055	0.184212	0.309079
0.261871	0.287425	0.638066				0.361553	0.472224	0.159008
0.00127047	0.701956	0.300745				0.785453	0.205623	0.282201
0.276882	0.38238	0.56332				0.545681	0.204056	0.110227
0.547456	0.220236	0.482817				0.165378	0.201263	0.212086
0.310319	0.700274	0.261717				0.613836	0.246681	0.42774
0.463412	-0.0981974	0.644929				0.248507	0.844831	0.160057
0.320583	0.539689	0.742209				0.502733	0.255203	-0.0151591
0.447209	0.397688					0.17663	0.22024
0.503822	0.507008					0.263563	0.250825
0.37099	0.442146					0.458702	0.402987
0.519021	0.592419					0.193517	0.292851
0.373935	0.480092					0.364721	0.191995
0.448143	0.539329					0.257967	0.291202
0.191646	0.427719					0.612727	0.177153
0.415324	0.67565					0.302685	0.229776
0.342006	0.171446					0.37048	0.647612
-0.0449263	0.305558					0.635153	0.344383
0.274331	0.513736					0.429955	0.143436
0.279417	0.397823					0.383408	0.22113
0.470627	0.528212					0.313468	0.409496
0.295477	0.547332					0.333102	0.253179
0.36144	0.49339					0.39374	0.197902
0.396562						0.367166
0.415436						0.317522
0.394534						0.580224
0.435331						0.326085
0.0310609						0.810877
0.0790225						0.593511
0.380557						0.333273
0.624773						0.248251
0.363094						0.493268
-0.0340902						0.75802
0.162577						0.535123
0.122872						0.558365
0.473025						0.209821
0.413627						0.294281
0.38515						0.305709
0.224232						0.550678
0.315756						0.384966
0.400408						0.352411
0.247213						0.564577
0.292787						0.131056
0.320948						0.339412
0.313536						0.34703
0.0949859						0.349996
0.494925						0.233834
0.182573						0.315202
0.203037						0.501487
0.482716						0.358663
0.240341						0.470797
0.307295						0.383288
0.444006						0.36451
0.347099						0.273872
0.644107						0.139856
0.435735						0.26176
0.498322						0.156056
0.271869						0.493783
0.386277						0.329216
0.495966						0.0397222
0.409264						0.46137
0.403952						0.274694
0.712633						0.307477
0.292616						0.288068
0.675074						0.55011
0.26772						0.35448
0.498614						0.4709
0.495806						0.276005
0.194187						0.358922
0.298588						0.101416
0.0496671						0.641159
0.661988						0.156388
0.329835						0.413485
0.33384						0.438185
0.278169						0.346439
0.491163						0.273307
0.0751341						0.61494
-0.0453618						0.731647
0.390033						0.307086
0.365078						0.252736

## Sheet: Extended Data Fig. 4l
Module scores of Neurogenic Aging Signature (UP) of RGL in Hochgerner 2018						Module scores of Neurogenic Aging Signature (DOWN) of RGL in Hochgerner 2018
Perinatal	Juvenile	Adult				Perinatal	Juvenile	Adult
-0.0163324	0.34134	0.28341				0.219792	0.0659283	0.0393857
-0.0151309	0.227068	0.357988				0.26975	0.105226	0.00217143
0.0971479	0.262102	0.259256				0.292058	0.0637057	0.0317695
0.155673	0.356785	0.174401				0.136493	0.0797329	0.1245
-0.0230866	0.340533	0.330179				0.22113	0.0421043	0.0521747
0.119177	0.326472	0.279038				0.198625	0.0653004	0.0815177
0.243236	0.219918	0.345561				0.110516	0.0582486	0.0212897
0.0606981	0.342831	0.31289				0.187471	0.0242845	0.0233702
0.0788472	0.311094	0.356297				0.202377	0.0896817	0.0385221
0.191967	0.472099	0.455358				0.0964398	0.0437861	0.0286917
0.0611627	0.322859	0.253009				0.183025	0.0848273	0.0303005
-0.0442128	0.304996	0.542744				0.245331	0.0721957	0.0245503
0.101431	0.234361	0.318852				0.127247	0.185962	0.061652
0.132029	0.290909	0.167343				0.197069	0.0754391	0.106767
0.277392	0.291252	0.365741				0.115869	0.0686208	0.0362106
0.00780468	0.270918	0.325927				0.249995	0.0888057	0.0361327
-0.0114738	0.280149	0.203067				0.257022	0.090056	0.0883313
0.0696408	0.232398	0.171778				0.116597	0.118077	0.0981157
0.205987	0.219607	0.277591				0.120102	0.0757586	0.0631848
0.223118	0.224066	0.203023				0.12217	0.120881	0.117507
0.0209606	0.227718	0.418062				0.216998	0.147863	0.0863839
0.0897787	0.419398	0.408198				0.172325	0.0249284	0.0406754
0.108297	0.117954	0.289009				0.164996	0.148592	0.0477811
0.0966828	0.26301	0.118412				0.188343	0.0460723	0.0748591
0.146754	0.321958	0.216281				0.129218	0.0390824	0.0444654
0.227148	0.150694	0.283332				0.140208	0.0664374	0.0201317
0.149324	0.309621	0.225463				0.148093	0.0690773	0.0837442
0.133185	0.121379	0.169329				0.225091	0.115264	0.0868118
0.220009	0.335393	0.35661				0.11386	0.0512535	0.0417309
0.166053	0.22933	0.398939				0.168976	0.0959871	0.0548712
0.220846	0.278187	0.232985				0.134905	0.0816349	0.0123058
0.237989	0.152122	0.149347				0.115593	0.148697	0.0816921
0.251752	0.239894	0.148416				0.151761	0.0955088	0.118463
0.138072	0.317241	0.184274				0.105559	0.0363745	0.0855927
0.00773503	0.235803	0.236471				0.230665	0.0655513	0.0622737
-0.0778297	0.219536	0.254475				0.258221	0.0745779	0.0220444
-0.0379512	0.271794	0.281095				0.248879	0.113788	0.0815868
0.265563	0.0461495	0.21738				0.133459	0.212575	0.107587
0.00635027	0.275735	0.366963				0.226318	0.0451055	0.032119
0.197577	0.322207	0.371205				0.121362	0.0856102	0.0209562
-0.0484013	0.181494	0.457868				0.262707	0.125851	-0.0070776
0.149196	0.338115	0.257472				0.146689	0.0756184	0.0717733
0.0187773	0.224161	0.271621				0.227091	0.0520551	0.0653958
0.241719	0.250341	0.268337				0.114571	0.107805	-0.0325463
0.187644	0.252196	0.35409				0.190223	0.0643093	0.0320056
0.131502	0.219647	0.427217				0.176165	0.0485241	0.0824591
-0.0757047	0.0750815	0.36995				0.244953	0.159463	0.0159893
0.178833	0.407044	0.263676				0.107757	0.036581	0.0732973
-0.0049679	0.390793	0.319989				0.249798	0.0657656	0.01112
0.136164	0.308847	0.381879				0.16269	0.0393099	0.00720987
0.134523	0.248615	0.262784				0.17072	0.0276032	0.0437475
0.060066	0.299673	0.127592				0.22891	0.0586406	0.172369
0.227015	0.398636	0.175069				0.10496	0.0230182	0.238059
0.12804	0.127359	0.242335				0.136994	0.100322	0.0712441
0.148241	0.105459	0.364562				0.196562	0.137096	0.0437623
-0.0032246	0.241678	0.279577				0.239827	0.0787882	0.0663854
0.210803	0.291207	0.303445				0.103586	0.074732	0.0298825
0.264069		0.347716				0.111969		0.0158011
0.0931379		0.27708				0.171821		-0.003943
0.107019		0.352103				0.175666		0.0985417
0.197128		0.309805				0.133748		0.0483673
0.0276688		0.310684				0.186468		0.0654664
0.229342		0.341956				0.100973		0.030174
-0.0686352		0.380376				0.304091		0.042666
-0.016275		0.345429				0.242607		0.0269066
0.124603		0.197052				0.18337		0.106592
0.2689		0.0480946				0.0877371		0.219244
0.130213		0.174006				0.194275		0.0737728
0.134533		0.159142				0.171101		0.13884
0.203784		0.346337				0.143026		0.0230029
0.0238759		0.280917				0.196996		0.0449562
0.169532		0.363905				0.123984		0.0336083
0.204372		0.288331				0.121495		0.0600696
0.0824469		0.182073				0.203338		0.0812444
0.119264		0.405946				0.173335		0.0283192
0.140683		0.051224				0.137093		0.161191
0.122756		0.265858				0.176036		0.0101846
0.0923159		0.226289				0.174631		0.0421359
0.0119291		0.353949				0.230601		0.0208547
0.0650725		0.126137				0.179218		0.14967
0.210629		0.339863				0.103353		0.0143897
0.290392		0.334072				0.0706984		0.075945
0.178291		0.391992				0.151877		0.00616131
0.169847		0.378534				0.150783		0.0359822
0.188532		0.40021				0.122269		0.0206119
0.0917103		0.320547				0.232443		0.0549205
0.21181		0.205593				0.123742		0.0619219
0.0360693		0.192436				0.26646		0.0737451
-0.0022314		0.248952				0.222447		0.0311658
0.00505772		0.226826				0.221043		0.068371
0.0972274		0.285314				0.148128		0.0337378
0.191794		0.425				0.111773		-0.0140074
-0.0433095		0.266843				0.271664		0.0119592
0.159876		0.221424				0.164952		0.0885414
0.169		0.388577				0.120842		0.0660728
0.079228		0.280691				0.171186		0.0277431
0.142956		0.301111				0.128804		0.0528758
0.190708		0.254628				0.177232		0.0630108
0.00422724		0.249257				0.253222		0.0616446
0.165011		0.269376				0.147979		0.0531049
-0.0739706		0.318601				0.232444		0.0579254
0.0820118		0.375028				0.164489		0.0265147
0.123736		0.189202				0.226556		0.109214
-0.0099165		0.25073				0.252102		0.0726896
0.120149		0.309826				0.181837		0.0432003
0.207927		0.205131				0.132083		0.101761
0.261598		0.376708				0.0927844		0.0224825
0.18923		0.265327				0.139583		0.0670919
-0.0283017		0.350895				0.223623		0.0634855
0.00022705		0.207129				0.247806		0.0650455
0.161259		0.140086				0.109641		0.0612096
0.0401603		0.185128				0.201406		0.108849
0.168777		0.337072				0.149445		0.0542213
0.10395		0.273907				0.164924		0.0577374
0.226441		0.241148				0.114403		0.0296089
0.269572		0.322997				0.111122		0.0735309
0.15542		0.270932				0.123651		0.0354626
0.193828		0.305104				0.0891362		0.0611567
0.0259123		0.261815				0.173013		0.0300969
-0.029917		0.24757				0.251351		-0.0126181
0.00365075		0.243269				0.22175		0.0433849
-0.0500971		0.214673				0.19927		0.0736415
0.0890868		0.25644				0.253975		0.0122939
0.131722		0.107825				0.119983		0.10688
0.130428		0.376322				0.116393		0.0103222
0.229959		0.271553				0.0926459		0.0957079
0.187044		0.0765699				0.135014		0.228585
0.0462655						0.221343
0.194543						0.130547
0.134767						0.160828
0.191012						0.145512
0.184393						0.157691
0.151454						0.132681
0.171927						0.129015
0.145385						0.171998
0.11759						0.221342
0.132489						0.152798
0.258159						0.111488
0.0557579						0.203539
0.229067						0.169237
0.158677						0.156651
0.194886						0.137515
-0.0273722						0.237926
0.125991						0.164834
0.058328						0.183396
0.147112						0.136895
0.0537011						0.203294
-0.0660727						0.266231
0.209428						0.12474
0.0324294						0.183843
0.077942						0.273559
0.0430704						0.176549
0.0829011						0.156123
0.0926979						0.317699
0.0208884						0.239898
0.0890541						0.186447
0.204196						0.107484
0.206736						0.129056
-0.053552						0.231282
0.228122						0.142921
0.0436359						0.210965
0.220618						0.121241
0.191804						0.163042
0.00227646						0.243278
0.0873398						0.14299
0.0259115						0.146976
0.0433858						0.246577
0.167855						0.167548
0.0526876						0.187735
0.324557						0.0717265
0.215384						0.106321
0.231994						0.123927
0.0848065						0.289462
0.0453264						0.188026
0.198797						0.107
0.0566183						0.152319
0.184663						0.178964
0.0649629						0.128994
0.178435						0.166088
0.0589254						0.155881
0.206582						0.143345
0.152608						0.136406
0.0303263						0.190586
0.0975286						0.152721
0.0542208						0.218812
0.139898						0.201454
-0.0440778						0.247293
0.132878						0.152905
0.0617054						0.19434
0.117222						0.137307
0.191128						0.123074
0.120961						0.136834
0.242798						0.134846
0.135526						0.140832
0.246333						0.150745
0.213465						0.13031
0.172824						0.153949
0.0469095						0.199184
-0.0023116						0.252102
0.178689						0.191624
0.301555						0.0914681
0.185816						0.0776297
0.215776						0.0740426
0.0988286						0.181939
0.239721						0.152034
-0.0380453						0.246292
0.115755						0.184724
0.0337489						0.17919
0.145472						0.129113
0.192195						0.126358
0.192901						0.143923
0.14705						0.0931218
0.0728867						0.191257
0.10808						0.172624
0.18741						0.197813
0.127249						0.187028
0.14846						0.149632
-0.0151273						0.260352
0.0778107						0.297565
0.0723915						0.16258
0.220036						0.113529
-0.0188735						0.278547
0.220383						0.118256
-0.0060271						0.216864
0.0625423						0.187523
0.200393						0.1801
0.128587						0.164124
0.00081589						0.186757
0.172334						0.112957
0.180008						0.149682
0.15033						0.131569
0.00572073						0.215538
0.0321417						0.184194
0.136183						0.170075
0.141999						0.154598
0.26908						0.117644
-0.0362518						0.231851
0.23098						0.131659
0.233837						0.10953
0.09222						0.198777
-0.0452621						0.272646
0.00280783						0.253926
0.204975						0.145726
0.174023						0.18331
0.0262885						0.20768
0.034513						0.201875
0.281545						0.123294
-0.074477						0.338621
0.135871						0.123928
0.214387						0.169045
-0.0081232						0.192619
-0.0043629						0.197996
0.15014						0.151781
0.208885						0.142219
0.136575						0.195918
0.0951989						0.176258
0.0363908						0.225288
0.184198						0.108201
0.00774269						0.257542
0.0743801						0.187368
0.14789						0.110983
0.181453						0.129199
0.0528796						0.265794
0.133441						0.158879
0.0961434						0.162672
0.191702						0.141756
0.00287941						0.184136
0.158606						0.137985
0.200241						0.184703
0.0113986						0.206094
0.180537						0.120983
0.164476						0.142877
0.0685054						0.208248
0.145737						0.183205
0.118958						0.155837
0.139918						0.135822
0.202922						0.159803
-0.013373						0.217032
-0.0342056						0.234903
0.0978365						0.245452
0.138153						0.1358
0.038504						0.192259
-0.005922						0.275349
0.103412						0.18308
0.214865						0.0843193
0.265211						0.13378
0.224516						0.116248
0.0901497						0.182863
0.164241						0.127775
0.221787						0.117912
-0.0506858						0.31274
0.0907819						0.17413
0.0624507						0.184468
0.315038						0.10723
0.125127						0.143722
0.189364						0.129375
0.179966						0.127442
0.272101						0.157269
0.17578						0.151924
0.236571						0.125703
0.252274						0.143858
0.164617						0.171989
0.255135						0.134828
0.00700927						0.253973
0.058751						0.18093
0.00568683						0.195717
0.05934						0.251532
0.0113699						0.212913
0.0063874						0.258815
0.2372						0.148664
0.0881628						0.155254
-0.0092867						0.259183
0.135122						0.126258
0.243225						0.138431
-0.0426463						0.283152
0.0831974						0.160533
0.0610305						0.211865
0.105269						0.145296
0.239621						0.106765
0.10789						0.179377
-0.0227812						0.199641
-0.0071996						0.202036
0.170223						0.168363
0.152482						0.180076
0.0384273						0.280437
0.212256						0.102473
-0.0263793						0.250383
0.150478						0.143167
0.215531						0.129298
0.152421						0.172545
-0.0152353						0.241166
0.16848						0.140511
0.179649						0.141094
0.0141478						0.222565
0.125705						0.136792
0.183613						0.108985
0.126022						0.173744
0.130748						0.208541
0.176428						0.151025
0.172916						0.145483
-0.0026621						0.23396
0.124411						0.18037
0.155486						0.13693
0.00396283						0.268253
0.0781868						0.16512
0.123073						0.127574
-0.0347737						0.288147
0.2361						0.134216
0.0173682						0.212408
0.147543						0.157101
0.140157						0.127221
0.143305						0.163698
0.159128						0.156449
0.0262005						0.192621
0.143964						0.11513
0.217946						0.109032
-0.003761						0.27105
-0.0100257						0.293494
0.0327307						0.246619
-0.0010353						0.247137
0.206866						0.130873
0.0537961						0.219799
0.213113						0.137747
-0.0221173						0.262422
0.237412						0.10245
0.280877						0.120677
0.0272732						0.190203
0.109886						0.167347
0.246761						0.148505
0.203789						0.111813
-0.0910999						0.237948
0.0852126						0.227419
-0.0655164						0.245349
0.156608						0.118379
0.106395						0.187702
0.189503						0.155809
0.249915						0.151288
0.0335108						0.197778
0.135716						0.136321
0.109895						0.194965
0.0588949						0.238305
0.132447						0.190515
0.122514						0.179427
0.09003						0.15801
0.0429316						0.144982
0.0633961						0.206315
0.0324747						0.22944
-0.0640893						0.21875
0.0203995						0.159127
0.0100053						0.205355
0.106512						0.149688
0.0388032						0.148485
-0.0088441						0.210112
0.0180418						0.269024
0.205927						0.148201
0.08629						0.196082
0.25232						0.0655541
0.117256						0.17384
0.0544419						0.209283
0.158032						0.105925
-0.0021875						0.163051
0.119233						0.14116
0.210616						0.107966
0.0400352						0.287472
0.178336						0.17266
0.0747591						0.167181
0.0955842						0.151048
0.0442881						0.213137
0.0940223						0.196986
0.193601						0.10944
0.0441169						0.161933
0.0436973						0.182635
0.157822						0.139287
0.123629						0.331176
0.256971						0.114288
0.154612						0.179358
0.139503						0.129408
0.0959344						0.302571
0.046638						0.159465
0.195086						0.150287
0.115491						0.166895
0.165169						0.128839
0.102099						0.167853
0.0379828						0.223197
0.0528302						0.20667
0.0781058						0.147924
0.115823						0.197458
0.0299025						0.204764
0.0311882						0.262823
-0.0153044						0.252211
0.0861621						0.191678
0.0408811						0.361559
0.0129122						0.23576
0.173566						0.135183
0.0779853						0.166777
0.154199						0.213428
0.16598						0.163705
0.205535						0.100625
-0.0216729						0.240728
-0.0682314						0.217524
0.083048						0.177825
0.0142387						0.174362
-0.0057296						0.221323
0.0785995						0.15571
0.281208						0.102088
0.0404482						0.222504
0.0398852						0.166793
0.192946						0.196854
0.148795						0.132085
-0.0142733						0.213041
0.224599						0.132218
0.154991						0.114214
0.107468						0.182746
-0.0373706						0.259413
0.198082						0.20557
0.010792						0.285113
0.0506258						0.336665
0.0131422						0.300368
-0.0424612						0.35637
-0.0885787						0.303898
0.00292472						0.326263

## Sheet: Extended Data Fig. 4k
Number of radial NSCs							Number of neuroblasts							Ratio of radial NSCs to neuroblasts
Young	Middle	Old	Very Old				Young	Middle	Old	Very Old				Young	Middle	Old	Very Old
10460	3467	944	1005				13075	1039	117	50				0.8	3.3	8.1	20
11091	4097	800	700				10867	1128	130	0				1.02	3.6	6.2	14
12725	3590	1113	860				12750	1119	263	50				1	3.2	4.3	17.2
10078	3128	986	1170				12943	1138	81	75				0.78	2.7	12.2	15.6
11463	5001	1412					12050	1000	144					0.95	5	9.8
11091	3962	2322					11100	1038	261					1	3.8	8.9
	3898	1077						939	111						4.1	9.7
	4237	1122						1228	122						3.5	9.2
		1482							183							8.1
		1978							319							6.2
