# Supplementary material for: Multimodal transcriptomics reveal neurogenic aging trajectories and age-related regional inflammation in the dentate gyrus
Source: Nat Neurosci. 2025 Jan 6;28(2):415–30. doi: 10.1038/s41593-024-01848-4 (PMC11802457; doi:10.1038/s41593-024-01848-4)
Supplement: Supplementary file 19 — Numerical source data for indicated extended data figure. [file 41593_2024_1848_MOESM19_ESM.xlsx]

## Sheet: Extended Data Fig. 5d
Percentage of SOX2+ neuroblasts among all neuroblasts
Young	Middle	Old
2.8	14.2	30.8
3	11.5	38.8
3	10.3	32.1
2.4	12.4	35.7
		27.5
