# Supplementary material for: Multimodal transcriptomics reveal neurogenic aging trajectories and age-related regional inflammation in the dentate gyrus
Source: Nat Neurosci. 2025 Jan 6;28(2):415–30. doi: 10.1038/s41593-024-01848-4 (PMC11802457; doi:10.1038/s41593-024-01848-4)
Supplement: Supplementary file 20 — Numerical source data for indicated extended data figure. [file 41593_2024_1848_MOESM20_ESM.xlsx]

## Sheet: Extended Data Fig. 6m
Number of Ki67+ microglia in DG
Young	Middle	Old
32	87	42
25	120	51
15	125	39
30	80	38
6	77	21
22	101	29
	96	32

## Sheet: Extended Data Fig. 6n
Number of STAT1+ microglia in DG
Young	Middle	Old
0	7	27
0	8	30
0	5	29
0	9	28
0	10	45
0	5	39
	12	22
