# Supplementary material for: Multimodal transcriptomics reveal neurogenic aging trajectories and age-related regional inflammation in the dentate gyrus
Source: Nat Neurosci. 2025 Jan 6;28(2):415–30. doi: 10.1038/s41593-024-01848-4 (PMC11802457; doi:10.1038/s41593-024-01848-4)
Supplement: Supplementary file 21 — Numerical source data for indicated extended data figure. [file 41593_2024_1848_MOESM21_ESM.xlsx]

## Sheet: Extended Data Fig. 7f
Upregulation CAS scores in astrocyte				Downregulation CAS scores in astrocyte				Upregulation CAS scores in EC				Downregulation CAS scores in EC				Upregulation CAS scores in microglia				Downregulation CAS scores in microglia				Upregulation CAS scores in GC				Downregulation CAS scores in GC
Young	Old			Young	Old			Young	Old			Young	Old			Young	Old			Young	Old			Young	Old			Young	Old
0.0630218	0.0260789			0.0622611	0.0024091			0.164972	0.220643			0.06652	0.0836555			0.0863806	-0.0326946			0.0521311	0.0778021			0.0171472	0.018554			0.158849	0.0863806
0.0335882	0.085112			0.0223074	0.0453702			0.0442494	0.182885			0.198876	0.116013			0.158407	0.0675551			0.0455581	0.0599765			0.00623345	0.00175892			0.206609	0.158407
0.044624	0.0461906			0.0378541	0.0187216			0.0214138	0.218407			0.135165	0.0628282			0.124248	0.134993			0.050949	0.087209			0.0550443	0.0264748			0.123503	0.124248
0.00119323	0.0195708			0.0118262	0.00473556			0.136589	0.0919936			0.152902	0.0897237			0.0713477	0.0715836			0.108321	0.013736			0.00968475	0.00417722			0.189556	0.0713477
0.0144977	0.0188827			0.00887466	0.00592833			0.115856	0.185483			0.107045	0.1251			0.15468	0.0804097			0.116456	0.0578441			0.0475868	0.00555554			0.145718	0.15468
0.0142448	0.0325584			-0.0161403	0.0615937			0.0694299	0.275736			0.0917457	0.152765			0.136164	0.123218			0.0572886	0.068207			0.0372957	0.00170642			0.20296	0.136164
-0.000859581	-0.0160583			0.00760324	-0.0098961			0.178101	0.125691			0.0420976	0.0622564			0.163504	0.11983			0.0351518	0.0748118			0.0752456	0.0407519			0.186961	0.163504
-0.0283692	0.052579			0.0431899	0.00926302			0.0956109	0.129583			0.184711	0.112539			0.122055	0.0851014			0.0806797	0.0678562			0.0118152	0.0413657			0.243963	0.122055
0.0367247	-0.000994653			0.00788746	0.0155825			0.101428	0.123265			0.0777443	0.141206			0.155902	0.0460692			0.0876034	0.0696928			0.060369	0.00782799			0.113574	0.155902
0.0333822	0.0158058			0.052925	-0.0166102			0.232247	0.329321			0.10223	0.16692			0.13958	0.0906116			0.0194097	0.103754			-0.0107019	0.0270839			0.190881	0.13958
-0.0118365	0.0739495			0.0465784	0.104672			0.0664943	0.173968			0.180015	0.0678015			0.167131	0.0391434			0.0462674	0.109446			-0.00957512	0.0438792			0.117324	0.167131
-0.0301774	0.0763274			0.0805474	-0.0403538			0.272695	0.325582			0.171067	0.17279			0.156955	0.0735963			0.0689586	0.085871			0.0228705	-0.00449975			0.148208	0.156955
0.0357662	5.46317e-05			0.0369181	0.00754494			0.0693886	0.227603			0.150226	0.136905			0.140192	0.0071952			0.0238013	0.140791			0.0265909	-0.00302157			0.105445	0.140192
-0.0396911	0.0157454			0.0227325	0.0271843			0.0327541	0.238189			0.12983	0.0503569			0.0976311	0.0846122			0.0388075	0.0172397			0.0287934	0.0617425			0.0953613	0.0976311
0.031234	0.0587621			0.0717499	0.0484662			0.257005	0.290287			0.0638085	0.114028			0.142001	0.0459599			0.11862	0.0724172			0.0100075	0.0164334			0.10964	0.142001
0.00860794	0.0542802			0.00888917	0.0528035			0.0377269	0.255798			0.124736	0.126505			0.154373	0.0945533			0.0476549	0.00484447			-0.0566557	0.00452969			0.184323	0.154373
0.101443	0.00960692			0.0389196	0.00600819			0.0947218	0.116402			0.0374001	0.124478			0.170945	0.103543			0.0928141	0.0719962			0.0238162	0.0170707			0.0863069	0.170945
0.0109567	0.0172133			0.0586068	-0.0358807			0.228689	0.28734			0.0948074	0.127073			0.118059	0.0603611			0.0978362	-0.0346683			0.0183605	0.0585252			0.182271	0.118059
-0.00114209	-0.00891762			0.0944513	0.0208616			0.125219	0.247569			0.153481	0.098773			0.150009	0.108088			0.164008	0.0663557			0.0042096	0.00427704			0.13603	0.150009
-0.0250769	0.00589854			0.0531975	0.0660229			0.165821	0.272547			0.142561	0.133582			0.153917	0.147408			0.0773037	0.0956252			0.0111991	0.043348			0.159699	0.153917
0.0257481	0.0394083			-0.0161183	0.0729728			0.0768133	0.278864			0.156695	0.149627			0.149874	0.09108			0.14123	0.0896214			-0.0396282	0.0440293			0.126136	0.149874
-0.0104331	0.0051023			0.00353286	0.0215067			0.052397	0.0972095			0.166629	0.171604			0.121537	0.0591305			0.0564233	0.0483364			0.0228222	0.0364773			0.146058	0.121537
0.0164659	0.0484132			0.0769466	0.0711723			0.160347	0.250407			0.114404	0.13352			0.179697	0.10289			0.0756827	0.131651			0.0217011	0.0470638			0.148765	0.179697
-0.0328303	0.0555054			0.0520486	0.0158841			0.284725	0.203527			0.22255	0.0892223			0.124905	0.0424412			0.0536169	0.0472609			0.0169882	0.00788386			0.150401	0.124905
-0.0214112	0.0767284			0.0903782	0.0577637			0.062234	0.291729			0.0888446	0.185029			0.1448	0.160671			0.0566806	0.033196			0.0583702	0.00208496			0.116845	0.1448
-0.0129889	0.0429611			0.0383475	-0.00738951			0.20157	0.196723			0.130056	0.10826			0.13009	-0.0390029			0.0429428	0.0457723			0.0061606	0.045328			0.164369	0.13009
-0.0345196	0.0153929			0.0179377	-0.00848608			0.208506	0.29554			0.145852	0.146633			0.141297	0.030099			0.0624575	0.0396274			-0.0119688	0.0429924			0.192663	0.141297
0.0351182	-0.000807035			0.0306573	-0.00329074			0.134917	0.292382			0.134614	0.128689			0.127157	0.0779094			0.0286642	0.0492199			-0.00598909	-0.0275213			0.166586	0.127157
0.0601929	0.0840739			0.0618685	0.0106821			0.0563126	0.179953			0.102514	0.159646			0.146303	0.0463793			0.0863882	0.0635229			0.0271558	0.00401892			0.154898	0.146303
0.0213986	0.0149024			0.0235121	-0.0131318			0.195748	0.260687			0.161907	0.154815			0.157248	0.0530439			0.108974	0.0716178			-0.017489	0.0290557			0.175379	0.157248
0.0334361	0.0212978			0.0151506	0.0448531			0.10521	0.0578285			0.1185	0.0690344			0.127247	0.0125478			0.0530503	0.0145579			0.0178386	0.00602491			0.0689926	0.127247
0.0965587	0.0606446			0.010795	0.0660307			0.165793	0.173325			0.15638	0.122102			0.133307	0.0460266			0.134694	0.0732902			0.0351039	0.0272914			0.0598267	0.133307
0.0375236	0.123589			0.0627576	0.0611397			0.147916	0.111993			0.131107	0.040137			0.127594	0.0205018			0.0877628	0.074574			0.0303731	0.0208248			0.159805	0.127594
-0.0301127	0.0826855			0.0125184	0.00595715			0.231048	0.130799			0.117631	0.0692754			0.142547	0.0259386			0.0908872	0.0723802			0.0379919	-0.0169323			0.168478	0.142547
-0.0791167	0.0406174			0.0592222	-0.00169288			0.0479114	0.267746			0.0716122	0.0742518			0.165261	0.0772814			0.106167	-0.0192019			-0.0218489	-0.0228806			0.132398	0.165261
-0.0165323	0.041387			0.0404783	0.0467523			0.201772	0.252192			0.058346	0.14075			0.147045	0.0533502			0.085507	0.0696338			-0.0157253	-0.0229716			0.171532	0.147045
-0.00771284	-0.0148856			-0.00448048	-0.0114467			0.114191	0.0790908			0.0714934	0.0197427			0.164446	0.0640248			0.00603638	0.160435			-0.00257397	-0.0035714			0.170111	0.164446
0.0694338	-0.0110418			0.0697766	-0.00456744			0.11778	0.206002			0.0978376	0.0355634			0.10252	0.047113			0.1077	0.0771369			-0.00140405	0.013544			0.173387	0.10252
0.0672285	0.039759			0.0255077	0.0557227			-0.0105026	0.092225			0.110777	0.0580043			0.154307	0.0130055			0.0803627	0.172464			0.00361921	0.0519086			0.189655	0.154307
0.0615384	0.0207199			-0.00266683	0.0537071			0.210494	0.202539			0.151164	0.119007			0.121861	0.0597799			0.041186	0.0545907			-0.018702	0.0581487			0.168555	0.121861
-0.0183356	0.00784432			0.058508	0.0303511			0.0422332	0.264806			0.153524	0.136574			0.134331	0.00637882			0.121594	0.0988863			0.0158704	-0.0254116			0.158345	0.134331
0.0115654	0.10294			0.0681306	0.0444986			0.185717	0.187852			0.120393	0.0987103			0.143698	0.112009			0.163815	0.0892934			-0.00771557	0.042483			0.178217	0.143698
-0.0296888	-0.0241967			-0.00692931	0.0304917			0.180676	0.219281			0.145703	0.151505			0.174885	0.0463767			0.0579498	0.0518392			0.0232471	-0.00431077			0.140626	0.174885
0.0221009	-0.0370084			0.0828363	-0.00813581			0.110251	-0.00632454			0.161548	0.129418			0.154498	0.0107443			0.0289144	0.0157595			0.0820419	0.00655509			0.136953	0.154498
0.113779	0.0122365			0.0751886	0.0283042			0.0952076	0.163174			0.123477	0.0908791			0.129875	0.0303776			0.103788	0.13352			0.00526033	0.0699446			0.193156	0.129875
0.0649305	0.0742647			0.0977688	0.03349			0.0474319	0.0961996			0.070604	0.0909093			0.132772	0.113894			0.0886854	0.0649244			0.0143743	0.0419126			0.161053	0.132772
0.0614952	-0.0141461			7.75057e-06	0.0150667			0.113949	0.152013			0.147549	0.0759516			0.156734	0.00647657			0.134508	0.0562055			0.0390616	0.0253839			0.120189	0.156734
0.0187066	0.0359375			-0.00855976	-0.00391687			0.190856	0.235783			0.077117	0.119309			0.146437	0.17646			0.148228	0.0808556			0.000266279	0.0511547			0.154328	0.146437
-0.00203079	0.0658984			-0.000463037	0.00379355			0.163056	0.165643			0.11869	0.163158			0.146594	0.0625919			0.0681832	0.144101			0.0177316	0.0367943			0.148441	0.146594
0.0485196	0.0392975			0.0514034	-0.00622042			0.0969814	0.178172			0.0634195	0.0501333			0.183802	0.101916			0.0579729	0.0610665			-0.0040973	0.0336251			0.149209	0.183802
0.0441418	0.050844			0.0365193	-0.000844578			0.10004	0.149051			0.060002	0.151416			0.147828	0.0323953			0.122151	0.109885			0.0366785	-0.0471346			0.130131	0.147828
0.0175388	0.0337732			0.0798567	0.0160925			0.0389354	0.203989			0.149826	0.162818			0.139076	0.0601301			0.137891	0.0758455			0.00409955	0.00580622			0.1338	0.139076
0.0389928	0.0968976			0.0553278	0.0348478			0.126954	0.194811			0.154714	0.0825692			0.193249	0.0632571			0.101873	0.0854524			-0.00951245	-0.00766659			0.127818	0.193249
-0.0419791	0.0260195			0.0482642	0.0483291			0.100085	0.136212			0.215137	0.107778			0.196008	0.039621			0.169055	0.0273402			0.0333563	0.0858172			0.135396	0.196008
-0.000149944	0.113698			0.0856896	0.0488751			0.156202	0.2594			0.165966	0.139121			0.177885	0.0721432			0.12019	0.0679544			-0.00948963	0.0205872			0.152667	0.177885
0.0373897	0.0563997			0.0304445	0.0658302			0.187285	0.356173			0.139982	0.150676			0.200792	0.0857714			0.107315	0.0882894			0.0101385	0.0127882			0.143306	0.200792
-0.0189887	0.0774098			0.0060896	0.00755984			0.272001	0.151507			0.116047	0.0945304			0.159405	0.0798129			0.0849846	0.0239325			0.0313886	-0.0219312			0.180559	0.159405
0.0323848	0.0877056			0.0595961	0.0106735			0.122432	0.0595509			0.0627279	-0.0141123			0.13892	0.0429879			0.0619622	0.0760664			0.00899774	0.0460262			0.102097	0.13892
0.00201511	0.0200089			0.0286248	0.0345685			0.122996	0.209567			0.120405	0.142915			0.149623	0.0574376			0.05896	0.10276			0.0108955	0.0519535			0.137843	0.149623
0.0415634	0.0377299			0.0762516	0.0346093			0.00842241	0.0993118			0.187891	0.146843			0.1202	-0.00933359			0.119587	0.0941273			-0.00528774	0.0611101			0.11121	0.1202
0.0226797	0.08504			0.0575695	-0.026072			0.150537	-0.0401754			0.141487	0.0239614			0.166177	0.0747163			0.0767798	0.108602			0.0149674	9.09276e-05			0.1221	0.166177
0.0495286	-0.0279663			-0.00897761	0.0898923			0.244108	0.134054			0.177232	0.0664086			0.157187	0.148574			0.0356357	0.075175			0.00271247	0.0137244			0.159784	0.157187
-0.00535757	0.0003121			0.0412254	-0.0390565			0.213266	0.248112			0.186555	0.142355			0.119602	0.0457784			0.169654	0.0622359			0.0755832	0.0109649			0.181254	0.119602
-0.0492444	0.0817773			0.0394354	0.0731155			0.102053	0.240228			0.103699	0.123378			0.15899	0.0288756			0.0620736	0.0398187			0.0395465	0.00866479			0.173864	0.15899
-0.0668525	0.0139767			0.00956524	-0.0236178			0.0707685	0.220925			0.0607257	0.104208			0.163432	0.111275			0.137517	0.05866			-0.0036768	0.0274014			0.154266	0.163432
-0.00841583	0.0181953			0.0420531	0.0465662			0.110392	0.166828			0.0969864	0.0427729			0.106616	0.20078			0.062065	0.115325			0.0435208	-0.00327903			0.135197	0.106616
0.0537867	0.0560812			0.0674832	-0.0234504			0.147646	0.215785			0.0861257	0.108897			0.14198	-0.00785686			0.131111	0.077937			0.0849979	-0.01562			0.106967	0.14198
-0.0382635	0.0485479			-0.0383119	-0.0350523			0.220144	0.108715			0.149607	0.0219136			0.162398	0.0647539			0.064387	0.0615154			0.00293662	-0.0395788			0.136696	0.162398
-0.0215412	0.139677			0.0494474	0.0444178			0.144045	0.295599			0.175059	0.138618			0.120433	0.0830861			0.105616	0.0477813			-0.0259796	0.0201786			0.148039	0.120433
-0.02607	-0.011591			0.0856695	0.00582259			0.173926	0.149492			0.111951	0.117692			0.135995	0.0469165			0.0609327	0.0272388			-0.0208179	0.0208713			0.175348	0.135995
0.0157584	0.0376634			0.0385442	-0.00201499			0.103333	0.0908709			0.0600882	0.145971			0.18991	0.0622708			0.160843	0.0420661			-0.00592316	0.0113967			0.156657	0.18991
0.00827974	0.00931122			0.0421563	0.0383926			0.089975	0.198003			0.072423	0.131188			0.138374	0.00605155			0.102188	0.130463			0.0151024	-0.0121249			0.202916	0.138374
0.094896	1.36155e-05			-0.00694439	0.039865			0.171427	0.125093			0.164222	0.0731074			0.142091	0.0423918			0.0655926	0.125548			-0.061623	0.0194415			0.197414	0.142091
0.0414059	0.0691918			0.0964158	0.0139343			0.0501308	0.257686			0.119306	0.0975994			0.116818	0.085168			0.104169	0.0527			-0.0142453	0.0100156			0.190622	0.116818
0.0041049	0.0652902			-0.0330837	0.000769115			0.192688	0.237896			0.0916411	0.112945			0.157165	0.0893998			0.0928819	0.0509905			-0.0210104	0.0295929			0.154888	0.157165
-0.0264687	0.00471983			0.0608218	0.0602452			0.10582	0.066158			0.115436	0.0488389			0.13891	0.0595929			0.0592928	0.105292			-0.0215566	-0.0037152			0.158143	0.13891
0.0530905	0.0470253			-0.00372166	0.019824			0.206776	0.220192			0.154642	0.0740181			0.115614	-0.0028407			0.165868	0.02431			-0.0359949	-0.000339712			0.154415	0.115614
-0.0107143	0.129265			0.0815222	0.0671654			0.176345	0.0667625			0.106163	0.111531			0.0981861	0.105662			0.0563241	0.02999			0.0472576	0.00681629			0.141578	0.0981861
0.01632	0.0281613			0.00978683	0.0426235			0.117205	0.119699			0.108324	0.152095			0.1747	0.0568084			0.114115	0.0533158			0.00800765	0.0447806			0.130999	0.1747
-0.0340843	0.034328			0.078477	0.0349704			0.112318	0.210046			0.213458	0.0841368			0.0963599	0.0271112			0.0729367	0.102854			0.00350526	0.0156253			0.110498	0.0963599
0.0432028	0.0826887			0.0297059	0.0171617			0.119509	0.0499636			0.121488	0.0870095			0.121014	0.0197569			0.08702	0.0503246			0.0925426	0.0228376			0.133993	0.121014
0.0244864	0.0283928			0.0297565	0.0240395			0.0929147	0.280974			0.145901	0.115901			0.170706	0.0640677			0.0953924	0.144803			-0.00277435	0.0541301			0.147248	0.170706
0.0659856	0.105234			0.0414469	-0.00268182			-0.0118332	0.265126			0.117035	0.141177			0.134455	-0.00517423			0.138979	0.0982664			-0.0111227	0.0285813			0.142782	0.134455
0.101595	0.056692			0.0675525	0.0199929			0.218234	0.123673			0.149654	0.0721166			0.112463	0.011029			0.0176262	0.0747846			0.0279753	0.0393307			0.137351	0.112463
0.0856642	0.0153311			0.0260902	0.0335783			0.120536	0.261251			0.185123	0.108539			0.132604	0.0405554			0.0578012	0.0304687			0.0411081	-0.0078252			0.167732	0.132604
-0.00992146	0.0372652			0.0551245	0.0258595			0.114174	0.201027			0.140859	0.183648			0.191272	0.0443501			0.149879	0.0785261			0.0964838	0.0128596			0.130156	0.191272
-0.0472461	0.0551544			-0.0352791	0.0678689			0.0388484	0.221135			0.149318	0.133846			0.136177	0.142276			0.0518152	0.0458998			0.0617978	-0.00758422			0.153786	0.136177
-0.0094508	0.0835672			0.0249034	0.00398063			0.0405021	0.231056			0.11777	0.149358			0.17465	0.112219			0.053097	0.06339			-0.0135525	0.000636382			0.141875	0.17465
0.0657006	0.0383787			0.00551223	-0.0143247			0.194695	0.0911384			0.105163	0.151853			0.153521	0.0457269			0.0796081	0.0777157			0.0380857	0.0335781			0.16821	0.153521
0.100562	0.0970301			0.0203139	0.0406751			0.258558	0.216864			0.127594	0.0557016			0.13293	0.0405034			0.0110593	0.0594682			0.0854963	-0.00574968			0.183211	0.13293
-0.0475787	0.0401685			0.0287468	0.0140748			0.0372572	0.206343			0.0952026	0.23628			0.164308	0.0987275			0.0260159	0.0658934			0.0920509	0.0489606			0.127062	0.164308
0.0449626	0.0409807			0.0193066	0.0137833			0.119298	0.249966			0.0969805	0.0982989			0.17075	0.0612169			0.0836134	0.127306			0.0380749	0.0337399			0.187371	0.17075
0.0392605	0.107086			0.00991944	0.0734639			0.176873	0.202328			0.162657	0.0700782			0.115287	0.0711407			0.11691	0.0685298			0.00344554	0.014667			0.129355	0.115287
0.0478315	0.00313328			0.0139949	0.0664378			0.282472	0.247079			0.107118	0.0852432			0.129074	-0.0223244			0.104675	0.045858			0.00879388	0.0216807			0.159511	0.129074
0.0581806	0.0148644			0.0813099	0.09538			0.0951405	0.176919			0.150959	0.115802			0.114726	0.0687657			0.0836748	0.0688293			0.00845981	0.0401107			0.157925	0.114726
-0.0195119	0.101853			0.00975996	0.0620764			0.202492	0.147417			0.182996	0.0881692			0.154155	0.0130352			0.0968972	0.070787			0.0608298	0.0173075			0.169703	0.154155
0.00362877	0.0608897			0.0677872	0.0606234			0.131968	0.184588			0.097422	0.0681121			0.178861	0.0904612			0.0760355	0.0836893			0.0261654	0.0509304			0.167818	0.178861
0.131632	-0.0113958			0.0456849	-0.0126441			0.167549	0.14059			0.110543	0.0994518			0.158238	0.0123646			0.0343691	0.0072664			0.0126664	0.0256223			0.107476	0.158238
0.0675605	0.0201905			-0.0355341	0.0150016			0.18962	0.241455			0.0961826	0.161744			0.164429	0.0703403			0.0605479	0.0338815			-0.00840778	-0.00770468			0.166037	0.164429
0.0250875	0.0576496			0.0291645	0.0247588			0.228378	0.0888465			0.102918	0.0235447			0.12844	0.0997973			0.0868552	0.0746408			-0.0234965	-0.00924168			0.161542	0.12844
0.0451858	0.0966412			0.0579654	0.0355058			0.127691	0.24514			0.129138	0.156852			0.139473	0.107502			0.0709558	0.0794188			0.0203191	-0.000146024			0.158819	0.139473
0.0265001	0.0862991			0.0485545	-0.0291532			0.264875	0.186818			0.171508	0.122163			0.128977	0.125712			0.10132	0.127427			0.0184687	-0.0173966			0.146086	0.128977
0.10482	0.0559217			0.0294498	0.0927908			0.0242042	0.187234			0.090946	0.107269			0.108315	0.0466178			0.122935	0.120769			0.0139514	0.0312233			0.171289	0.108315
-0.0186283	0.0982158			0.0521318	-0.0156887			0.177578	0.305752			0.139775	0.0864088			0.121801	0.0312238			0.1453	0.0430913			-0.00357665	0.0351987			0.168078	0.121801
-0.0352094	0.0825776			0.0957206	0.00277293			0.190851	0.324564			0.130984	0.192498			0.14995	0.157424			0.0461592	0.0885593			-0.0159814	0.0240894			0.127756	0.14995
0.0635917	0.051147			0.116835	-0.0331928			0.165379	0.254499			0.195989	0.123221			0.19071	0.0107255			0.0826377	0.060814			0.0228067	-0.010395			0.164316	0.19071
-0.0105375	0.000965434			0.0144336	-8.53638e-05			0.143699	0.173155			0.0405525	0.0741711			0.176311	0.0549421			0.073428	0.166595			0.0340187	0.0472598			0.123568	0.176311
0.0423593	0.101086			0.0639639	-0.0182954			0.0736344	0.254139			0.0321834	0.0878963			0.169749	0.130193			0.0877298	0.0141			0.0574409	0.0338645			0.0984427	0.169749
0.091203	0.0493009			0.0368722	0.016203			0.0666348	0.296586			0.0201762	0.0953118			0.0702423	0.0449527			0.0668594	0.0726659			0.0165631	-0.0698402			0.158138	0.0702423
-0.00570917	0.0832485			0.08045	0.0557055			0.154536	0.129031			0.129595	0.0454374			0.150502	0.0339812			0.051243	0.056289			0.0487438	0.0812595			0.164737	0.150502
0.0680398	0.0219855			0.0979605	0.074723			0.0847631	0.156916			0.0708523	0.0622915			0.133324	-0.00682745			0.118673	0.0856417			0.0354254	0.00184576			0.144972	0.133324
-0.0204531	0.0793315			-0.00940798	0.0422526			0.170596	0.187895			0.0437075	0.0986588			0.100608	0.001438			0.030092	0.0480469			0.000820087	-0.00882325			0.184263	0.100608
-0.0147525	0.0795331			0.0363489	0.0227658			0.184686	0.0640415			0.122066	0.122662			0.119236	0.154933			0.163073	0.107079			0.0186597	0.0254312			0.127704	0.119236
0.0299455	0.113428			0.0149772	0.0227748			0.11258	0.141867			0.114988	0.0521343			0.172044	-0.0313178			0.0841092	0.0572794			0.0185283	0.020604			0.171505	0.172044
0.0416497	0.0802208			0.0337819	0.0130608			0.249006	0.187376			0.11903	0.0748794			0.187455	0.0371346			0.0945398	0.00789237			0.0611442	0.0171537			0.118052	0.187455
0.00298261	0.0840902			0.00935384	0.0204686			0.101448	0.176717			0.0794211	0.06082			0.145556	0.0166444			0.0824681	0.0658703			-0.0194855	-0.0334926			0.140794	0.145556
-0.0330233	0.0857359			0.0616398	0.0246696			0.201509	0.143926			0.139361	0.0820934			0.174901	0.0580682			0.126924	0.14287			0.00536481	0.0156299			0.111607	0.174901
0.034281	0.0576758			-0.000359854	-0.0117203			0.17514	0.163788			0.133096	0.0993863			0.176483	0.0839466			0.0436905	0.0927796			-0.0355206	0.0236807			0.183732	0.176483
0.0822808	0.013276			0.0600678	0.0101258			0.0483163	0.149523			0.0220294	0.0446829			0.105384	0.102325			0.115044	0.0891943			0.0153917	0.00897909			0.136208	0.105384
0.0963306	0.0500289			0.0369086	0.0391267			0.270791	0.126547			0.168132	0.1129			0.136703	0.0196844			0.130458	0.111911			-0.00107247	0.0281835			0.148156	0.136703
0.0181293	0.0508694			0.0113794	-0.0195804			0.121512	0.134392			0.0954443	0.117991			0.136822	0.0631232			0.143273	0.0497465			-0.0259462	0.00400598			0.122927	0.136822
0.0192424	0.00560295			-0.00720295	-0.00206913			-0.0116792	0.280838			0.0487773	0.128333			0.114766	0.0365569			0.0661629	0.0425402			0.0465827	0.0133759			0.141916	0.114766
0.0338611	0.0896948			-0.00250792	0.0248208			0.243202	0.101473			0.168729	0.0940427			0.12023	0.121716			0.0195223	0.0479453			-0.00129598	0.0203639			0.126199	0.12023
-0.040438	0.0439575			0.0010554	0.0554094			0.125918	0.0973237			0.209724	0.0913464			0.150944	0.0267704			0.0606048	0.111955			0.00251403	0.0276856			0.135687	0.150944
0.0257568	-0.031132			0.0127286	-0.0135088			0.204385	0.173917			0.151817	0.0640429			0.142603	0.112056			0.0784289	0.137504			0.0505197	-0.0143711			0.159908	0.142603
0.0646626	0.0322824			0.0174919	-0.0190096			0.181158	0.0845986			0.105591	0.0328791			0.224518	0.0307916			0.0830575	0.117309			0.0222647	0.000904172			0.113626	0.224518
0.06657	0.0150375			-0.0109536	-0.0121872			0.18345	0.193871			0.146545	0.106764			0.137717	0.140505			0.10609	0.0576641			-0.00886123	0.0108712			0.194752	0.137717
-0.0659796	0.113189			0.0143086	-0.054036			0.268579	0.302539			0.142375	0.00316698			0.166273	0.166994			0.0491951	0.116845			0.0510262	-0.0305622			0.146736	0.166273
0.0572496	0.0905043			0.0485111	0.00994235			0.179171	0.268164			0.133423	0.0971638			0.183548	0.0896952			0.00301821	0.0561738			0.00279538	0.0434413			0.164394	0.183548
0.0208367	-0.0282951			0.0243794	-0.0268227			0.123293	0.253486			0.143983	0.0930722			0.161722	0.0203421			0.0739746	0.0668144			-0.0128079	0.0450647			0.172363	0.161722
0.016531	0.0974774			0.0186662	0.068181			0.206201	0.132075			0.165008	0.11926			0.172316	0.113533			0.041591	0.14209			0.0136809	0.0115195			0.212523	0.172316
0.0155428	2.19054e-05			0.00849789	0.0555599			0.0920057	0.270355			0.151663	0.177856			0.117935	0.086594			0.116212	0.0522326			0.090409	0.0249462			0.152864	0.117935
0.0210154	0.0117895			0.0908554	-0.00170511			0.122292	0.186302			0.149215	0.069534			0.118783	0.0720127			0.169907	0.0467323			-0.021847	0.043936			0.150926	0.118783
0.0337609	0.0720476			0.0456282	0.059764			0.0659261	0.122123			0.184892	0.0915099			0.176127	0.0505203			0.0911014	0.0774273			0.0754486	0.00674297			0.109563	0.176127
0.00300594	0.056407			0.0471576	0.0267481			0.158928	0.219072			0.147004	0.1497			0.141418	0.0978353			0.149441	0.0629476			0.0481582	0.0120546			0.140409	0.141418
0.014224	0.07626			0.0344344	0.0177937			0.179529	0.238499			0.216425	0.0557729			0.119626	0.232029			0.101861	0.085692			0.00790485	0.00654943			0.116265	0.119626
-0.0170289	0.0448787			-0.0234048	0.00441481			0.0957986	0.132271			0.199742	0.183607			0.148182	0.123416			0.0429096	0.0206923			-0.0378561	0.0137723			0.246174	0.148182
-0.00876253	0.0442264			0.0335054	0.0335935			0.177952	0.191859			0.167593	0.115164			0.167679	0.051969			0.0787432	0.0298399			0.0127926	-0.0138356			0.102012	0.167679
-0.0425705	0.00628637			0.0244814	0.0388335			0.0904205	0.132089			0.189757	0.0659342			0.112269	0.0966786			-0.00113355	0.080107			-0.0436604	0.0538204			0.191233	0.112269
0.0189091	0.0325937			0.0442462	0.0311073			0.168486	0.211225			0.137475	0.112893			0.153459	0.0873021			0.030459	0.0545932			0.00455313	0.0639914			0.216893	0.153459
0.0831234	0.107234			0.024532	0.00964194			0.115512	0.171483			0.193374	0.0297112			0.142078	0.0745133			0.0021695	0.0648021			0.0241844	-0.0200079			0.136939	0.142078
0.0311589	0.00158481			0.0106708	0.00638902			0.0322187	0.38169			0.155901	0.135858			0.152379	0.119038			-0.00409424	0.125739			-0.00128102	-0.00193819			0.140346	0.152379
-0.0159641	-0.000958569			0.0379593	0.0300194			0.0490836	0.273891			0.130419	0.141081			0.161525	0.0758764			0.0858821	0.120611			-0.00438522	-0.00658707			0.172479	0.161525
0.0769722	0.0332243			-0.0100072	0.0408354			0.0497939	0.221375			0.182521	0.124516			0.170594	0.0513614			0.122155	0.0693271			-0.00626679	0.00124458			0.138795	0.170594
-0.0320229	0.0756447			0.0451381	0.0126673			0.0688097	0.145966			0.204406	0.0542443			0.19012	0.0393745			0.066239	0.111928			0.00575479	0.0210981			0.13039	0.19012
-0.00221462	0.0454247			0.0500799	0.0507167			-0.0163387	0.228554			0.128038	0.140953			0.177346	0.0552078			0.174709	0.0628349			0.0362916	0.0300938			0.166204	0.177346
-0.00397428	0.0301313			0.0505131	0.0273255			0.10714	0.010208			0.215656	0.157743			0.149645	0.0755288			0.0923681	0.0490069			0.00540868	0.0527275			0.197777	0.149645
0.0589848	0.0536862			0.0597843	0.00886481			0.146251	0.310908			0.16883	0.160487			0.165634	0.00703951			0.0915795	0.11364			-0.00908305	0.0309753			0.118531	0.165634
0.00969996	-0.0366962			0.0226149	0.0246608			0.199745	0.19844			0.123994	0.0498631			0.139803	0.0979558			0.123045	0.0540072			-6.56664e-05	0.0154956			0.150689	0.139803
0.0459546	0.0275793			0.0338157	-0.0345055			0.181652	0.326882			0.103405	0.174572			0.147127	0.0691976			0.146642	0.0796974			0.0486807	0.00991459			0.193898	0.147127
0.0434605	-0.0207289			0.00177779	0.0192555			0.172338	0.315216			0.135146	0.163421			0.118013	0.04395			0.0931594	0.0716315			0.0381338	0.00114651			0.125815	0.118013
0.0353362	0.0774349			0.0390032	0.00530768			0.179114	0.168858			0.198319	0.0909003			0.158292	0.199529			0.0784972	0.0533843			0.00129077	0.0670943			0.154587	0.158292
0.00190898	0.00541768			0.0420957	0.0210247			0.10155	0.249122			0.0486209	0.185124			0.125437	0.0464607			0.042476	0.0897756			0.0152506	0.0216371			0.153737	0.125437
0.018353	0.0175449			0.0497637	-0.0392411			0.16297	0.0639087			0.140859	0.0823505			0.170862	0.0684013			0.0961691	0.0981974			0.0311897	0.0305773			0.153445	0.170862
0.0595486	0.103893			0.0389066	0.0221322			0.14851	0.14774			0.195287	0.0696302			0.125888	0.0733973			0.105207	0.108641			-0.0415379	0.0616335			0.159114	0.125888
0.0790387	0.0624431			0.0499903	0.00180236			0.0880119	0.266809			0.165273	0.106822			0.113722	0.104549			0.123227	0.0731908			-0.00127927	0.0544207			0.152675	0.113722
0.0483921	-0.0139174			-0.0131852	0.0216778			0.109496	0.286013			0.1344	0.115039			0.153934	0.0233714			0.0603653	0.00758992			0.0207532	-0.0297629			0.193166	0.153934
0.0309507	0.0421478			0.0200967	0.0234201			0.222689	0.283315			0.203005	0.131702			0.112695	0.0856907			0.0724873	0.0426134			0.00918312	0.0598653			0.153948	0.112695
-0.00875652	0.00547689			-0.0132016	0.0277819			0.0602042	0.235984			0.161768	0.056995			0.116624	0.0967522			0.12754	0.0808437			0.0566655	-0.00742319			0.170042	0.116624
-0.0183427	0.0212881			0.0542331	-0.0241818			0.141416	0.269806			0.150721	0.0948027			0.160391	0.0586457			0.152183	0.0224524			0.020056	0.00463927			0.135445	0.160391
0.0986301	-0.000408046			0.0765468	-0.0268257			0.140697	0.237279			0.0160065	0.0995297			0.149214	0.0546008			0.0911271	0.0386266			0.00267567	-0.0366541			0.167016	0.149214
0.0481499	0.0694611			0.0973327	0.0178948			0.173341	0.169738			0.0810165	-0.0169448			0.12244	0.00206207			0.0965668	0.107989			0.0458902	0.0441886			0.136518	0.12244
0.0034174	-0.0605648			-0.0552647	0.0562911			0.258901	0.142712			0.150084	0.0573916			0.123278	0.0416798			0.155408	0.0302671			0.0338645	0.014663			0.186114	0.123278
-0.0043225	0.0286424			0.0662095	0.0316671			0.120611	0.174455			0.147016	0.136949			0.157732	-0.0228555			0.0530094	0.0294496			-0.0215683	0.01379			0.172341	0.157732
-0.0308697	0.0277603			0.049038	0.0728082			0.17126	0.147541			0.18752	0.0860669			0.132578	0.0519717			0.133806	0.106214			0.0112622	-0.0233608			0.153192	0.132578
-0.0336092	0.0479029			0.077393	0.00612299			0.191684	0.26014			0.183427	0.0628628			0.127207	0.0790237			0.0475106	0.0626218			0.0226257	0.0417009			0.150104	0.127207
0.0410762	0.0110035			-0.0409142	-0.00550562			0.21063	-0.00977407			0.142471	0.0955467			0.144159	0.00258501			0.0958511	0.102793			0.0285209	0.0551923			0.135657	0.144159
0.0643832	0.0303606			0.0861343	0.0188568			0.200931	0.217771			0.130405	0.152015			0.11909	0.0237342			0.0828705	0.00201474			0.0123716	0.0650664			0.13728	0.11909
0.0382227	0.0389469			0.0263126	0.00285576			0.135576	0.284803			0.0984287	0.140292			0.19589	0.0169832			0.0845033	-0.00554533			0.0420124	-0.0336869			0.113531	0.19589
0.0208963	-0.0324794			0.0701152	0.00536758			0.109329	0.308546			0.131052	0.111957			0.115111	0.0765386			-0.0525967	0.0774157			0.04966	0.030838			0.151944	0.115111
-0.0127716	0.156756			0.019433	0.0242507			0.253006	0.143199			0.149926	0.0797774			0.153744	-0.00513223			0.0816455	0.0438596			0.0595388	-0.0270799			0.18016	0.153744
-0.0374026	0.0745326			0.0406037	-0.0279547			0.131589	0.0606536			0.121725	0.04403			0.156734	0.0744116			0.153921	0.00773375			-0.0124448	0.0373971			0.140351	0.156734
0.00902163	0.0651233			-0.00104466	0.0135055			0.0556554	0.226821			0.12518	0.106825			0.216663	0.121113			0.0793678	0.0172015			0.0117119	-0.0286007			0.13663	0.216663
-0.00141759	0.0512186			0.0296733	-0.0116945			0.0891001	0.158709			0.110666	0.111139			0.130393	0.0492061			0.0545348	0.0573932			0.0468079	-0.00568016			0.164551	0.130393
0.0367367	0.0693957			0.0346767	-0.0200117			0.213469	0.131401			0.241653	0.173448			0.183054	0.00907714			0.0890545	0.0979958			0.0251286	0.0346204			0.155201	0.183054
0.0352074	0.0051145			0.0206417	0.023596			0.0757178	0.244973			0.111672	0.0676821			0.0956669	0.0554323			0.0462635	0.0870753			0.0253592	0.0265761			0.116408	0.0956669
0.0651917	0.0738243			0.104713	0.00950479			0.239281	0.231207			0.127362	0.137427			0.136005	0.0361057			0.0667029	0.133337			0.115088	0.00697344			0.0867343	0.136005
-0.0117182	0.0207461			0.0616651	0.0334673			0.177074	0.244903			0.0843624	0.113948			0.173532	0.100683			0.104049	0.120733			0.0418177	0.0190769			0.16338	0.173532
0.0281301	-0.00836803			0.0792191	0.0227788			0.104195				0.125271				0.11144	0.0511673			0.0020392	0.0682526			-0.0286207	-0.00433259			0.150272	0.11144
-0.00984601	0.00787436			0.0698279	-0.00381327			0.135747				0.207178				0.128762	0.16934			0.0896319	0.0165891			0.019038	-0.0102408			0.167033	0.128762
-0.0281281	0.0663434			0.0811371	0.0460575			0.15993				0.13067				0.134682	0.0701465			0.0491071	0.141269			0.00941961	0.0417722			0.221037	0.134682
0.055822	0.0535573			0.0685303	-0.0144476			0.0900049				0.132239				0.181936	0.132206			0.155863	0.0646232			0.0355589	0.0483454			0.156371	0.181936
0.00500795	0.0335997			0.0502579	0.083781			0.144963				0.0761646				0.14786	0.0653063			0.0869395	0.132675			-0.0174093	0.0252531			0.185308	0.14786
0.0805576	0.143544			0.0169445	-0.0132426			0.0711285				0.0895525				0.168499	0.166207			0.0898689	0.104883			0.0217847	0.0368701			0.128143	0.168499
0.0412479	0.0946897			0.0140638	-0.0122091			0.108969				0.0988365				0.140187	0.0945438			0.0997051	0.0638676			-0.00619419	0.0178007			0.113815	0.140187
-0.0249934	0.0268774			0.0477082	0.0150491			0.226611				0.0977217				0.167952	0.173799			0.0713935	0.124534			0.0341146	-0.0429905			0.195456	0.167952
0.0559043	0.0714044			0.06073	0.100724			0.0998974				0.220673				0.142726	0.0161865			0.0950278	0.0568269			-0.0122495	-0.00292425			0.184953	0.142726
0.0230977	0.0348033			0.125016	0.0266614			0.151495				0.117878				0.201217	0.133025			-0.0125896	0.0645348			0.0239141	0.0155543			0.125518	0.201217
0.0212047	-0.025396			0.023871	-0.0024874			0.239453				0.168763				0.152795	0.0566421			0.0917406	0.155766			0.0182866	0.0521935			0.159783	0.152795
0.0231867	-0.020562			0.0610945	0.0355762			0.116247				0.113122				0.143486	0.000360338			0.115439	0.0751051			0.0802321	0.0506198			0.0635491	0.143486
-0.0140727	0.0852833			0.0250089	-0.0167531			0.169417				0.167478				0.163296	0.118318			0.0266546	0.0381295			0.00913895	0.0801527			0.169938	0.163296
0.0824818	-0.0231544			0.00452981	0.0515077			0.177515				0.148497				0.174226	0.0710348			0.166285	0.138696			0.051223	0.04996			0.168198	0.174226
0.0913444	-0.0243961			0.0248931	0.00440573			0.262863				0.201839				0.121442	0.11304			0.036692	0.0840136			0.0249095	0.00944303			0.121607	0.121442
0.0241814	0.1094			0.00586685	0.0461649			0.198268				0.194659				0.167893	0.0654562			0.0236572	0.0712956			0.0128638	-0.0154242			0.145769	0.167893
-0.00242296	0.027055			0.000842828	0.00484434			0.215464				0.177453				0.162064	0.0856115			0.0661772	0.053348			-0.00270134	0.023073			0.146536	0.162064
0.0284698	0.072735			0.0380279	0.0372575			0.168021				0.177227				0.183906	-0.00273721			0.136018	0.0147631			0.00469309	0.00646917			0.154468	0.183906
0.0485871	0.0960666			0.0529038	-0.00874323			0.100847				0.0637398				0.131566	0.0675462			0.0884086	0.0782656			0.0207897	0.0325339			0.166004	0.131566
-0.0395236	0.0934465			0.0227196	-0.0192897			0.0998785				0.158666				0.122582	0.0165037			0.117088	0.0709965			-0.00803978	0.00343104			0.155786	0.122582
0.0379585	0.0715808			0.0349482	0.0605573			0.117785				0.152323				0.126847	0.176296			0.15321	0.0841728			0.0254905	0.0330985			0.155435	0.126847
-0.00186614	0.033349			0.0539222	-0.0126994			0.16499				0.189336				0.172394	0.0662383			0.161878	0.140101			0.0286775	-0.00845497			0.160692	0.172394
0.00955838	0.0492059			0.0520105	0.0585163			0.119496				0.183757				0.152736	0.0681849			0.151099	0.0325912			0.0105622	0.0535828			0.129255	0.152736
0.0461327	0.00814953			0.0367924	0.0185941			0.16562				0.190107				0.112756	0.120656			0.158606	0.0491972			-0.037763	-0.010187			0.123859	0.112756
0.045925	0.124672			0.0186715	0.0426288			0.161135				0.167105				0.15071	0.0966674			0.183436	0.0876459			-0.00836272	0.0300648			0.178744	0.15071
0.0283556	0.0311947			0.0280973	0.0161736			0.128985				0.208599				0.131769	0.07241			0.00619705	0.0858773			0.00221012	0.0112294			0.158868	0.131769
-0.0118457	0.0918436			0.0222742	0.000750284			0.0458343				0.18984				0.170751	0.0915997			0.118002	0.0360704			-0.0170236	0.0232739			0.14225	0.170751
0.0854155	0.0436284			-0.00628778	0.035406			0.0230432				0.166232				0.165852	0.0369835			0.0952058	0.131586			0.0294856	0.0740698			0.146518	0.165852
0.0655327	-0.00642574			0.0613703	0.0189654			0.295894				0.180294				0.153982	0.0519008			0.0911428	0.0289526			-0.0182375	0.0574087			0.157205	0.153982
0.0426222	0.0123424			0.0164272	0.000423921			0.11832				0.247105				0.187273	0.0588173			0.124397	0.0693784			0.0047607	-0.0226557			0.175559	0.187273
0.130359	-0.0621511			0.018037	0.00884004			0.176291				0.222063				0.102898	0.0888756			0.0634119	0.0451676			-0.0241551	0.0425251			0.155096	0.102898
-0.00140769	0.0278297			0.0266805	0.0613857			-0.0111902				0.148422				0.181603	0.027858			0.0748698	0.129175			0.00494148	0.00432887			0.227144	0.181603
0.0393562	0.0711259			0.10433	0.0118823			0.132105				0.196931				0.122927	0.0246742			0.186166	0.0710899			-0.0131255	-0.039355			0.142801	0.122927
0.00616988	0.0247591			0.0524856	0.00507351			0.137624				0.125116				0.121903	0.0692341			0.152867	0.0489346			0.0254924	0.0126084			0.195213	0.121903
-0.0165437	-0.00428883			0.0537302	0.00563964			0.187102				0.281453				0.155992	0.0154372			0.0863472	0.0358724			0.0399668	0.0277362			0.181367	0.155992
-0.0291053	0.0510861			0.00713727	0.0141894			0.104407				0.17753				0.115272	0.0343988			0.103543	0.0824717			-0.00700577	0.0424287			0.126937	0.115272
0.0126861	-0.0039998			0.00749557	0.0521374			0.217004				0.099167				0.153377	0.0434208			0.122645	0.0423974			0.0457254	0.0364725			0.143472	0.153377
0.042958	-0.00567037			0.0423929	0.00854174			0.157615				0.0978044				0.146176	-0.00170335			0.185356	0.0536478			0.0158219	0.0544441			0.138054	0.146176
-0.0570379	0.00078797			0.0456557	0.0305392			0.0489347				0.14505				0.143187	0.128367			0.152963	0.106476			-0.0356488	0.026492			0.200865	0.143187
-0.0133902	-0.00190175			0.114346	0.0654584			0.172138				0.107236				0.172884	0.0160674			0.133266	0.092458			-0.0586599	0.0268244			0.140032	0.172884
-0.0182637	-0.0250425			0.0468535	0.0180447			0.208943				0.201886				0.145771	-0.00692587			0.114815	0.0597138			0.0102948	0.012273			0.0914716	0.145771
0.00289776	0.0468158			-0.0392399	0.0178805			0.0370427				0.106294				0.191825	0.111584			0.134036	0.0632062			0.0259481	0.0633281			0.154915	0.191825
-0.0257902	0.0626991			0.0479836	0.0283335			0.160453				0.128714				0.173555	0.0939382			0.242833	0.0420002			0.0432616	0.00437542			0.116631	0.173555
0.0215391	0.0475412			0.0347627	0.0422639			0.0942647				0.215574				0.140395	0.110184			0.0898549	0.0704624			0.0196681	0.0349016			0.148906	0.140395
-0.0126621	0.0659394			0.0416656	0.0302051			0.11951				0.0728826				0.135469	0.0699167			0.222427	0.109197			-0.0169742	0.043699			0.183872	0.135469
0.0157915	0.0856947			-0.0359211	-0.0334249			0.0959712				0.147462				0.168659	0.0305479			0.170718	0.0539905			0.0674605	0.00833545			0.182862	0.168659
0.0343536	0.0401211			-0.00394972	0.00973726			0.193005				0.123159				0.138513	0.1204			0.200682	0.072649			0.00349186	0.0235308			0.149597	0.138513
-0.00444396	0.0424941			0.00756544	-0.0353917			0.061212				0.130739				0.144202	0.0513702			0.147144	0.0499234			-0.0305104	0.0239765			0.141337	0.144202
0.0144585	0.0254502			0.00550207	0.0265992			0.090589				0.134484				0.170739	0.0252178			0.150538	-0.00484154			0.023167	0.0737175			0.148985	0.170739
-0.000884875	0.0346168			0.0810078	0.0308482			0.0973778				0.162685				0.0994712	0.00865392			0.170565	0.196486			-0.0457418	0.0420055			0.158855	0.0994712
-0.00400785	-0.00815089			-0.0529261	-0.00358466			0.113931				0.074832				0.129503	0.0458938			0.0836769	0.0176891			0.00619015	0.0502536			0.118702	0.129503
0.0257062	0.0920422			0.090701	0.0409798											0.153054	0.0421512			0.113669	0.162819			-0.0103467	0.0394796			0.137331	0.153054
0.104703	0.0707852			0.043143	0.0916721											0.165606	0.0319568			0.069629	0.15793			-0.029833	0.0442203			0.166024	0.165606
-0.00952665	0.00750878			0.0834584	0.0383462											0.120275	0.0248355			0.0979821	0.123809			0.0154927	0.0342571			0.132239	0.120275
0.0125434	0.0272439			0.0452976	-0.0218069											0.166926	0.0704388			0.142252	0.0731421			-0.0205456	0.0393332			0.190019	0.166926
0.0386118	0.0579955			0.0341916	0.0170045											0.12997	0.0309803			0.08847	0.121565			0.00538295	-0.0254624			0.138296	0.12997
0.045259	-0.029429			0.0174475	0.0546761											0.105786	0.13449			0.152494	0.0519163			0.00392865	0.0400973			0.171274	0.105786
0.0779894	0.152083			0.0242037	0.0304176											0.133393	0.0511462			0.0581466	0.0620064			0.0205074	0.0274488			0.16594	0.133393
0.0419758	0.00613093			0.0464773	0.0366907											0.151693	0.0278197			0.103236	0.0122694			0.00286571	0.0483318			0.133635	0.151693
-0.00969555	0.0654399			0.0263025	0.0180663											0.138761	-0.0142197			0.14612	0.0582217			0.0042805	0.0412102			0.156217	0.138761
0.0336366	0.104024			0.0730931	0.0095345											0.133331	0.133913			0.117191	0.0418793			0.00568218	0.0308882			0.15164	0.133331
0.0431484	0.0420098			0.0112625	-0.046649											0.167529	0.114277			0.103871	0.026818			0.0179318	0.0357782			0.188995	0.167529
0.0715317	0.101065			0.0470413	0.0818868											0.101466	0.056336			0.0191204	0.0565536			-0.0365236	-0.00898507			0.139569	0.101466
0.0536497	0.0973817			0.00158544	0.000536679											0.149864	-0.000201504			0.17079	0.0706549			0.0267384	0.0327742			0.170934	0.149864
0.0176173	0.193389			0.0328649	0.0442021											0.172298	-0.0221643			0.188026	0.0860714			0.0195549	-0.0225467			0.150929	0.172298
-0.0478781	0.0296476			0.0298184	-0.00186509											0.106288	0.102609			0.197882	0.0754774			0.0521694	0.0507391			0.17668	0.106288
0.0216583	0.0279539			0.00317735	0.0119726											0.13901	0.0460352			0.152588	0.0861677			-0.0265612	0.0400973			0.157522	0.13901
0.022287	0.0340088			0.0690112	0.0287228											0.092102	0.0131034			0.170202	0.0657027			0.0278081	-0.0016879			0.198228	0.092102
0.0198435	0.129543			0.0339229	0.0297184											0.129896	0.0528728			0.131412	0.110473			0.0372432	0.051332			0.0936453	0.129896
-0.00313614	0.0103928			4.98117e-06	0.0285883											0.18615	0.031353			0.123967	0.0625874			0.000845967	-0.0110144			0.219651	0.18615
0.0321605	0.0563829			0.0899121	0.00336656											0.12317	0.0275189			0.134309	0.0758344			0.0154619	-0.0104288			0.15574	0.12317
-0.0706374	0.0275305			0.0581417	0.0156184											0.12805	0.135819			0.0119109	-0.000896647			0.0236584	-0.00403665			0.113664	0.12805
0.0426252	0.0304745			-0.00377212	0.0394141											0.177249	0.0663533			-0.00808136	0.0840913			0.0434967	0.0111356			0.153646	0.177249
-0.0166871	0.018268			0.0265197	0.0436087											0.166417	-0.00926337			0.110206	-0.0308017			0.0305457	0.00298798			0.130486	0.166417
-0.0317581	0.0197245			0.0455122	0.0422372											0.136925	0.129454			0.157015	0.0405721			0.00349331	0.0338055			0.152133	0.136925
0.0367059	-0.0220603			0.0510101	-0.0219511											0.133106	0.00542181			0.0592532	0.0931913			0.0161815	0.00976253			0.139313	0.133106
0.0326456	0.00695874			0.0499619	0.00199093											0.123283	0.0994942			0.146338	0.11513			0.0102706	0.000289681			0.134163	0.123283
-0.0385323	-0.0203711			0.0885662	0.0674974											0.181216	0.0438516			0.141692	0.0639111			0.0296692	-0.0153896			0.140963	0.181216
0.018974	0.0302539			0.0962295	-0.0209133											0.119236	0.0304889			0.200811	0.0273649			-0.0191961	0.0692925			0.152608	0.119236
-0.0300495	-0.00320894			0.0603086	0.0146173											0.153325	0.0774885			0.145481	0.0102319			-0.0350487	0.0435488			0.103889	0.153325
-0.0259828	0.0524405			0.0440223	0.00912096											0.0908661	0.103818			0.0859534	0.0150304			-0.0443029	0.03766			0.149827	0.0908661
0.0625259	-0.00170877			0.00481865	0.0186333											0.160372	0.0204645			0.104485	0.138185			-0.0284074	0.0157993			0.17372	0.160372
-0.029626	0.114052			0.0285612	0.0580079											0.121787	0.0765854			0.150969	0.0843779			-0.00270639	0.0259247			0.137717	0.121787
0.0184451	0.0220958			0.0575378	0.0300158											0.153218	0.0145182			0.160636	0.0241348			0.0750597	-0.00319893			0.148419	0.153218
-0.0292254	0.0244851			0.0135565	0.0413453											0.177165	0.0420332			0.054804	0.130904			0.0203908	0.00713386			0.167843	0.177165
0.0393811	0.127497			0.0289041	0.00446613											0.140321	0.0552939			0.16108	0.0781666			-0.0198426	-0.00305099			0.14998	0.140321
0.0450861	-0.0228704			0.0451431	0.0572939											0.110868	0.112714			0.10392	0.0841411			0.0239262	0.00156868			0.187158	0.110868
0.00608085	0.0742006			0.0390447	0.0614107											0.132629	0.129549			0.159718	0.0314742			-0.0129857	0.0718109			0.116445	0.132629
-0.0186806	0.0215164			0.0413235	0.0168868											0.143408	0.0451308			0.0506574	0.0419299			-0.0117883	-0.00697243			0.162385	0.143408
0.068659	0.0447572			0.014198	0.0174138											0.143949	0.0940321			0.0854478	0.169506			0.0159868	0.0223732			0.137571	0.143949
-0.00197456	0.0794112			0.0317919	0.0529165											0.11149	0.0692057			0.160382	0.0950766			0.0389817	-0.00210798			0.136836	0.11149
0.096617	0.0814683			0.0760874	-0.016796											0.117445	0.0204734			0.0837765	0.00971538			-0.0252656	0.0697342			0.124323	0.117445
0.0172715	-0.00232121			0.0751004	0.0540533											0.153597	0.0413683			0.128309	0.109681			-0.00674103	0.0431532			0.188703	0.153597
0.036339	-0.00475016			0.0363917	0.049983											0.15703	0.000397564			0.148722	0.111787			0.0277667	0.0370249			0.154781	0.15703
-0.0194826	0.104562			-0.00386915	0.0025929											0.136083	0.00987939			0.0787943	0.0749319			-0.0263575	0.0240992			0.124616	0.136083
0.0554814	0.127819			0.0462969	0.0681096											0.129907	-0.0119819			0.192406	0.107966			0.021814	0.0183354			0.13924	0.129907
0.0710004	0.0412738			-0.00190593	0.0420202											0.153603	-0.00540397			0.188149	0.0585628			0.0115488	-0.0185833			0.154442	0.153603
0.0208692	0.0436857			0.0633639	0.015843											0.154476	0.0655156			0.0641389	0.113064			0.0340493	0.0103385			0.210358	0.154476
0.0365535	0.145329			0.0281317	0.0644095											0.118744	0.0876537			0.187709	0.0855135			-0.00183797	0.025751			0.161447	0.118744
0.0245543	0.0203476			0.0338215	0.0115633											0.142315	0.110375			0.170855	0.0580751			0.0300603	-0.00989645			0.206363	0.142315
-0.0546965	0.0686644			0.0732043	-0.0174686											0.146787	-0.0138424			0.109392	0.0359471			0.0151169	0.0116743			0.131195	0.146787
0.0188031	-0.00510993			-0.0313066	-0.000881132											0.129029	0.00762997			0.0811153	0.0345677			0.00658294	0.0277926			0.143094	0.129029
0.0709912	0.0240517			0.0210161	0.0910869											0.117573	0.100815			0.126461	0.0666247			0.023676	-0.00635505			0.124587	0.117573
-0.0120974	0.0404797			0.0494341	0.0737981											0.138004	0.0462942			0.18462	0.0460944			0.00104837	0.0666411			0.149531	0.138004
-0.0304714	0.0106965			0.0465742	0.0204648											0.121924	0.0739169			0.0686343	0.0903964			-0.0163421	0.0428629			0.196284	0.121924
0.0170678	0.0396425			0.0379813	0.0283085											0.179346	0.0480585			0.129039	0.119158			0.0205132	0.0375659			0.153597	0.179346
0.0811743	0.0339751			-0.00572291	0.00809508											0.14548	0.0457184			0.115513	0.0862276			-0.0038665	0.0431083			0.154328	0.14548
0.0118161	0.0503318			0.038038	0.020276											0.178014	-0.0198486			0.177073	0.0434915			0.000254667	0.0807282			0.11087	0.178014
0.0698109	0.0397187			0.00127566	-0.035782											0.170859	0.0407821			0.126747	0.109048			0.0126598	0.0386986			0.159536	0.170859
-0.0169166	0.0547491			0.0542992	0.00866775											0.126718	0.050725			0.136711	0.0655749			0.0776517	0.0341607			0.16227	0.126718
-0.0106573	0.0246384			0.0407645	0.0489666											0.15753	0.153099			0.115274	0.00928758			0.000715105	-0.0266904			0.157203	0.15753
-0.0391325	0.0280257			0.0395166	0.0238596											0.124707	0.0439926			0.0718619	0.0441816			-0.0307198	0.0360685			0.12353	0.124707
0.0121697	0.0796836			0.0446683	0.0347946											0.142088	0.0770972			0.123181	0.0523608			-0.0125409	0.0781182			0.174718	0.142088
0.0788678	0.013523			0.0136992	-0.0132504											0.141876	0.0484825			0.129726	0.0580785			0.0577915	-0.00524322			0.0821909	0.141876
-0.00787547	0.0923518			0.0216348	0.060361											0.126941	-0.00102535			0.135221	0.0534499			0.0777354	0.0410514			0.151792	0.126941
0.0831108	0.0828695			0.0311028	0.0421861											0.0766573	0.127055			0.139076	0.102868			0.0473681	0.0978719			0.152143	0.0766573
0.0200754	0.0425251			0.0504777	0.0319222											0.124302	0.010393			0.0681008	0.0358815			-0.0222141	0.0164315			0.139462	0.124302
0.00524039	-0.00496318			0.107157	0.0136038											0.156649	0.0429132			0.111396	0.0678858			-0.000190329	-0.0034695			0.181417	0.156649
-0.0272478	0.0590905			0.0898342	-0.0140171											0.178861	0.0493523			0.144934	0.0785877			0.0303623	0.0329626			0.104425	0.178861
0.0458985	0.149027			0.0227271	0.0154609											0.154128	0.0739838			0.088462	0.0468044			-0.0405309	-0.0035894			0.149463	0.154128
0.0306722	0.146084			-0.00242766	0.037162											0.165731	0.0311427			0.0741789	0.0849466			-0.0190703	0.00556378			0.108912	0.165731
0.0901685	-0.00488778			0.00181797	0.0481682											0.150999	0.0233081			0.0826778	0.0552683			-0.0297249	0.0292646			0.145862	0.150999
0.00623222	0.0635547			-0.00233623	0.0462299											0.161475	0.0133534			0.167592	0.0659066			0.0328798	0.0186227			0.138079	0.161475
0.0864616	0.0314034			0.0371402	-0.0129992											0.167522	0.0224823			0.0868387	0.0794301			-0.0158655	0.00402671			0.131127	0.167522
0.0278616	0.00312643			0.0262842	0.0148912											0.161327	0.10713			0.173406	0.0443958			0.00172944	0.0499879			0.135952	0.161327
-0.012281	-0.041942			0.0422391	0.0126369											0.137464	0.0302397			0.125476	0.0103209			0.0135468	-0.00862522			0.111163	0.137464
0.0327187	0.0543944			0.0394585	0.0105357											0.1764	0.0281178			0.100264	0.0354223			0.0325631	0.0232146			0.169551	0.1764
0.0525391	0.0385748			0.0569173	0.0592403											0.137294	0.0780374			0.0475752	0.0339498			0.036286	0.0496452			0.18475	0.137294
0.042498	0.0374734			0.0340319	-0.0287527											0.143991	0.0789156			0.0828422	0.0396326			0.0664998	0.0307756			0.146067	0.143991
-0.01196	0.0497607			0.0287934	-0.00209214											0.162431	-0.00189648			0.181835	0.0277122			-0.00195105	-0.00133416			0.179699	0.162431
-0.00832629	0.0448347			0.0706614	-0.000434142											0.149525	0.0171566			0.00939532	0.0831948			0.01875	0.0325725			0.144443	0.149525
0.0286298	0.0269126			0.0442332	-0.00300831											0.130299	0.147575			0.0764146	0.0335997			0.0109216	0.0202437			0.116894	0.130299
0.022082	0.097431			0.0413445	0.0190064											0.0829419	0.0622906			0.108435	0.082245			0.0211979	0.00401656			0.144209	0.0829419
0.0910222	0.0243823			0.0769059	-0.00791463											0.0808849	-0.00324041			0.179126	0.0597107			0.0231873	0.0427333			0.144246	0.0808849
0.11086	0.0507777			0.0184001	0.0396647											0.128933	0.0503683			0.162752	0.0556523			-0.0159144	0.0244398			0.161635	0.128933
0.0943936	0.0364458			0.0310546	0.0376389											0.159767	0.10137			0.141672	0.0362045			0.0142202	0.0473569			0.16389	0.159767
-0.00963084	0.0281866			0.0464077	-0.0135071											0.055222	0.106917			0.158115	0.158142			0.00946048	0.0227077			0.170415	0.055222
0.0311099	-0.0119269			0.0221665	0.0023019											0.151338	0.135225			0.196493	0.0893444			-0.00209445	0.0364084			0.15526	0.151338
0.0341786	0.0700949			0.0742397	0.0140517											0.168141	0.0224785			0.0666226	0.0537662			0.0452697	0.0274082			0.136939	0.168141
0.0900795	0.0159266			0.0433547	0.0556977											0.126084	0.010776			0.191437	0.160953			-0.00320463	0.0354941			0.17734	0.126084
0.0234435	0.03598			0.0148034	0.0296659											0.125848	0.0643036			0.115922	0.0787819			0.0309083	0.0486114			0.184682	0.125848
0.032604	0.0579743			0.0275068	0.0347474											0.155214	-0.0758707			0.0254284	0.0388318			-0.000393384	0.0102843			0.185645	0.155214
-0.010188	9.13438e-05			0.0590549	0.021808											0.134287	0.0235895			0.148072	0.128762			-8.30369e-05	0.0476911			0.167365	0.134287
0.145126	0.0323723			0.0676098	-0.0202835											0.154521	0.00434457			0.140634	-0.0105973			0.0404774	0.0386144			0.14531	0.154521
0.0447878	0.0082865			0.0194555	0.0888469											0.16759	0.0380682			0.115462	0.0470751			0.0260657	0.0841578			0.169178	0.16759
-0.00317593	0.0643494			0.05237	0.028457											0.164487	0.0544425			0.190125	0.0403263			0.0121229	0.00393156			0.155406	0.164487
-0.00883514	-0.0305992			0.0894243	0.0306412											0.163536	0.102222			0.182322	0.158412			-0.0027062	0.0326353			0.124482	0.163536
-0.0435115	0.0447015			-0.0112207	0.0313907											0.124218	0.105754			0.214551	0.104119			0.00218277	-0.0178004			0.161462	0.124218
0.129384	0.0782227			0.0714888	0.0204773											0.154276	0.0323602			0.0976666	0.13863			0.0383528	0.0353545			0.150771	0.154276
0.0709935	0.048554			0.0509219	-0.0333408											0.133614	0.0213636			0.0515277	-0.00710208			0.00015389	0.00341706			0.17259	0.133614
-0.0460564	0.0857071			0.0872918	0.0420165											0.158048	0.0394882			0.12672	0.0306035			0.00790224	0.042499			0.176542	0.158048
0.0320274	0.0683844			0.0513026	0.0376275											0.140196	0.0478321			0.100529	0.0246088			-0.0170708	0.0338425			0.147792	0.140196
-0.0355861	0.0557614			0.125078	0.0107171											0.146194	0.0719781			0.215518	0.0947795			-0.0327584	0.0431476			0.193117	0.146194
0.0863609	-0.00317037			0.0172473	0.0252625											0.147478	0.00868223			0.089103	0.0414769			0.0648421	-0.00438665			0.170703	0.147478
0.00355969	0.0400401			0.00330649	0.00789824											0.160958	0.0592559			0.0769852	0.0278029			-0.00550419	0.0358414			0.122982	0.160958
0.0132682	0.0230231			0.0218689	-0.0343446											0.0904493	0.0212208			0.157294	0.0266644			0.0506167	0.0235726			0.193361	0.0904493
0.0711827	0.0371808			0.024029	0.0278014											0.172502	0.151937			0.102161	0.101379			-0.00134918	0.018123			0.181284	0.172502
0.103115	0.0201135			0.0864124	0.0419214											0.140739	0.110112			0.164866	0.0578936			-0.020624	0.0464216			0.147237	0.140739
0.0445714	0.00342592			-0.00958897	0.0405022											0.130083				0.120108				-0.00157566	0.0375755			0.15296	0.130083
0.0436306	0.0385213			0.0654562	0.0724597											0.169972				0.061824				0.0242264	-0.00901635			0.143637	0.169972
-0.0286116	0.0294941			-0.0248212	0.0275721											0.14658				0.105599				0.0137997	-0.00624132			0.128322	0.14658
-0.0112381	0.020634			0.104861	-0.00267709											0.156764				-0.00116025				0.0311983	0.00157477			0.148169	0.156764
0.0383428	0.028717			0.0169105	0.0461354											0.128869				0.067096				-0.00184876	-0.0338181			0.135292	0.128869
0.0272259	0.0224225			0.00676003	0.0221586											0.159013				0.151457				0.0196608	0.0458851			0.130799	0.159013
0.113568	0.00495096			0.0713756	0.0460631											0.0982853				0.139662				0.029447	0.0300814			0.168051	0.0982853
0.0547482	0.122027			0.069177	0.000422247											0.16727				0.0503333				-0.0133949	0.00502911			0.195809	0.16727
-0.0599974	0.00458565			0.0210943	0.00971058											0.121401				0.133768				-0.00866219	0.0392355			0.166101	0.121401
0.0531224	-0.000451902			0.0164124	0.0448536											0.145545				0.133739				0.0488665	-0.00927809			0.155994	0.145545
0.0379562	0.0780213			0.0469867	-0.00953789											0.14279				0.104796				0.0411798	0.077581			0.174379	0.14279
-0.000373674	0.0462266			0.0184137	0.0715867											0.126384				0.18357				-0.0121157	0.0349085			0.162475	0.126384
0.0803434	0.064441			0.0297175	0.0594379											0.160398				0.128439				-0.0280393	0.0325911			0.133415	0.160398
0.0300995	0.0452985			0.06933	0.00200854											0.117769				0.0924406				-0.0157745	0.0856802			0.213522	0.117769
0.0173512	0.0708358			0.0450727	-0.0363705											0.139714				0.132843				0.0147483	-0.00438457			0.162121	0.139714
-0.0044406	-0.0183908			0.0486881	0.06514											0.146539				0.139211				0.0370402	0.0460761			0.114249	0.146539
-0.0774723	0.102133			0.0862209	0.0288904											0.151846				0.150917				0.060657	0.0208976			0.163214	0.151846
-0.0153243	0.0609145			0.0336025	0.0427432											0.105149				0.14632				-0.0102535	0.0785098			0.133366	0.105149
-0.00101077	0.053802			0.0487831	-0.000328838											0.155219				0.0464989				0.04203	0.0112313			0.152137	0.155219
0.0159162	0.107317			0.0795153	0.0434765											0.141612				0.0909536				-0.0245495	0.0185139			0.169806	0.141612
0.0687505	0.0859626			0.1048	0.0365554											0.221268				0.21335				0.00124765	-0.0148607			0.160245	0.221268
0.0573743	0.0848591			0.0401748	-0.0307934											0.143432				0.119741				0.0211287	-0.0249636			0.13427	0.143432
0.0473859	0.0349809			0.0640583	0.000576961											0.0862173				0.151856				0.0342045	0.0545324			0.0905546	0.0862173
0.0611834	0.0699026			0.0671437	0.00206828											0.129229				0.12821				0.0132426	-0.00921631			0.200971	0.129229
0.00207572	0.0699412			0.0442926	0.00825404											0.143427				0.133428				-0.0230803	0.0403437			0.141507	0.143427
0.0149453	0.129389			0.068166	0.0731667											0.140534				0.12861				0.0392683	0.0644566			0.138244	0.140534
0.0249733	0.114394			-0.0276044	0.0357506											0.187802				0.106909				0.0298565	0.0632545			0.195528	0.187802
0.0236301	0.0504651			0.0573697	0.0613459											0.168744				0.102899				-0.0308536	0.0598801			0.127636	0.168744
0.0627703	0.111522			0.0347934	0.055547											0.150589				0.15437				-0.00525943	0.0338464			0.158235	0.150589
-0.000373103	-0.0119623			0.0361792	0.0145703											0.104262				0.0763486				-0.0224475	0.0184993			0.15885	0.104262
0.0260198	0.0448933			0.0117358	0.0439576											0.110364				0.0809017				0.0461123	0.0805926			0.154598	0.110364
-0.0129587	0.100156			0.0075847	0.0292833											0.157187				0.0279788				0.045193	0.0262051			0.12064	0.157187
0.0486795	0.0557658			0.0262748	0.0440449											0.153842				0.138441				0.0312609	0.00877531			0.134631	0.153842
-0.00927792	0.0397908			0.0563971	0.0294823											0.197157				0.142436				0.0446415	-0.0083715			0.120268	0.197157
0.0154229	0.068427			-0.0252371	-0.049334											0.137139				0.125311				0.0159895	0.0209284			0.146237	0.137139
0.0321169	0.0026811			-0.00082074	0.0107261											0.0794152				0.0449423				0.039418	0.025739			0.168264	0.0794152
-0.0548878	0.120835			0.0240735	0.00894702											0.160012				0.149042				0.0123411	0.00206336			0.167884	0.160012
0.0145347	0.0649417			0.0477772	-0.00556545											0.153148				0.127616				0.0439412	0.0632887			0.161244	0.153148
0.0231895	0.0735068			0.0738872	0.0395637											0.110969				0.098199				0.01901	0.0525146			0.118931	0.110969
0.0832187	0.0130395			0.0250963	0.0553755											0.108895				0.146647				-0.0029202	0.0221127			0.12348	0.108895
0.00486181	0.00342742			0.030751	0.035306											0.146126				0.19736				-0.0202349	-0.00997717			0.192456	0.146126
0.0721883	0.068129			0.0408284	0.0167587											0.116429				0.152559				-0.0315256	0.0653759			0.205636	0.116429
0.00937661	0.0391728			-0.0238136	-0.0473825											0.118614				0.0919643				0.026615	0.0246788			0.186165	0.118614
0.011787	0.00246399			0.0877074	0.0065042											0.104839				0.133243				0.0014227	-0.00345065			0.197608	0.104839
0.0019331	0.0206515			-0.0138397	0.0208784											0.148113				0.10505				-0.0105885	0.0408098			0.178271	0.148113
0.0328246	0.03417			0.0437653	0.0398028											0.145916				0.142863				-0.00554968	0.0669203			0.158287	0.145916
0.00467026	0.0229252			0.0832285	0.0271134											0.156586				0.0182937				0.0222603	0.0462423			0.165505	0.156586
0.0634184	0.0177619			0.019992	-0.0201794											0.158935				0.0715489				0.0385717	0.0147613			0.173059	0.158935
0.166054	0.020329			0.0746916	0.0121433											0.163288				0.0873489				-0.0603288	0.0103874			0.178378	0.163288
-0.000655489	0.0364452			0.0919745	-0.0111852											0.1699				0.128014				-0.0521243	0.044629			0.133938	0.1699
0.014555	0.071434			0.0842974	-0.0222201											0.154254				0.163502				0.0162804	0.0360015			0.142869	0.154254
-0.026499	0.066235			0.00269119	0.0768007											0.141838				0.0669508				-0.031107	0.0271455			0.167141	0.141838
-0.0449577	0.215568			0.0674593	0.070364											0.132449				0.168511				-0.0217846	0.012387			0.177934	0.132449
0.0117493	0.0889296			0.0477605	0.0735878											0.119256				0.159237				0.0637411	0.0179983			0.162296	0.119256
-0.000329208	0.0329418			0.0317861	-0.0206861											0.125321				0.132424				0.0247398	0.0847687			0.165735	0.125321
0.019114	0.102938			0.0153447	0.03116											0.110483				0.0664543				0.0151825	0.0330627			0.169637	0.110483
-0.0197398	0.0361089			0.0432711	0.0113683											0.103793				0.0643108				-0.024374	0.0412255			0.132072	0.103793
-0.02318	0.0504954			0.0219399	-0.0373912											0.175407				0.138322				0.0230494	0.0478257			0.128277	0.175407
0.00111743	0.099572			0.0362983	0.0582061											0.112739				0.137945				0.00736064	-0.0210787			0.168445	0.112739
-0.0219275	0.0894147			0.020509	0.0223302											0.145101				0.120066				0.00132573	0.0280182			0.173434	0.145101
-0.0356328	0.0146978			0.0335563	0.0252144											0.129693				0.129469				-0.00460846	0.0583129			0.130031	0.129693
0.0466978	0.0888746			0.0151733	0.0761813											0.146723				0.0715896				0.0267172	-0.013391			0.178855	0.146723
0.0446329	-0.00199666			0.0253757	0.0568311											0.109194				0.183665				-0.0165409	0.0399542			0.113544	0.109194
0.0298831	0.108326			0.0442454	-0.00708602											0.141887				0.111266				-0.000697825	0.0213735			0.128478	0.141887
-0.0383271	0.0529511			0.0376918	0.0410756											0.142228				0.0943244				-0.00472107	0.0151714			0.144203	0.142228
0.0437918	0.0144891			0.0554311	0.0483887											0.17377				0.0711735				0.101346	0.0394298			0.14889	0.17377
0.00868197	0.10087			0.0318582	0.0596737											0.101552				0.0701221				-0.00549318	0.0512378			0.185965	0.101552
0.00209408	0.080715			-0.0130844	0.0587989											0.133825				0.0992288				0.0135321	0.0218589			0.176643	0.133825
0.00154655	0.0502872			0.0765804	0.00899366											0.135262				0.0692019				-0.0140015	-0.0137152			0.156128	0.135262
0.0476972	0.0328509			0.0585563	0.0562073											0.17086				0.0107772				0.0330944	-0.00793202			0.193038	0.17086
-0.0115709	0.0569426			0.0435995	0.0331639											0.159834				0.109629				0.0413663	0.00543067			0.188295	0.159834
0.00104934	0.0355782			0.0412777	-0.0361691											0.16587				0.0607454				0.0184456	-0.00209797			0.162717	0.16587
0.026535	0.093585			0.0145134	0.0465484											0.149895				0.0677813				-0.00536123	0.0160908			0.143577	0.149895
0.0706024	-0.0394545			0.0966447	-0.00371766											0.116295				0.156901				-0.00470109	-0.0054733			0.160377	0.116295
0.0613397	0.0929483			0.0206133	0.0196627											0.177163				0.128774				0.0335123	0.00606672			0.149566	0.177163
0.0199713	0.0971744			-0.0142323	0.0586143											0.155428				0.0840658				0.00438996	0.00369769			0.154681	0.155428
0.0620515	0.044143			0.0176707	0.0148099											0.161939				0.0906846				0.0555373	0.0500439			0.106127	0.161939
0.0451374	0.0895962			-0.0190466	0.00378605											0.114344				0.151242				-0.0499522	0.0646609			0.122285	0.114344
0.0322665	0.0368666			0.0740923	0.00943792											0.170771				0.190669				-0.00549278	0.0034278			0.148805	0.170771
-0.0151786	0.0139713			0.0289704	-0.0110306											0.134194				0.14479				0.00474513	0.0552498			0.192917	0.134194
0.031932	0.0429881			0.0222377	0.0484852											0.146901				0.0903926				0.00932933	0.0227192			0.175964	0.146901
-0.0121357	0.155553			0.0530188	0.0692765											0.180062				0.153117				0.0155886	0.0117439			0.141888	0.180062
-0.00187121	0.000564257			0.0928272	0.01995											0.170866				0.131405				-0.0208924	0.0261602			0.124398	0.170866
0.0394505	0.0625186			0.0428186	0.0361345											0.164014				0.100379				0.0188363	0.0271897			0.120066	0.164014
0.00680664	0.105761			-0.0194415	-0.0103307											0.127837				0.150549				0.054756	0.0132124			0.149904	0.127837
-0.0327213	0.0602226			0.0431252	0.0270676											0.123246				0.0970188				-0.0359989	0.0207299			0.164831	0.123246
0.0187064	0.0452221			0.0551804	0.0965084											0.142072				0.0698267				0.0316263	0.0379907			0.172314	0.142072
-0.00411003	0.0898843			0.104711	0.0853476											0.161087				0.144081				-0.0100676	0.0466822			0.191327	0.161087
-0.0233322	0.027333			0.0295599	0.00831775											0.164131				0.15859				0.0387371	0.000797392			0.114431	0.164131
0.0500414	0.0375538			0.0699522	0.0590626											0.149564				0.152726				0.027138	0.064552			0.136015	0.149564
0.0143286	0.0539329			0.0203434	0.0750762											0.162014				0.0944719				0.000451948	0.0293966			0.162268	0.162014
-0.0251831	0.0322423			0.00933138	0.0165777											0.168407				0.193863				-0.0143174	-0.0380843			0.17008	0.168407
-0.045833	0.000877282			0.0511883	0.02747											0.136767				0.166872				0.0141127	0.0207041			0.180781	0.136767
-0.00396981	0.0200494			0.0120451	0.0462754											0.15121				0.164669				-0.0136598	0.0535276			0.182349	0.15121
0.104088	0.0576462			0.0217122	0.0457593											0.140006				0.112419				-0.0195468	-0.0163797			0.183678	0.140006
-0.0158989	0.093784			0.0252834	0.0133779											0.162024				0.140577				-0.0212451	0.0316298			0.164206	0.162024
0.00197916	0.0404116			0.0885408	0.0426122											0.149615				0.135201				-0.0360732	0.019607			0.156243	0.149615
0.0287476	0.0479399			0.0772105	0.0986087											0.123914				0.134808				-0.0231501	0.0206339			0.213313	0.123914
0.0206515	0.0569184			0.0653597	-0.0235722											0.134469				0.0995761				0.00954842	0.0205298			0.176695	0.134469
0.073484	0.039214			0.0501182	-0.00427912											0.183169				0.189541				0.0375053	-0.0184289			0.146626	0.183169
-0.00518287	0.182228			0.0120864	0.0362045											0.164977				0.0919605				0.0151913	0.0368426			0.140843	0.164977
0.0372381	0.0492078			0.0275239	0.0568956											0.116264				0.182265				0.0110859	0.0155343			0.112644	0.116264
-0.0346999	0.0534115			0.0763377	0.0996199											0.113018				0.13825				-0.0518186	0.028542			0.203825	0.113018
0.0274362	0.0522406			-0.0058156	-0.0567899											0.144816				0.161279				-0.0273085	0.0517377			0.174382	0.144816
0.0235278	0.0212839			0.0429137	0.0132654											0.148544				0.0882559				-0.00815972	-0.0182292			0.162303	0.148544
0.0211631	-0.00151054			0.0380258	-0.00423602											0.0881241				-0.0187335				-0.00205339	0.0330213			0.073037	0.0881241
-0.0183794	0.000542178			0.05912	-0.0095196											0.162621				0.16684				0.0064389	-0.00221491			0.152405	0.162621
0.0705652	0.0623126			0.0946062	0.0191428											0.0733464				0.0693551				-0.0221548	0.0780834			0.134875	0.0733464
-0.0102271	-0.0012781			0.0390271	0.00603704											0.157197				0.149065				-0.0107926	0.0309646			0.129366	0.157197
-0.00643075	0.145871			0.0489628	0.070848											0.151989				0.0951603				0.0024288	0.0287595			0.172807	0.151989
-0.0179212	0.0991755			0.00491896	0.023371											0.155873				0.171165				0.029307	0.0451347			0.114719	0.155873
0.0145846	0.0347195			0.0655967	0.043355											0.132366				0.107486				0.0204704	-0.000573704			0.138927	0.132366
0.0118657	0.0450997			0.0802317	0.0319642											0.144913				0.114547				0.039847	0.0621344			0.104954	0.144913
0.0569539	0.0320862			0.0492397	-0.0233578											0.146469				0.133896				-0.0612736	0.0434289			0.182434	0.146469
0.0203138	0.0788575			0.0227984	0.0575323											0.121137				0.107103				-0.00407067	0.036804			0.17799	0.121137
-0.00593389	0.0865049			0.0271012	0.0427128											0.138898				0.0736135				0.00518487	0.0257686			0.120528	0.138898
0.0260202	-0.00235222			-0.01197	0.0274073											0.185116				0.10694				-0.0126263	0.0606302			0.145054	0.185116
-0.0296973	0.0595118			0.0220546	0.0033772											0.131995				0.0999747				-0.00974749	0.0139909			0.156731	0.131995
0.0243768	0.0982492			0.00498592	0.0548407											0.146157				0.0480359				0.0449102	0.0091875			0.121801	0.146157
0.0486573	0.00553457			0.0288042	-0.041863											0.176331				0.134014				-0.0236957	0.0348299			0.124529	0.176331
0.0050069	0.0551118			0.0951561	0.00318118											0.121534				0.191405				-0.0225326	-0.00230125			0.188627	0.121534
0.112456	-0.00231314			0.0588567	-0.0220527											0.139013				0.0870814				0.000990566	0.0243799			0.133892	0.139013
0.0465756	0.0846727			-0.0114204	0.0294336											0.122266				0.14925				0.00681365	0.0404989			0.159365	0.122266
0.0772252	-0.0275804			0.0688	-0.000562292											0.158598				0.142897				0.0222107	0.00490698			0.153137	0.158598
-0.0160812	0.0873031			0.0040161	0.0117042											0.0933226				0.103438				-0.0131226	0.0460846			0.10282	0.0933226
0.0669472	0.0440703			0.0222797	0.0167341											0.133313				0.0829466				0.0159559	0.034299			0.146883	0.133313
0.0611143	0.0956928			0.0295882	-0.0110452											0.168863				0.148191				0.0402524	0.0294059			0.154079	0.168863
0.0425648	-0.0428777			0.0136372	0.0163227											0.175892				0.124647				0.00519096	0.0234452			0.158221	0.175892
0.0449296	0.0496065			0.0338709	-9.13761e-05											0.146725				0.103779				0.0446419	0.0436894			0.141306	0.146725
0.0311022	0.0706631			0.0106074	-0.0411881											0.112503				0.161699				-0.0121216	-0.0177353			0.183217	0.112503
0.0487242	0.0535191			0.086451	0.0371383											0.117647				0.115066				0.0156332	0.064879			0.128139	0.117647
0.0704408	0.0295472			0.0068058	0.0330872											0.0859891				0.0742249				0.0393803	0.102645			0.123433	0.0859891
0.000952793	0.0432605			0.0448945	0.0160672											0.12445				0.0888011				0.0724907	0.0176864			0.115982	0.12445
0.00730453	0.0790596			0.0703547	-0.0537582											0.0957322				0.10003				0.0045508	0.0306418			0.135445	0.0957322
-0.0185072	0.104841			0.0145264	-0.0255427											0.120538				0.109755				-0.021949	0.0323991			0.154707	0.120538
0.0589724	-0.0153534			0.00721213	0.0101234											0.155163				0.0511315				-0.0142917	0.0537406			0.179999	0.155163
0.00673285	0.0283526			-0.00142633	0.00161013											0.145199				0.0966976				0.0111463	0.0101145			0.172701	0.145199
0.0349997	-0.0331632			0.113452	0.0328058											0.135863				0.136791				0.023793	-0.0120314			0.14144	0.135863
0.0458995	0.0455423			0.0283008	9.05096e-05											0.166338				0.028903				0.00244891	0.0171471			0.147409	0.166338
-0.0188218	0.0815371			0.0439938	0.0116424											0.144417				0.0489255				-0.0145486	0.06047			0.198801	0.144417
-0.0140523	0.00271057			0.0340331	-0.0380503											0.155982				0.0684587				0.0311659	0.0378157			0.137186	0.155982
-0.0384724	0.0694323			0.118207	-0.0148396											0.0964535				0.122634				-0.000395408	0.0519163			0.139394	0.0964535
0.0430234	0.048234			0.0250746	-0.025318											0.153358				0.0946096				0.0166544	0.00119207			0.195833	0.153358
0.0505114	0.00395443			0.0813775	0.00101542											0.132641				0.052186				0.00620262	-0.00187845			0.138224	0.132641
0.0265422	-0.0272759			0.0479278	-0.0108702											0.161763				0.160593				-5.36049e-05	0.0704339			0.126395	0.161763
0.079661	0.122354			0.0509137	0.0648879											0.179657				0.0781546				0.0158359	0.0454717			0.189456	0.179657
0.0433906	0.0573043			0.00411646	0.00682179											0.145604				0.0856004				-0.0134015	0.0392168			0.186075	0.145604
0.0188619	0.0999201			0.00131045	0.0334745											0.209423				0.126966				0.00784266	0.038645			0.197719	0.209423
0.0651188	0.0679621			0.0478043	0.0405313											0.110682				0.199876				0.0332517	-0.0293121			0.155171	0.110682
0.0409497	0.0287477			0.0400708	0.00716247											0.148123				0.0685608				0.0417138	0.0320465			0.120464	0.148123
0.0876012	0.142631			0.0601877	0.0158493											0.157393				0.0896514				-0.0227371	0.0132464			0.0892118	0.157393
-0.030909	0.13772			0.00834959	0.0121301											0.156922				0.188092				-0.0125062	0.0361659			0.171462	0.156922
0.058885	0.141661			0.00105358	0.0237302											0.175566				0.0680957				-0.014847	-0.0173586			0.169377	0.175566
0.0520446	0.055443			0.0425918	0.0743928											0.0810213				0.0725135				0.0214899	0.0228366			0.10116	0.0810213
-0.0559889	0.112655			0.0441296	0.0436139											0.110614				0.0884029				0.0679118	0.022134			0.152856	0.110614
-0.00985262	0.0209483			0.038398	0.0499692											0.126736				0.100898				-0.015949	0.0336929			0.169344	0.126736
0.0543378	0.0967709			0.0160858	-0.0578798											0.130222				0.0826011				0.0177047	0.00107836			0.0555227	0.130222
0.0332666	0.048858			0.0140556	-0.00834779											0.153032				0.0306129				-0.0400555	0.00948037			0.173844	0.153032
0.0240938	-0.0044831			0.0321791	0.0523286											0.157122				0.132331				-0.0010739	0.00167709			0.16315	0.157122
0.0241832	0.058193			0.068716	0.0169207											0.170376				0.11028				0.0296301	0.0023076			0.131694	0.170376
-0.01054	0.128491			0.0667744	0.0822045											0.159855				0.0947243				0.0170551	0.0149879			0.11177	0.159855
0.0503074	-0.0388482			0.0303387	0.0548636											0.142958				0.061703				0.00960056	0.0353529			0.190787	0.142958
0.0513083	0.0644355			0.0118784	0.0170185											0.175773				0.0897209				-0.00478374	-0.0669839			0.181856	0.175773
0.0317935	0.015901			0.017945	0.0446627											0.146682				0.0884402				0.0219905	0.0661437			0.115379	0.146682
-0.0102045	0.0745493			0.0588026	-0.00473511											0.153644				0.0485813				0.0311591	0.0321903			0.11054	0.153644
0.0154265	0.0523227			0.0727835	-0.0121486											0.148612				0.089916				-0.0104656	0.02854			0.156913	0.148612
0.037523	0.044251			0.0416785	0.0278798											0.168424				0.0677658				0.0862815	0.0647946			0.178087	0.168424
-0.027995	0.0178943			0.0540751	0.0319524											0.144655				0.219023				0.0261074	0.0202447			0.135629	0.144655
0.081574	0.101471			0.0237429	0.0333703											0.181223				0.0817741				-0.0313233	0.00710109			0.161597	0.181223
0.0932337	0.0977583			0.0487477	-0.000948261											0.105058				0.0593861				0.0481124	0.083825			0.150626	0.105058
0.0712446	0.0958668			0.00603611	-0.0122391											0.171715				0.140218				0.030994	0.0161388			0.148281	0.171715
-0.00423448	0.0506994			0.0514138	0.0331726											0.153456				0.0962973				0.0440729	-0.0365959			0.146474	0.153456
-0.0170966	0.0499093			0.022641	0.0519827											0.147354				0.112041				0.0152732	0.0389167			0.160157	0.147354
0.0608018	0.0702178			0.0177683	0.0241588											0.166052				-0.012422				0.0104485	0.0284388			0.133624	0.166052
0.0206715	-0.0436535			0.0217141	0.0464256											0.144311				0.155038				-0.00692365	0.0359461			0.145907	0.144311
0.0113223	0.0431461			0.0724136	-0.011308											0.204023				0.183869				0.0200132	0.0120609			0.182248	0.204023
0.04031	0.0731629			-0.0029284	0.0231461											0.14943				0.195249				0.0407109	-0.0129598			0.170151	0.14943
0.043932	0.0503188			0.043978	0.0248755											0.166949				0.132535				-0.004834	0.0656651			0.135273	0.166949
-0.0105754	-0.024943			0.0408415	-0.00109557											0.173301				0.0103981				-0.0138444	0.00232839			0.131733	0.173301
0.0296661	0.0554353			0.0278335	0.0104114											0.172988				0.0791085				0.022427	0.0308652			0.156756	0.172988
0.0339253	0.0413016			0.0237535	-0.00187446											0.16065				0.156245				0.0241208	0.0324466			0.140383	0.16065
-0.00558417	0.110912			0.0729675	-0.0207706											0.124087				0.123744				0.0436334	0.0250122			0.206637	0.124087
0.0554687	0.0507121			0.0326596	0.0158123											0.14968				0.13208				0.0541684	0.0070982			0.161463	0.14968
-0.0104751	0.0551854			0.0243555	0.0282868											0.150766				0.065394				0.0140722	0.0242428			0.195432	0.150766
-0.0219846	0.0290777			0.0653313	0.0545663											0.120149				0.127525				0.0194254	-0.0299002			0.121648	0.120149
0.0483259	0.0538506			0.0407571	0.00703013											0.122834				0.0927351				0.00196879	-0.000367432			0.174115	0.122834
-0.00421807	0.0965328			0.0307662	0.00943479											0.104722				0.162289				-0.0212139	-0.00277865			0.180468	0.104722
0.0317745	0.0316779			0.0425991	0.0329044											0.141948				0.219744				0.0327962	-0.0192512			0.127319	0.141948
-0.0568041	0.0875204			0.10098	0.0374545											0.171965				0.085238				0.0106877	0.0282289			0.167222	0.171965
0.0306443	0.0358618			0.00899284	-0.0082535											0.152387				0.1568				0.0378015	0.0242615			0.16204	0.152387
0.0122058	0.0258953			0.0269777	0.038506											0.15121								0.0597486	0.0407289			0.132708	0.15121
0.0467272	0.0400252			0.106957	0.0265376											0.168325								0.0030418	0.0417062			0.10511	0.168325
-0.0217397	-0.0307659			0.0406464	0.0501131											0.136353								-0.0262372	0.0409974			0.206271	0.136353
-0.00186516	0.147712			0.0767355	-0.000787482											0.160408								0.0110448	-0.0278074			0.148962	0.160408
-0.00830879	0.00993699			0.0729667	0.0263968											0.111213								0.0134424	0.0226594			0.103842	0.111213
0.0325444	-0.0466091			-0.0099388	0.050901											0.146951								0.00643133	0.0128448			0.110024	0.146951
0.0832825	0.0412003			0.0449049	0.0326275											0.141453								0.0639223	-0.00946499			0.116423	0.141453
0.0573002	0.0472139			-0.00305618	0.0406851											0.152353								-0.0137096	0.0279136			0.208453	0.152353
-0.0427632	0.0381599			0.0198272	-0.0288962											0.134333								0.00715826	0.0179394			0.0692254	0.134333
0.0176944	0.0917115			0.0590436	0.00863113											0.165893								0.00302275	-0.00941572			0.153086	0.165893
0.102035	0.00628939			0.0179461	0.0433609											0.167434								-0.00953867	0.0195077			0.186221	0.167434
0.0225443	0.0508086			0.0254838	-0.00443073											0.145975								0.03082	0.0190902			0.128721	0.145975
-0.0140189	0.0555509			0.0305624	-0.0365404											0.162997								0.0274451	0.0225985			0.159398	0.162997
-0.00316774	0.017896			0.0277166	0.0555977											0.192647								-0.00127824	0.00185945			0.155499	0.192647
-0.0203324	0.0301963			0.0517066	0.0444801											0.171022								-0.0222623	0.0300486			0.182702	0.171022
0.00650311	0.0287819			0.0207618	0.0489621											0.150198								0.021842	0.0252043			0.134996	0.150198
0.00220562	0.0262826			0.0527071	-0.0207994											0.14185								0.0418184	-0.000441237			0.147876	0.14185
0.0759555	0.0671975			-0.0310277	-0.0470564											0.133803								-0.0247343	-0.0106622			0.151414	0.133803
0.00247944	0.0614406			0.0225263	0.00640969											0.0865964								0.0372736	-0.00789077			0.178637	0.0865964
0.0405392	0.086947			0.0342535	0.036371											0.147535								0.0170598	0.0285991			0.152627	0.147535
0.082504	0.0217672			0.0304824	0.0059403											0.160419								-0.0230492	0.0415139			0.11531	0.160419
0.038527	0.0125006			0.0169139	0.00397701											0.144976								-0.01306	0.00881723			0.132231	0.144976
0.00426001	-0.0190906			0.0871359	0.0307793											0.105181								-0.016796	0.0299615			0.156177	0.105181
0.0225872	0.0522695			0.0218645	0.0358991											0.121585								-0.0167674	0.0369196			0.13279	0.121585
-0.0758037	0.0513035			0.0665778	0.02625											0.148765								0.0190755	0.0170857			0.119979	0.148765
-0.0294011	-0.00389354			0.0430864	-0.0142641											0.1357								-0.010261	0.0174106			0.147035	0.1357
-0.0489345	0.0987464			-0.0158978	0.115347											0.129223								-0.00245147	0.00811661			0.169041	0.129223
0.0292197	0.0696183			-0.0229289	0.0425485											0.16536								-0.0155989	-0.0330778			0.183956	0.16536
-0.0537879	0.0817599			-0.0465444	0.0607054											0.202996								0.00500537	0.0668406			0.132134	0.202996
0.0237367	0.0929172			0.0355597	0.00708697											0.0969749								0.00873768	0.0522323			0.265608	0.0969749
0.115464	0.0593749			0.0849622	0.0357422											0.10876								0.0302154	0.023202			0.111392	0.10876
0.0653839	0.0297626			0.0139247	0.0234834											0.121664								0.0419467	-0.0037292			0.147925	0.121664
-0.0407545	-0.0165269			0.0322254	-0.00719653											0.196047								0.0246586	0.0138734			0.151411	0.196047
-0.030345	0.0784324			-0.00163641	0.0444652											0.163039								-0.00884442	0.0472094			0.139823	0.163039
0.000598489	0.111709			0.0123872	0.0515005											0.146195								0.038615	0.0294617			0.132715	0.146195
-0.0105446	0.20012			0.04665	0.0226566											0.085909								0.00725017	0.00282636			0.11987	0.085909
-0.0174596	0.0356606			0.0845557	0.0363175											0.169467								0.0291502	0.014685			0.163508	0.169467
0.0153792	0.0643287			0.0715176	-0.00261987											0.151486								-0.0181484	0.025962			0.149285	0.151486
-0.00394348	0.0616934			0.0559949	-0.00644259											0.16049								-0.00960026	0.0551734			0.178993	0.16049
0.0678648	-0.00893401			0.0524817	-0.00560781											0.15								-0.0199635	0.0282937			0.158746	0.15
-0.0514764	0.115229			0.015088	-0.000285745											0.14969								-0.0306482	0.045453			0.109595	0.14969
0.0569891	0.0450954			0.00309524	0.0167053											0.146697								0.00960491	0.0347062			0.161488	0.146697
0.0653622	0.0624904			0.00322241	0.00141784											0.109091								0.00213192	0.0267407			0.204474	0.109091
-0.0194703	0.0602542			-0.0455906	0.0260745											0.148026								0.0225802	0.00458532			0.138234	0.148026
0.0250976	0.0498854			0.0330083	-0.0302712											0.148518								0.00696854	-0.0173061			0.123042	0.148518
0.065521	0.0900179			0.0203861	0.0478638											0.186585								0.0252486	0.0549756			0.15007	0.186585
0.0104871	0.00525565			0.0302361	0.0294651											0.142408								-7.03391e-05	0.00498293			0.135435	0.142408
-0.0114866	0.13829			0.0496351	0.0384554											0.160835								0.0616342	0.043732			0.167162	0.160835
0.0528129	0.0838193			0.0636491	0.0672297											0.187565								0.00129151	-0.00117406			0.165275	0.187565
0.0185975	0.0608093			0.0247726	-0.0190332											0.170352								0.00698969	0.0241245			0.170553	0.170352
-0.025549	-0.0168006			0.0510341	0.0388771											0.143063								-0.0217903	0.0425285			0.168801	0.143063
0.00692795	0.00541934			0.0404612	0.0116627											0.134298								0.00621988	-0.00653434			0.153101	0.134298
0.0851741	0.112867			0.0350029	0.0162894											0.150523								0.0202369	-0.00842691			0.168925	0.150523
-0.00693365	0.0728891			0.0394053	0.0379414											0.154079								-0.00281626	0.046089			0.121977	0.154079
0.0564972	0.0195367			0.0460494	0.000742494											0.103819								-0.0441042	0.0258327			0.15905	0.103819
-5.84109e-05	0.0215275			0.0105588	0.0377622											0.157764								-0.00368777	0.0158702			0.105842	0.157764
0.0929651	0.0881996			0.0652843	0.0748096											0.117767								-0.00859291	0.0167601			0.114897	0.117767
-0.0565311	0.0542134			0.0775111	0.0533502											0.144646								0.00720692	0.0759573			0.140426	0.144646
0.0353099	0.0359242			0.102257	0.0288715											0.169259								0.0354551	0.0343399			0.13514	0.169259
-0.0209198	0.0463467			0.0350007	0.0310978											0.202155								0.00236072	0.0067027			0.1426	0.202155
-0.00947714	0.0702854			0.0288652	0.0527733											0.142218								0.00363281	0.00578499			0.139032	0.142218
0.0382727	0.0692338			0.0706169	0.0294263											0.109125								-0.00787084	-0.0355072			0.169891	0.109125
0.0831276	0.0773688			0.0476784	-0.00433356											0.107772								0.107259	0.00842336			0.140013	0.107772
0.0340353	0.00398879			-0.0357197	0.0173991											0.116829								0.0624458	0.0137628			0.151164	0.116829
0.0515602	0.0686945			-0.0137926	0.0133291											0.175369								0.0403269	0.0360593			0.129757	0.175369
0.0523215	0.00143459			0.0514581	0.027127											0.147103								0.0011906	0.0241963			0.149468	0.147103
0.0318266	0.0944024			0.0857557	0.00549226											0.142242								-0.00947408	0.0122757			0.175414	0.142242
0.0700739	0.0757958			0.0570725	0.0328244											0.167907								-0.0114313	0.0613288			0.166847	0.167907
-0.00553317	0.0586138			0.024464	0.000699718											0.12443								0.00999334	0.0746249			0.194683	0.12443
0.016725	0.00357432			0.110694	0.0340112											0.160168								0.0389227	0.0482642			0.152134	0.160168
0.14073	0.00325358			0.0529186	0.00278211											0.149541								0.0413102	-0.0044765			0.173729	0.149541
0.030232	0.0145819			0.0300458	0.00490866											0.0987673								-0.00883034	0.0632199			0.178936	0.0987673
0.00274572	0.0819008			0.0333914	-0.0270434											0.0991129								0.0537363	-0.00115624			0.137033	0.0991129
0.123623	0.0521834			0.0368499	0.00368511											0.148837								-0.0187927	-0.00831396			0.164162	0.148837
0.0424672	0.0178559			0.0346432	0.0373913											0.121255								0.0201101	0.04452			0.139473	0.121255
0.00655427	0.0705735			0.0151209	0.0191932											0.16626								0.0121678	0.0275243			0.0944035	0.16626
-0.00752601	0.166949			0.0231981	-0.000840293											0.178876								0.00716207	-0.000143604			0.147492	0.178876
0.0565163	-0.0217341			0.00240642	0.0274302											0.130465								0.0466821	0.033242			0.129346	0.130465
0.0400131	-0.0308749			-0.00110345	0.011739											0.135347								0.0602375	0.00701258			0.147657	0.135347
0.119026	0.0869177			-0.00128305	0.0211243											0.112046								0.0179478	0.0260316			0.138952	0.112046
-0.0285114	0.010699			0.0798056	-0.0083838											0.12372								0.045612	0.0206989			0.0928798	0.12372
0.0717834	0.0650156			0.00505811	0.0648643											0.147342								-0.00296209	-0.000328046			0.152227	0.147342
-0.0167073	-0.0142046			0.0295815	0.0242683											0.136023								0.00443626	0.00642994			0.11819	0.136023
0.0586602	0.0204666			0.0594727	-0.00921453											0.137134								0.0178211	0.019947			0.23805	0.137134
0.0332307	0.00885105			0.0616079	0.0970005											0.147105								0.0296092	0.0607712			0.130954	0.147105
-0.0415745	0.0945609			0.0621949	0.0493994											0.160429								-0.00228053	-0.00614657			0.188906	0.160429
0.0866727	0.0368227			0.0411747	0.0268115											0.18157								0.0134972	0.0662119			0.15676	0.18157
-0.00660087	0.0535923			0.11027	0.0701474											0.155592								0.019623	0.0238071			0.157351	0.155592
0.0236393	0.0202109			0.02041	0.0321819											0.149929								-0.013342	0.0477699			0.173683	0.149929
0.01189	0.195687			-0.00148541	0.0666823											0.12413								0.0763982	-0.0141974			0.0899752	0.12413
0.0789152	0.0267166			-0.0255539	-0.000474672											0.135906								0.00590554	0.0156482			0.142446	0.135906
0.0853039	0.0179721			0.0703064	0.0381665											0.162143								-0.0323245	0.00493692			0.15699	0.162143
-0.0224594	0.0402582			-0.0116288	0.0301794											0.136482								0.0569177	-0.0100166			0.17662	0.136482
-0.00158327	-0.00853088			0.0409551	-0.0319834											0.148673								0.020249	-0.0381656			0.155559	0.148673
0.0648818	-0.00660885			-0.00543031	0.00449373											0.131716								0.0237628	0.048263			0.134437	0.131716
0.0678785	0.0820741			0.0310249	0.0490388											0.184459								0.0275773	0.024323			0.17516	0.184459
0.0715322	0.111651			0.0547533	0.0379203											0.181122								0.00701661	0.060096			0.176776	0.181122
0.0286697	0.0944092			-0.00276041	0.0524541											0.116233								-0.00654633	0.0509496			0.151103	0.116233
0.0753366	0.00986418			0.0529902	0.0361529											0.140873								-0.00449816	0.0520456			0.20054	0.140873
-0.009034	0.107676			0.118228	0.0083925											0.146567								0.0301313	0.0492303			0.114262	0.146567
0.0424265	0.0671811			0.0536577	0.0591136											0.176978								-0.0136034	0.0654254			0.121394	0.176978
-0.0104796	0.0159373			0.0450496	0.00839415											0.153371								-0.00996108	-0.0177942			0.106064	0.153371
0.0362937	0.0275407			0.0175547	0.0135982											0.117656								-0.0419195	0.00950505			0.103286	0.117656
-0.0554772	0.0632179			0.0468393	0.00969078											0.113566								0.0284032	0.0298957			0.155804	0.113566
0.0305817	0.0350307			0.0305909	0.0543385											0.103619								0.0220037	0.0364573			0.133595	0.103619
0.0186479	0.0198315			0.019072	0.0257408											0.202528								0.00120108	0.0140936			0.164167	0.202528
-0.0524869	0.0522862			0.0977015	0.0214343											0.124462								3.11573e-05	0.00439148			0.16879	0.124462
0.0166956	0.000723978			0.0313908	0.0964464											0.109557								0.0644893	-0.00103514			0.169949	0.109557
-0.0610001	0.0256648			-0.0498231	-0.00363477											0.150867								-0.00532224	-0.0180997			0.135134	0.150867
0.0287372	0.0463252			-0.0278357	0.012972											0.135104								0.00448842	0.0144679			0.158879	0.135104
0.061783	0.0880359			0.0584555	0.10855											0.11716								0.00560418	-0.0282396			0.119093	0.11716
-0.00989259	0.0453509			0.0235867	-0.00745018											0.122898								0.0042432	0.0365325			0.182693	0.122898
0.0866936	0.0322675			0.0170961	0.0288966											0.136029								0.0382171	0.0229968			0.153231	0.136029
0.0538571	0.0642954			0.0100332	-0.00203705											0.144074								-0.00221683	0.0250858			0.123185	0.144074
0.00869911	0.0715894			0.0116614	-0.030555											0.164245								0.0249246	0.010339			0.10953	0.164245
0.0448144	0.0984051			0.0209526	0.0333205											0.10337								-0.00959307	-0.00289545			0.204817	0.10337
-0.0102471	0.0130162			0.037114	-0.0110067											0.143459								-0.0101092	0.0345049			0.130218	0.143459
0.0862253	0.00858316			0.0799868	0.0495443											0.150387								0.0114486	0.0489292			0.169656	0.150387
0.0346321	0.000885464			0.0164149	0.0531794											0.0888898								-0.00481058	0.0516649			0.154076	0.0888898
0.0660622	0.107879			0.0162748	0.0752223											0.161493								0.0264976	-0.017263			0.0911618	0.161493
-0.0322361	0.0880914			0.0367176	0.0532668											0.14972								0.0243627	0.0102047			0.184207	0.14972
0.0707016	0.00342602			0.0790816	0.0122971											0.154448								-0.0509963	0.0146375			0.174789	0.154448
-0.0120582	0.0301225			0.00942313	0.00418208											0.155132								0.01727	0.0692837			0.112965	0.155132
0.0753476	0.0471122			0.0297626	-0.0027511											0.143462								0.0152734	-0.0175579			0.11137	0.143462
0.00235728	0.0236312			0.0280444	0.0652517											0.155538								-0.0203569	0.0290368			0.16934	0.155538
0.060254	0.0884292			-0.00393293	0.0241175											0.169802								0.0468742	0.0184372			0.158311	0.169802
-0.0641535	0.0191112			0.128685	-0.0473061											0.149207								0.0335741	-0.0120173			0.145561	0.149207
-0.0764087	0.0118608			0.0135414	-0.00200681											0.1729								0.0401097	0.0457059			0.149438	0.1729
0.0711892	0.0475354			0.0574064	0.0114126											0.11418								-0.00215222	0.0508047			0.174869	0.11418
0.031298	-0.0137463			0.00634842	0.0205317											0.102691								0.0489564	0.0479776			0.151998	0.102691
0.0819994	0.00721076			0.00292124	0.00728738											0.138284								0.0513457	0.0322698			0.161779	0.138284
0.0590066	0.0422493			0.0807351	0.0461145											0.163571								0.00401425	0.100202			0.0934379	0.163571
0.0776608	0.0866762			0.0927423	0.0363138											0.151811								-0.0259786	0.0488434			0.18748	0.151811
-0.0198906	0.0694463			0.0281739	0.0288352											0.175287								-0.0182279	0.0311383			0.186105	0.175287
0.0503631	0.0782449			0.0350122	0.0322128											0.148533								-0.0258953	-0.0061161			0.123719	0.148533
-0.035846	0.0225202			0.0977805	0.00709723											0.166597								0.0407767	0.00688421			0.166016	0.166597
-0.0384768	0.0276082			0.0243446	-0.00225888											0.169934								0.00753484	-0.00308928			0.153877	0.169934
0.0481499	0.00505402			0.0207112	-0.00369754											0.152213								-0.00162611	-0.0285671			0.152097	0.152213
-0.0311638	0.0328652			0.159168	-0.0189177											0.158859								-0.0121295	0.0258611			0.172023	0.158859
0.107975	0.0249885			0.044494	0.0159621											0.141755								0.0661216	0.00104936			0.165264	0.141755
-0.0183588	0.0797628			0.115174	0.0202089											0.190036								0.00636555	-0.0216236			0.1595	0.190036
0.0105244	0.0312569			0.0240858	-0.0311192											0.133449								0.0545559	0.0250783			0.12022	0.133449
0.033588	0.0563299			0.0444286	0.0014328											0.161467								0.0393	-0.00268033			0.132347	0.161467
0.138242	-0.00527459			0.0448121	0.0124343											0.130302								0.00630695	0.0147008			0.171844	0.130302
0.0178107	0.0667151			0.0396815	-0.0255212											0.172337								0.0412956	-0.000100563			0.140847	0.172337
0.0539479	0.00678507			0.0921408	-0.00396694											0.13533								0.00834165	0.0693342			0.136059	0.13533
-0.0540771	0.0430623			0.0352802	0.041318											0.122951								0.0400946	0.0569219			0.125243	0.122951
0.0696286	-0.0073409			0.0376908	0.0036582											0.145641								0.0273492	-0.00816676			0.139639	0.145641
-0.0120868	-0.00973908			0.00887699	-0.00609565											0.139084								0.0481937	0.0165174			0.171866	0.139084
-0.00756392	0.114215			0.0228757	0.067369											0.19398								0.0669097	0.0285227			0.151458	0.19398
0.00844619	0.0472484			0.0663256	0.0376593											0.169294								-0.0120578	0.0451955			0.153841	0.169294
0.102189	0.0477112			0.0188788	-0.00906202											0.155949								-0.0286821	-0.00706253			0.180639	0.155949
0.0285718	0.0500412			0.0121046	0.0135191											0.146699								0.0333844	0.0233906			0.148697	0.146699
0.0864683	0.122397			-0.0294499	0.0543292											0.157678								0.0451152	0.0146383			0.146325	0.157678
0.0686136	0.00315798			0.0578321	0.0607572											0.147968								0.0132509	0.0115865			0.148707	0.147968
0.0239146	0.0185425			0.0228556	0.0235462											0.199124								-0.00557301	-0.013655			0.15244	0.199124
-0.00853605	0.0148034			0.0742619	0.0686093											0.139664								0.0207528	0.0100707			0.216616	0.139664
-0.00163696	0.055887			-0.00414957	0.0210869											0.160445								-0.0195597	0.0197991			0.173937	0.160445
-0.00991956	-0.0374942			0.0436232	0.0421178											0.0857776								-0.0269139	0.0329973			0.159284	0.0857776
0.0727394	0.105995			0.0965268	0.0339383											0.147551								0.0618269	0.0228344			0.154294	0.147551
0.0599488	0.0171468			0.00651278	0.0326715											0.145274								0.0228925	0.0386769			0.23094	0.145274
0.0847081	0.0460674			0.0299878	-0.034478											0.124078								0.0045072	0.0324099			0.139636	0.124078
-0.00442337	0.0485106			0.0974206	0.0246621											0.156984								0.0209962	-0.0334974			0.120119	0.156984
-0.0435625	0.0298231			0.0685088	-0.00409533											0.185486								0.00576782	-0.00768859			0.176052	0.185486
0.000179209	0.0624287			0.0298494	0.0362602											0.168205								-0.0359497	0.0112976			0.185089	0.168205
0.0175961	0.0495163			0.058203	0.0563662											0.101977								0.0416635	0.0525897			0.110263	0.101977
0.0415954	0.000762034			0.0354666	0.023077											0.150142								-0.050711	-0.00100864			0.188902	0.150142
0.0400156	0.0366329			0.0326202	0.0111218											0.126753								-0.0183645	-0.00180679			0.139711	0.126753
0.0465172	0.0553028			0.043327	-0.0531788											0.163413								-0.00293533	0.0442378			0.12646	0.163413
-0.0137644	0.0568272			0.0390899	0.0595219											0.128417								0.0320143	0.0386635			0.143368	0.128417
0.00685243	0.00932543			0.0286765	0.05372											0.163137								0.013786	0.0233628			0.184409	0.163137
0.0921932	0.116076			0.0597485	-0.00544722											0.093103								-0.0158677	0.0488451			0.140875	0.093103
-0.00119267	0.023191			0.0294808	-0.0137791											0.15093								0.00298327	0.011255			0.149686	0.15093
0.00417168	-0.00617744			0.0167077	0.0705525											0.127022								-0.0801992	0.0232029			0.170225	0.127022
-0.0609404	-0.0337295			0.0200524	0.0116803											0.139501								-0.0296712	0.0359614			0.250939	0.139501
0.0023006	0.0264234			0.0138878	0.00610754											0.14861								0.0276345	0.01452			0.173235	0.14861
0.0419372	-0.000335123			0.0401018	0.012162											0.138908								-0.056745	0.0292718			0.11598	0.138908
0.00939795	-0.0559803			0.0781878	0.0316862											0.147621								0.0142537	0.00376926			0.140547	0.147621
0.0118529	0.0444771			0.0526674	-0.0406345											0.1663								-0.0131379	-0.00348029			0.171053	0.1663
0.0768192	0.0716685			0.0209341	0.0161943											0.175861								0.019833	0.0631127			0.228631	0.175861
0.06105	0.0542992			0.105814	-0.0043617											0.163532								0.025689	-0.0253012			0.174513	0.163532
-0.029761	0.044694			0.0536108	0.00128579											0.147621								-0.00717863	0.00320655			0.189355	0.147621
-0.0461172	0.079784			0.0100682	0.0320318											0.153651								0.018407	0.0401519			0.198706	0.153651
0.034848	0.0763186			0.0448205	-0.00973476											0.140021								0.0798128	0.0475641			0.170655	0.140021
0.028057	0.0312945			-0.0212397	0.0174308											0.152755								-0.0195862	0.0536491			0.144723	0.152755
0.0552736	-0.0184296			0.0559632	-0.000159887											0.132641								0.00265431	0.0436944			0.116076	0.132641
-0.00572818	0.00791652			0.04984	-0.0258609											0.107309								-0.0128284	0.0580978			0.134905	0.107309
0.00324208	0.13298			0.0145526	0.00539821											0.151982								-0.0420548	0.0291376			0.168528	0.151982
0.0492055	-0.00488173			0.00388242	0.000810891											0.151687								0.0790256	0.0302397			0.128165	0.151687
0.0775324	0.0477701			0.0112355	0.0175382											0.130566								0.0283594	-0.00684682			0.148286	0.130566
-0.0103012	0.0543089			-0.015368	0.028402											0.143942								0.0144386	-0.00960482			0.144562	0.143942
-0.0213967	-0.0408482			0.0755917	2.11848e-05											0.137576								-0.00956907	0.0708709			0.122386	0.137576
0.0962829	0.00468288			0.0353575	0.0579316											0.105304								0.050476	0.060768			0.176814	0.105304
0.0387397	0.133931			0.0546478	0.0379576											0.121297								-0.00828922	0.0759306			0.16987	0.121297
0.0684362	0.0388313			0.0155576	0.0388604											0.182694								0.0789056	0.0243622			0.0798435	0.182694
0.0103018	0.0270449			0.00551728	0.022127											0.146467								-0.0141179	0.000807928			0.170266	0.146467
0.0303287	0.0565106			0.0109611	0.0332201											0.127269								-0.0103168	0.0865524			0.155959	0.127269
0.0235072	0.138759			0.0323768	0.00245159											0.122071								0.0316498	0.0551034			0.133205	0.122071
0.0637319	-0.00844877			0.125759	0.119167											0.124784								0.0232595	0.0203817			0.175814	0.124784
-0.0232593	0.0378341			0.0295883	0.0233964											0.131757								-0.00459288	0.0279805			0.178773	0.131757
0.0183045	0.049151			0.0369155	0.0370121											0.177596								0.0200839	-0.0335494			0.163681	0.177596
0.033817	0.00328534			0.0202413	0.0318307											0.112168								0.057811	0.0538153			0.185632	0.112168
0.0482184	0.0474265			0.063041	0.000552699											0.149222								-0.0169895	0.00347734			0.131284	0.149222
0.0197656	0.0796291			-0.0196756	0.028511											0.146091								0.034063	-0.0443486			0.16916	0.146091
-0.0461072	0.0415989			0.0239089	0.0136453											0.138405								0.00350045	0.00481809			0.135065	0.138405
0.0277612	-0.00755651			0.037297	0.0449972											0.148509								-0.00459548	0.0552384			0.169931	0.148509
0.0469263	0.0304525			0.0161037	0.0219511											0.150362								0.00591402	0.0306555			0.162084	0.150362
0.0235827	0.113056			0.00900489	0.0112357											0.12577								0.0135589	0.026963			0.160387	0.12577
-0.00330421	0.0158696			0.0109798	-0.0262627											0.0705594								-0.0196934	0.0164859			0.129211	0.0705594
0.115855	0.051971			0.0624947	0.0570408											0.104207								-0.0108849	-0.00529522			0.0883745	0.104207
-0.00452903	0.0414703			0.0582178	0.00668964											0.155338								-0.0189261	0.0192523			0.144025	0.155338
-0.0105235	0.0474169			0.00672287	0.0301306											0.168778								0.032248	-0.0189893			0.142116	0.168778
0.0915763	0.0508865			0.0211939	-0.0168947											0.156692								-0.0035563	0.0133969			0.210289	0.156692
-0.0434582	0.102496			0.0196356	-0.00404333											0.150669								-0.0170201	0.0529425			0.17571	0.150669
0.0422242	-0.0164396			-0.0203391	-0.0180917											0.159207								-0.0131509	0.0153498			0.191279	0.159207
-0.00884136	0.054111			0.0858659	0.013633											0.179569								0.0297551	0.00335323			0.134092	0.179569
0.0285019	-0.00357182			0.0553438	0.0239972											0.155123								0.00589275	0.0312582			0.162788	0.155123
0.00854861	0.0254441			0.0795644	0.0540412											0.173291								-0.0192907	0.0326105			0.144334	0.173291
0.058983	0.0461288			0.0280863	0.0105004											0.0685923								-0.00790783	0.0272463			0.154218	0.0685923
0.0175828	0.0465317			0.0493026	0.014236											0.157876								0.0842828	0.0300311			0.110451	0.157876
0.00118095	0.00535645			0.0350686	-0.00293338											0.11952								0.0221399	0.0498715			0.0915117	0.11952
0.0869879	0.0638945			-0.0168321	0.0436869											0.116135								0.021291	0.0147768			0.126222	0.116135
0.00193474	0.0321905			0.00202364	-0.0063278											0.158241								0.0334454	-0.0167094			0.151835	0.158241
-0.0100389	0.0260562			0.0617657	-0.0395585											0.180271								0.0677837	0.0449214			0.198432	0.180271
-0.00886882	0.104313			-0.00758625	0.0298786											0.0662248								0.000934483	0.0396704			0.140261	0.0662248
-0.0535984	0.00136357			0.0432105	0.0168434											0.128146								0.0186566	0.0653436			0.125148	0.128146
0.038882	-0.000247965			0.00818407	-0.000605584											0.0646672								0.0321251	0.0191122			0.211575	0.0646672
-0.0149953	0.0426863			-0.0230951	-0.0133361											0.130589								0.0453541	0.00162703			0.161805	0.130589
-0.0160513	0.030248			0.016053	0.0554259											0.119256								0.00573953	-0.00900327			0.179289	0.119256
0.0895556	0.0607337			0.067633	0.0777876											0.121241								0.0272633	-0.00522026			0.117114	0.121241
-0.0166192	-0.0160391			0.092343	0.0508979											0.13621								0.00986393	-0.0170888			0.137405	0.13621
-0.0473651	0.0693705			0.0563865	0.0483751											0.09441								-0.0033298	0.0380139			0.148813	0.09441
0.0353427	0.0719336			0.0336579	0.0477188											0.155616								-0.0289305	0.0083907			0.144064	0.155616
-0.00314904	0.0501534			0.0213128	0.0578008											0.129998								0.0573057	-0.00704124			0.143488	0.129998
0.0260439	0.0337829			0.0326189	-0.00579964											0.135741								0.0395624	0.00572151			0.154185	0.135741
0.0175012	-0.0106583			0.0148087	0.0325841											0.11895								-0.013524	0.00181962			0.198452	0.11895
0.0169244	0.0256723			0.0310385	0.0801029											0.130633								0.0126631	-0.000360399			0.163947	0.130633
0.0122475	0.061856			0.053831	0.0213072											0.137422								0.0295395	-0.00474319			0.150872	0.137422
0.0568121	0.178603			0.00602936	0.0668187											0.111413								0.0485712	-0.0214215			0.165551	0.111413
-0.0304925	-0.0164507			0.0726514	-0.0193273											0.171523								0.0062604	0.0376037			0.150148	0.171523
0.0826754	0.0605071			0.0692815	0.0452159											0.145186								0.0143055	0.0495045			0.174318	0.145186
-0.0479635	0.0940926			0.0773746	0.0660796											0.100787								-0.0459273	0.0385509			0.188585	0.100787
-0.00264048	0.0301968			0.0706722	0.0596819											0.138066								0.0544317	0.00525901			0.134925	0.138066
-0.0583289	0.0231735			0.130067	0.0239873											0.116466								0.0106563	0.0373563			0.125159	0.116466
0.0569456	0.0482902			0.0473863	0.0429741											0.122391								-0.0073451	-0.00234994			0.147568	0.122391
-0.010278	0.0581631			0.0195993	0.0461492											0.162167								0.0367743	0.00221366			0.144329	0.162167
-0.0204152	-0.0118562			0.0332493	0.0496534											0.126644								-0.00454969	0.0453868			0.183153	0.126644
0.0531561	0.010114			0.0737661	0.0382633											0.111989								-0.022604	0.0427737			0.149249	0.111989
-0.0030705	0.0406069			0.0569227	-0.0112855											0.140019								0.0326714	0.0224226			0.176019	0.140019
0.00102811	0.0274874			-0.0422792	0.00801547											0.140884								0.0302223	0.0317352			0.185326	0.140884
-0.0320355	-0.00528247			0.00300974	0.0192659											0.162133								-0.0173651	0.0224875			0.204768	0.162133
-0.0771893	-0.00812016			0.0250925	0.0132403											0.139242								0.00685376	0.0125676			0.16872	0.139242
-0.0219215	-0.0110798			0.0384822	0.0244891											0.122261								0.0375149	0.0109047			0.150533	0.122261
-0.011691	0.0445684			0.0481883	-0.0314783											0.15116								0.010384	0.0592056			0.1346	0.15116
0.0405166	-0.00227667			0.0508078	0.0850163											0.170729								-0.00434041	0.0165474			0.146428	0.170729
0.0695317	-0.00498922			0.0601096	0.0635916											0.109516								0.127866	0.0529422			0.10836	0.109516
-0.0458109	0.0559194			0.0894138	-0.000794223											0.132154								0.000792605	0.0256992			0.147839	0.132154
0.0367952	0.0817218			-0.00775441	0.0185415											0.143995								0.011365	-0.00989354			0.185992	0.143995
0.00733101	-0.0220196			0.0391821	-0.00634051											0.14242								-0.0134431	0.00910052			0.226307	0.14242
0.0344556	0.0693796			-0.0355831	-0.0040877											0.161209								0.0631629	0.031677			0.114029	0.161209
0.00040879	0.0846194			0.0489305	0.0199415											0.12685								0.0145299	0.0102497			0.153998	0.12685
0.0552586	0.046042			0.026597	0.0515983											0.14001								-0.0129836	0.0263388			0.132176	0.14001
0.00244398	-0.0385766			0.0552402	0.0208928											0.125993								0.0121149	0.0393943			0.165429	0.125993
0.0620393	0.0369892			0.0407398	0.0117449											0.113736								0.00697503	0.0511357			0.147282	0.113736
0.00976017	0.0175971			0.00419944	0.0290564											0.157707								0.0131423	0.0246927			0.186555	0.157707
-0.0421922	0.0216252			0.0437113	-0.00659736											0.160074								-0.0160521	0.000262893			0.16786	0.160074
0.064307	0.119696			0.0582927	0.0282715											0.183271								0.0106164	0.0534866			0.156991	0.183271
0.0148973	0.0373453			0.0879015	0.0231647											0.162633								-0.00629025	0.0101491			0.122482	0.162633
0.0403371	0.0646345			0.0830201	0.0167086											0.140144								0.00624505	0.0449107			0.133501	0.140144
0.0560668	0.00681516			0.0406733	0.00233164											0.156234								0.0335679	0.0418434			0.171805	0.156234
0.0276775	-0.000459137			-0.0361064	0.065872											0.172445								-0.0157105	0.0256921			0.151506	0.172445
-0.00802639	0.0392904			0.0507363	-0.0213514											0.129355								-0.0629895	0.0577552			0.183602	0.129355
0.0408542	0.0309388			0.0242659	0.0328117											0.138204								0.0618446	0.0118264			0.138418	0.138204
0.100054	0.0602012			0.0796732	0.00362026											0.153711								0.0250776	0.00407298			0.2187	0.153711
-0.00102583	0.0224098			0.0139475	-0.0327785											0.154006								0.0543847	0.0459995			0.178364	0.154006
-0.0280312	0.138375			0.0626204	-0.0144756											0.155156								0.0516218	0.0993377			0.153735	0.155156
0.0375155	0.0804486			0.0391689	0.0747654											0.189942								-0.0103591	0.0245556			0.202188	0.189942
0.00942015	0.0263567			0.155449	0.00992613											0.121591								-0.00650774	0.0251971			0.178119	0.121591
-0.0174835	0.00282482			0.0120586	0.0327831											0.1306								-0.0131798	0.014476			0.190794	0.1306
0.018045	0.0420869			0.0965232	0.00580084											0.139498								-0.0142775	-0.0185676			0.170842	0.139498
0.0844009	0.0242192			0.00939453	0.0325694											0.190145								0.00703743	0.0284371			0.179196	0.190145
-0.0179717	0.115898			0.0259255	0.0247161											0.126529								0.0115415	0.00711104			0.151272	0.126529
0.0347592	0.00477831			0.0485065	0.0539238											0.161901								-0.000830536	0.0163001			0.118381	0.161901
0.0284545	0.0341392			0.0250413	0.0616501											0.093338								-0.0326783	-0.0019286			0.168651	0.093338
0.0829014	-0.0135505			-0.03574	0.0975497											0.108944								-0.0161232	0.0500169			0.195082	0.108944
0.0409688	-0.0778719			-0.00834099	0.000804978											0.11062								0.0308731	0.0340087			0.173433	0.11062
-0.0195278	0.0312459			0.02335	0.0682059											0.143816								0.0281985	0.0377675			0.136596	0.143816
5.93692e-06	0.0312772			0.0128019	0.0518409											0.125101								0.0794259	-0.00392246			0.127052	0.125101
0.0278344	0.0884383			0.0322826	0.0691734											0.186088								-0.00141655	-0.0305195			0.14997	0.186088
-0.0316989	0.00894283			0.0338811	0.039354											0.124439								-0.013236	0.0175402			0.142518	0.124439
-0.0215825	0.029114			0.0328178	0.0349171											0.130438								0.0485779	0.00932275			0.183075	0.130438
-0.0173714	0.0833774			0.0156774	0.0138079											0.169869								-0.00695738	0.050176			0.138943	0.169869
0.0526079	0.00401834			0.0582448	0.00687847											0.151823								0.00478264	0.0443697			0.159583	0.151823
0.017271	0.0629346			0.0708824	-0.0260056											0.171906								-0.0321989	0.0339563			0.189756	0.171906
0.0500736	0.116138			0.049685	0.0235654											0.14837								-0.0121522	-0.030601			0.154093	0.14837
0.0714537	0.0651335			0.0565816	0.0549057											0.160422								0.0109638	0.0424518			0.17516	0.160422
0.115294	0.0285976			0.0486149	-0.000145456											0.155494								-3.92428e-05	0.0238957			0.130194	0.155494
-0.0870652	0.00569761			-0.0367794	0.0297788											0.148791								0.0365739	0.000867346			0.156684	0.148791
-0.00695507	0.091773			0.058054	0.0504691											0.145567								0.00785343	-0.000147122			0.138384	0.145567
0.0477184	0.0683467			0.0310516	0.0215299											0.189327								0.0396463	-0.00408147			0.156067	0.189327
0.0528406	0.0296487			0.0392061	0.00397893											0.162678								0.00222752	0.0668219			0.138747	0.162678
0.0131434	0.0667536			0.0066675	0.0500324											0.117381								-0.0334728	0.0014527			0.185819	0.117381
0.0232673	0.0641685			0.0316358	0.0185695											0.124079								0.0319744	-0.0292554			0.126617	0.124079
-0.0295302	0.00591873			0.0500211	-0.0104244											0.126955								0.0225986	0.0483738			0.146239	0.126955
-0.0391132	0.00622649			0.01492	0.00267793											0.15755								0.00208002	0.0219228			0.139465	0.15755
0.113298	0.0859022			0.0919582	0.0114529											0.156084								0.00189964	0.00951961			0.129245	0.156084
0.0347082	0.0573098			-0.000331996	0.0269999											0.122685								-0.0152288	-0.00583177			0.138344	0.122685
0.0357955	0.0410861			0.0821704	0.0486501											0.11049								-0.0223379	0.0139878			0.158293	0.11049
-0.00635722	0.0314107			0.0887518	0.00527211											0.161924								0.000357597	0.0336303			0.121922	0.161924
0.0513745	0.00655139			0.0456693	-0.00352769											0.137074								0.00371644	0.0443964			0.203507	0.137074
0.0154807	0.0342853			0.0171338	0.00771534											0.166282								-0.00265627	0.0221715			0.146342	0.166282
0.0203775	0.0620904			0.0476469	0.0253277											0.152348								-0.018787	0.0366045			0.177463	0.152348
0.0101614	0.0848137			0.0358375	-0.0404892											0.120417								0.02062	0.0101275			0.174316	0.120417
0.00699072	0.0651654			-0.00627901	-0.00279277											0.166118								-0.00354992	0.0119558			0.150392	0.166118
-0.00601944	0.0675474			-0.0326844	0.00478298											0.13048								0.00723774	0.054158			0.168636	0.13048
-0.00248918	0.0292214			-0.0269426	0.0124715											0.145175								-0.00302085	-0.00895861			0.138553	0.145175
-0.0231068	0.0698942			0.044994	0.0304981											0.1659								0.00919753	-0.00385639			0.148852	0.1659
0.0164884	0.0815769			0.016412	0.0483681											0.190273								0.0374311	0.0153661			0.175382	0.190273
0.0466102	0.0108702			0.0244745	0.0419092											0.132144								0.0315416	0.0344513			0.175839	0.132144
0.0528197	0.0276258			-0.0310994	0.0674704											0.157904								0.0234484	-0.0219819			0.146234	0.157904
0.0139809	0.0678111			0.0199798	0.0535384											0.135912								0.00257232	0.00333816			0.108659	0.135912
0.0320422	0.0679461			0.0488823	-0.0306542											0.100786								0.0233013	-0.0445781			0.132637	0.100786
-0.00697907	0.0835265			0.0133135	0.0249185											0.158369								0.000669744	0.022342			0.0664349	0.158369
0.00641874	0.0746378			0.00269058	0.0307097											0.148859								0.0194667	0.0208729			0.117449	0.148859
0.0512075	0.0591692			0.0418176	0.00679304											0.155551								0.0175761	-0.0179481			0.160573	0.155551
0.0208337	0.029334			0.0796395	0.0423141											0.178939								0.0143198	0.0312786			0.14545	0.178939
0.0676279	0.105455			0.0330082	0.0501775											0.145866								0.0293267	0.0169489			0.158283	0.145866
0.0238697	0.119082			0.0454467	0.00979682											0.162591								0.0100713	0.0161773			0.124566	0.162591
0.0206056	0.0249265			0.0576002	0.0220491											0.181388								0.0317913	-0.00746988			0.189182	0.181388
-0.00101035	0.0296506			0.0290391	0.0157314											0.144361								0.0192081	0.00936362			0.147373	0.144361
0.0504019	0.0238589			-0.00323211	0.0151383											0.145549								0.00306362	0.0288101			0.155169	0.145549
-0.0202373	0.037452			0.00540589	0.0315452											0.148435								-0.00187059	0.00730983			0.175801	0.148435
0.0505148	0.0138493			0.116993	0.00599929											0.14198								0.0307199	0.0136659			0.142389	0.14198
0.0517593	0.0891958			0.0197877	0.0383827											0.137206								0.0109502	0.0610165			0.163377	0.137206
0.0820366	0.00196677			0.0281731	-0.000190846											0.12308								0.018349	0.00894979			0.166389	0.12308
-0.0147826	-0.0123089			-0.0308479	0.024041											0.142863								0.00400095	0.00457866			0.111056	0.142863
0.00940138	0.109759			-0.00601495	-0.0415505											0.173982								0.0183865	0.00838562			0.13698	0.173982
-0.0236938	-0.0289488			0.00726439	0.00567237											0.12165								0.00241357	0.000784274			0.146441	0.12165
0.000244585	0.0987049			0.0154686	0.0759945											0.160062								0.0626793	0.00921267			0.121868	0.160062
0.0362919	0.0509779			0.0647391	0.0357023											0.164144								-0.00955304	-0.00110866			0.11732	0.164144
-0.0305531	0.0442885			0.0375098	0.02896											0.146916								0.0495409	0.0223419			0.130047	0.146916
0.042522	-0.0367653			0.0822686	0.0250016											0.164207								0.0529124	0.00284211			0.176097	0.164207
0.113736	0.0372341			0.0671893	0.0148075											0.173898								0.0182026	0.00926837			0.157648	0.173898
0.0354027	-0.015872			0.060814	-0.0655738											0.110355								0.0158187	0.0674176			0.152772	0.110355
0.103954	0.0666415			0.0130851	0.00135255											0.106449								0.0368948	-0.00135324			0.129375	0.106449
-0.0140758	0.0277694			0.0616269	0.00353317											0.110474								-0.0156959	0.0128755			0.16904	0.110474
-0.00259799	0.0840214			-0.00320309	-0.0219838											0.131911								-0.00318164	0.00413546			0.155469	0.131911
-0.0142574	0.00277235			0.0563518	0.0720625											0.130946								0.0102288	0.0329405			0.157751	0.130946
0.0120757	-0.0191229			0.0320366	0.0943109											0.172206								0.0391067	0.0260649			0.153204	0.172206
0.0589967	-0.00709195			0.00145825	0.0291047											0.123065								-0.0360369	0.0245071			0.161993	0.123065
0.0242676	0.0386958			-0.00453108	0.00789018											0.130812								0.0382411	0.0164314			0.120675	0.130812
0.0736631	-0.0666996			0.0418196	0.0192399											0.132294								0.0015378	0.0896084			0.175947	0.132294
-0.0126589	0.0246704			0.0109245	0.0429418											0.165318								-0.00812134	0.0804768			0.135735	0.165318
-0.00585152	0.0492961			0.00347654	0.0182602											0.14568								0.0133547	-0.00865334			0.121815	0.14568
-0.0301076	0.0142642			0.0212642	-0.0144308											0.142769								-0.00816553	0.0773418			0.15788	0.142769
-0.0133607	0.0699271			0.0142848	-0.00359546											0.149046								-0.0126631	0.0484132			0.119305	0.149046
0.0255913	-0.00128157			0.0127692	0.0385472											0.178757								-0.0229654	0.0343987			0.13365	0.178757
-0.00632664	0.0213439			0.0269295	0.0535498											0.103043								0.0196472	0.0204348			0.206698	0.103043
0.0084036	0.0527139			0.0745482	-0.0233471											0.157722								0.0042481	0.0205505			0.0912621	0.157722
0.00430443	0.127401			0.0448894	0.0707517											0.135183								0.00962105	0.032424			0.183326	0.135183
0.0268309	0.0581424			-0.00812359	0.0153395											0.149895								0.00808987	0.00880213			0.147382	0.149895
-0.0175151	-0.00681197			0.0202255	0.0137992											0.186225								0.010629	0.0227425			0.154366	0.186225
-0.00601451	0.0317088			0.0408116	0.0311054											0.156588								0.0259664	0.0463153			0.15776	0.156588
-0.00281341	0.0645409			0.0445601	0.00589181											0.140757								0.0188883	0.0157307			0.095882	0.140757
-0.00299693	0.00223821			0.0604149	-0.00918186											0.0909345								0.0187885	0.0651952			0.103227	0.0909345
0.00317072	0.0644949			-0.0415153	0.0134447											0.154569								0.0455606	0.0362164			0.192247	0.154569
-0.00181291	0.00423463			-0.00876786	0.0331462											0.134696								0.0283452	-0.027354			0.118327	0.134696
0.0359173	-0.0500995			0.0530592	-0.0118171											0.128582								0.0245971	-0.0236676			0.188122	0.128582
0.050764	0.0447257			-0.0289701	0.0393189											0.168545								0.0438833	-0.0141779			0.160623	0.168545
0.0840532	-0.0107065			0.0234456	0.0331309											0.11637								-0.0301367	0.0624748			0.112803	0.11637
0.00907995	0.0544238			0.0309894	-0.0174304											0.151008								0.0176045	0.0201577			0.188316	0.151008
0.0337667	0.0490481			-0.00521192	0.0262339											0.125183								0.0148536	-0.0120893			0.165333	0.125183
-0.0560529	0.0990301			0.0224162	0.0170393											0.0911358								-0.0195478	0.0558558			0.154081	0.0911358
-0.012415	0.0382864			0.0538329	0.0378263											0.169419								-0.0201781	0.0497358			0.152019	0.169419
0.0197175	-0.0168776			-0.00174295	-0.0088789											0.161377								3.37836e-05	0.0205917			0.142246	0.161377
0.00195637	0.0165852			0.0235076	0.0372675											0.125951								0.0102661	0.0486281			0.112396	0.125951
0.00845521	0.0163975			0.0219134	0.00710501											0.145541								0.0487257	0.00356866			0.109041	0.145541
0.00675744	0.166692			0.037123	-0.00973801											0.109526								0.00918847	0.0549391			0.167706	0.109526
-0.0620259	0.0463284			-0.0248415	-0.00879563											0.114259								0.00564372	0.0597417			0.12078	0.114259
-0.0179853	0.0326925			0.00348801	0.0358224											0.143015								0.022766	0.031			0.15903	0.143015
0.0753958	-0.0137137			0.0893053	0.0278049											0.165362								0.0425255	0.0426154			0.112879	0.165362
0.00792908	-0.0136028			0.0184928	0.0194193											0.126222								0.0073262	0.019612			0.14505	0.126222
0.0131744	0.0358347			0.0415919	-0.00102791											0.160417								-0.0121351	0.000887279			0.101125	0.160417
0.0554901	0.0512717			0.0380346	-0.00604438											0.114614								0.0469256	0.0149779			0.171696	0.114614
-0.0368035	0.0329958			0.0166336	0.0257471											0.137093								0.014438	0.00737604			0.143081	0.137093
0.0887471	0.0567104			0.00964551	0.015654											0.181294								-0.00462218	0.0135437			0.198479	0.181294
0.0798656	0.0276992			0.0200477	0.0586507											0.120987								0.0303234	-0.0064526			0.160727	0.120987
0.0419845	0.0157992			-0.0592168	0.0174315											0.108038								0.0295006	0.0187752			0.18247	0.108038
0.0346444	0.0810392			0.0439563	0.0496162											0.178458								-0.0180356	0.00558591			0.182853	0.178458
-0.00344884	0.0467925			-0.0240413	0.0352921											0.168646								0.0295279	-0.00103019			0.176353	0.168646
0.00872338	0.0790987			0.106003	-0.0453797											0.181723								0.0265322	0.0382709			0.130101	0.181723
0.0371437	0.0199032			0.0348994	0.0694278											0.160198								-0.00898537	-0.040305			0.122852	0.160198
0.019217	0.054358			-0.0360607	0.0424976											0.202661								0.0119239	0.0302587			0.156103	0.202661
0.0115694	-0.00408236			0.0558177	-0.0229482											0.153022								0.0528393	0.0348425			0.146675	0.153022
-0.00412965	0.0418321			0.0645737	-0.0151926											0.132847								0.0111518	0.0338936			0.159176	0.132847
0.0603576	0.00110943			0.0119296	0.0273152											0.13352								0.0547884	0.0349435			0.175155	0.13352
-0.00705714	0.0171753			0.00424554	0.000867455											0.160496								-0.0102004	0.0520701			0.166496	0.160496
0.0202665	0.0388558			-0.0252883	0.0213606											0.178096								-0.0531951	0.00659459			0.152646	0.178096
0.084005	0.039467			0.0223048	0.00809009											0.168969								-0.0212778	-0.0128293			0.143567	0.168969
0.00730446	0.0719125			0.0531608	0.0334331											0.119495								-0.0169128	0.036475			0.176597	0.119495
0.0151849	0.0400706			0.012337	0.0377107											0.129889								-0.0120282	0.0475054			0.130656	0.129889
0.0443689	0.0652451			-0.0105407	0.0145592											0.128413								0.0206414	0.0497873			0.103469	0.128413
0.0433691	0.0558559			0.136347	0.010413											0.176744								0.0446112	0.020507			0.194447	0.176744
-0.0169544	0.0882634			0.0437376	0.00125814											0.167569								-0.0158767	0.00855446			0.147088	0.167569
-0.05453	0.00130356			0.107873	0.00474638											0.121106								-0.00461738	0.0211653			0.158978	0.121106
0.0416086	-0.011434			0.0322331	0.0292976											0.127805								-0.0103973	0.028564			0.173801	0.127805
-0.0203661	0.0432774			0.0950886	-0.026378											0.177057								-0.00714967	0.0568708			0.128537	0.177057
-0.00650701	-0.0595365			0.0367362	-0.0236121											0.126412								-0.0189187	-0.00912275			0.0864022	0.126412
0.0268685	0.0999306			-0.00711579	0.039417											0.149873								-0.0195451	0.0312393			0.161499	0.149873
0.000481479	0.0278987			0.0203551	0.00488324											0.163469								-0.0248678	0.0265939			0.178283	0.163469
-0.0349494	0.0774594			0.00861753	-0.00623599											0.14455								0.00273345	0.0476967			0.191895	0.14455
-0.00621008	-0.0599478			0.0523507	-0.00279236											0.119666								-0.00713979	0.0447968			0.166993	0.119666
-0.00326664	0.0468765			0.0785595	0.0375184											0.117402								0.0896903	0.0507737			0.167278	0.117402
0.0384828	-0.00259867			0.0234554	0.068321											0.112471								0.0427698	-0.0111242			0.14243	0.112471
-0.0390576	-0.000422673			0.037138	-0.00350411											0.184692								0.0100642	0.0239333			0.13358	0.184692
0.0302247	0.0916995			0.0528435	0.0675119											0.123153								0.0114292	0.0541764			0.122188	0.123153
0.032932	0.017964			-0.00496798	0.0147472											0.161449								0.0345529	0.0244502			0.14541	0.161449
0.102675	-0.061193			0.0297537	0.0652065											0.184662								0.00160663	0.0249068			0.153321	0.184662
0.0145632	0.0812834			-0.0204535	0.0133095											0.180302								0.032382	-0.0168589			0.157415	0.180302
0.0972179	0.0376154			0.0367032	-0.0015168											0.155435								0.0353501	-0.0107418			0.129333	0.155435
0.0552159	0.0661359			0.038948	0.077027											0.158471								-0.00329694	0.0260083			0.0988006	0.158471
0.00214733	0.116082			0.026584	0.0189139											0.168762								-0.0121094	0.0344059			0.165393	0.168762
0.0533263	0.0716606			0.0819634	0.0212969											0.167759								-0.0068326	0.0682135			0.149883	0.167759
0.0179215	0.00471779			0.0251951	0.0733368											0.174492								0.0125219	0.0180996			0.157842	0.174492
-0.0448393	0.0468363			0.0456477	-0.0212635											0.148138								-0.0144139	0.00965036			0.152266	0.148138
0.0116574	0.0494711			-0.0148269	0.0605547											0.0845032								0.0146822	0.020314			0.154746	0.0845032
-0.0201046	0.0153819			-0.0211417	-0.0105062											0.185692								-0.00103473	0.005504			0.136221	0.185692
0.0758105	0.0129342			0.0126722	0.0119012											0.110606								0.0264621	0.013191			0.208276	0.110606
-0.046837	0.0375476			0.0309436	-0.00236709											0.148663								0.0145163	0.0117394			0.174182	0.148663
-0.0526303	0.0462019			0.0144071	0.0207133											0.119102								0.0476768	0.0622428			0.155156	0.119102
0.0209768	0.130764			0.060924	0.033165											0.126796								-0.0218832	0.0302384			0.159402	0.126796
0.0766187	0.072702			0.0831175	0.0479932											0.174648								0.0078726	0.044938			0.152119	0.174648
0.0322742	0.0234398			0.0278748	0.0371876											0.177261								-0.00999966	0.0475788			0.172291	0.177261
0.0173441	-0.0435071			0.067998	0.0903632											0.13869								0.0364266	0.0245447			0.144013	0.13869
-0.0358194	-0.00830668			0.0350891	0.0433975											0.175704								0.0325031	0.0319952			0.154271	0.175704
0.0805028	0.00487892			0.0357841	-0.0195547											0.132035								-0.0112318	0.0381075			0.147378	0.132035
0.00287708	0.00853195			0.0229834	-0.0187329											0.125241								0.0627781	0.0338284			0.149322	0.125241
-0.0248794	0.0783924			0.00244083	0.0103113											0.169175								0.0180849	-1.56936e-05			0.149541	0.169175
0.0891164	0.0154494			0.00140031	0.0750443											0.154799								-0.00784395	-0.00504285			0.156624	0.154799
0.0135662	-0.00816692			-0.0150028	-0.00723997											0.134926								0.0580962	0.026088			0.127144	0.134926
0.00205018	0.029403			0.0214055	0.0674362											0.139355								0.00616597	0.0899979			0.117894	0.139355
-0.00188488	-0.0175642			0.0684904	0.00381944											0.140928								-0.00529388	0.0171756			0.153779	0.140928
0.0595627	0.0825365			0.0185555	0.086858											0.164771								0.0310923	0.0155776			0.192456	0.164771
-0.00138132	-0.0519203			0.0372832	-0.00023897											0.170391								-0.00322054	0.0184146			0.201333	0.170391
0.0583695	0.0817928			0.0707777	0.0217693											0.189717								0.028443	0.048442			0.160057	0.189717
0.0329965	0.122224			0.0245892	-0.010373											0.143037								0.0116535	0.0240128			0.155774	0.143037
0.00807707	0.0519773			-0.0269726	0.107711											0.149768								0.00206422	0.0460678			0.14745	0.149768
0.0406079	0.0936993			0.102039	0.0336993											0.145005								0.00659267	0.0221376			0.198488	0.145005
0.0584478	0.0653155			-0.0381935	0.0754194											0.103025								0.0333203	0.0618804			0.188729	0.103025
-0.0151883	0.0143104			0.0898679	0.0272172											0.124682								0.0186795	0.0565702			0.130098	0.124682
0.0528918	-0.0167139			0.0474998	0.00853492											0.153989								-0.00785764	0.006641			0.209984	0.153989
0.0326636	0.020774			-0.0225954	0.0118431											0.177923								0.013815	-0.0167649			0.126128	0.177923
0.0480848	0.0161089			0.0370065	-0.0272931											0.16179								0.0184071	0.0154398			0.157601	0.16179
0.0661228	0.0882137			0.0612281	-0.0197419											0.0882697								0.0568795	0.0110688			0.188672	0.0882697
0.0159517	0.117741			0.0644317	0.0465208											0.154039								-0.0113772	0.0137054			0.144661	0.154039
-0.0508012	0.0370075			0.0101571	-0.0258198											0.124847								-0.0184761	0.032972			0.158195	0.124847
0.0509846	0.0170355			0.0248052	0.0866414											0.108733								-0.0422203	0.0832904			0.170787	0.108733
0.0428474	-0.0337564			0.0228609	-0.0564717											0.128492								0.041015	0.0423952			0.115266	0.128492
-0.0444958	0.0866688			0.0426917	0.0525915											0.150633								0.0730465	0.014014			0.118827	0.150633
0.0275739	0.0100743			0.0548311	0.0259039											0.157428								0.0558823	-0.0153184			0.124898	0.157428
0.0229137	-0.0217104			0.0891791	0.0391848											0.120119								0.0989364	0.0222548			0.18781	0.120119
0.089508	0.0653973			0.0561169	0.00341547											0.147843								0.0353122	0.0167511			0.143638	0.147843
-0.0147653	0.0944974			0.0821905	-0.000534485											0.137883								-0.00678923	0.027637			0.12412	0.137883
0.014491	0.0119167			0.0294616	0.0194454											0.151702								0.0468033	0.00142994			0.190876	0.151702
0.0575074	0.00749718			0.094671	0.0280641											0.206911								-0.00611157	-0.00131761			0.182971	0.206911
-0.00167401	0.0578585			0.0444834	0.041592											0.108888								0.0243992	-0.0393738			0.127938	0.108888
-0.00493277	0.0208137			0.0360135	0.0441395											0.151742								0.0210753	-0.0184508			0.136279	0.151742
-0.0359734	0.0779922			0.0777064	0.0035566											0.149347								-0.0119229	0.0143738			0.167045	0.149347
0.0284438	0.0302476			0.00152082	0.0295195											0.130995								0.0159901	-0.00108373			0.133704	0.130995
0.0120408	0.103902			0.0285822	0.040626											0.144252								0.00483328	0.0388521			0.142822	0.144252
-0.0725652	0.144677			0.0345862	-0.00249179											0.140404								0.0257947	0.0220087			0.186044	0.140404
0.0397771	-0.00502664			0.085902	0.00657412											0.135899								-0.0182801	0.0877149			0.181269	0.135899
0.0142828	0.00628374			0.0901101	-0.00702896											0.16151								0.0198393	-0.0368957			0.123387	0.16151
0.0216982	-0.0155892			0.0817153	-0.00306838											0.12149								0.00963699	0.0422596			0.130459	0.12149
0.0126991	0.0318729			0.00254592	-0.00784336											0.147848								-0.0232712	-0.00106188			0.183247	0.147848
0.0544648	0.0343951			0.0662217	0.0232236											0.172001								0.00407661	-0.0176239			0.146396	0.172001
0.098477	0.0665396			0.0860078	0.00165768											0.17994								-0.0142284	0.0288069			0.168907	0.17994
0.0101611	0.00733133			0.0532575	0.00434824											0.167825								-0.00253996	0.0483134			0.132318	0.167825
0.0266057	0.168101			0.0763723	-0.0112887											0.151418								0.00121675	0.0082903			0.153678	0.151418
-0.0182732	0.0489833			0.0654002	0.0364319											0.111481								0.0073744	0.0110984			0.173549	0.111481
0.00110174	0.0373354			0.052089	0.00950374											0.140952								0.0676258	0.00125784			0.149949	0.140952
0.0518143	0.0479173			-0.00540608	-0.0119515											0.0828413								0.000185994	0.0447462			0.103469	0.0828413
-0.021211	0.0223257			-0.0225101	0.0520919											0.137881								0.04422	-0.00709408			0.137348	0.137881
0.10385	0.0498754			-0.022003	-0.0294111											0.192485								0.0334118	0.00610995			0.181911	0.192485
0.0504971	0.0883874			0.0191882	0.0838193											0.123975								-0.0194382	-0.00583922			0.138144	0.123975
-0.0423639	0.0119733			-0.0230732	0.0913782											0.122983								0.0310377	0.00689368			0.197185	0.122983
0.0373142	0.0644792			0.0127966	0.0424151											0.139359								0.0377352	0.0166292			0.181146	0.139359
0.0644475	0.0853293			0.0649695	0.0526213											0.161682								0.0150561	0.0185191			0.148295	0.161682
0.0998214	0.10262			0.0200628	0.0659184											0.132526								-0.00013712	0.0715353			0.144142	0.132526
0.0244115	0.063443			0.14015	0.0182965											0.142357								0.0291909	-0.0111482			0.18743	0.142357
0.0849765	0.0496192			0.071924	-0.02824											0.14808								0.0371282	0.0369628			0.130731	0.14808
0.0193711	0.0512614			-0.00511533	0.0244245											0.142178								0.00327335	-0.0152881			0.111176	0.142178
0.0228692	-0.00942637			0.0860704	0.0480097											0.103887								-0.0121764	-0.0045299			0.13589	0.103887
-0.018693	0.017563			0.0505333	0.0660571											0.123036								0.0739299	0.0508189			0.157299	0.123036
0.0483191	-0.00669487			0.00938853	-0.0229733											0.13197								-0.0722582	0.0447124			0.19871	0.13197
0.00403513	0.00202105			0.0481229	0.0311716											0.137765								-0.0101189	0.0204294			0.161659	0.137765
0.0761815	0.0506703			0.0619028	-0.0142368											0.153069								0.0137903	0.0172478			0.151673	0.153069
0.0205649	0.0607638			0.0504396	0.107202											0.158097								0.0173972	0.058949			0.148568	0.158097
-0.00316999	0.0179068			-0.0382013	0.0184987											0.142338								0.00126162	-0.000246222			0.108835	0.142338
0.0697521	-0.0505952			0.060762	0.0365922											0.126175								-0.00807897	0.0615242			0.172892	0.126175
0.0946005	-0.0285713			0.109241	0.0249529											0.167036								0.0658653	0.0800485			0.164531	0.167036
0.0247111	0.0254573			0.0260546	0.0604746											0.192632								-0.00269623	0.00205558			0.146028	0.192632
0.0611988	0.0436478			0.120101	0.0139093											0.115571								0.0126368	-0.00262005			0.144581	0.115571
0.00781835	0.0211073			0.0301085	-0.00635229											0.148236								0.0236211	0.0246318			0.106696	0.148236
0.0678785	0.0573103			0.0100264	0.0230815											0.168957								-0.0285377	0.0667363			0.155371	0.168957
0.0688577	0.0239553			0.0604399	0.0602315											0.132945								0.0300843	-0.0173689			0.174159	0.132945
-0.0435575	0.0721004			0.0160131	0.0259404											0.139784								0.0288161	0.0252611			0.175608	0.139784
-0.0383653	0.032237			0.0381147	0.0560823											0.193546								-0.0143798	-0.00712749			0.176043	0.193546
-0.0242902	0.0594756			0.0333537	0.0243796											0.159154								0.0150979	0.0023494			0.145422	0.159154
0.00331351	0.0397197			0.0780403	0.0426557											0.147618								-0.0157773	0.0268219			0.165658	0.147618
-0.0330599	0.0154914			-0.00764966	0.0216713											0.13322								0.00204978	0.0272216			0.0980174	0.13322
0.0629261	0.0714506			0.0276459	-0.0165114											0.188835								0.0407343	0.0201694			0.152652	0.188835
0.110552	-0.00733536			0.0629271	0.00437993											0.137084								0.0395154	0.0342177			0.124967	0.137084
0.0201532	0.0556314			-0.00595145	0.0847487											0.174483								0.0418429	-0.0277115			0.134461	0.174483
0.0333627	-0.0108908			0.0697568	-0.00226009											0.0866037								-0.0136217	0.0962047			0.15144	0.0866037
-0.041349	0.0231474			0.0159767	-0.0311551											0.177053								-0.0160584	0.0552038			0.190494	0.177053
0.0268277	0.0263967			0.100374	-0.0170339											0.174122								-0.00417577	0.0326205			0.139135	0.174122
0.00267476	0.0657043			0.035831	0.0161177											0.149276								-0.0175887	0.00765398			0.0978185	0.149276
0.00305913	0.0262551			0.0775789	0.0312173											0.158011								0.00421886	-0.0113661			0.190561	0.158011
0.0589396	0.0314802			0.0560775	0.0005161											0.159569								-0.0465945	-0.000502506			0.185983	0.159569
0.0348706	0.0445461			0.0106497	-0.00359212											0.132966								0.0179316	0.029028			0.156167	0.132966
-0.00177239	0.0366635			0.0663511	0.00347941											0.157606								0.0215548	0.0374845			0.169729	0.157606
0.00902205	0.167009			0.0133789	0.0314169											0.146958								0.00411588	0.0219428			0.142843	0.146958
0.00902418	-0.00878471			0.0868485	-0.0256761											0.130174								0.013384	0.0258671			0.142079	0.130174
0.0231513	0.000855566			0.0428034	-0.0126259											0.120274								0.00946365	0.0103696			0.130454	0.120274
0.024821	0.0439743			0.0511409	-0.0249242											0.179578								0.0333945	0.0977732			0.168865	0.179578
0.0441286	0.0830071			0.0679389	0.00600142											0.123697								0.0382858	-0.00189833			0.16435	0.123697
-0.00833173	0.100948			0.0071368	0.0387199											0.160553								0.030739	0.0726343			0.127653	0.160553
0.0489416	0.0161968			0.0182869	0.0234544											0.101437								0.0262318	0.057567			0.162697	0.101437
0.0294858	0.0423691			-0.0223568	-0.014139											0.116698								0.0275193	0.0604477			0.170084	0.116698
-0.0013076	-5.36036e-05			0.0638865	0.0353869											0.125781								-0.0467002	0.043271			0.13211	0.125781
0.0922338	0.0324456			0.0264706	0.0251002											0.135161								-0.0142103	-0.00452106			0.167705	0.135161
0.007637	0.0200454			-0.0147408	0.0225017											0.161565								0.00816039	-0.0211246			0.149776	0.161565
-0.0138377	0.132875			0.0323375	0.0293698											0.157695								-0.014432	0.0302633			0.188197	0.157695
0.000841993	0.0630735			0.034203	0.0809007											0.107937								0.016208	0.02577			0.15898	0.107937
0.00185568	0.0413345			-0.00152527	-0.0216185											0.14139								-0.00282238	0.0309351			0.134852	0.14139
-0.00326728	0.0516838			0.0691571	0.0576446											0.123147								-0.0219636	0.114028			0.17762	0.123147
0.0949454	0.0398928			0.0266079	0.0436296											0.10286								0.0380188	0.0276264			0.155841	0.10286
0.0562162	0.0074319			0.0586199	0.0533147											0.159221								0.0842402	0.0243749			0.159875	0.159221
0.0342039	0.0673943			0.0221876	0.00132762											0.177466								0.00853818	0.0281526			0.182914	0.177466
0.041872	0.0757937			0.0243969	-0.0254725											0.151404								-0.0188315	0.026208			0.163046	0.151404
-0.0264183	0.0395817			0.00780522	0.0106626											0.114082								-0.0153866	0.0630796			0.152067	0.114082
-0.0222534	0.0212905			0.00683108	0.0317336											0.111569								0.010588	0.046928			0.19718	0.111569
0.0108138	0.123868			0.0270052	0.00474353											0.145064								-0.00483803	0.0113798			0.129498	0.145064
0.0392868	0.124437			0.109856	0.0548303											0.165013								-0.0194701	-0.00939668			0.123191	0.165013
0.0705458	0.00746615			-0.010803	-0.022832											0.139511								0.0544214	0.0229491			0.132451	0.139511
-0.0268263	0.0337891			0.105586	0.0004661											0.149108								0.0320763	0.024018			0.168246	0.149108
-0.0358323	-0.0216451			0.0197815	-0.0473403											0.134775								0.0083693	-0.00433675			0.112614	0.134775
0.0783067	0.0599089			0.055965	-0.0296803											0.143715								0.010212	0.0596937			0.13949	0.143715
0.00156319	-0.0177785			0.00485485	0.0505233											0.145532								0.0514499	0.0468721			0.168876	0.145532
0.0438724	0.0381669			0.0626674	-0.0257741											0.140104								0.000832654	-0.0190061			0.163359	0.140104
0.00807544	0.083581			-0.0181507	0.0444261											0.167476								-0.0163729	-0.000312651			0.165849	0.167476
-0.0139964	0.0775366			0.0562062	0.0234442											0.144572								0.0265199	0.026448			0.142619	0.144572
0.0150659	0.0229761			0.0617668	0.00943825											0.16187								-0.045654	0.0177706			0.148195	0.16187
0.00686305	0.0971319			-0.00358324	-0.031347											0.174614								0.00451486	0.0100269			0.187949	0.174614
-0.0146413	0.0995782			0.0817642	0.00477355											0.15089								0.020016	0.0572023			0.125772	0.15089
-0.00870344	0.0158342			0.00877381	0.00777044											0.128944								-0.00315987	0.0246283			0.1301	0.128944
0.0683597	0.0525501			0.0157272	0.0249021											0.154992								-0.00601242	0.0144924			0.200293	0.154992
0.087218	0.0553001			0.0611441	0.041879											0.125277								0.0149635	0.0036321			0.153554	0.125277
0.012132	0.0983808			0.0133536	0.0143792											0.113549								-0.0100683	0.04928			0.167412	0.113549
0.0649291	-0.0134787			0.0846824	0.00476362											0.163688								0.010925	-0.0118028			0.131664	0.163688
-0.00345352	0.0474854			0.044067	0.0204919											0.183198								-0.000762423	0.0296448			0.160534	0.183198
0.0109213	-0.0105108			0.0556078	0.0148971											0.184098								0.0446769	-0.0243464			0.102681	0.184098
0.00317362	0.0369742			0.041845	-0.00382898											0.124832								0.0337183	0.0740309			0.139005	0.124832
0.00431418	0.0899058			0.0270425	0.0448782											0.134938								0.0655729	-0.00477399			0.151029	0.134938
-0.00807941	-0.0124408			0.041518	-0.0520517											0.138104								-0.0170663	0.0882926			0.139174	0.138104
-0.0616128	0.11281			0.0360648	0.000263986											0.182734								0.0559245	0.0290078			0.119446	0.182734
-0.0103403	0.0391718			0.0253222	-0.0391956											0.127199								-0.0174164	-0.00134397			0.172768	0.127199
0.0284267	-0.0390938			0.0249595	0.0655809											0.125831								-0.0458788	0.0184375			0.136018	0.125831
0.00387533	0.0682982			0.0843248	0.0733918											0.163831								0.0259994	0.0318719			0.153702	0.163831
0.0474645	0.0343399			0.086949	0.0289057											0.153504								0.0291083	-0.00512803			0.147454	0.153504
0.0560664	0.0342265			-0.0243606	0.0122692											0.164944								-0.116004	0.00309169			0.162851	0.164944
0.0277836	-0.0191386			-0.0132741	0.0188826											0.126174								-0.096927	0.0709503			0.187705	0.126174
-0.0199548	-0.00857517			0.0191636	0.0292373											0.155606								0.0238511	-0.00264177			0.171903	0.155606
-0.0454521	0.0264503			0.0569042	0.039858											0.135948								0.00235893	-0.00130898			0.151561	0.135948
-0.0210943	0.0869803			0.0247408	-0.00120353											0.13897								0.0446642	-0.036996			0.0945079	0.13897
0.00860065	0.095384			0.00228075	0.0717311											0.130709								0.00487685	0.0113674			0.176723	0.130709
0.0243548	0.0422973			0.0712957	0.0139966											0.14533								0.0420196	0.0399306			0.145201	0.14533
0.0524791	0.107496			0.0444827	0.0204925											0.156322								0.0106014	0.0272908			0.128986	0.156322
-0.0098177	0.0663197			0.155469	0.0103421											0.146238								0.0318318	0.0183348			0.100346	0.146238
0.0822687	0.0416668			0.0435209	0.0571502											0.152298								0.0234921	-0.00801608			0.162272	0.152298
0.0364354	0.00387217			0.0127955	0.042373											0.186481								0.0167517	0.0399152			0.129381	0.186481
0.0179548	0.0591042			0.0301492	0.0381088											0.110968								0.0504234	0.00858015			0.138462	0.110968
-0.0106643	0.0712746			0.0161828	0.00950194											0.158801								0.0218678	0.00761462			0.162569	0.158801
0.0093728	0.0330771			0.00956638	0.0268996											0.106424								0.0638452	0.000136028			0.107024	0.106424
0.0249114	0.124769			0.0612103	0.00354967											0.173786								0.0251867	0.0541436			0.136651	0.173786
0.00326113	0.0510179			0.0575941	0.05179											0.129327								0.0715565	0.0485033			0.12354	0.129327
0.016926	0.0436086			0.0352027	0.070515											0.0927982								-0.0481658	0.0523371			0.149253	0.0927982
0.0964248	-0.00321548			-0.00146523	0.0133684											0.139257								0.00676667	-0.00414592			0.147477	0.139257
0.0824171	0.0755027			0.0588539	0.033774											0.135687								0.0134897	0.0798142			0.129176	0.135687
0.0813327	0.0320033			0.0954367	0.0409393											0.149342								0.0397167	-0.0123914			0.154036	0.149342
-0.0330613	0.0932225			0.0690883	-0.00903099											0.119108								-0.0133213	-0.0692185			0.10124	0.119108
0.152486	0.0810726			-0.0322633	0.0642837											0.214516								0.0187912	0.044786			0.142666	0.214516
0.0297783	0.101212			0.0432233	0.0208361											0.124214								0.00636043	0.0151995			0.129685	0.124214
0.0363066	0.0310696			0.0891675	0.0261019											0.130206								0.0323958	0.030314			0.230446	0.130206
0.0539438	0.081354			0.0388875	-0.0106584											0.155819								0.0254352	-0.020943			0.125326	0.155819
0.000112893	0.0657661			0.0572896	0.00245977											0.167264								0.0257015	0.0142481			0.167273	0.167264
0.0869707	0.000807274			0.0241516	0.0372344											0.134208								-0.00582322	-0.000179136			0.131033	0.134208
0.00224167	0.00660315			0.0753847	0.0612299											0.157745								0.00150756	0.00794523			0.133225	0.157745
-0.00501736	0.0577717			0.0429026	0.0416397											0.161812								0.0265257	0.012622			0.103407	0.161812
0.00361574	-0.0497019			0.0528931	0.0369504											0.122564								0.0278524	0.0699819			0.180653	0.122564
0.0787748	0.073415			0.0388656	0.0221951											0.142016								-0.0147173	0.0226583			0.111364	0.142016
-0.00669198	0.00747213			-0.0347049	-0.0266338											0.150751								-0.0231765	0.0744706			0.188872	0.150751
0.0189263	0.0252859			0.00206378	0.0312346											0.118238								-0.00246266	0.0138952			0.149225	0.118238
-0.0292675	0.0534062			-0.00995556	0.0460408											0.122927								-0.00948033	-0.0203661			0.085086	0.122927
-0.0226138	0.0206886			0.0367494	0.0227861											0.148117								-0.0288348	0.0277347			0.155796	0.148117
0.0171495	0.106623			0.0174979	0.0247432											0.0913535								0.00861043	0.0811761			0.0845625	0.0913535
0.0300758	0.105194			0.0895806	0.0274919											0.114742								0.00779859	0.0551807			0.168214	0.114742
0.0774266	0.0663325			0.0603232	0.0170993											0.137405								0.0278456	-0.00257678			0.140018	0.137405
0.0299846	0.0263418			0.0530868	0.0150272											0.183432								0.0264484	0.0429894			0.143404	0.183432
-0.012033	-0.00879683			-0.0654262	0.0784345											0.149207								0.0244732	-0.00733561			0.107114	0.149207
0.0117818	0.0805554			0.0122202	-0.0232058											0.14479								-0.0324223	0.021518			0.147397	0.14479
-0.00397225	0.0281182			0.0832152	0.0459976											0.161224								0.0573617	-0.009069			0.176417	0.161224
-0.0493068	-0.00923624			0.0232465	0.0100935											0.137819								-0.0149395	0.0565083			0.148983	0.137819
0.0351088	-0.0257874			0.00504227	-0.018109											0.209989								0.0294894	0.00861806			0.139527	0.209989
0.0902325	0.0284577			0.0041838	-0.0248964											0.152116								-0.0393103	-0.000801657			0.228892	0.152116
-0.0393333	0.0661868			0.0602601	-0.0077512											0.201929								0.00640887	0.0619128			0.220514	0.201929
0.0108025	0.0390606			0.0329594	0.0448596											0.122443								-0.0351587	-0.000993038			0.167235	0.122443
0.0264335	0.0392573			0.0295324	0.00679962											0.101933								0.0206779	0.00824988			0.139027	0.101933
0.0550199	0.0943614			0.095912	0.0117763											0.193997								0.0138928	-0.011912			0.142676	0.193997
-0.0303044	0.0331866			0.00314555	0.0811087											0.118564								0.0356602	-0.0211474			0.161722	0.118564
0.0995648	-0.00743581			0.0360811	0.0593863											0.14162								-0.0135052	-0.0264933			0.191934	0.14162
0.106128	0.0170143			0.0474517	0.0121419											0.0867721								-0.019898	-0.0502109			0.128314	0.0867721
0.0139055	0.0492069			0.0112536	0.0272829											0.185774								0.0219109	0.0143464			0.161014	0.185774
0.00408249	0.0552105			0.0544971	0.0403016											0.175827								0.00948637	0.0153435			0.145703	0.175827
0.043512	-0.00251109			0.0528828	0.0395631											0.113435								-0.0207751	0.0522246			0.15806	0.113435
0.0357429	0.0704001			0.0935679	0.00829609											0.14873								-0.022335	0.0179096			0.171935	0.14873
0.0230252	0.050135			-0.00895088	0.0465995											0.150535								0.0414145	-0.0131963			0.123531	0.150535
0.0375476	0.111884			0.042845	0.0115675											0.124018								-0.0102765	0.0241422			0.148031	0.124018
0.109232	0.124868			0.0735069	-0.0063607											0.15019								0.0220128	0.0282316			0.178398	0.15019
-0.0174309	0.0932536			0.0384855	0.0395444											0.142927								-0.0240153	0.0235536			0.123835	0.142927
0.0267817	-0.00720195			0.015246	0.0376671											0.163721								-0.05864	-0.00925414			0.126114	0.163721
0.0639284	0.028752			0.0309375	0.0375387											0.11592								0.0215424	0.0218965			0.169035	0.11592
-0.0140722	-0.0204614			0.0262178	0.0296741											0.125618								0.0159803	0.0603747			0.0878994	0.125618
-0.0279692	0.105204			0.168297	0.0246768											0.15154								0.00259748	-0.00461105			0.153731	0.15154
0.0229322	0.0286776			0.0207232	0.00697188											0.120317								0.0235637	-0.025592			0.116786	0.120317
0.0559615	0.0166902			0.0987957	0.0196441											0.165872								-0.0230555	0.00867425			0.215481	0.165872
0.0353394	0.0303436			0.0423729	0.0212445											0.12786								0.0868218	0.0328138			0.166201	0.12786
0.021224	0.0669207			0.0430345	0.0601688											0.154265								0.0127284	0.00207955			0.14517	0.154265
0.0559402	0.0444441			0.00700902	-0.000244988											0.11501								0.00272691	-0.0881406			0.141698	0.11501
0.0335264	0.100848			0.0981413	0.039885											0.160466								0.0573935	0.00882879			0.141667	0.160466
0.084883	0.0189808			0.0193904	-0.0171339											0.150254								0.0431328	0.0337678			0.112124	0.150254
-0.0631617	0.0267026			0.0246793	0.0198497											0.154104								0.0146248	-0.0243832			0.118488	0.154104
0.0440714	0.0234058			-0.00478632	0.0394196											0.142193								0.0297914	0.010257			0.0887315	0.142193
0.0586341	0.0922924			0.0115483	0.0208835											0.139178								0.00704286	-0.000665516			0.180732	0.139178
-0.0218488	-0.022871			0.0678874	-0.0107825											0.115756								-0.0182233	0.0304498			0.201188	0.115756
-0.0030498	0.0178471			0.0250127	0.0649779											0.123051								0.0284561	0.0245605			0.167593	0.123051
-0.0164413	0.0423085			0.021428	0.00628882											0.161588								0.0271103	0.00611522			0.180246	0.161588
0.0548828	0.0742263			0.0441459	0.0443258											0.158462								-0.00734192	-0.0131214			0.158357	0.158462
0.0312816	0.106404			0.0289714	0.0535896											0.143491								0.0180636	-0.0192643			0.114572	0.143491
0.0471442	0.0319167			0.0158598	0.024099											0.123355								0.0207917	0.0807468			0.126776	0.123355
0.0486576	0.142957			-0.00174611	0.0700384											0.165457								0.00791395	0.0331805			0.12899	0.165457
0.0374335	0.0724381			0.0651226	0.0525173											0.118238								0.00351243	0.0265602			0.1863	0.118238
0.0697887	0.060526			0.0904963	0.0177107											0.189278								0.0268041	0.049251			0.103865	0.189278
-0.000783548	0.0239259			0.0369515	0.000252875											0.163378								0.0398443	-0.0243087			0.200563	0.163378
-0.0203965	0.0385929			0.0326693	0.0336515											0.156816								0.0124918	0.0441597			0.134045	0.156816
-0.0112803	0.0537573			0.0201399	-0.00163503											0.0972266								-0.001018	0.0180693			0.169369	0.0972266
-0.00310869	0.0165077			0.0266048	0.0389346											0.14788								0.0398625	0.0559216			0.144698	0.14788
0.0467054	0.0244681			0.0102398	0.00322295											0.134305								0.0381543	0.0314881			0.152915	0.134305
0.0500841	0.0868479			0.0365229	0.0750559											0.155899								0.00429678	-0.0118342			0.136708	0.155899
0.0598665	0.0428804			0.0852032	0.0618268											0.189625								0.0101826	0.00787144			0.183771	0.189625
-0.0438699	-0.0374717			0.0371189	-0.00592494											0.153275								0.0594918	0.0330206			0.186634	0.153275
0.000401867	0.0447044			0.0455581	-0.00633538											0.121986								-0.00827181	0.0137054			0.14085	0.121986
0.056004	0.0202817			0.00953404	1.05771e-05											0.156879								-0.0429718	-0.00344688			0.192011	0.156879
0.0505597	0.0855335			0.00122066	0.0459896											0.141267								-0.0182358	0.0105625			0.135006	0.141267
0.0466971	0.00973488			0.0465596	8.15379e-05											0.135245								0.0280433	0.0156229			0.122041	0.135245
0.0584244	0.0109615			0.0941075	-0.0116717											0.14845								0.0134399	-0.00657773			0.152052	0.14845
0.0110215	0.0220532			0.062286	0.020184											0.168428								0.0165428	-0.0157647			0.160462	0.168428
-0.000457889	0.0776651			0.0227053	0.0230161											0.0863934								0.0265472	0.0326594			0.146312	0.0863934
0.022267	-0.000153323			0.0225064	-0.00653296											0.149534								0.0648894	0.0510386			0.189719	0.149534
0.00383026	-0.00999249			0.0398106	-0.0203039											0.150874								-0.00944109	0.0279806			0.176376	0.150874
-0.0158135	0.0224078			0.0159618	0.0439832											0.128564								-0.0186275	0.0509354			0.161314	0.128564
0.0929449	0.0579326			0.0407378	0.0606914											0.121682								0.0354708	0.0205837			0.174295	0.121682
-0.00514278	-0.0381357			0.00881057	-0.0143536											0.113616								-0.0114155	0.0394588			0.157471	0.113616
0.0317001	0.0422399			0.0339946	0.0716402											0.166049								-0.0242143	0.049838			0.144292	0.166049
0.025632	0.10271			0.0557903	0.0537797											0.134465								-0.0560185	0.00462407			0.202332	0.134465
-0.00376032	0.0322708			0.0723892	0.0631212											0.158985								0.0388672	0.0287494			0.107644	0.158985
0.0300438	0.0414509			0.02901	0.0325742											0.194539								-0.0172457	0.0879144			0.15928	0.194539
-0.0115118	0.0815247			0.0684255	0.0355982											0.112075								-0.00722265	0.00539977			0.157112	0.112075
0.039571	0.00335936			0.0377772	0.0283492											0.127131								0.0176182	0.0159051			0.188984	0.127131
0.0224738	0.00153469			0.0328821	0.0627869											0.135762								0.0496939	0.0207075			0.143586	0.135762
0.0388432	0.0650845			0.0279736	0.0317834											0.120835								0.0278943	0.0123247			0.141042	0.120835
0.0636002	0.035536			0.0445551	0.0500154											0.154564								0.0687032	0.0264443			0.16169	0.154564
-0.00278405	0.0140869			0.00744785	-0.00801039											0.125138								0.0208715	0.0132576			0.137489	0.125138
-0.0485762	0.00989607			0.0452514	0.0216923											0.170183								-0.014852	0.0268534			0.171196	0.170183
0.021928	0.0252411			0.0313225	0.0213784											0.127615								0.015325	0.00952162			0.195141	0.127615
0.104172	0.0722177			0.089646	0.0767415											0.150766								0.0188225	-0.00344416			0.135354	0.150766
0.0841882	0.0324861			-0.0152195	0.000508076											0.0775073								-0.000905498	0.0191069			0.173489	0.0775073
0.0125614	0.0132204			0.0707233	0.00486864											0.158945								0.0181316	0.0169828			0.156418	0.158945
-0.0275126	0.0410804			0.0545055	0.0173751											0.151335								0.0172312	-0.0119813			0.126132	0.151335
0.00955113	0.0389915			0.0356493	0.0171901											0.195162								0.0511982	0.0064688			0.177165	0.195162
-0.00224277	0.00271764			0.0502188	0.0398517											0.181517								0.00644716	0.0125962			0.133053	0.181517
0.0286226	0.0514963			0.0172863	0.0256568											0.197186								-0.0461213	-0.0122631			0.147284	0.197186
0.120467	0.0660445			0.0200372	0.0257109											0.132023								-0.0126596	0.0229399			0.150987	0.132023
0.0527291	0.051377			-0.000572043	0.0306415											0.117101								0.00971307	0.0200473			0.154489	0.117101
0.0563544	0.0428053			0.0877069	0.0736221											0.137962								0.0300448	0.0726786			0.169987	0.137962
0.100752	-0.0277233			0.0270991	-0.0319598											0.13889								-0.00659214	0.0449987			0.153109	0.13889
-0.0155469	0.0528149			0.0292055	0.0391167											0.166171								0.0484347	-0.0114604			0.189058	0.166171
-0.0061211	0.0463651			0.0241949	0.0154651											0.164909								0.0374191	0.0694086			0.160152	0.164909
0.11104	0.0166478			-0.0346317	0.041155											0.178329								0.0369686	0.0672555			0.143944	0.178329
0.00198124	0.127			0.039353	0.0134534											0.174646								-0.05241	-0.0231822			0.173214	0.174646
0.0258141	0.0276307			0.00546497	0.0893631											0.141886								-0.0103945	0.0108781			0.155412	0.141886
0.0188285	0.0489574			0.0122842	-0.0251296											0.147836								-0.0306215	0.0337347			0.185026	0.147836
0.00519145	0.065806			0.0248237	0.0192811											0.130849								0.0703884	-0.00704251			0.127614	0.130849
0.0461103	0.0107087			0.0045042	0.0450624											0.142473								-0.00972287	-0.00574015			0.194677	0.142473
-0.00410793	0.0333412			0.0228499	0.0255528											0.124432								-0.0142267	0.015503			0.179543	0.124432
0.00701384	-0.0530129			0.0210739	0.0584383											0.103854								-0.0446254	0.0227301			0.17432	0.103854
0.0618914	0.088157			0.0421395	0.0040431											0.122412								0.02731	5.36298e-05			0.17382	0.122412
0.0544835	0.103415			0.039496	0.00639653											0.115161								-0.0161342	-0.017172			0.150085	0.115161
0.0128737	0.0492247			0.00756109	0.0290355											0.13554								0.02115	0.0558353			0.112676	0.13554
0.0413021	0.076253			0.034998	0.0513761											0.125242								-0.0356961	0.033567			0.132865	0.125242
-0.0436534	-0.0216583			0.0588066	0.016258											0.123577								-0.00706629	-0.00150476			0.134334	0.123577
0.0400209	0.0127616			-0.0207173	0.000388324											0.11477								0.020521	-0.000700835			0.165147	0.11477
-0.0093141	0.000852831			0.0538601	-0.00594832											0.155405								0.0254149	0.00880656			0.128658	0.155405
0.0333378	0.0565085			0.0331743	-0.0421443											0.0772961								-0.0124561	0.0501018			0.177126	0.0772961
0.103438	0.0758221			0.0237368	0.0429114											0.125913								0.029025	0.0585329			0.160578	0.125913
0.0889389	-0.00105064			0.0385866	0.0536713											0.101722								0.0011228	0.0071565			0.178633	0.101722
0.0372214	0.0483725			0.0266472	0.0358534											0.131153								-0.025527	0.0428574			0.0857292	0.131153
0.00817444	0.0874454			0.057279	0.0851203											0.0704726								0.0295779	0.0336843			0.141584	0.0704726
0.116864	0.0457231			0.0794064	0.0253323											0.109395								0.0214208	0.0291388			0.184796	0.109395
0.0744962	0.0585477			0.0757647	0.0175989											0.103147								0.0125729	0.0517883			0.135273	0.103147
0.049592	0.044723			0.0550813	0.0837516											0.1486								0.00472849	-0.0425839			0.199865	0.1486
0.0334467	0.06719			0.0520835	0.050416											0.15099								0.0156447	0.0134208			0.186395	0.15099
-0.00987889	0.0332927			0.0138128	0.0554927											0.141372								-0.0388602	0.0170976			0.21488	0.141372
0.00310007	0.0416934			0.084296	0.0723886											0.173854								-0.0397381	0.00329474			0.160689	0.173854
-0.0482233	0.0719273			0.0685117	0.0834824											0.163696								0.0775058	0.0481559			0.128809	0.163696
0.0330169	0.0675395			9.16492e-05	-0.0156844											0.16657								0.0314859	0.0345233			0.114595	0.16657
0.111569	0.0599357			0.0377185	0.0680757											0.14334								0.0433431	0.0639886			0.17371	0.14334
0.0114921	0.0113486			0.00441481	-0.00390925											0.154727								0.0078035	0.00842309			0.150169	0.154727
-0.017593	-0.000253232			0.0450561	0.0214875											0.166403								0.0207069	0.020026			0.178801	0.166403
-0.00236561	0.005946			0.0487617	0.0709512											0.125761								0.0603392	0.0651187			0.110199	0.125761
-0.00987681	-0.00239843			0.00881851	0.0158652											0.150851								0.00934755	0.0138556			0.133693	0.150851
0.112155	-0.000786826			0.0319176	0.0327626											0.169628								0.00987072	0.0158207			0.152459	0.169628
0.0110194	0.00545661			0.0548849	0.0429928											0.113391								-0.000608807	-0.0288736			0.192949	0.113391
0.0217868	0.0577964			0.0620769	0.0557944											0.122896								0.0340265	0.0296306			0.223297	0.122896
0.0164551	0.0611839			0.00104462	0.02318											0.184783								0.0288236	-0.0103148			0.130498	0.184783
-0.0372229	0.0749885			0.0679215	0.0320965											0.119034								-0.0270388	0.0822197			0.15978	0.119034
0.0195624	0.0320419			0.0390213	0.022006											0.150856								0.011804	0.0579797			0.202285	0.150856
0.0273865	0.0543769			0.0209769	-0.00870942											0.175844								0.00863642	-0.0340147			0.171631	0.175844
0.0559413	0.0479086			0.00782755	-0.0076328											0.155713								-0.0448195	-0.00651996			0.18116	0.155713
0.0372387	0.0531346			0.0265306	0.0445138											0.148686								-0.0235155	0.000379971			0.230865	0.148686
0.0332745	0.0669096			0.0137969	0.0218539											0.14812								-0.0199864	0.0499324			0.151663	0.14812
0.0392431	0.00731264			0.00509191	0.01169											0.145676								0.0181641	-0.0192458			0.176607	0.145676
0.063081	0.0503131			-0.0150547	-0.0206461											0.121385								0.00297516	0.0264911			0.151245	0.121385
0.0348863	0.0381155			0.0483278	0.00459266											0.0556042								0.0212135	0.0472589			0.16652	0.0556042
0.0155247	0.0172009			0.0139332	0.0231135											0.149194								0.000166625	0.026506			0.156862	0.149194
0.0714493	0.00363934			-0.0112329	0.0213169											0.151576								0.00626012	0.0398773			0.128432	0.151576
-0.00221823	0.0402979			0.0939906	0.0435584											0.152305								0.0125953	0.067314			0.175008	0.152305
0.00966747	0.0326446			0.0406157	0.000423356											0.141951								0.0234333	0.0436393			0.124998	0.141951
0.00175455	0.005123			0.0449457	0.0192341											0.131906								-0.0129659	0.0228773			0.181805	0.131906
0.132263	-0.0314785			0.117305	0.0494255											0.164832								0.0338055	0.103246			0.0745058	0.164832
-0.0216606	0.0396762			0.0488699	0.0339856											0.151555								0.00603927	-0.00981698			0.143563	0.151555
0.0504357	-0.00904067			0.0519617	0.0139472											0.156171								-0.00775872	0.0237313			0.142128	0.156171
0.000669596	0.0296346			0.082356	0.0241157											0.0970957								0.0191968	0.0674662			0.152727	0.0970957
0.0522847	0.0279661			-0.0230726	0.00470569											0.12965								0.00298407	-0.0354912			0.161129	0.12965
0.0140106	0.0504645			-0.00794786	0.00704953											0.179395								0.0482611	0.017425			0.140023	0.179395
0.062073	0.0957012			0.024873	0.0597442											0.126941								-0.0364904	-0.0238646			0.144138	0.126941
0.0894094	-0.00412495			0.0467452	0.0291256											0.177055								-0.0130963	-0.0214848			0.158276	0.177055
-0.0267951	0.0317987			0.0653289	0.0027697											0.169604								0.0332078	0.00308589			0.116124	0.169604
0.0735114	0.0554061			0.00635587	0.0329348											0.165002								-0.00536886	0.0710537			0.117627	0.165002
-0.00810768	0.0733894			0.0595694	0.0647383											0.133032								-0.00107939	0.0181415			0.16034	0.133032
0.00392799	0.0736632			0.0233046	0.00286706											0.105415								0.00789643	-0.0187683			0.148498	0.105415
-0.00193136	0.0337038			0.0656001	0.0239683											0.133195								0.0361172	0.041536			0.115321	0.133195
0.0288984	0.102297			0.0991952	0.0341124											0.158463								0.0453041	0.0179665			0.153313	0.158463
-0.000724069	0.115211			0.0186691	0.0238182											0.156935								0.0362205	0.0548323			0.0899775	0.156935
0.0401952	0.0523672			0.0513129	-0.00329575											0.108229								-0.0216635	0.0432125			0.190787	0.108229
-0.021149	0.00852784			0.062434	-0.00547034											0.155455								0.0171064	-0.0415504			0.184752	0.155455
0.0147097	0.0481763			0.0420956	0.0132137											0.13874								-0.0316485	-0.00974485			0.162628	0.13874
-0.0246261	-0.0373712			0.0322256	-0.0226163											0.140557								-0.0393736	0.0556241			0.163272	0.140557
0.0493565	0.0414685			-0.00626574	-0.00928608											0.136763								-0.0208705	0.0265756			0.139409	0.136763
0.0536633	-0.0261754			0.057498	0.00886688											0.155018								-0.011204	0.0147748			0.158637	0.155018
-0.0309066	0.0458625			0.0456104	0.00751655											0.13429								-0.0154839	-0.0421495			0.173456	0.13429
0.0586508	-0.00742459			0.0195843	0.0394461											0.149285								-0.00727193	0.0157109			0.16199	0.149285
-0.0108267	-0.00532047			0.0721148	0.0488413											0.160158								0.0123888	0.0386474			0.136275	0.160158
0.0170162	0.0260469			0.00584215	0.0257782											0.1012								0.0374611	-0.00382367			0.155875	0.1012
0.0854379	-0.0149309			-0.0123482	0.0651915											0.160502								0.0516213	0.0388536			0.150009	0.160502
0.0684815	0.0727415			0.0198678	-0.00219107											0.136571								-0.00588765	0.0497497			0.223216	0.136571
0.0033523	0.0671146			0.0412795	0.0178929											0.163171								0.0384222	-0.0296342			0.183584	0.163171
0.0420426	0.0457638			0.0456549	0.0416278											0.16237								0.0637751	0.0392887			0.190466	0.16237
0.00946444	0.0443707			0.00110104	-0.0111461											0.13024								0.0123548	0.0530594			0.130571	0.13024
0.0219205	0.0410573			0.0206467	0.00791328											0.10891								0.0186385	0.0921958			0.148486	0.10891
0.0486109	0.0193232			0.0055406	0.0177882											0.154103								0.0202748	0.0561981			0.168092	0.154103
-0.0160048	-0.0158353			0.0125142	0.0161057											0.121197								0.0496806	-0.0244016			0.137284	0.121197
0.0165062	0.0247081			0.032671	0.0401726											0.110488								0.00157581	0.014357			0.169844	0.110488
0.0234971	-0.00728419			0.0715267	0.087021											0.1291								0.00267686	0.0270667			0.172104	0.1291
-0.0286833	0.0780102			0.0423935	0.0291701											0.118577								0.00589655	0.0120162			0.185262	0.118577
0.0423416	0.0214909			0.0361622	0.0281558											0.162182								0.0726676	-0.0035466			0.139017	0.162182
0.00633413	-0.0132962			0.030247	0.0204586											0.124701								0.0575796	0.0532645			0.132085	0.124701
-0.0246638	0.0635173			-0.0167368	0.0529344											0.14024								0.00551692	0.122301			0.120638	0.14024
0.0116659	0.0206431			0.0437764	0.0326091											0.110475								0.0310175	-0.0244162			0.154777	0.110475
-0.00266807	0.0180892			-0.035338	-0.0169709											0.156157								0.0517623	0.00515336			0.166502	0.156157
-0.0242921	-0.00625927			0.00576103	0.031171											0.140107								0.0197301	0.0150085			0.210236	0.140107
0.091314	0.086871			0.091021	0.00741066											0.163523								0.0149219	0.012385			0.156351	0.163523
0.0159845	0.0549869			0.0574789	0.0521974											0.168305								0.0226585	-0.014112			0.132291	0.168305
0.0178235	-0.0221193			-0.0362285	0.0347045											0.148062								-0.00456333	0.0358883			0.122467	0.148062
-0.00251844	0.0611915			0.0210052	0.0112389											0.125549								-0.00475581	0.00324279			0.206297	0.125549
0.0353931	0.0793376			0.0739516	0.00897433											0.144906								-0.013581	-0.0501086			0.155563	0.144906
0.0195879	0.0571141			-0.0108214	0.0150667											0.120641								0.0236058	0.052518			0.172224	0.120641
0.048705	0.024196			0.084292	-0.000830248											0.144784								0.0364381	-0.0134989			0.146366	0.144784
0.119083	-0.0153728			0.0516029	0.0524463											0.188441								-0.0332111	0.063013			0.193521	0.188441
0.0556762	0.0342556			0.0501742	-0.00527071											0.150195								0.00038494	-0.0115104			0.1323	0.150195
-0.0330978	0.0115936			0.0325197	0.0366809											0.162426								0.00901665	0.00285623			0.15024	0.162426
-0.0188048	0.0460113			0.0662939	0.0223352											0.159678								-0.0104656	0.00199921			0.180613	0.159678
-0.0280366	-0.0139498			0.00894938	0.051959											0.126089								0.023989	0.0252492			0.145819	0.126089
0.041878	-0.0125464			0.0123768	0.0458812											0.168972								-0.000673914	0.00153351			0.14701	0.168972
0.0212178	0.0976427			0.0504663	0.0332168											0.138644								0.0101248	0.00743479			0.206832	0.138644
-0.00940557	0.0810682			0.0429476	-0.00242932											0.120699								-0.00940969	-0.0148426			0.144526	0.120699
-0.0296047	-0.00516878			0.0312341	0.0080237											0.164454								0.0532633	0.0690733			0.157387	0.164454
0.0829706	0.0560405			0.014427	0.0391521											0.169432								0.0284535	0.0142783			0.108775	0.169432
0.0647264	-0.0370122			0.0582912	0.0192346											0.139467								0.012412	-0.0302783			0.150978	0.139467
-0.0216001	-0.00363069			0.0838178	0.0484591											0.164313								0.0327665	0.05799			0.170659	0.164313
0.0545328	-0.0169257			0.0448511	0.0591551											0.155812								0.0285379	0.035447			0.158657	0.155812
0.0274973	0.0565423			0.0205619	0.0353615											0.116562								0.0227457	-0.0127029			0.185157	0.116562
-0.00534922	0.0502186			0.0202429	0.020948											0.135087								-0.00218734	0.0539758			0.19029	0.135087
0.0177704	0.0335827			0.0832317	-0.00455994											0.161302								0.00315004	0.0295663			0.112047	0.161302
0.0389959	0.120699			0.0556784	-0.00715477											0.119741								0.00714757	0.018613			0.117059	0.119741
0.0130867	0.0680087			0.0748687	0.0320798											0.17203								0.0589773	0.00250308			0.104217	0.17203
0.0310982	0.0666206			0.0578509	0.00938335											0.177064								0.0031885	-0.00811965			0.127195	0.177064
0.0228785	0.0147771			0.0637443	0.00376832											0.144305								0.0236782	-0.00233976			0.131727	0.144305
0.0660786	-0.00373902			0.00799503	0.0609021											0.142244								-0.0402278	0.0114321			0.172307	0.142244
0.062325	0.0270836			0.0503369	0.0189156											0.0999757								0.0133774	0.0467767			0.185732	0.0999757
0.0698737	-0.00164842			0.0469444	0.0326705											0.149541								0.00292002	0.0311595			0.138766	0.149541
0.00252478	0.0447018			0.04631	0.00490212											0.123804								0.0655819	0.055629			0.0699112	0.123804
0.0147929	0.0467311			0.0126691	-0.030496											0.150922								-0.00126535	-0.0134449			0.148891	0.150922
0.00474797	0.096711			0.0643023	0.0388501											0.176329								0.0839206	0.0109379			0.107643	0.176329
0.095823	0.0593596			0.0338193	0.00396973											0.171969								0.0237219	0.0147761			0.104246	0.171969
-0.0278145	0.0549597			-0.0388858	0.0135042											0.13586								-0.0073067	-0.0141934			0.163664	0.13586
0.0150954	0.0700631			0.0109621	-0.0249989											0.186656								-0.0596039	0.0404644			0.186421	0.186656
0.0911154	0.0988344			0.0242222	0.0427502											0.180774								0.0351986	0.00551021			0.177059	0.180774
0.0794262	0.0257539			0.025972	0.0223882											0.144912								0.0349026	0.0118377			0.16311	0.144912
0.0489197	0.0458241			-0.02755	0.0290487											0.124139								-0.00109285	0.0632399			0.20446	0.124139
0.0197247	0.0635828			0.0199009	0.0336386											0.171896								-0.0109531	0.00197776			0.143727	0.171896
-0.0421668	0.0438669			0.067445	-0.00366738											0.142103								0.0148102	-0.00595189			0.162039	0.142103
0.0764321	0.129185			0.00255402	-0.0112912											0.174475								0.0159497	0.0235662			0.167325	0.174475
-0.00234636	0.120304			0.0622286	0.0787688											0.144311								0.0451404	0.00220228			0.175233	0.144311
0.0612853	0.0326627			-0.0161461	-0.0148123											0.150526								-0.00844222	-0.0427269			0.152879	0.150526
0.030194	-0.0350141			0.0287307	0.0383165											0.126682								0.0555942	0.00617813			0.143597	0.126682
0.0530363	0.0247744			0.00172995	0.049267											0.133894								0.00875304	-0.0069905			0.177728	0.133894
0.078686	0.0503879			0.00357325	-0.0134633											0.176772								-0.0371221	0.00473265			0.124399	0.176772
-0.0160755	0.0543461			0.0369844	0.00550991											0.162714								-0.017399	0.0362387			0.15694	0.162714
-0.00547678	0.0773406			0.0988712	0.0120249											0.169235								-0.023197	0.0272069			0.141117	0.169235
0.0174518	0.0549641			-0.0259983	0.0687188											0.11676								-0.0116019	0.0554499			0.167115	0.11676
0.000924156	0.023056			0.0518924	0.025702											0.163015								0.0403871	0.0220153			0.19329	0.163015
-0.0145419	0.0174535			0.033769	0.0271544											0.144057								0.0680586	0.00797056			0.176464	0.144057
0.000277791	-0.00423153			0.0618415	0.04038											0.14821								-0.0180352	0.0391771			0.134866	0.14821
0.00702453	0.00174921			0.0678966	0.0599483											0.148313								0.0016873	-0.0384991			0.150744	0.148313
0.00224397	0.0737254			0.0773447	-0.0174462											0.173859								0.015669	0.0436879			0.150674	0.173859
0.0545122	0.0688299			0.00459279	0.0393776											0.137591								0.00959314	0.037422			0.177369	0.137591
0.10367	-0.0146737			0.027376	0.0253094											0.116595								0.0221727	0.0360994			0.143866	0.116595
0.0336694	0.0670231			0.0375848	0.00811679											0.177077								-0.0213431	0.0489863			0.112694	0.177077
0.0709766	-0.0402367			0.0940606	0.150091											0.0891632								0.0200615	0.0415436			0.152085	0.0891632
-0.0437008	-0.0113986			0.105222	0.010859											0.178474								0.00304938	0.0349795			0.126511	0.178474
0.041031	-0.0172452			0.0334543	-0.00705918											0.134388								0.0648463	0.0153599			0.0977002	0.134388
0.0203928	0.0547494			0.0286873	0.0397773											0.120206								0.000702025	0.0152016			0.0808778	0.120206
0.0206884	0.0643559			0.00658543	-0.040757											0.156863								-0.0101324	0.046279			0.126151	0.156863
0.00294525	0.0373347			0.0719692	0.0363135											0.143932								-0.0141071	0.00852797			0.14849	0.143932
-0.0323723	0.0605208			0.0762159	0.056334											0.113856								-0.0339514	0.00456952			0.196289	0.113856
0.00880842	0.117046			0.0511444	0.0314066											0.187678								-0.0137762	0.0315461			0.145957	0.187678
-0.0185089	0.126727			-0.0222132	0.0228333											0.149728								0.00301365	0.0262192			0.18121	0.149728
-0.0164042	0.0570799			0.0195129	-0.0184868											0.147747								0.00460005	0.000696141			0.13933	0.147747
0.0205445	0.012796			-0.00648139	0.025647											0.122334								-0.0192578	0.0317112			0.140703	0.122334
-0.0103544	-0.0952224			0.0611279	0.000930499											0.135308								0.0141084	0.0763795			0.185641	0.135308
-0.00311024	0.0978889			0.0220928	0.057966											0.146573								0.0330746	0.00197967			0.179816	0.146573
0.000225826	-0.013965			0.0978701	0.0274332											0.122206								0.0061054	0.0608124			0.174519	0.122206
-0.0179578	0.0698933			0.00403776	-0.0101859											0.174963								-0.0379814	0.00330999			0.170085	0.174963
0.0757001	-0.0276464			-0.0108336	0.018542											0.162779								0.0391513	-0.023805			0.177078	0.162779
0.0119839	0.0351794			0.0926305	-0.00124671											0.121279								-0.00700028	0.0701952			0.115444	0.121279
0.0172808	-0.0132876			0.0877517	0.0143804											0.120168								-0.0302171	-0.000961505			0.13999	0.120168
0.0569736	0.00117385			-0.00781872	0.0161572											0.141557								-0.00607509	0.0015827			0.138839	0.141557
0.0498983	0.0314894			0.0250916	0.00834045											0.156899								0.0369345	0.0870376			0.138951	0.156899
-0.0617873	0.0632128			-0.0287297	0.0303694											0.125509								-0.0423771	0.00523676			0.140732	0.125509
0.129391	-0.00287902			0.0764252	-0.00397556											0.108007								-0.0200042	-0.0371215			0.121051	0.108007
0.0821355	0.0146282			-0.0120491	-0.0725306											0.147686								0.000507857	-0.000144813			0.145418	0.147686
0.0244601	0.0205064			0.0219222	-0.021431											0.128387								-0.00692721	-0.0101393			0.140672	0.128387
0.0335984	0.0994181			0.057734	0.0559336											0.137146								0.00209123	0.0452842			0.140248	0.137146
0.0410996	0.0947735			0.0222276	0.0343976											0.187199								0.0193934	-0.00737176			0.17067	0.187199
0.115229	0.0818727			0.0484823	-0.0666836											0.144979								0.0108458	-0.0150813			0.144828	0.144979
0.04107	0.102265			0.0784525	0.0635915											0.172341								0.0257002	0.0285414			0.197222	0.172341
0.0146014	0.00929772			0.0417134	0.000725546											0.130743								-0.00513197	0.0135835			0.172542	0.130743
-0.00289301	0.0670008			0.0394533	0.0487068											0.184478								0.0106759	0.030741			0.144792	0.184478
0.0522129	-0.0214508			-0.0108393	0.0395256											0.107931								0.0231117	0.0207384			0.176759	0.107931
-0.0213417	0.00256806			0.0779212	0.0145213											0.136133								0.000327192	0.0320601			0.144315	0.136133
0.0412414	0.0928915			0.0570139	0.0284431											0.180009								0.00734384	0.0394742			0.182612	0.180009
0.0450646	0.0547859			0.0285508	-0.0211177											0.125424								0.048745	0.0521219			0.131151	0.125424
0.0950569	0.0920204			0.0553069	0.0351513											0.175629								-0.0146373	0.00119562			0.165281	0.175629
-0.00445095	0.0739182			0.0904878	0.044709											0.1357								-0.0030693	0.0433178			0.19995	0.1357
0.0429117	0.0968724			0.0373392	0.0496936											0.142113								0.0185825	0.0086573			0.203305	0.142113
-0.0253814	-0.00155189			0.071492	0.00102811											0.107827								-0.0297429	-0.00149338			0.108861	0.107827
0.0571731	0.0313598			0.0168032	-0.016741											0.165984								-0.0048891	-0.00704627			0.147879	0.165984
0.0388862	0.0595704			-0.0135001	0.0867608											0.123818								0.0216443	0.0155016			0.152023	0.123818
-0.0292322	0.0690251			0.133004	0.045841											0.143719								0.0131695	-0.0127368			0.140154	0.143719
0.0171531	0.10547			0.00936156	0.0463702											0.0761439								0.0304837	0.0637687			0.155973	0.0761439
0.0598704	0.00770844			0.035584	0.00458467											0.160958								0.0257946	0.00256446			0.218791	0.160958
0.0545552	0.0545484			0.0336929	0.00589619											0.192844								0.00819359	-0.00910238			0.125964	0.192844
0.0468096	0.0555338			0.0657457	0.0362329											0.117502								0.0537456	0.0347155			0.104151	0.117502
-0.0320421	0.0535905			-0.00203714	0.0449154											0.1961								0.0058287	0.0124544			0.170035	0.1961
0.0268989	0.0407941			0.0733754	0.0781215											0.140141								0.0440834	-0.00862225			0.174693	0.140141
0.0292918	-0.0291894			0.0519283	0.0105022											0.132277								-0.00830323	0.00511269			0.193922	0.132277
0.068714	0.0757058			0.0257423	-0.00876341											0.154327								-0.0402013	0.0524341			0.163675	0.154327
-0.0220702	0.0216454			0.0552548	0.0490205											0.173098								0.0872794	0.00612963			0.0875363	0.173098
0.0255345	-0.0416574			0.0229111	-0.018729											0.146905								0.0179342	0.0352531			0.100937	0.146905
0.0515474	0.00931993			0.0158322	0.0139675											0.13471								0.0169005	0.059166			0.145044	0.13471
0.06766	0.0867418			0.0571284	0.00343382											0.185862								0.0390868	-0.00879377			0.205936	0.185862
0.057279	-0.00406206			0.151224	0.0371225											0.12607								-0.0389838	0.0403551			0.264465	0.12607
-0.0703204	0.0650987			0.059856	0.0295514											0.128595								0.0265927	0.0350474			0.123419	0.128595
-0.00480991	-0.0163349			0.0843455	0.0121006											0.150706								0.0153614	0.069846			0.183408	0.150706
0.076924	-0.0330984			0.0655805	-0.00830533											0.145654								0.014136	0.0163818			0.179257	0.145654
0.0273198	0.0160643			0.0420961	0.0107094											0.137487								0.00337072	0.0370212			0.193214	0.137487
-0.0441339	0.0250749			0.00933921	-0.0048953											0.148662								-0.0309359	-0.0200419			0.15822	0.148662
-0.0039506	0.0881726			0.0861081	0.00267213											0.153037								0.0319144	0.0406699			0.146003	0.153037
-0.00106291	0.0234543			0.0790323	0.0692794											0.145193								-0.0285098	0.0425433			0.161908	0.145193
0.0786091	0.0166269			0.121318	0.0286766											0.154922								-0.00441266	-0.0142633			0.156982	0.154922
0.0170344	0.0653569			0.0591439	-0.0543938											0.142304								-0.0160653	-0.0157358			0.173934	0.142304
0.0544969	-0.0214857			0.0463734	-0.00699127											0.183759								-0.000603364	0.00505403			0.115726	0.183759
0.0424328	-0.0414066			0.0414517	0.0345706											0.132622								-0.00167021	0.00805305			0.103747	0.132622
0.112875	0.00372901			0.0971415	0.00942596											0.148446								-0.0187305	0.0749674			0.199902	0.148446
-0.0236968	0.000268957			0.133841	0.0213529											0.160865								0.0378477	0.035878			0.110537	0.160865
0.0295993	0.0782842			0.0686749	0.0110774											0.154854								0.00619592	0.00772709			0.1389	0.154854
0.00551785	0.00786969			0.115449	-0.0158299											0.139171								-0.0132958	0.0110877			0.179306	0.139171
0.00149969	0.0677748			0.0093682	0.0452158											0.137555								0.0324852	0.0663939			0.119465	0.137555
0.0219911	0.0766595			0.111612	0.00572231											0.124007								0.0204811	0.0152872			0.168827	0.124007
-0.00355518	0.0191008			0.0705496	0.00626927											0.103141								0.0679246	0.00265196			0.119712	0.103141
-0.0353511	0.013316			0.0234209	-0.0320922											0.118649								-0.0417342	-0.0406776			0.201341	0.118649
0.0960943	0.0252991			0.0604037	-0.0116897											0.12113								0.0177687	-0.00468634			0.133457	0.12113
0.0191151	0.0126315			0.0764091	0.010417											0.166281								-0.0226355	-0.0335356			0.153742	0.166281
0.0758955	0.0428798			0.0679692	0.00849304											0.172251								0.0321708	0.0400611			0.140574	0.172251
-0.0192591	0.0380678			0.0470004	0.0415587											0.136467								0.032215	0.0263513			0.194024	0.136467
0.0448002	-0.0182244			0.0331159	0.00219473											0.159431								0.0349477	0.0195707			0.154972	0.159431
0.0530137	0.077335			0.0576902	-0.0353179											0.178741								0.0455782	-0.0019901			0.154478	0.178741
-0.024931	-0.0327231			0.05111	0.000288192											0.150817								0.0149542	0.0496279			0.144287	0.150817
0.0423893	0.0123877			0.0646049	0.0403637											0.162771								0.0499112	0.0227482			0.141559	0.162771
-0.00629697	0.022225			0.00463537	0.0250573											0.155898								0.00356405	0.0553095			0.193504	0.155898
0.022183	0.0162292			0.0698379	0.0266807											0.140751								-0.0109415	0.0101335			0.153372	0.140751
-0.000528832	0.000123491			0.100463	0.0125202											0.141544								0.0393625	0.059764			0.147948	0.141544
0.0165269	-0.00946936			0.111654	0.0422305											0.154544								-0.0133084	-0.0163005			0.163507	0.154544
0.0630241	0.0756621			0.0348727	0.0842299											0.149074								-0.0218455	0.0391744			0.15947	0.149074
-0.0289481	0.0434631			0.0367945	0.0151158											0.146863								-0.0303515	0.0209792			0.16475	0.146863
-0.0111976	0.0384577			0.0124966	-0.0330975											0.132168								0.0359857	0.0125524			0.174888	0.132168
0.0356692	0.0540624			0.0718822	-0.00627669											0.0939344								-0.00548489	0.0306171			0.178529	0.0939344
0.0539692	-0.00772735			0.0658577	0.0366715											0.13433								-0.0410661	0.0384067			0.173768	0.13433
0.0163008	-0.0278367			0.00922703	0.00147673											0.142692								-0.0267377	0.0369975			0.149323	0.142692
-0.0111241	0.0361262			0.131362	0.0342269											0.16524								0.0103085	0.0380102			0.200071	0.16524
0.00332329	0.0476682			0.0582619	0.0432341											0.15114								0.0297356	0.0341191			0.1699	0.15114
-0.0242857	0.0258958			0.074925	0.00492013											0.143977								0.0383931	0.0284619			0.171163	0.143977
0.00966634	-0.00151591			0.0236649	0.0223615											0.157352								0.0288493	0.0220324			0.17473	0.157352
-0.0136015	-0.00892607			0.0686063	0.0251861											0.143872								0.0181094	0.0745635			0.181505	0.143872
-0.00815244	0.0104544			0.135676	0.0217569											0.149465								-0.0103762	0.0236724			0.128082	0.149465
0.0485459	0.00115434			0.0458146	0.0199692											0.131311								0.0174098	0.0527026			0.167677	0.131311
0.140219	0.0479485			0.0714473	0.022266											0.185566								0.0202102	0.0333196			0.219242	0.185566
0.0385514	0.0431802			0.0541099	6.19723e-05											0.110949								0.00307789	0.00209555			0.197147	0.110949
0.0811502	0.127764			0.108607	0.0467028											0.116973								0.0258334	-0.0230994			0.161891	0.116973
0.0309025	0.0467076			0.0914807	0.0460782											0.144618								0.0144026	0.0123795			0.150248	0.144618
0.0198093	0.0789931			0.0496105	0.051166											0.137811								0.00200302	0.0209665			0.14851	0.137811
0.0175932	0.126527			0.0279902	-0.0169956											0.137748								-0.00580907	0.073361			0.111742	0.137748
0.033117	0.00398889			0.095551	0.0204767											0.129292								-0.0194999	0.0218771			0.152116	0.129292
0.000293609	0.0658218			0.0447841	0.00326331											0.108095								-0.00826282	-0.0161354			0.169451	0.108095
0.0454404	0.0818547			0.0754069	-0.00084291											0.152361								0.0243258	0.0493284			0.117078	0.152361
-0.0370787	0.00862015			0.0678077	0.0633265											0.0893788								0.0725226	0.0248367			0.158469	0.0893788
-0.100242	0.0665919			0.0950746	0.0332597											0.132915								0.0542608	0.0386827			0.200352	0.132915
0.0194246	0.126854			0.0558607	0.0532676											0.131768								0.0184419	0.035177			0.184571	0.131768
0.0179578	0.0109119			0.0352607	0.023558											0.134182								0.0108954	-0.0208964			0.19493	0.134182
0.0135698	-0.0192649			0.11589	-0.0497751											0.154375								4.6414e-05	0.0409878			0.181775	0.154375
-0.0414821	0.0367382			0.102014	0.00905153											0.133219								0.0156034	0.00990959			0.162836	0.133219
0.0426315	-0.00475421			0.102563	0.0232599											0.14397								-0.0344212	-0.0048267			0.0973702	0.14397
0.044257	0.101354			0.0960625	0.037659											0.121884								0.0140339	0.0836343			0.082547	0.121884
0.00885346	0.0498559			0.045592	0.047334											0.124194								0.0130261	0.00110895			0.158794	0.124194
0.0507498	-0.011182			0.078497	0.0211794											0.111245								0.0439943	0.0895479			0.190667	0.111245
0.00557986	0.0945866			0.0820871	0.016726											0.161765								0.0430781	-5.69616e-05			0.18825	0.161765
-0.038536	0.0900581			0.0221005	0.0551373											0.139655								-0.0151732	0.0195597			0.159074	0.139655
0.015301	0.00097584			0.10327	0.0412569											0.16991								0.0143913	-0.0185575			0.122373	0.16991
0.0545005	0.0221028			0.0415229	0.0506792											0.15729								0.00896892	0.0305003			0.200811	0.15729
0.0696488	0.014568			0.0630948	0.015212											0.15065								-0.0362297	0.00530942			0.183733	0.15065
-0.00486722	-0.00441429			0.0909004	-0.0296873											0.135759								0.0364233	0.0341059			0.135834	0.135759
0.0570658	-0.00237724			0.0640241	0.0162311											0.138611								0.0366103	0.0301643			0.132789	0.138611
0.038263	0.0904409			0.0426153	0.0279681											0.153481								0.0428647	0.0233266			0.105036	0.153481
0.0107773	0.068452			0.0619801	-0.00412642											0.18923								0.0347242	-0.0284064			0.149822	0.18923
-0.0187728	0.0171794			0.0172353	0.0488165											0.131513								0.0340819	0.0426555			0.138753	0.131513
0.0334164	0.0306751			0.0390633	0.0246656											0.127883								-0.0315188	0.00389106			0.18322	0.127883
0.0586582	0.044956			0.137116	0.00918387											0.131088								0.0136188	0.0240669			0.167585	0.131088
0.0507149	0.0698153			0.0526582	0.0190085											0.121999								0.0200186	0.014172			0.156663	0.121999
0.0587919	-0.0290796			0.100694	-0.00121466											0.116534								-0.0143727	0.00114982			0.114013	0.116534
0.0555961	0.159715			0.110246	-0.0154938											0.127798								-0.0281505	0.002267			0.112622	0.127798
0.0741076	0.101389			0.0766087	0.000790985											0.153579								-0.00796993	0.0187704			0.18964	0.153579
0.037	0.0714617			0.0040004	0.0203287											0.141225								0.00793491	0.0210422			0.165873	0.141225
-0.039762	0.011423			0.0134057	-0.0049692											0.154346								0.0150997	0.05773			0.148806	0.154346
0.00709499	0.00910937			0.0466646	-0.0117756											0.132864								0.00229465	-0.00307224			0.211853	0.132864
0.027288	0.0139321			0.0976736	-0.00482655											0.136933								0.0102187	0.0214192			0.133811	0.136933
0.0488677	-0.0340375			0.0698507	0.03512											0.161568								0.00588425	0.00685509			0.145404	0.161568
0.0936983	0.172793			0.0742153	-0.00325223											0.167198								0.000503087	0.0414336			0.156464	0.167198
0.014419	0.0206329			0.0731852	0.0125223											0.146185								0.0376405	0.0637724			0.162735	0.146185
0.0109009	0.0184022			0.0396476	0.0373375											0.127069								0.022691	0.0286128			0.174395	0.127069
-0.0228619	0.0451224			0.0848801	0.00576317											0.0885022								0.0170098	0.0201453			0.134594	0.0885022
-0.0379471	0.04203			0.0487199	0.0186964											0.128739								0.0259054	0.0136475			0.0745968	0.128739
-0.0738923	0.0595782			0.0756084	0.0391565											0.151731								0.0350435	0.00969529			0.155241	0.151731
0.110823	0.0229886			0.0795681	0.00504968											0.106286								-0.00474647	0.0369914			0.149019	0.106286
0.0474685	-0.00215224			0.0636817	0.040186											0.154829								-0.0244766	0.00808636			0.131727	0.154829
0.0251338	0.0841383			0.0636426	0.0168189											0.110265								-0.00927571	0.0147899			0.161026	0.110265
0.00990173	0.0508455			0.0735374	-0.00569151											0.164766								-0.0318725	-0.00780946			0.184632	0.164766
0.0308	0.0287732			0.0700277	-0.011065											0.145998								0.0226452	0.0212522			0.146627	0.145998
-0.0203432	0.0114675			0.121042	0.00350955											0.171672								-0.0228822	-0.0425893			0.139026	0.171672
-0.0011665	0.00609779			0.0861787	0.0277409											0.169165								-0.0315955	0.0178124			0.140276	0.169165
0.0298517	0.0873791			0.0954798	0.0567911											0.107294								0.0277771	0.00433388			0.173576	0.107294
0.0655209	0.0434408			0.125601	-0.0331684											0.155858								-0.0201666	0.025746			0.179356	0.155858
-0.0127589	0.0805106			0.0862016	-0.00268562											0.141622								-0.037678	-0.0075619			0.149318	0.141622
0.0541546	-0.0110657			0.139117	-0.00928149											0.101604								0.0249613	-0.0062062			0.112834	0.101604
0.0471578	0.0813315			0.0218515	0.0486053											0.145185								-0.0346425	0.0261511			0.118477	0.145185
0.0731426	0.0147893			0.0505975	-0.00906247											0.141142								0.0233213	-0.0136417			0.143138	0.141142
-0.000178436	0.0214803			0.0671829	0.0102265											0.114551								-0.0206317	0.0172813			0.148764	0.114551
-0.0803139	0.024792			0.0380102	0.0100001											0.175545								0.0607907	0.0147619			0.102166	0.175545
0.0348445	0.0588842			0.0624752	0.0760259											0.179758								0.0207399	0.0124522			0.215674	0.179758
-0.0246698	0.016048			0.0252464	0.0161311											0.162219								-0.0601126	0.027022			0.0903978	0.162219
0.015855	0.0168522			0.0111173	-0.0270712											0.127257								0.0334941	0.0168665			0.168992	0.127257
-0.0417782	0.122852			0.0626394	-0.0163833											0.163743								0.06864	0.0271905			0.155696	0.163743
-0.00598289	0.11485			0.023475	0.01008											0.130768								-0.0219321	0.0401795			0.105936	0.130768
-0.0357576	0.0476062			0.0910114	-0.0164712											0.17046								0.0340311	-0.0357793			0.139512	0.17046
-0.00442484	0.0812992			0.0651264	0.0117848											0.123419								0.0614159	0.000712151			0.183772	0.123419
-0.00140208	-0.0437126			0.0840251	0.0321178											0.135186								-0.00851698	0.0426959			0.151227	0.135186
0.0859937	0.000883744			0.0912536	-0.0023034											0.174029								-0.0376741	-0.00813716			0.126838	0.174029
-0.0264336	0.0438419			0.0824178	0.0774738											0.176814								0.0265813	0.0130061			0.108421	0.176814
-0.00419923	0.0365452			0.106337	0.0432968											0.152174								0.00458409	0.0480713			0.168936	0.152174
-0.0345807	0.0705247			0.0740977	-0.0141974											0.104924								0.00396564	0.0340806			0.131844	0.104924
-0.0219334	0.0113303			0.112299	-0.0148736											0.111368								0.0160761	0.0642229			0.175275	0.111368
-0.00191381	0.0227978			0.0415555	0.0134868											0.151104								0.02298	0.0669804			0.142345	0.151104
0.015911	0.050048			0.015784	-0.0228083											0.124365								-0.0129062	0.0211498			0.147614	0.124365
0.0223892	0.0718798			0.118362	0.0765174											0.121891								0.0720821	-0.0151519			0.16822	0.121891
0.0523292	0.0554721			0.0926628	0.060877											0.15447								-0.0111694	0.0603655			0.132978	0.15447
-0.0130009	0.0610027			0.129993	0.0485213											0.219106								0.0366116	0.00349142			0.157313	0.219106
0.0460181	-0.00960557			0.0470785	0.0616805											0.156202								0.0600148	0.00678098			0.177244	0.156202
0.0380573	0.0594104			0.0782241	0.0338985											0.0682394								0.0486395	0.0231611			0.156248	0.0682394
0.0383952	-0.0444782			0.103088	0.0184782											0.146586								0.000507358	0.0021776			0.139221	0.146586
-0.0301285	0.0875515			0.0273402	0.0607839											0.135919								-0.00662619	0.0380699			0.16226	0.135919
-0.0471159	-0.00426936			0.0324677	0.0163182											0.149397								-0.0121888	0.0463901			0.084544	0.149397
0.0467884	0.011523			0.0847397	-0.025662											0.124113								0.0114551	-0.0231307			0.12194	0.124113
-0.0115302	0.0404873			0.0755187	0.00938647											0.139325								0.0263611	0.0306113			0.115704	0.139325
0.0356298	0.0924558			0.0438739	0.0122496											0.110955								0.0236952	-0.00229333			0.135716	0.110955
-0.0183293	0.0322936			-0.00783955	0.00790418											0.118981								-0.0488667	0.0428699			0.174987	0.118981
0.0282056	0.0544378			0.0882628	0.0248756											0.171801								0.0137343	0.0643304			0.11643	0.171801
-0.014466	0.062732			0.0319046	0.0407748											0.153136								0.0491113	-0.00788442			0.121523	0.153136
0.0384296	0.0522249			0.0505135	0.0228201											0.127266								0.0578999	0.0463246			0.188053	0.127266
0.0395346	-0.00671929			0.0711722	-0.00364775											0.154237								0.0391348	0.0325591			0.113536	0.154237
0.0147611	0.00566772			0.0800444	0.0665678											0.145856								-0.015498	0.0349067			0.0798424	0.145856
0.0130126	0.0537241			0.0652783	0.0600363											0.108108								0.00138309	0.00996005			0.152331	0.108108
0.0246689	0.0777596			0.0510282	0.000861443											0.177086								0.0427065	0.0227228			0.125027	0.177086
-0.0181694	0.0458143			0.125809	0.0235583											0.131832								0.015547	0.0224244			0.150307	0.131832
0.0900992	0.0368664			0.0718195	0.0075405											0.154926								-0.0233979	0.0693002			0.175016	0.154926
-0.0379104	0.052996			0.0804521	0.0177096											0.152709								0.0134992	0.0447619			0.109471	0.152709
-0.0591061	-0.00748081			0.0450727	0.0169828											0.140085								0.0327623	0.0125008			0.13309	0.140085
0.028131	0.0176623			0.0446031	-0.0209513											0.166487								-0.0304705	-0.0135075			0.198267	0.166487
-0.00305249	0.00600146			0.0752109	0.00826384											0.205425								0.0602982	-0.00625335			0.104495	0.205425
-0.0103754	0.0191885			0.0101385	0.0100786											0.138044								0.00868053	0.0247039			0.12635	0.138044
-0.00570525	0.0684304			0.130398	0.0074435											0.158277								-0.0129849	0.0435495			0.166508	0.158277
-0.00548999	0.0389036			0.14479	0.00649503											0.136115								-0.0373999	0.0674748			0.214087	0.136115
-0.00393429	-0.0310079			0.115248	0.0029379											0.184943								0.029313	-0.0169328			0.113332	0.184943
0.0222326	0.0399927			0.0550872	0.0104584											0.186747								0.00425615	0.0626199			0.165989	0.186747
0.0214657	0.0455896			0.120834	-0.0219099											0.150242								-0.0166246	-0.00250887			0.171973	0.150242
0.0604002	-0.021511			0.0951744	0.0436707											0.151624								-0.000114685	0.0334878			0.165622	0.151624
0.016799	0.0571645			0.0848739	0.0881157											0.127414								0.018837	0.012238			0.132806	0.127414
0.0427787	0.0650844			0.0549283	0.0162734											0.128757								-0.0225814	0.031855			0.136554	0.128757
0.0335616	0.0746163			0.0754412	0.023172											0.126092								0.00878181	0.0144777			0.139823	0.126092
-0.0152043	0.0166202			0.125421	0.0486805											0.140091								0.0232666	0.0236036			0.108679	0.140091
0.0402462	0.0494281			0.0669346	0.0380114											0.144942								-0.028684	-0.0191176			0.202873	0.144942
0.0263698	-0.0477053			0.0315933	0.001262											0.143185								0.0107405	-0.0107644			0.136706	0.143185
0.0129178	0.0351847			0.0478024	0.0289648											0.139387								0.038097	0.0302939			0.115201	0.139387
0.0184802	0.0262643			0.0889487	0.0231105											0.140365								0.0500966	0.000333775			0.166623	0.140365
-0.00119203	0.0159534			0.0846102	0.0147836											0.135452								0.0164185	0.0539475			0.166004	0.135452
-0.0008808	0.00264594			0.0280147	0.0439869											0.110965								-0.0228396	0.0354346			0.0982133	0.110965
0.0141572	0.0806702			0.0847439	0.0159232											0.15752								0.0337791	0.00697293			0.168217	0.15752
-0.0300814	0.138888			0.0583137	0.0167058											0.146955								0.00441033	-0.00290355			0.137957	0.146955
0.0140688	0.0550497			0.0911925	0.000566558											0.135175								0.00395575	0.056779			0.180617	0.135175
-0.0422943	0.0426545			0.0771723	0.041186											0.133493								0.0481844	0.0165352			0.152266	0.133493
0.0615461	-0.0115269			0.141244	-0.00783719											0.139002								-0.00864045	0.0279529			0.158208	0.139002
0.0291764	0.0215979			0.076913	0.0109493											0.129293								0.0150991	0.00408416			0.131781	0.129293
-0.0115249	0.0490164			0.0254183	0.0053996											0.118047								-0.000998725	-0.0124119			0.14855	0.118047
0.0212589	0.0647847			0.0982188	0.0277974											0.1296								0.0698473	0.0200754			0.148527	0.1296
0.014703	-0.0390837			0.044284	0.00649983											0.105203								0.0413392	0.00665898			0.195782	0.105203
-0.016683	0.085546			0.113169	0.0365127											0.149071								0.0641843	-0.0127231			0.153596	0.149071
0.0386859	0.0249106			0.0182115	0.0265056											0.136836								-0.0586504	0.0264586			0.153394	0.136836
0.089599	0.0273694			0.0616841	0.0584913											0.132818								0.0274259	0.0250447			0.136582	0.132818
0.0227387	0.0189056			0.0316401	0.0221759											0.172392								0.0422972	0.0138581			0.136802	0.172392
-0.0399247	0.0347713			0.104715	-0.0166078											0.1622								0.044945	0.0288958			0.147697	0.1622
-0.060679	0.0755707			0.094026	0.037494											0.125756								0.0282412	0.0195208			0.0926535	0.125756
-0.0255394	0.0586523			0.0470359	0.0117889											0.166473								-0.0109581	0.00499303			0.152767	0.166473
0.0362783	0.0149286			0.0866179	-0.0259089											0.140619								-0.00827481	0.0407325			0.139957	0.140619
-0.0341274	0.0523552			0.0400734	-0.073394											0.134606								0.0212123	0.0215951			0.134868	0.134606
0.0295075	0.0526567			0.142739	0.0625585											0.162935								-0.01935	0.0154354			0.156984	0.162935
0.0667938	0.00565203			0.0543403	-0.00454638											0.190675								0.0139374	0.0235509			0.133226	0.190675
-0.0347633	0.0467734			0.0596397	0.0450721											0.131903								0.0162627	-0.0381394			0.0827498	0.131903
-0.0275884	0.0566533			-0.00067906	0.00523421											0.126565								0.0189745	0.0320963			0.136802	0.126565
0.0175968	-0.00683338			0.0314782	0.00955278											0.140556								-0.0363504	-0.00376478			0.174483	0.140556
-0.00342587	0.0290126			0.00548057	0.0399682											0.163019								-0.0416311	-0.007463			0.116644	0.163019
0.0246574	0.00743837			0.0802976	-0.0411522											0.134702								-0.0129598	0.0439804			0.141116	0.134702
0.046335	0.0880175			0.0617427	0.0378604											0.155372								0.0426248	0.00813033			0.146752	0.155372
0.12461	0.0472346			0.0681038	0.00682127											0.153571								0.0051481	-0.00961567			0.172719	0.153571
-0.00138242	0.0264873			0.0173003	0.0810527											0.133929								0.018336	0.0134897			0.159402	0.133929
0.0690462	0.0129226			0.0543527	0.0920968											0.123962								-0.032574	0.0622397			0.168761	0.123962
0.0363563	0.00276508			0.063331	-0.00722579											0.149712								-0.0409126	-0.0301261			0.115488	0.149712
0.0393322	0.112839			0.0519771	0.0316662											0.192664								-0.00768536	-0.00688862			0.196094	0.192664
-0.00221134	0.140195			0.0890483	0.0192851											0.112535								-0.00725954	-0.0108258			0.17281	0.112535
-0.0152737	0.0664096			0.0271538	0.0650608											0.124873								-0.0257569	0.00312611			0.162535	0.124873
0.0557177	0.0688298			0.0624043	0.019469											0.147867								-0.00185419	0.00997437			0.144472	0.147867
-0.0209743	0.0682375			0.0301011	0.0216173											0.143524								-0.00923843	-0.00649228			0.154825	0.143524
-0.0469311	0.0867394			0.0711266	0.0298524											0.159123								-0.00802265	0.0306958			0.141912	0.159123
0.0220446	0.0892753			0.0645549	0.0314965											0.11188								0.0415838	0.0100189			0.161659	0.11188
-0.046735	-0.000863849			0.0907726	0.0233693											0.163937								0.0246238	0.0135042			0.13637	0.163937
-0.0395022	-0.0041545			0.079439	0.0836312											0.14241								-0.000682648	0.0234297			0.111223	0.14241
0.0267182	0.0132031			0.0516835	-0.00321248											0.113785								-0.0127657	0.0482347			0.175519	0.113785
0.0369846	0.0759429			-0.00479992	-0.00288719											0.147884								-0.00331045	-0.00533261			0.1688	0.147884
-0.0187843	0.104643			0.0908684	0.0574765											0.166053								0.00306365	-0.0217776			0.176568	0.166053
-0.0347529	0.0330515			0.0830942	0.0357859											0.110804								0.0523811	0.0032007			0.132766	0.110804
-0.0485688	0.0561531			0.0843264	-0.00182783											0.171514								0.0261176	-0.0635342			0.226478	0.171514
0.0631513	0.100903			0.0979795	0.0140434											0.150917								0.0266927	0.019155			0.149926	0.150917
-0.0129525	0.0796064			0.0603373	0.0123368											0.172413								0.00568511	0.0297381			0.111042	0.172413
0.00531382	0.0211201			0.0646206	0.0730967											0.137079								0.0339046	-0.00528012			0.174394	0.137079
0.044183	0.0689613			0.0601117	-0.0154983											0.105667								-0.0222818	0.0298168			0.155129	0.105667
0.0298712	-0.0218388			0.0812233	0.030565											0.145203								-0.0219061	0.0209905			0.219905	0.145203
-0.0571783	-0.00218554			0.037771	0.0543305											0.0734028								0.0771493	0.0409904			0.145488	0.0734028
0.0912579	0.112638			0.065773	-0.0304891											0.216647								-0.0115942	0.0799057			0.131274	0.216647
0.055299	0.086965			0.103694	0.0559162											0.150251								-0.055046	0.0352556			0.199601	0.150251
-0.0147612	0.0277845			0.0882423	-0.0493646											0.101695								-0.0137603	0.00445445			0.190309	0.101695
0.0398527	0.0775657			0.0748741	0.0228444											0.124415								0.0236033	0.00677205			0.188655	0.124415
0.170578	0.0239405			0.00575962	0.040698											0.162359								0.00762836	0.011042			0.190717	0.162359
0.0235064	0.0387495			-0.00642449	0.00735255											0.151678								0.070431	0.0337783			0.135056	0.151678
0.0703559	0.0429158			0.0397269	0.0401605											0.139073								-0.00240826	0.0350853			0.139546	0.139073
0.0633617	0.0610049			0.0267189	0.00920855											0.15612								0.0102326	0.0530376			0.109168	0.15612
0.0240702	-0.00313191			0.0685072	0.016136											0.139961								-0.0389568	0.0353759			0.154582	0.139961
0.0208384	0.0323851			0.0610397	-0.0248569											0.112921								0.0211891	0.0701032			0.168992	0.112921
-0.0319319	0.0396054			0.0476199	-0.0292278											0.133223								-0.000760275	0.00742328			0.102054	0.133223
0.00463639	-0.0146598			0.111807	0.0523359											0.13346								-0.0400363	0.0434178			0.228405	0.13346
0.0618525	0.0685188			0.11378	0.00968006											0.178885								0.0137412	0.0315993			0.201566	0.178885
0.0901517	0.207418			0.0481201	-0.00983134											0.119541								0.0214206	0.0352801			0.164189	0.119541
0.0511047	0.0447752			0.109202	-0.0337454											0.139715								-0.0455161	0.0142207			0.130244	0.139715
0.00793345	0.110687			0.114016	0.0169085											0.118542								-0.0258039	0.0394425			0.166166	0.118542
-0.012158	0.0420366			0.0507198	-0.00848599											0.125319								-0.0308327	0.0293487			0.167322	0.125319
0.00183198	0.0236021			0.0533063	0.0577482											0.117947								0.0351617	-0.00452344			0.187835	0.117947
-0.0415693	0.0175828			0.0523344	-0.0257917											0.16084								-0.0155698	0.0187333			0.126193	0.16084
-0.0120477	0.104392			-0.00166795	0.0639849											0.15189								-0.0319338	0.00402968			0.13834	0.15189
-0.0198893	0.0345739			0.0820197	0.0490544											0.148886								0.0528011	0.025837			0.122662	0.148886
0.0127179	0.0672455			0.106693	0.0483922											0.0879304								0.0382786	0.0483407			0.160097	0.0879304
0.0144617	0.0507131			0.135154	0.0509739											0.102555								0.000965239	-0.0154853			0.151513	0.102555
-0.00670274	0.0498783			0.00594992	0.00573175											0.133103								0.0112433	-0.0198496			0.170172	0.133103
0.0314218	0.0498548			0.032216	0.0686092											0.159949								-0.0200202	0.0100935			0.179969	0.159949
-0.0405891	0.0156666			0.0393869	0.00150849											0.139169								0.0395722	0.0307615			0.125515	0.139169
0.000460918	0.0925095			0.0350758	0.101638											0.137953								0.0123731	0.0075836			0.122083	0.137953
0.0484972	0.0111428			0.00789664	-0.0366109											0.13527								-0.0216714	0.0777535			0.125053	0.13527
0.0284931	-0.0139342			0.112565	0.00224191											0.186558								0.0473793	-0.0127942			0.188551	0.186558
0.096446	0.00662522			0.0539747	0.0283343											0.154204								0.0449455	0.0265349			0.142109	0.154204
-0.0401842	0.00599817			0.0794715	-0.00655572											0.12584								0.0396051	0.0132733			0.0942664	0.12584
-0.00217676	0.0459412			0.104988	0.0175749											0.14837								0.0461398	0.0146519			0.138253	0.14837
0.00273579	0.0625562			0.0734378	0.0175381											0.168364								-0.010298	0.028692			0.160761	0.168364
0.0334173	0.0226013			0.0359994	-0.00671213											0.158323								0.0193024	-0.0457665			0.148659	0.158323
0.00466905	0.0251146			0.0433141	0.050956											0.144057								-0.0414178	-0.0199684			0.13589	0.144057
0.0090076	0.0603096			0.10118	0.0531649											0.161854								0.00131431	-0.00714131			0.172442	0.161854
0.000386398	0.0593863			0.0512643	0.108576											0.204407								-0.0169637	-0.0416901			0.166332	0.204407
0.0325455	0.0666071			0.0858213	-0.0092412											0.151582								0.0282329	0.038115			0.116937	0.151582
0.0105473	0.144566			0.0661782	0.00962578											0.141885								0.0137337	-0.0101764			0.150369	0.141885
0.0318754	0.0158325			0.0268044	0.0134719											0.153001								-0.0291086	-0.00635704			0.186867	0.153001
-0.0504282	0.133181			0.17452	0.0446069											0.137099								0.012097	0.0172524			0.181416	0.137099
0.0174634	0.00158132			0.0473284	0.0432778											0.161156								0.0107213	0.0389598			0.167984	0.161156
0.0131589	0.0595335			0.0544144	0.0245103											0.119349								0.0327272	0.0266924			0.15103	0.119349
-0.0457306	0.0561812			0.089694	0.0116656											0.140022								0.00715198	0.066327			0.159907	0.140022
0.0106799	-0.0492876			0.102789	0.0130327											0.161157								0.0362226	0.0250569			0.19286	0.161157
0.117921	0.0813792			0.0278192	0.025996											0.152046								0.0271135	0.0265029			0.140518	0.152046
-0.0135438	-0.00174948			0.054677	-0.00812389											0.15662								0.0188747	0.0581327			0.171239	0.15662
0.0188021	0.0343827			0.164852	0.0332523											0.145034								0.037979	0.0832976			0.18327	0.145034
0.0790835	0.0476908			0.0875137	0.0228635											0.175527								-0.00204785	0.0471232			0.12745	0.175527
0.031624	0.0581423			0.0203362	0.0276957											0.144612								0.0138181	0.0157276			0.113535	0.144612
0.072223	0.0376784			0.101991	0.0101631											0.154535								0.0344983	0.0308777			0.165549	0.154535
0.0167487	0.0349315			0.051113	0.00711118											0.163939								-0.0139711	0.046334			0.176004	0.163939
-0.0246753	0.0834001			0.0502577	0.0117431											0.148797								0.00413308	0.0345756			0.162609	0.148797
0.0452691	-0.0130002			0.0644982	0.00972164											0.193021								-0.0089238	0.0303812			0.164487	0.193021
0.0262853	0.0541374			0.109542	0.0404296											0.11181								0.0368782	0.00386539			0.112695	0.11181
0.0346727	0.0674662			0.0590368	0.0300666											0.132735								0.00628075	0.000945313			0.161695	0.132735
-0.0070276	0.0216248			0.0394672	0.0505811											0.134248								0.00609042	0.00752416			0.160692	0.134248
0.0471124	0.0382307			0.0898255	0.0549161											0.126524								0.0421943	-0.0143398			0.131873	0.126524
0.0652039	0.00449483			0.0678712	-0.0550677											0.13796								-0.00409255	-0.0116789			0.157978	0.13796
0.0689796	0.0376243			0.122045	0.00483863											0.143145								0.0005747	-0.0109364			0.14744	0.143145
0.0179257	0.0295334			0.0339125	0.00799822											0.115876								0.0104831	0.0678142			0.163306	0.115876
-0.0248743	0.0379313			0.0730193	0.0276668											0.163187								-0.00916574	0.0253295			0.159289	0.163187
-0.0197745	0.0233232			0.074728	0.0239689											0.145724								-0.00493325	0.0215852			0.139312	0.145724
0.0121733	0.0364427			0.101076	0.0677246											0.115572								0.0760317	0.0518653			0.135732	0.115572
0.0641006	0.0434515			0.0813368	-0.0310806											0.0879966								0.0281464	0.0035194			0.138391	0.0879966
0.0447283	0.0372648			0.100476	0.0207041											0.174772								-0.0131755	0.0164466			0.220908	0.174772
-0.0367778	0.102042			0.157888	0.0315497											0.16717								0.0911128	-0.00228887			0.111885	0.16717
0.0917083	0.0364229			0.102101	0.049735											0.152408								0.0256184	0.0321323			0.147562	0.152408
0.0637812	0.0332989			0.0733786	-0.0794749											0.156113								0.0322402	0.00857337			0.160952	0.156113
0.0174495	0.0191428			0.0946405	0.0585614											0.124743								-0.00414346	0.0378088			0.115433	0.124743
-0.0165555	0.0253743			0.118901	0.0128807											0.152715								0.0505892	0.0217589			0.0502679	0.152715
0.0849784	0.0641235			0.0960938	0.0434672											0.127006								0.0029579	-0.00187427			0.166209	0.127006
0.0464285	0.0172111			0.165127	0.0137161											0.148555								0.0232312	-0.000374683			0.213612	0.148555
0.0247408	0.0663256			0.11008	0.0334396											0.147271								0.0322632	0.00416334			0.156727	0.147271
-0.0215638	-0.0192402			0.0445745	0.0246912											0.119596								0.0330616	0.00688627			0.183609	0.119596
0.00603989	0.0176907			0.10149	0.0548724											0.198435								0.0552713	-0.00879358			0.198577	0.198435
0.042255	0.00502451			0.0352686	0.0474948											0.111335								-0.030518	0.0616898			0.161787	0.111335
-0.0289735	0.0475751			0.0943491	0.03252											0.143034								-0.0301717	-0.0012259			0.200681	0.143034
0.014237	0.0739989			0.0611975	0.040366											0.160488								0.0327434	0.00885164			0.178739	0.160488
2.88755e-06	0.0363289			0.141612	0.0322669											0.183484								-0.0243891	0.036265			0.132301	0.183484
0.0383878	0.0428225			-0.0108164	0.0175381											0.166326								0.0322539	0.0141338			0.148965	0.166326
0.0122801	0.198593			0.0200989	0.0279914											0.159533								-0.00193374	0.00654374			0.113634	0.159533
-0.0543205	-0.0444033			0.107758	0.0328543											0.141452								-0.0230628	0.0313305			0.17901	0.141452
0.130977	0.0908537			0.085757	0.00619528											0.156053								-0.0521065	0.0212548			0.168804	0.156053
-0.0291748	0.0403654			0.108387	0.0873565											0.117492								-0.0102198	0.0630421			0.134542	0.117492
0.110359	0.108289			0.153623	0.0563702											0.135028								-0.00933014	0.0575824			0.16038	0.135028
-0.0288412	-0.0286069			0.102308	-0.0162331											0.11818								0.0291407	0.0198982			0.170095	0.11818
-0.049042	-0.0243049			0.0567425	0.0193954											0.0658802								-0.0167308	0.058107			0.206151	0.0658802
0.00406347	-0.000388771			0.0783134	0.00578197											0.201041								0.0134179	0.028967			0.118238	0.201041
0.0948743	0.0345202			0.0683918	-0.0150421											0.148066								0.0452151	0.0318711			0.162533	0.148066
-0.0197239	0.0866534			0.0228967	0.0383196											0.162168								0.0624218	-0.0400618			0.124195	0.162168
0.0508952	0.0342433			0.0586295	0.0183987											0.139946								-0.015748	0.0265709			0.145498	0.139946
0.0405293	0.054847			0.118948	-0.00185792											0.1334								0.0148782	0.0288387			0.125725	0.1334
0.0746863	0.0606158			0.108685	0.00777728											0.0912823								0.000344378	0.011818			0.183469	0.0912823
0.0339196	0.0647739			0.0382079	0.0588468											0.138969								0.0284912	0.0426196			0.124455	0.138969
-0.0137662	0.0456052			0.00962776	0.0236795											0.154447								-0.000430276	0.0350962			0.165035	0.154447
0.0570191	0.00324943			0.128788	-0.0325491											0.114749								0.0249454	0.0580029			0.145948	0.114749
0.0341879	0.0458251			0.0370569	0.0910469											0.165375								0.00977759	0.0575585			0.114266	0.165375
-0.0163632	0.0531549			0.0241679	-0.0140651											0.153994								0.00869278	-0.0218757			0.170323	0.153994
0.0426423	0.076404			0.0517005	0.0461905											0.188828								-0.0219158	0.0609352			0.120096	0.188828
-0.0140968	0.061213			0.146487	-0.01187											0.144341								0.0667651	0.0482901			0.13284	0.144341
-0.0119661	0.0314015			0.0713913	0.029682											0.124628								0.0312442	0.0691154			0.173287	0.124628
0.0640831	0.048042			0.0402564	-0.0418419											0.111813								0.00740925	0.00992456			0.148342	0.111813
0.00907088	0.0298611			0.0818441	0.0645492											0.150698								-0.000873843	-0.0194534			0.134223	0.150698
0.0492137	0.117907			0.0482693	0.00671332											0.0778632								0.0246012	0.0653124			0.141583	0.0778632
0.0532621	0.0358346			0.0774344	0.0125371											0.151562								0.013656	-0.0136608			0.1202	0.151562
-0.0177031	0.041328			0.0384815	-0.0129519											0.102753								-0.0463013	0.0223728			0.158759	0.102753
-0.00938762	0.012689			0.0714171	-0.0266007											0.138515								0.0202306	-0.00633483			0.151972	0.138515
0.0106859	0.0142943			0.0641807	0.0626071											0.121911								0.0123215	0.0560252			0.178119	0.121911
0.015264	0.0358438			0.086786	0.0173026											0.16481								0.0263302	0.0167031			0.181708	0.16481
0.0278862	0.0708653			0.0445615	-0.0384801											0.148701								0.00893408	0.0143427			0.115398	0.148701
0.0718161	0.0563902			0.0688384	0.0278546											0.159587								0.0252814	0.000629709			0.133599	0.159587
-0.00973552	0.0810354			0.0428851	-0.0046903											0.160551								0.0421748	-0.0182027			0.141924	0.160551
-0.0580304	0.075155			0.0446263	0.0448041											0.187824								0.000924809	0.0199944			0.171455	0.187824
0.0309563	-0.0513278			0.0835907	0.0549964											0.178171								0.0321865	0.0315376			0.185271	0.178171
0.000781318	0.0159921			0.0910356	0.0469842											0.0801532								-0.00565067	-0.0100706			0.151701	0.0801532
0.0626856	-0.00123955			0.0869511	-0.0161875											0.133101								0.00493896	0.00677514			0.184668	0.133101
-0.0747157	0.087146			0.131225	0.00451738											0.163391								-0.0131077	0.0477951			0.172156	0.163391
0.0389586	-0.014913			0.0361804	0.0489133											0.151613								0.0283482	-0.00766468			0.114567	0.151613
0.0619244	0.0869323			0.0884367	-0.014302											0.128305								-0.012355	-0.0171923			0.171586	0.128305
0.0575306	0.0592905			0.139038	-0.00595452											0.142731								0.0192523	0.0452026			0.140959	0.142731
0.0428235	0.024417			0.0727678	9.3925e-05											0.118366								0.0712144	0.0146836			0.184475	0.118366
-0.0319287	0.0700507			0.0589413	0.0898606											0.172597								0.0221116	0.0210268			0.114682	0.172597
-0.0330666	0.0761919			-0.00691165	-0.00826078											0.150507								0.039812	0.060346			0.164116	0.150507
0.0515074	0.135181			0.0289847	0.0138835											0.119174								0.0156856	0.00754701			0.0886029	0.119174
-0.0132257	0.127174			0.0305043	0.00905747											0.14012								0.00864616	0.0372803			0.128111	0.14012
-0.0158089	-0.00375807			0.140711	0.0141035											0.124471								-0.0106415	0.0116267			0.170065	0.124471
0.00553586	0.0482544			0.125454	-0.00493923											0.132195								-0.0362766	0.0473318			0.122858	0.132195
-0.036982	-0.00228494			0.101783	0.00851914											0.135305								-0.0382267	0.0100147			0.145364	0.135305
0.0466272	0.0146613			0.022589	0.0715153											0.155821								-0.0448378	-0.00962166			0.123989	0.155821
0.0125785	0.0589015			0.0548815	0.0715411											0.134155								-0.0259001	0.0468669			0.19843	0.134155
0.0292897	0.107292			0.0651424	0.0610919											0.149545								-0.0018877	0.0469164			0.160046	0.149545
0.0417281	0.00867522			0.100258	-0.0113816											0.124026								-0.0150549	0.0701716			0.151811	0.124026
0.0434141	0.00413372			0.0742719	-0.0101271											0.143581								-0.0225882	0.0262011			0.155932	0.143581
-0.0465915	0.0821126			0.0680559	0.0118937											0.120248								-0.0300491	0.0262513			0.208989	0.120248
0.025183	0.0146409			0.0569909	-0.0081373											0.156377								0.00893836	0.0542005			0.190819	0.156377
0.0216626	0.0188384			0.0122928	-0.0100098											0.155919								0.0313233	0.0402481			0.230763	0.155919
0.0157078	0.00150902			0.0229352	-0.00506232											0.185048								0.00968979	0.0121285			0.16239	0.185048
0.0369984	0.0374515			0.023476	0.00590659											0.151572								-0.00355719	-0.0154749			0.165284	0.151572
0.0706623	0.113851			0.0551402	0.0809113											0.120284								0.0337507	0.0258362			0.108442	0.120284
-0.0081784	0.0391272			0.0690029	0.00539043											0.116672								0.00830398	-0.0129445			0.113967	0.116672
0.0483159	0.0793186			0.00572574	0.0268042											0.169638								0.00303502	0.0644918			0.191169	0.169638
-0.0584316	-0.0370716			0.0631686	-0.00179168											0.133964								0.00778696	0.000172006			0.159849	0.133964
-0.0119806	0.00713554			0.158872	0.069997											0.156066								-0.0204486	0.0467696			0.16552	0.156066
-0.0379288	-0.0279777			0.0478877	0.0666473											0.165545								-0.0342455	0.0711926			0.147498	0.165545
0.0132919	0.0296817			0.118813	-0.00827233											0.13967								-0.0149856	0.00881715			0.148668	0.13967
0.0281966	0.0311869			0.0626534	0.00995509											0.153956								-0.0301755	0.0505222			0.124788	0.153956
0.0754929	0.0290046			0.0256714	0.0573086											0.182305								0.0629795	-0.0324427			0.138876	0.182305
0.0194556	0.0104077			0.0503902	-0.00201368											0.137524								0.00142745	0.0557211			0.181952	0.137524
0.0281777	0.00724917			0.0219305	0.0213912											0.168745								0.0919924	-0.00206708			0.217589	0.168745
0.106396	0.0253349			0.0924787	0.0291574											0.150931								0.00526393	0.0773317			0.149202	0.150931
0.0980259	0.0141411			0.053845	0.00708612											0.163128								-0.0145357	0.0232396			0.182087	0.163128
0.0705612	0.0273679			0.0971758	0.0167736											0.141014								0.0331491	0.0537563			0.125348	0.141014
0.0208225	0.035486			0.0825073	-0.00569842											0.151146								-0.0135462	0.0300811			0.157545	0.151146
0.0358997	0.0656118			0.0622904	0.0133695											0.135201								0.0292037	0.0195648			0.153118	0.135201
-0.0456	0.011009			0.0507933	0.057318											0.188842								-0.0239962	0.0350712			0.187802	0.188842
-0.0720029	0.0213172			0.0475631	0.0645588											0.102926								0.0121472	0.0631565			0.179179	0.102926
0.0726375	0.0226034			0.0948274	0.00165342											0.164814								0.00792342	0.000210565			0.140034	0.164814
0.0358085	0.0747161			0.0248501	0.0406918											0.134612								-0.00470562	-0.0155434			0.121065	0.134612
-0.0254496	0.0158839			0.0120319	0.0736508											0.188383								0.00150507	0.0479022			0.137593	0.188383
0.0440523	0.0879696			0.0695678	0.0489863											0.133845								0.0265541	0.0543488			0.158987	0.133845
-0.0449903	0.0286436			0.12719	-0.033547											0.164944								-0.0326423	0.0255027			0.150942	0.164944
0.0470913	-0.00192241			0.085908	0.0649284											0.131643								-0.0367106	0.013285			0.12854	0.131643
-0.0133462	-0.0208698			0.12272	-0.00155046											0.11183								0.0194501	-0.0068405			0.158632	0.11183
-0.0376899	0.141658			0.073397	-0.0203576											0.150419								-0.02746	0.000445092			0.109536	0.150419
0.0192173	0.0675246			0.0775205	0.00150457											0.13196								0.0293076	0.039336			0.153484	0.13196
-0.002564	0.0131722			0.0871179	0.0708153											0.146351								0.0536305	0.0250318			0.089835	0.146351
-0.011882	0.0836786			0.0593489	0.00825863											0.156361								-0.0212196	0.0208181			0.211503	0.156361
0.00816068	0.0300746			0.0516993	-0.0286202											0.164985								0.00755908	-0.00778996			0.11054	0.164985
0.0236022	-0.010048			0.0555788	0.0150046											0.154642								0.0333337	-0.000476646			0.141307	0.154642
0.000813099	0.0641519			0.0808671	-0.0248258											0.150069								-0.0049959	0.0276077			0.165748	0.150069
-0.0429072	-0.036995			0.0289909	-0.0102094											0.166855								0.0563077	-0.0288805			0.122494	0.166855
0.0700224	0.0478485			0.0885314	0.0421212											0.130578								-0.0350535	-0.000191382			0.171724	0.130578
0.0921094	-0.00938035			0.0681365	-0.0602296											0.10062								0.0123732	0.0294281			0.12129	0.10062
0.000343645	0.0848119			0.150883	0.02161											0.0930133								0.026744	-0.00230725			0.140131	0.0930133
-0.0610314	0.0218557			0.124936	-0.00069765											0.0954838								0.0528546	0.0243092			0.143952	0.0954838
-0.0224887	0.0404128			0.0226791	0.0393067											0.129583								-0.011054	-0.0154255			0.193421	0.129583
0.18375	0.0782927			0.161799	-0.00483462											0.158178								0.0257026	0.000821244			0.19147	0.158178
-0.052121	0.0349257			0.0590208	-0.00145604											0.139681								-0.0339592	0.0358227			0.177495	0.139681
0.0604029	0.0151536			0.0652963	-0.0234276											0.150925								0.0104868	0.0356641			0.0840173	0.150925
0.0358387	0.00438219			0.0176228	0.00288196											0.165482								0.0533316	-0.0108128			0.212779	0.165482
-0.0434877	0.00921574			0.0455916	-0.0046786											0.123179								0.0129083	0.113845			0.168778	0.123179
-0.000594186	0.0800079			0.0799339	0.0234822											0.150236								0.108517	0.00892702			0.141594	0.150236
-0.00234184	0.0314542			0.0807451	-0.00719424											0.190806								-0.00560556	0.028935			0.163323	0.190806
0.0495808	-0.0151759			0.0579156	-0.0397831											0.130439								0.026271	0.0287267			0.135456	0.130439
0.051805	0.0746022			0.0517593	0.0166407											0.110954								0.0193272	0.0118514			0.146742	0.110954
0.0246666	0.115741			0.0570635	-0.0125881											0.142438								0.00982056	0.0325146			0.18304	0.142438
0.0475397	0.043513			0.0578814	-0.025139											0.0673417								-0.00608022	0.0595714			0.123006	0.0673417
-0.0230412	0.0803395			0.0508456	0.0441393											0.151244								0.0159057	-0.00789572			0.14733	0.151244
0.0926414	-0.0133035			0.0763467	0.0234341											0.16353								0.00119394	0.0427691			0.132234	0.16353
-0.0106264	0.0180861			0.0469722	0.109016											0.0894965								0.00216187	-0.00701504			0.140262	0.0894965
0.0756283	0.0204142			0.0226254	-0.021562											0.13107								-0.0151583	0.0228198			0.157642	0.13107
0.0425675	0.0870538			0.0550186	-0.0207842											0.147636								0.0163461	0.0478937			0.136785	0.147636
-0.0777397	0.0702133			0.0395182	-0.0451468											0.151596								-0.0127242	0.00715601			0.206791	0.151596
0.0700191	0.0586203			0.034946	0.037741											0.103669								0.0480135	-0.0134133			0.126037	0.103669
0.0538891	0.0819733			0.0356297	0.0497514											0.124323								-0.020887	0.00701646			0.16549	0.124323
0.0863046	0.00761224			0.0448323	0.0117526											0.151714								0.0319491	0.0154907			0.0959437	0.151714
-0.00677452	0.015307			0.115728	0.0649316											0.157035								0.0297248	0.0178908			0.129169	0.157035
-0.0188597	0.158141			0.0520186	0.0443212											0.120776								0.0274278	0.0446837			0.151193	0.120776
0.0150955	0.101562			0.0498689	0.0509074											0.128998								0.0740469	0.043801			0.147725	0.128998
-0.0178009	0.123151			0.0340175	0.0200894											0.141918								0.0115524	-0.00654654			0.217092	0.141918
0.0505724	0.0799587			0.0602232	-0.0386279											0.176183								0.0181708	0.0486336			0.12148	0.176183
0.0628919	0.103295			0.0930397	0.0523229											0.105538								0.0216517	0.052306			0.136979	0.105538
-0.0105827	0.0123617			0.103851	0.0159969											0.169633								-0.0254316	0.00240541			0.151096	0.169633
0.0143079	-0.00920991			0.0426563	0.0666737											0.150813								0.0506991	-0.0191605			0.163	0.150813
0.0805081	-0.0194791			0.0393187	-0.0257789											0.0970883								0.0199585	0.0316286			0.133666	0.0970883
0.0777601	0.0689902			0.0683504	0.058266											0.154583								-0.0167021	0.00798226			0.147097	0.154583
-0.0557127	0.0736778			0.0986914	-0.00699737											0.0901989								0.0293406	0.00487424			0.1751	0.0901989
-0.0134967	-0.0149729			0.0686462	0.0411041											0.117364								0.0405675	0.0482649			0.156708	0.117364
-0.0238413	0.06292			0.0916329	0.0166781											0.0932231								0.0204027	0.00623654			0.175773	0.0932231
0.00352082	-0.014953			0.0675918	0.0109788											0.120869								0.0397001	0.00322626			0.206423	0.120869
0.0364526	0.038347			0.0467072	0.0143835											0.116457								-0.0177151	0.0129326			0.176089	0.116457
-0.038101	0.045722			0.0263993	0.0315122											0.174185								0.0154274	0.0221706			0.0831843	0.174185
-0.0111753	0.0502785			-0.00984482	0.0455366											0.144927								0.0241513	0.0405204			0.19681	0.144927
0.0469535	0.0340496			0.117099	0.00123647											0.144709								0.0479893	-0.00243298			0.134138	0.144709
0.0147982	0.0431684			0.0546574	-0.0387476											0.173008								0.03705	0.0976234			0.149245	0.173008
0.0422183	0.156151			0.0317101	0.0455231											0.149984								0.00396545	0.00463429			0.147597	0.149984
0.0369561	-0.00766519			0.107882	0.0248864											0.168239								0.00884903	0.00219362			0.152481	0.168239
0.0194157	0.0413255			0.0126353	0.0238483											0.132654								0.0242566	0.0378657			0.141608	0.132654
0.0601738	0.000367593			0.0778174	0.0156146											0.159881								0.0202929	0.00639154			0.218826	0.159881
0.0258877	0.0143704			0.0811146	0.0235262											0.202468								0.0560496	0.0225314			0.183703	0.202468
0.0111791	-0.00405685			0.0149388	-0.0507901											0.149304								-0.0045678	0.0538364			0.142821	0.149304
0.0370238	0.0655304			0.0514151	0.0239912											0.119132								-0.0047719	-0.0123437			0.168597	0.119132
-0.00125156	0.00247648			0.154819	-0.00608536											0.175981								-0.018423	0.0394811			0.216274	0.175981
0.0359458	0.0367071			-0.0122477	0.0222078											0.130658								0.020849	0.0165823			0.196664	0.130658
0.0860724	0.0233043			0.0527079	0.050338											0.1325								0.0172182	-0.00527749			0.165493	0.1325
-0.00837622	0.106507			0.0586489	0.0393285											0.152508								0.00272904	-0.0125975			0.175759	0.152508
0.0523015	0.0814328			0.0994741	0.00269468											0.127482								-0.013008	-0.00269358			0.144758	0.127482
0.12139	0.0450325			0.0600879	-0.0118601											0.191903								0.0166999	0.019158			0.114488	0.191903
0.0475636	0.0569299			-0.000241257	-0.0012197											0.167518								-0.0141113	0.00681557			0.142809	0.167518
0.0136327	0.0180117			0.0533948	-0.00188718											0.157377								-0.00304025	0.0383344			0.139767	0.157377
0.062241	0.0615736			0.135216	0.0173169											0.15043								0.083063	0.0123657			0.141118	0.15043
0.0494219	-0.0275031			0.0294047	0.0780243											0.139471								0.0188268	0.0359092			0.15075	0.139471
0.0433278	-0.0174733			0.0365185	-0.0146296											0.103785								-0.0166397	0.05808			0.156123	0.103785
0.0355936	0.037101			0.0460647	0.0365794											0.13276								0.00115123	0.0368403			0.155846	0.13276
-0.0262553	0.0645886			-0.0237837	0.0627182											0.117956								0.00574472	0.0119128			0.186527	0.117956
0.0513624	0.110591			0.0774919	-0.00342943											0.170505								0.0236954	0.032324			0.183096	0.170505
0.060319	0.0525022			0.0878658	-0.00123444											0.176803								-0.0076867	0.0181226			0.149282	0.176803
-0.00197922	0.0171384			0.0639236	-0.0203516											0.103363								0.0473513	0.0627012			0.183334	0.103363
0.0647586	0.0636			0.0913981	0.0594209											0.116649								0.0364903	0.0665418			0.155357	0.116649
0.0310575	0.073876			0.00823579	-0.006772											0.138589								0.0338877	0.0414385			0.147904	0.138589
-0.000771801	0.0308859			0.0460873	0.00744244											0.166495								0.0443865	0.00908974			0.111197	0.166495
0.0533645	0.0325564			0.0695042	0.0244518											0.119423								0.0197398	0.0540473			0.150974	0.119423
-0.0465633	0.0337066			0.0848176	0.0121742											0.141779								-0.0046283	0.024987			0.123046	0.141779
0.0937984	0.0401605			0.132495	0.0442667											0.0512521								0.0120557	0.0303568			0.179431	0.0512521
0.0631765	0.0227276			0.090007	0.0619731											0.153449								0.00335318	0.04014			0.192437	0.153449
0.0108025	0.0437658			0.0747824	0.0557049											0.130503								0.0482096	0.0326134			0.163816	0.130503
0.0107268	0.0516988			0.068118	0.03711											0.16713								0.000115027	0.0144575			0.138486	0.16713
0.0480908	0.0508682			0.0816462	0.0203522											0.128591								0.0196876	0.00671659			0.12926	0.128591
0.122677	0.0614277			0.0301568	-0.0045722											0.149622								-0.0153599	0.0350399			0.153521	0.149622
-0.0145992	0.0486977			0.150576	0.0198836											0.0715832								0.0648889	0.00239746			0.11351	0.0715832
0.00712784	0.0343739			0.040995	0.0557607											0.154074								0.0469434	0.020152			0.126875	0.154074
0.0846907	0.03185			0.121856	0.00881166											0.12976								0.048706	0.0353041			0.136145	0.12976
0.0609983	0.0306853			0.0319266	-0.0154891											0.142624								-0.0237542	0.0457534			0.115214	0.142624
-0.0236871	0.0376484			0.101249	-0.0299816											0.144664								-0.019015	0.025518			0.160158	0.144664
0.0212667	0.0353938			0.0416593	0.0919504											0.143944								0.0547864	0.0131273			0.105597	0.143944
0.0892523	0.0181361			0.0970043	0.0402482											0.133356								0.0451678	0.0200052			0.120605	0.133356
0.0774088	0.00835547			0.0770565	0.0289626											0.135503								-0.0101031	0.046279			0.144524	0.135503
0.116112	0.0840723			0.0833196	-0.00917154											0.130601								0.0976576	0.0241057			0.150943	0.130601
-0.069743	0.0207488			0.10413	-0.0223225											0.146546								-0.04718	-0.01037			0.173219	0.146546
0.0405215	0.0918034			0.0575613	-0.0145038											0.140743								0.0595965	0.0360831			0.118729	0.140743
0.0326386	0.0450214			0.0502588	0.0343155											0.20237								0.012588	0.0511192			0.194476	0.20237
-0.0027096	-0.0241162			0.0624232	-0.0747077											0.158206								0.0359705	0.00769422			0.146188	0.158206
-0.0427086	0.0655122			0.076334	0.0450895											0.0912627								-0.0197602	-0.0154883			0.126486	0.0912627
-0.0207571	0.119355			0.080872	0.037243											0.171001								0.0378765	0.02722			0.122115	0.171001
-0.0263193	0.109347			0.117206	-0.00478884											0.14514								0.0196474	0.0395172			0.131255	0.14514
0.0212271	0.00831974			0.0155634	0.0536581											0.184711								0.0142172	-0.000368362			0.150714	0.184711
-0.0314528	-0.0279294			0.157589	0.0182228											0.104942								0.0395361	0.023279			0.14149	0.104942
0.00076842	0.133483			0.0056252	0.0253782											0.165153								0.0364164	0.0424668			0.117788	0.165153
0.0654628	0.0531189			0.0453631	0.0437166											0.0970775								-0.00391277	0.0179396			0.210987	0.0970775
0.0802843	0.026438			0.110088	-0.0559847											0.0956108								0.0420658	0.0234179			0.120748	0.0956108
-0.0314397	0.0435636			0.113073	0.0297756											0.154643								0.0370111	-0.0221944			0.129725	0.154643
0.0393365	-0.0246928			0.0265065	0.0431149											0.134924								0.0398027	0.0178784			0.138072	0.134924
0.0707407	0.0523506			0.134566	0.0745819											0.147898								-0.0166524	0.0565388			0.157661	0.147898
0.0235448	0.047192			0.085217	0.0804856											0.134965								-0.0243399	0.0116932			0.165054	0.134965
0.00253918	0.0175837			0.0688164	0.0673776											0.142665								0.0168124	-0.0129039			0.125111	0.142665
0.0560686	-0.0173376			0.0464725	-0.00168669											0.136354								0.033479	0.015035			0.167768	0.136354
-0.0652501	0.018419			0.0725782	0.0207044											0.100357								0.0638204	0.02293			0.148608	0.100357
0.0177653	0.0176765			0.153342	0.037557											0.173017								0.0385683	0.0312226			0.195536	0.173017
0.0099069	0.0231315			0.0642034	0.0258447											0.155722								0.0186378	0.0547349			0.156786	0.155722
-0.00898663	0.131589			0.0379083	0.023763											0.14206								-0.00975048	0.0271421			0.178917	0.14206
0.0456367	0.057667			0.0530525	0.01568											0.123384								0.0477395	0.105442			0.168054	0.123384
0.0514368	0.113083			0.0591954	-0.0175562											0.129549								0.0810118	0.0201854			0.153408	0.129549
0.128491	0.0452404			0.081254	0.0211965											0.137492								-0.0203673	0.0140228			0.161541	0.137492
-0.0397586	0.0189402			0.113719	0.0244049											0.166584								-0.0183289	0.0269894			0.171463	0.166584
-0.0227013				0.0381484												0.137161								0.0179988	0.00690148			0.145217	0.137161
-0.0123537				0.141563												0.115432								0.0196972	0.0644761			0.158263	0.115432
-0.0209034				0.105701												0.155594								0.019898	0.0593151			0.193451	0.155594
0.011641				0.0422702												0.121308								0.0508234	0.0260499			0.195905	0.121308
0.0198239				0.10181												0.200932								-0.0235207	0.0179409			0.176657	0.200932
0.0212953				0.0411853												0.126956								-0.0119663	-0.0123814			0.179006	0.126956
0.00779684				0.0540682												0.134988								-0.0145593	0.0158616			0.171907	0.134988
-0.0106394				0.0510577												0.154759								0.0523513	0.0822144			0.121127	0.154759
0.0176759				0.0458388												0.131817								0.0257486	-8.34269e-05			0.175426	0.131817
-0.0107448				0.0690519												0.144301								0.0154225	0.052014			0.155109	0.144301
0.0481367				0.0725344												0.132924								-0.034773	0.0177491			0.147704	0.132924
-0.0137855				0.0531135												0.124596								-0.0195418	0.0724804			0.151423	0.124596
-0.0122298				0.106087												0.0895898								0.0472425	0.0267865			0.172617	0.0895898
0.0365				0.0299171												0.158223								-0.0218798	-0.00782463			0.1559	0.158223
-0.0155004				0.0386437												0.112363								-0.00976078	-0.000425756			0.182085	0.112363
0.00960601				0.0496037												0.114375								0.0170519	0.0594661			0.142072	0.114375
-0.0134486				0.054936												0.166859								-0.0272932	-0.023144			0.157565	0.166859
0.134636				0.113059												0.180481								0.0729118	0.0234469			0.115297	0.180481
0.0708884				0.0273462												0.175385								-0.0267474	0.0196073			0.182633	0.175385
0.0358366				0.0274152												0.122867								-0.0114769	0.00875645			0.158641	0.122867
0.0549605				0.0581312												0.142302								0.0058733	-0.00659607			0.147499	0.142302
-0.00798874				0.110196												0.158908								-0.0411135	0.0714492			0.183693	0.158908
0.0501146				0.0855095												0.13526								-0.00470488	0.0492151			0.169857	0.13526
-0.0209151				0.119347												0.145062								0.00542277	-0.0235647			0.179544	0.145062
-0.0471534				0.0420292												0.146283								0.0191194	0.0153709			0.14453	0.146283
-0.00384771				0.0485149												0.169363								0.00347611	0.00508487			0.186014	0.169363
0.0771516				0.0677474												0.140824								0.0320966	-0.00559541			0.208315	0.140824
0.113496				0.0836734												0.162264								-0.000285647	0.0153833			0.150544	0.162264
0.0132701				0.0646012												0.143797								0.0481405	0.0482839			0.122363	0.143797
0.00744357				0.0688617												0.120983								0.0191605	0.0247599			0.16309	0.120983
0.0314219				0.0479938												0.119089								-0.0228064	0.0244276			0.17713	0.119089
-0.0249674				0.0439005												0.164945								-0.0506939	0.032471			0.142164	0.164945
-0.00382285				0.0813972												0.150951								0.015857	0.0543697			0.141866	0.150951
0.0916029				0.00312719												0.15663								-0.053094	-0.0033883			0.144471	0.15663
-0.105742				0.137086												0.124161								-0.025296	-0.00300581			0.132947	0.124161
0.0287407				0.0110602												0.1201								-0.00110332	0.0894614			0.0834623	0.1201
0.00434187				0.054148												0.120919								0.018883	-0.0149733			0.144335	0.120919
0.0451708				0.0547257												0.120909								0.0109276	0.0501265			0.177712	0.120909
0.096626				0.0885506												0.147952								0.0191178	0.0193516			0.141977	0.147952
0.0184154				0.0868327												0.103403								-0.0142619	0.0138156			0.21098	0.103403
-0.0098384				0.0675695												0.0952872								0.00827358	0.048749			0.132757	0.0952872
0.0376546				0.116946												0.195491								0.0193106	0.00586858			0.126235	0.195491
0.0640861				0.0609062												0.154821								0.0712298	-0.0105953			0.169549	0.154821
0.0442095				0.0859223												0.166028								0.0467648	0.0364177			0.079771	0.166028
0.0380763				0.0274166												0.119774								0.00111164	0.0530867			0.108548	0.119774
-0.0204267				0.0628789												0.15123								-0.022401	0.0326166			0.131022	0.15123
0.0341886				0.0635854												0.154284								0.047963	0.0201935			0.142868	0.154284
0.0612677				0.11079												0.126922								-0.0030328	0.0467937			0.165409	0.126922
0.0349166				0.0685452												0.169372								0.0118399	0.0491295			0.191875	0.169372
0.0234559				0.0743323												0.194932								-0.0237785	0.00637492			0.100287	0.194932
-0.00252934				0.0911957												0.156026								0.0245454	0.0248747			0.149732	0.156026
0.0151077				0.0673019												0.161668								-0.0279578	0.0185851			0.148204	0.161668
-0.0681038				0.0742893												0.125421								0.0394467	0.02151			0.122017	0.125421
0.0630591				0.0834326												0.110819								-0.0240645	0.0015492			0.120538	0.110819
0.026457				0.0198048												0.116601								-0.0449661	0.0756246			0.144684	0.116601
0.0645786				0.0776695												0.128174								0.00126544	0.0147083			0.181247	0.128174
0.0456616				0.0921958												0.162188								-0.0401586	0.0143566			0.18013	0.162188
0.0229428				0.032027												0.126351								-0.0279419	0.0267235			0.156972	0.126351
0.0229975				0.138147												0.128292								0.00241625	0.0419531			0.182142	0.128292
0.0109758				0.082476												0.163597								-0.00167006	0.0139013			0.155146	0.163597
-0.0186213				0.0648793												0.151612								-0.00709131	0.0171197			0.165524	0.151612
0.0149667				0.0573344												0.128296								0.0578154	0.0573207			0.151888	0.128296
0.0612574				0.10673												0.188897								0.0263072	0.0526403			0.166988	0.188897
0.0627431				0.117218												0.137625								0.0346042	0.0456413			0.185669	0.137625
-0.00116938				-0.0158223												0.138826								0.0376642	-0.0169113			0.206976	0.138826
-0.0137785				0.0765149												0.131963								-0.00843272	0.00976105			0.234894	0.131963
0.0250378				0.0395719												0.115894								-0.0217636	0.0225493			0.160402	0.115894
0.0196703				0.0585258												0.166474								0.0172278	0.0236653			0.150527	0.166474
-0.0366429				0.0239363												0.158504								0.0107074	0.0497367			0.167173	0.158504
-3.44761e-05				0.119554												0.136271								-0.0286948	0.0218709			0.179028	0.136271
0.110842				0.087837												0.1638								0.0459064	0.00671152			0.188086	0.1638
[truncated: 11,518 more rows]

## Sheet: Extended Data Fig. 7h
Upregulation CAS scores in astrocyte/qNSC				Downregulation CAS scores in astrocyte/qNSC				Upregulation CAS scores in EC				Downregulation CAS scores in EC				Upregulation CAS scores in microglia				Downregulation CAS scores in microglia				Upregulation CAS scores in neuroblast				Downregulation CAS scores in neuroblast
Young	Old			Young	Old			Young	Old			Young	Old			Young	Old			Young	Old			Young	Old			Young	Old
0.0205666	0.037201			0.0514515	0.0217276			0.0420052	0.199936			0.00260963	0.0974438			-0.075075	0.00357603			0.0268309	-0.0436488			-0.0843741	-0.117058			0.209418	0.223467
0.00927265	-0.0299309			0.0432088	0.054705			0.0783118	0.157826			0.0761604	0.0144035			-0.0637006	0.0556984			0.0489183	-0.0299254			-0.113107	-0.106945			0.250805	0.286959
-0.0253129	0.147805			-0.053632	-0.0564055			0.112369	0.058084			0.0316758	0.0273152			0.0134932	-0.0064399			0.0674037	0.00142945			-0.142453	-0.0368147			0.263255	0.178954
-0.024101	0.0526358			-0.0126581	0.0372834			0.0958548	0.138264			0.0376206	0.0198434			-0.0341844	-0.0006011			0.0280454	-0.0171133			-0.0790235	-0.102464			0.246114	0.24157
-0.0348581	0.0357885			0.0700876	0.00777255			0.105423	0.220771			0.0563259	0.068487			-0.0297678	-0.0074976			-0.0165716	0.00909037			-0.0646748	-0.0892543			0.206189	0.213618
-0.0524134	-0.0272047			-0.0159269	0.00621439			0.238993	0.126544			0.0729823	0.0498108			-0.0271915	-0.0629663			0.0654311	0.0124716			-0.117741	-0.137278			0.243339	0.192331
-0.0011749	0.0416876			0.0221503	-0.0230133			0.076643	0.236152			0.0388251	0.0113588			0.0814969	-0.0131396			0.01009	-0.0422314			-0.128097	-0.153628			0.226609	0.189704
0.177282	0.0306515			-0.0055951	0.0338891			0.131552	0.161922			0.0427802	0.0404167			0.00110724	-0.0090916			-0.0225706	-0.0077227			-0.142199	-0.147377			0.206341	0.110568
-0.0046633	-0.0173402			0.025383	-0.0447332			0.126012	0.421716			0.0511962	0.016429			-0.0654054	0.0600176			0.0132058	0.013216			-0.135896	-0.0757545			0.2065	0.242528
-0.0496697	0.0968478			-0.0013367	-0.0090815			0.100634	0.0350788			0.0439389	-0.0009453			-0.0195491	0.0861402			0.0646217	0.023747			-0.103365	-0.0980149			0.207407	0.239727
0.0194393	0.0363332			0.00609359	0.0585525			0.036045	0.0790977			0.107219	0.0718322			0.0152082	-0.0143095			-0.0127034	0.0182244			-0.134582	-0.129501			0.150653	0.217673
-0.0510386	0.164855			0.0656941	-0.0122704			0.13294	0.30945			0.129257	0.0745543			-0.0144302	0.0853786			0.0134621	-0.0113194			-0.0658603	-0.155975			0.261924	0.241367
0.127797	-0.0209136			0.0367673	0.0357112			-0.0258335	0.0753183			-0.0063416	0.0492073			0.00342317	0.025483			0.0225908	0.00424378			-0.110544	-0.0912374			0.274135	0.237966
0.0165989	0.0445106			0.00595549	0.0596701			0.17122	0.253332			0.0869925	0.0841634			-0.0318507	-0.0275462			0.0828648	0.00398762			-0.0800957	-0.110777			0.197987	0.280003
-0.0625816	0.0155852			-0.0040572	-0.0157617			0.118455	0.163567			0.0193157	0.0947248			-0.0230091	0.00430393			-0.0185534	-0.0331828			-0.0953246	-0.0468935			0.0715501	0.23411
-0.0105296	0.0241796			-0.0211019	-0.0246841			0.0893465	0.148358			0.02856	0.0547719			0.0326286	-0.0134988			0.0499307	-0.0001635			-0.106899	-0.134525			0.226521	0.263662
-0.0508195	0.0210115			0.00370944	-0.036174			0.0567033	0.185535			0.0967095	0.0142823			-0.0808274	-0.0432122			0.0177198	0.0142811			-0.091015	-0.116015			0.242661	0.186622
0.0224283	-0.0586046			0.00751392	0.0206714			0.17796	0.13864			0.0856182	0.0289381			0.0151484	-0.0144905			-0.0084428	0.00484322			-0.0850857	-0.108314			0.262419	0.261361
0.0441084	0.00995332			0.02264	0.0530621			0.139346	0.0231029			0.043885	0.0253884			-0.0300496	0.0151052			0.0240669	0.00772072			-0.093659	-0.0553913			0.188819	0.196965
-0.041277	0.0957063			0.0149536	-0.041433			0.0949937	0.341746			0.0549193	0.0611215			-0.0830565	-0.0186313			0.00429981	0.0286839			-0.103958	-0.0745261			0.227103	0.238825
-0.047047	0.0719073			0.0769369	0.00823871			0.065852	0.159757			0.0683217	0.0162279			0.0210604	0.0680327			0.0531471	0.00725799			-0.0574207	-0.0644959			0.218566	0.264284
-0.0336637	0.0145368			0.00289537	-0.0359177			0.105051	0.0845897			0.0637151	0.0018948			-0.0493682	-0.0170939			0.0454457	-0.054311			-0.0978325	-0.095082			0.289173	0.24719
0.00790063	0.0282505			0.051195	0.0578137			0.186261	0.213655			0.0355135	0.0638127			-0.0305014	0.00085419			0.0204972	-0.0151747			-0.118239	-0.0845215			0.24622	0.125751
-0.0098118	0.0254391			-0.0009108	0.0133107			0.0213153	0.125139			0.0536609	0.0109169			0.0143076	-0.0165249			-0.0084872	0.010149			-0.134098	-0.151966			0.235225	0.249552
0.0162919	0.0358441			-0.0224106	0.00067174			0.18765	0.108387			0.0775138	0.0089888			-0.0820703	-0.0157783			-0.0072871	0.0138796			-0.106986	-0.11099			0.18148	0.175233
0.00724952	0.042954			0.0354162	-0.0022576			0.115138	0.198254			0.0761593	0.0146056			-0.047805	0.0324125			0.0372278	-0.042969			-0.113374	-0.0846055			0.249316	0.189854
0.0358008	-0.0432457			0.0344652	0.0206072			0.0110844	0.15117			0.045472	0.0314597			-0.0105894	0.00789766			0.0684742	0.0476131			-0.0745478	-0.0666289			0.215942	0.263636
-0.0273309	-0.0040288			-0.0271765	0.0666617			0.0420913	0.128889			0.0406971	0.0323153			-0.0505104	0.144498			0.0444036	0.0336417			-0.0781321	-0.080617			0.178849	0.168394
-0.0111418	-0.0450288			0.0133833	-0.0243355			0.101254	0.223766			0.0621848	0.0410644			-0.0173302	0.0939292			0.0557692	0.0309835			-0.0717366	-0.0987496			0.130968	0.244867
-0.0176988	0.0291885			-0.0399395	0.0365826			0.143485	0.191061			0.107002	0.0613323			-0.0180645	-0.0806101			0.0293561	-0.0315136			-0.119642	-0.044817			0.21893	0.195141
-0.093557	0.0137749			0.0117022	-0.0089184			0.118818	-0.0895268			0.0790387	-0.0182487			-0.04096	0.0629326			-0.0123349	-0.0116323			-0.110652	-0.110225			0.343343	0.176566
0.0556921	0.0417249			0.0833116	0.0135121			0.0919916	0.209646			0.029826	0.057074			0.00097788	0.0437661			0.048987	-0.0070693			-0.06943	-0.112385			0.25087	0.260162
-0.0343216	0.00865179			0.0632592	0.0115601			0.148442	0.124097			0.0395245	0.0284996			0.0206006	0.113782			0.0437531	-0.0308799			-0.114677	-0.115032			0.246603	0.131806
0.00669709	0.0992018			0.00832866	-0.0293882			0.0704447	0.143361			0.0249854	0.0601124			-0.0808921	-0.0089383			0.0220354	-0.0111786			-0.0596781	-0.107362			0.245349	0.23467
-0.0124959	0.111457			-0.046246	0.0188858			0.073651	0.229871			0.0879775	0.0122695			0.00021949	-0.0039767			-0.0004986	-0.0279925			-0.130236	-0.15277			0.228044	0.238571
-0.0025727	0.0610882			-0.0029688	0.0254644			0.112434	0.11451			0.125017	-0.0056087			-0.0201584	0.0376919			-0.0264827	-0.0440952			-0.119945	-0.117456			0.290481	0.202422
-0.0224873	3.91e-05			0.0609244	0.0107144			0.0426071	0.265581			0.0447647	0.0617831			-0.0979135	0.0186534			-0.0092204	-0.0056498			-0.102002	-0.111347			0.277529	0.22153
0.028934	0.0326985			-0.0166762	0.0247388			0.0877638	0.174416			0.0641763	0.023437			0.0231477	0.0251563			0.0633088	-0.0545708			-0.0492961	-0.0491636			0.289119	0.190208
-0.0303468	0.0801891			0.0309938	0.0313391			0.0588836	0.131968			0.0335912	-0.0179308			0.00115174	0.00474159			-0.0409002	-0.009496			-0.111343	-0.111907			0.221775	0.198295
-0.0203555	0.0420452			0.0104183	-0.0166033			0.126811	0.143785			0.0444592	0.0476616			-0.0153408	0.0712667			0.0385294	-0.0137406			-0.146983	-0.0608836			0.219929	0.210648
-0.0680027	0.0186745			0.0155187	-0.0008172			0.0307367	0.225793			0.0757768	0.0665466			0.00383419	0.0246632			-0.016724	-0.0165905			-0.0808855	-0.0846254			0.184348	0.261211
0.0291979	-0.0290021			0.0611703	0.0421511			0.0638388	0.171178			0.029895	-0.0154915			-0.021839	-0.0190923			0.0371773	-0.0189465			-0.127766	-0.149285			0.268264	0.248567
-0.068447	0.0219219			-0.0097017	0.0185639			0.179623	0.240235			0.103414	0.0480347			-0.020564	0.0506719			-0.0602415	-0.0158336			-0.0747133	-0.109673			0.248846	0.126356
-0.0441003	0.0559653			-0.0150258	-0.005048			0.0151334	0.214405			0.0921103	0.0406962			-0.0502232	-0.0125009			0.0289085	0.0105216			-0.0952235	-0.0934018			0.269435	0.182937
-0.0952124	0.0455401			0.071153	0.00171578			0.0936826	0.248682			0.0114807	0.024664			-0.0137366	-0.0107471			0.0136342	-0.0209887			-0.0835632	-0.0999076			0.232583	0.262673
-0.044052	0.0743425			-0.0173323	0.0619589			0.0411972	0.237123			0.0543963	0.0368188			-0.0119798	-0.0159566			0.0165025	-0.0222006			-0.065548	-0.0360789			0.193158	0.223126
0.00479493	0.0243573			0.0656832	-0.038891			0.164591	0.188224			0.0335185	0.0219094			-0.052031	0.1135			0.0378674	-0.0096982			-0.0674029	-0.122098			0.219566	0.205791
-0.0467649	0.11977			0.0216058	0.0219688			0.0720655	0.244256			0.0596498	0.0111302			-0.0243263	0.0486617			0.0418194	-0.0122755			-0.123962	-0.0706658			0.266194	0.284663
0.144845	0.0234016			-0.02226	-0.0063359			0.138401	0.156373			0.017288	0.0355612			0.00793829	0.0186751			0.0110139	0.0044979			-0.119829	-0.0881107			0.22022	0.142143
-0.0020004	-0.0193721			0.0247804	-0.0360893			0.149831	0.192668			0.00605698	0.0196294			-0.0386595	-0.0218587			-0.0389315	0.0315646			-0.105285	-0.0552639			0.202211	0.250524
0.0676637	-0.0203906			-0.0063537	-0.0031805			0.17819	0.155218			0.0797544	0.0214107			0.0928334	-0.0025727			0.00940001	-0.0305102			-0.140658	-0.0495396			0.286255	0.196449
0.00822556	-0.0549726			0.0508397	-0.013652			0.145272	0.0482373			0.0748927	0.0579673			-0.0109231	0.050718			0.0241419	0.0135505			-0.0455227	-0.100301			0.270053	0.227172
0.0244925	0.0792748			-0.0560648	-0.0359599			0.0994744	0.089788			0.0455739	0.0643871			-0.0422116	0.0125144			-0.0042287	0.00934042			-0.124825	-0.0733542			0.19083	0.175014
0.0349937	0.0994734			0.0361853	-0.0316606			0.0212015	0.0910609			0.103529	0.083925			-0.0977617	-0.0027359			-0.0114973	0.0198966			-0.173961	-0.051069			0.237461	0.193103
0.0346828	0.0561033			0.0642763	-0.058463			0.132872	0.123558			0.14874	-0.0298813			-0.0522746	0.146585			0.0419864	0.00388324			-0.111528	-0.108444			0.222594	0.264989
0.0484872	0.0281767			0.00456408	0.0214741			0.0905817	0.0984115			0.0450892	0.0141642			0.0355888	0.00229468			-0.027479	0.0172373			-0.165805	-0.0218231			0.233965	0.258972
0.0197137	0.0430948			-0.0256065	0.110779			0.225951	0.206299			0.0347025	0.0504559			-0.0196942	0.0616836			-0.0057818	0.00974706			-0.0453105	-0.125323			0.133254	0.215886
0.036559	0.0131443			0.0167836	0.00604686			0.139914	0.106798			0.026278	-0.0012854			-0.0624349	0.0727121			-0.004154	-0.0344918			-0.0885597	-0.141951			0.218448	0.244804
-0.0986406	0.0170108			0.0677021	0.141495			0.107212	0.191027			0.0425503	-0.0154263			-0.0177435	0.0120296			0.0176758	0.0325371			-0.0908304	-0.0797664			0.233103	0.203656
0.060262	0.0506807			0.0181732	-0.0281151			0.159456	0.10949			-0.0010802	0.049551			-0.0248885	0.0477665			-0.029156	-0.0265759			-0.143949	-0.129517			0.297529	0.248771
-0.0622325	0.144675			-0.0335545	-0.0173386			0.128749	0.249102			0.0244854	0.059597			-0.0652069	0.0927236			0.0155791	-0.0138945			-0.126387	-0.13096			0.199258	0.303273
0.0368817	0.047288			-0.0001804	0.0513191			0.0813515	0.202148			0.0772482	-0.0184878			0.0555797	0.0604581			0.00435897	-0.0158289			0.0655403	-0.118591			0.274994	0.210669
0.0437002	-0.0033729			0.0246383	-0.013233			0.142832	0.0943712			0.0615338	0.0181261			0.0711682	0.0332047			0.0190015	0.0182857			-0.0555013	-0.0518134			0.190097	0.229723
-0.0566997	0.0695212			0.0458587	-0.0510838			0.0699455	0.140354			0.0708145	0.0419797			-0.0609056	0.0924374			0.0683772	-0.009631			-0.135655	-0.127019			0.249961	0.227355
-0.0113981	0.058306			0.0681675	-0.0015171			0.0558635	0.0735732			0.0508098	0.0655694			0.0953309	0.0467439			0.0454294	-0.0336245			-0.152883	-0.0956687			0.198973	0.179331
0.0191547	0.0151213			-0.0093773	0.0206651			0.100681	0.077242			0.0416936	0.0726284			-0.106225	-0.027548			0.0390732	0.0115163			-0.0864675	-0.0564337			0.214741	0.182621
0.0479759	0.147546			-0.0224928	-0.0456996			0.0105924	0.218443			0.0130273	0.0641189			-0.0439895	-0.0087222			-0.0017924	0.0100133			-0.0537615	-0.0159804			0.218055	0.212652
-0.0343869	0.055897			0.114985	-0.0310752			0.0726199	0.272338			0.066357	0.00454314			0.021484	0.0791783			0.0181559	0.00778677			-0.112398	-0.101042			0.197965	0.205511
-0.0446241	-0.0004716			0.0817608	0.00947412			0.21205	0.195249			0.152167	0.0339181			-0.0970649	0.00910906			0.0712677	-0.0131364			-0.097912	-0.13288			0.28809	0.22472
0.0649677	0.0406165			-0.0109493	0.0878728			0.185899	0.188416			0.0384783	0.0366733			-0.0261768	-0.0136759			0.00554705	-0.0460277			-0.147849	0.00716583			0.269713	0.169368
-0.0336099	-0.013306			-0.0211353	-0.0028686			0.0201254	0.210474			0.0593133	0.0573546			0.0212755	0.0603211			0.00605355	-0.0387413			-0.140438	-0.153096			0.280599	0.251341
0.0005528	0.135156			0.047066	0.0474423			0.102827	0.0964759			0.0219439	0.0308119			-0.0308449	-0.0393099			-0.0029237	0.0472004			-0.124099	-0.0584944			0.259552	0.212154
-0.092528	0.17955			0.0547987	-0.0222468			0.116082	0.0821232			0.0747123	-0.0144147			-0.0172561	0.0234654			0.0349327	-0.0369032			-0.126741	-0.143842			0.347548	0.238027
-0.0355098	-0.0261252			0.0402405	-0.0082826			0.201874	0.305912			0.0893493	0.0815457			-0.013403	0.0133667			-0.0113799	-0.0062372			-0.120967	-0.0705227			0.205478	0.176662
-0.0066004	-0.0794839			0.0133258	0.00611002			0.172385	0.172188			-0.0005151	0.0643631			-0.0162624	-0.0619209			0.0173656	-0.0402706			-0.123727	-0.0916321			0.325235	0.251812
-0.026837	0.211134			0.0396354	-0.0161328			0.107127	0.145451			0.0779219	0.0645648			-0.0164101	0.0536136			-0.032565	-0.037491			-0.150748	-0.056911			0.249305	0.2179
-0.044914	0.0504256			0.0108369	0.018555			0.0873664	0.150135			0.0340233	-0.0137975			0.0490236	-0.0732108			0.0402287	-0.0016917			-0.114205	-0.0773751			0.206359	0.259372
-0.0622803	-0.0347507			0.053757	0.0137402			0.0644578	0.202858			0.0879788	-0.0045039			-0.0036805	-0.0305586			0.0386304	0.0195165			-0.156065	-0.0807689			0.230877	0.206642
-0.0241911	0.108635			0.00081323	0.0182094			0.129693	0.177995			0.0412289	0.0704751			-0.0561128	-0.0544673			0.00252979	-0.0218574			-0.104791	-0.0471634			0.219065	0.1692
0.0948598	-0.127342			-0.0410273	-0.0325905			0.1606	0.0563341			0.0926914	-0.006299			-0.0250481	0.109784			0.0510138	-0.0319383			-0.112387	-0.0975505			0.150221	0.188116
-0.0081567	0.0152827			0.0200208	-0.0254557			0.105664	0.115629			0.0863646	0.0329087			0.0542749	0.165068			-0.016695	-0.0006263			-0.09837	-0.115852			0.177797	0.226885
-0.0681401	0.0933675			0.0365348	0.0217808			0.0919467	0.155441			0.0022759	0.0563282			0.0881082	-0.0213504			-0.0035298	0.0314081			-0.159044	-0.0846183			0.235031	0.146916
-0.0454281	0.0407012			-0.0309104	0.00642352			0.209582	0.212266			0.056729	0.0307886			0.0342218	-0.0216419			0.0369533	0.0200756			-0.10451	-0.0438218			0.266965	0.184915
-0.0860181	0.11271			-0.0408862	0.0333308			0.00132502	0.124291			0.0771142	0.0732388			0.00134185	0.0874339			-0.022191	0.00912994			-0.141609	-0.119398			0.274208	0.208896
-0.0721315	0.0419192			-0.003334	-0.0330032			0.0878684	0.239693			0.0613203	0.0537722			0.0114718	0.0385989			0.0864014	-0.0526939			-0.124812	-0.0787741			0.245523	0.212725
0.0128701	-0.0368644			0.00293064	0.00689293			0.0969446	0.0588318			0.0313789	0.00689268			-0.007471	0.00274123			-0.0421858	-0.0019187			-0.0730112	-0.0743583			0.202422	0.201989
-0.0253677	0.0371717			0.0194282	-0.0020537			0.0575419	0.247854			0.0706672	0.0125881			-0.0014932	-0.0049704			0.00204955	0.00831255			-0.114351	-0.0889378			0.233229	0.184225
0.0505963	-0.0292966			-0.0125432	0.073019			0.084447	0.144241			0.0738776	0.0374306			0.0381602	0.101917			0.0142052	-0.0206024			-0.0708897	-0.0863418			0.336903	0.12791
0.0266353	-0.0136437			-0.0196398	-0.0033503			0.0911687	0.126549			0.0726023	0.0301157			-0.0111811	0.0696379			0.0677306	0.0182247			-0.0757579	-0.0823056			0.208283	0.0945262
0.0133632	0.0096299			-0.0167842	-0.0024087			0.180269	0.21142			0.0478686	0.113138			-0.0075927	0.0526878			0.0175975	0.062876			-0.109272	-0.077384			0.30899	0.248752
-0.034983	-0.0030148			0.0518068	-0.0110473			0.0947193	0.288607			0.0121295	0.0594053			0.0142362	0.0235386			0.00879522	-0.0432378			-0.111049	-0.0944776			0.228954	0.24245
-0.0264522	0.0627943			0.084127	-0.0068918			0.0957935	0.184062			-0.0375988	0.0983364			-0.0643532	0.097877			-0.0199672	-0.0176181			-0.0985777	-0.125308			0.200303	0.204326
-0.0435956	0.21576			0.0901214	0.0115996			0.139689	0.112899			0.046179	0.0686343			-0.0133697	0.118046			0.047942	-0.0240279			-0.135112	0.00800219			0.195352	0.180056
-0.0248139	-0.051104			0.0335599	-0.007961			0.126386	0.222851			0.0319126	0.0485189			-0.0900984	0.0865788			0.00882132	-0.030456			-0.0585348	-0.0894265			0.180595	0.140746
-0.0281137	0.00954649			0.0888548	0.0294104			0.173302	0.168207			0.106538	0.0415672			0.0497988	0.050793			0.0568741	0.0518483			-0.0585847	-0.0889523			0.270065	0.203418
-0.0420717	-0.0165767			0.00105651	-0.0167691			0.186628	0.254775			0.111212	0.0104429			0.012144	-0.0240862			-0.0230433	0.00775811			-0.0457247	-0.0579509			0.278145	0.315742
-0.010844	0.0350966			0.0448564	0.0714866			0.160053	0.0849422			0.0526228	0.0126167			-0.0934031	0.00241436			0.00148279	-0.0120424			-0.0958747	-0.0630456			0.234552	0.218113
0.0156218	-0.0464056			0.0117548	0.0109438			0.00596946	0.116092			0.0776195	-0.0244166			-0.127127	0.0406272			0.0490483	-0.0254862			-0.0743467	-0.0146052			0.282812	0.212537
-0.001933	0.017032			0.0071724	0.0653991			0.0284798	0.136789			0.0227578	0.0420293			-0.0550105	0.0330803			0.0195262	0.0621958			-0.0898227	-0.113211			0.256007	0.155379
-0.0250252	0.130827			0.0471812	0.0216755			0.116502	0.111304			0.0325983	0.0600368			0.0226312	0.0486939			-0.0296733	-0.0180476			-0.179614	0.0021575			0.251674	0.238159
-0.0350824	0.056349			0.0247298	0.0272719			0.0860788	0.163087			0.0904688	-0.0499757			-0.050542	-0.0333786			0.0312643	-0.0301324			-0.0817091	-0.0915873			0.170882	0.222414
-0.0245883	0.0914456			-0.0157591	0.0460228			0.0984189	0.1819			0.0623993	0.0662414			-0.068747	0.0257803			0.0215967	-0.0222734			-0.153719	-0.102477			0.248732	0.272598
0.0261823	-0.102205			0.0234462	0.0579726			0.112833	0.215544			0.0175109	0.0797501			-0.065975	0.0071751			-0.0228957	0.0173149			-0.0840247	-0.091166			0.274267	0.256456
0.055961	-0.0261586			0.0662511	0.0318764			0.148629	0.207218			0.0785714	0.0997244			0.0212519	0.00209618			-0.0025867	-0.0396374			-0.0752679	-0.0517095			0.123463	0.180834
-0.0920678	0.0668739			-0.0118051	-0.0179176			0.0800794	0.149641			0.0484996	0.0453696			-0.062013	-0.0351911			0.0134806	-0.001276			-0.102963	0.123481			0.206716	0.193239
-0.0221738	-0.0239278			0.017525	0.0595374			0.0398141	0.195566			0.0606726	0.0270676			-0.0545642	-0.0193228			0.0526433	0.00557801			-0.0784425	-0.0600817			0.15718	0.122652
-0.0414403	0.0809613			0.022581	0.0389767			0.105924	0.206926			0.0859187	0.00082671			0.0619262	0.0204689			-0.0183366	0.0103169			-0.135423	-0.0495868			0.26991	0.135156
-0.0466164	0.0605257			0.1567	0.0582485			0.158884	0.0464714			0.101043	0.0099915			0.00623479	-0.0171845			0.0467182	-0.0201067			-0.126546	-0.0697106			0.216511	0.246096
0.0463652	0.105588			0.0510304	-0.0475948			0.17376	0.139844			0.0516754	0.0293312			0.0130606	0.126669			0.0467018	-0.0229628			-0.161581	-0.135606			0.263932	0.253819
0.0185259	0.0859255			0.151365	0.00512885			0.0624463	0.19076			0.0429006	-0.0100073			-0.0094631	0.0666401			0.0267481	0.0229819			-0.118955	-0.0985244			0.296011	0.175348
-0.0095501	0.0273288			0.0215174	0.034949			0.0291237	0.00464008			0.0184059	0.063023			0.0747316	-0.0039957			0.00586087	-0.0287907			-0.108292	-0.0859866			0.219084	0.239627
-0.0021332	0.082687			-0.0012791	0.0146704			0.0534042	0.265622			0.098301	0.00030101			0.0205233	0.123948			-0.0136296	0.00430071			-0.124375	-0.0021129			0.204487	0.184085
-0.098561	0.110568			0.0597062	0.0152151			0.118831	0.214441			0.048724	0.0385333			-0.0192096	0.0224206			0.0441817	0.0330434			-0.124252	-0.051183			0.183926	0.195757
-0.0049887	0.0323484			0.0368807	0.0161576			0.146951	0.324069			0.0726347	0.00381305			-0.0246948	0.0502072			0.00635246	0.012338			-0.149205	-0.0846468			0.220688	0.256986
0.0809001	0.0216688			0.0160416	-0.0262327			0.127542	0.17811			0.0255196	0.0597606			-0.0948202	0.0263752			0.0284703	0.001137			-0.143671	-0.048166			0.286966	0.187172
-0.0080701	0.0415015			0.0129976	-0.0065405			-0.0047849	0.128877			0.0711797	0.0719398			0.0325087	0.0123218			-0.0202754	-0.0008109			-0.0921183	-0.0882356			0.166983	0.170534
-0.0065384	0.0272426			-0.0046738	-0.0174006			0.0650898	0.125862			0.0747758	0.0296906			-0.0132631	0.049949			0.0330194	0.00692733			-0.111601	-0.0841038			0.188593	0.260725
0.00923128	0.0825853			-0.002206	-0.0286081			0.143298	0.238523			0.0745461	0.0164246			0.0610107	0.105949			0.0146728	-0.018162			-0.114218	-0.0536491			0.262571	0.265694
-0.0295699	0.0700367			-0.0334547	-0.0601138			0.11013	0.0569627			-0.0188159	0.0130133			-0.0457802	-0.0108865			-0.0368586	-0.0249186			-0.0905779	-0.0408178			0.21027	0.262799
0.054717	-0.0215269			-0.0370523	0.0140932			0.193971	0.0723598			0.0231954	0.0557981			-0.0326247	0.0907192			0.0369776	0.0553004			-0.0332304	-0.040286			0.239062	0.258127
-0.0650315	-0.0048458			0.0114279	0.0157617			0.143985	0.073877			0.110222	0.0844223			-0.0454499	0.063722			0.0574327	-0.012368			-0.0795536	-0.0488871			0.266782	0.149702
0.0784017	-0.0117434			0.023115	-0.0118529			0.139651	0.187142			0.0638218	0.0617847			0.0148755	0.0777913			-0.0127764	0.0302847			-0.0870512	-0.0710485			0.159226	0.202326
-0.0542597	0.0286629			-0.0039236	0.0410327			0.103542	0.186761			0.0417681	0.01767			0.0570979	0.0378114			0.00601163	0.0487858			-0.140552	-0.110514			0.28697	0.269428
0.0242068	0.133266			0.0287117	0.126188			-0.0123328	0.224496			0.0628985	-0.001678			0.0552013	0.108556			-0.0075683	-0.005524			-0.0714876	-0.0680089			0.177212	0.265959
-0.0588259	0.0343815			0.0226102	-0.0020338			0.0821027	0.0306401			0.0904644	0.0272503			0.0140155	-0.0295413			0.00428936	-0.0099377			-0.15342	-0.100348			0.236532	0.209371
0.0277952	0.0160095			0.0189749	0.0577704			0.153819	0.202442			0.0300625	0.0815613			-0.0055372	0.0538468			0.0123609	-0.0266955			-0.0424243	-0.0658181			0.15184	0.183095
0.0188947	-0.0311094			0.0333362	0.0497914			0.0984639	0.169811			0.0347364	-0.0219522			0.0215118	-0.0389818			0.0066724	-0.0034946			-0.0875387	-0.128422			0.267246	0.255262
-0.0562419	0.0189443			-0.0520503	-0.0014432			0.125434	0.214276			0.0191013	0.0152289			-0.0674474	0.168952			0.0277573	0.0139048			-0.119521	-0.0697103			0.211713	0.182503
0.0195065	-0.0470457			0.00272387	0.0189039			0.173121	0.252943			0.0803583	0.0297207			-0.0187553	0.0703443			-0.0032544	0.0243642			-0.0910646	-0.0998222			0.176123	0.169101
0.022383	0.0408647			0.0255104	0.00789527			0.171863	0.24336			0.0872838	0.0666444			-0.0280508	0.0540959			-0.0294969	-0.0247726			-0.0475775	-0.0944944			0.265328	0.206497
-0.04003	0.0874524			-0.0094706	-0.0092399			0.213058	0.182648			0.032525	0.0641077			-0.0056959	0.0599699			0.0126399	-0.0129841			-0.11058	-0.076023			0.187521	0.207967
0.060049	0.0617761			-0.0493255	0.0211119			0.0377285	0.127737			0.0701959	-0.0131619			-0.0441574	0.0468059			0.0113148	-0.013828			-0.110508	-0.0628952			0.239049	0.281314
0.00917677	-0.0063647			-0.0642993	-0.0024847			0.0547332	0.0269983			0.0244799	0.0201034			-0.0500387	0.0570953			0.0255142	-0.0105026			-0.115225	-0.153538			0.271556	0.216579
-0.0440497	0.0501216			-0.0565993	-0.034632			-0.0667331	0.142986			0.0348705	0.0306411			0.00858763	0.0821415			0.0107772	0.00757362			-0.158161	-0.125232			0.269955	0.206513
0.0851716	0.0457477			-0.0228629	0.00300878			0.0964742	0.216066			0.040483	0.0214234			0.0478789	0.0581941			-0.0500075	-0.0189343			-0.121945	-0.106317			0.279212	0.282088
-0.0289764	0.0448986			-0.0156468	0.00506788			0.0825347	0.361723			0.0202598	0.00099408			-0.0489899	-0.0161996			-0.0102098	-0.0190312			-0.149681	-0.140133			0.234615	0.205267
-0.0432006	0.0129826			0.0640378	0.0260501			0.0857772	0.127293			0.0466564	0.0507072			-0.0083195	0.107058			0.0294609	0.0151489			-0.102813	-0.0953569			0.191932	0.24729
-0.0359968	0.00410289			0.00114938	-0.0068897			0.231946	0.238466			0.0657162	0.0514392			-0.0436523	0.0766096			0.0778819	0.00695909			-0.110074	-0.139938			0.246534	0.17072
0.0216872	0.0899357			0.0407996	-0.0208893			0.103271	0.168193			0.012824	-0.0338017			-0.0283778	-0.0342201			-0.021668	0.028635			-0.150843	-0.0562072			0.271333	0.248286
-0.0170708	0.0552403			-0.0241011	0.0525457			0.0949296	0.13794			0.0905532	-0.0005394			0.0428049	0.0763104			0.0577655	0.0256878			-0.13194	-0.109762			0.270073	0.239208
-0.052719	0.0048694			0.0706825	-0.059487			0.0924649	0.148814			0.0577143	0.0482209			-0.0762448	-0.0134017			-0.0128358	-0.0005674			-0.118552	-0.0692983			0.254193	0.246729
0.0120278	0.0641289			-0.0505815	-0.0005226			0.13662	0.0921482			0.0616985	0.0611418			-0.0014439	-0.0552033			0.0371775	-8.59e-05			-0.0782055	-0.12871			0.225389	0.23308
-0.0397739	0.0972655			0.00159045	0.0169063			0.10368	0.184733			0.0376375	0.0105352			-0.0537258	0.106692			-0.0037206	0.0113192			-0.0604454	-0.162302			0.249058	0.319433
-0.0155696	0.132411			-0.0471928	0.00146473			0.0599464	0.190868			0.0375634	0.0594463			-0.0931991	0.139197			-0.0061762	0.0424146			-0.0411569	-0.0992469			0.256399	0.194859
0.0368715	0.127294			-0.0261186	0.0215921			0.0148274	0.158224			0.0694603	0.0364998			-0.0478071	0.0592984			0.0302992	-0.0091133			-0.0690894	-0.0679884			0.263773	0.208616
0.0389817	-0.0824479			0.0238445	0.0289176			0.0947328	0.134525			0.0918932	0.0423101			-0.0027462	0.0264031			-0.0339987	-0.0434589			-0.0669284	-0.0688626			0.277462	0.258862
-0.0681382	0.0182822			0.0753328	-0.0341585			0.0591446	0.105705			0.0215699	0.0355719			-0.0490197	0.0127781			0.0515609	0.0333884			-0.0722321				0.185793
-0.0142706	0.083864			-0.0158533	0.00482483			0.134764	0.179725			0.0423967	0.112357			0.00878269	0.081902			0.0390205	0.0325397			-0.1385				0.254274
-0.0041376	0.0474058			0.0242605	0.0301578			0.113797	0.138858			0.0601678	0.0588515			0.00259355	0.00697129			-0.041595	-0.0753412			-0.118455				0.215661
0.018455	0.0908322			0.0606559	0.0150799			0.0158394	0.144335			0.0439319	0.0555594			-0.0654451	0.068418			0.0140075	-0.0396428			-0.134089				0.258896
-0.0012896	-0.0186809			-0.0128789	0.0605633			0.133214	0.184268			0.14988	0.0373548			-0.0577581	-0.0175922			0.0598604	0.0250259			-0.0507856				0.214778
-0.001263	0.00741619			0.0391656	-0.043668			0.104737	0.176661			0.0181594	-0.0135463			-0.0435013	0.015104			0.0341613	0.0249177			-0.147692				0.274719
-0.0389967	0.00611056			0.00789913	-0.0390523			0.178154	0.143555			0.0194764	0.0321488			-0.0090677	0.10281			0.0268162	-0.0010547			-0.0825811				0.268625
-0.0453053	0.00079263			0.0374539	0.0387182			0.00674822	0.0781004			0.0568805	0.0797977			-0.0253505	-0.0045808			0.0648757	-0.0012994			-0.0787387				0.283937
-0.0344239	0.00304879			0.0206501	-0.0206567			0.164021	0.247093			0.0387532	0.0545413			0.0763552	0.0187477			0.00603076	-0.013248			-0.0338893				0.250224
0.0110341	0.200998			0.0524133	-0.0430502			0.225647	0.159937			0.0324943	0.0400835			-0.059509	0.044775			0.0105049	-0.0022382			-0.12395				0.230753
-0.0929576	0.157133			-0.0408304	0.0508668			0.0787475	0.023178			0.0247412	0.0473245			0.0162437	0.0529468			0.0164813	-0.0079294			-0.106067				0.19598
-0.0039564	-0.0049816			0.0374867	-0.0191104			-0.0108886	0.152147			0.0432245	0.0822812			0.00903868	0.0551263			0.0186305	-0.0307413			-0.147751				0.260824
-0.0710717	0.105512			0.0383333	0.0189883			0.146031	0.020751			0.103697	0.0154328			-0.0535379	-0.015907			0.047704	-0.0266677			-0.0399226				0.24256
0.084763	-0.0239346			0.0591815	0.0176608			0.102817	0.174762			0.0374965	-0.015743			-0.0512291	0.0481259			0.019596	-0.0514612			-0.121745				0.189379
-0.0255404	-0.0184414			0.0916628	0.0295673			0.0645553	0.200992			0.0850056	0.0490774			0.0572477	0.0455178			0.0354112	0.0288428			-0.0928992				0.265966
0.0516954	0.052841			0.0206398	0.024577			0.0884472	0.230241			0.099381	0.00879594			-0.0209246	0.0202189			-0.0018138	-0.0315706			-0.106188				0.24972
0.0396429	-0.0394313			0.0534318	0.018563			0.113365	0.220216			0.0424515	0.0610548			-0.0106169	-0.0369814			0.0198719	-0.0289278			-0.158527				0.222837
0.0315069	-0.0474563			0.0543751	0.0477727			0.0317797	0.217126			0.137868	0.0903994			-0.0673802	-0.0569093			0.0399297	0.00618569			-0.120563				0.318729
-0.109044	-0.0679148			0.0384485	0.0215618			0.0663604	0.248039			0.0600036	0.0581752			-0.0713762	0.0178052			0.0126206	-0.0022281			-0.0462168				0.219081
-0.0723655	0.0863159			0.00237754	0.0027922			0.0600153	0.161902			0.0505015	0.0166811			-0.0675013	0.0105644			0.0296633	-0.0141076			-0.154407				0.301523
-0.0329958	0.0441477			0.0460195	0.012945			0.13424	0.0876324			-0.001356	0.0563953			0.048683	0.0248806			-0.0198323	0.00992759			-0.10429				0.252173
-0.0055646	0.0190422			-0.0013564	-0.0082561			0.0635874	0.116652			0.126564	0.0447162			-0.0133379	-0.0432217			0.0296401	0.00910389			-0.130079				0.265288
-0.0101741	0.0622171			0.00101039	0.0580134			0.0845992	0.204757			0.0468575	0.0247578			-0.0525388	-0.0356348			0.0174466	0.00800448			-0.0838434				0.202887
-0.0688067	0.053757			0.0128707	0.0538982			0.107925	0.178665			0.044794	0.0828143			0.0582852	-0.0227852			0.0683032	-0.0017952			-0.0902179				0.296725
-0.114385	0.0223881			0.037345	-0.0134044			0.120098	0.130067			0.0837026	0.0281256			0.00693211	0.0779291			-0.0442375	0.0498118			-0.127576				0.127928
-0.0598381	0.065211			0.0790561	-0.0122681			0.0144566	0.149961			0.0664704	0.0264699			-0.0895244	0.126515			-0.0346548	0.0587488			-0.142816				0.228982
-0.0640687	-0.115576			-0.0326611	-0.018738			0.105657	0.257021			0.00720057	0.039683			0.00249999	0.0329043			-0.0138271	0.0342325			-0.138819				0.222168
0.0157626	0.16247			-0.003882	0.045755			0.0625605	0.158922			0.0531435	0.0807101			-0.0529525	0.139052			0.010902	-0.0160388			-0.132405				0.237212
-0.0253396	0.0704003			0.0224124	0.00674967			0.0148384	0.0615209			0.124441	0.0805757			0.0312884	0.0135608			0.0302199	0.00569145			-0.123836				0.254881
-0.0236072	0.0991187			0.0763993	-0.021748			0.145003	-0.0217841			0.0636127	0.0439544			0.0494349	0.0425013			0.00888235	-0.0191564			-0.102108				0.204023
-0.0247072	0.00177871			0.0823212	0.014998			0.103111	0.210793			0.120674	0.101748			0.0872493	0.00491958			-0.0057951	-0.0520601			-0.0957525				0.187471
0.0231443	-0.0250528			-0.0568217	0.0105636			0.0221503	0.159536			0.0644941	0.00468522			-0.0163579	0.0419187			-0.0009805	-0.0267236			-0.174739				0.245937
-0.0421539	0.00371689			-0.0182046	0.048667			0.101283	0.109816			0.0852387	0.0417129			-0.05233	0.03036			-0.002591	-0.00325			-0.0226168				0.186879
-0.011432	0.0570487			0.011831	-0.0125231			0.0857964	0.138961			0.127319	0.0248353			-0.0222773	0.0416798			-0.017532	-0.0633356			-0.0643907				0.269816
-0.0453439	0.0786505			0.0261036	-0.0293948			0.115628	0.275103			0.00220114	-0.0026861			0.0655639	-0.0194263			0.0578451	-0.0199711			-0.104103				0.22283
-0.0414087	0.072299			0.0435163	0.0277429			0.303586	0.162186			0.143028	0.045132			-0.0602792	-0.0290124			0.00964425	-0.0198138			-0.111023				0.228662
-0.035398	-0.0469689			-0.0160897	0.022836			0.0986238	0.10529			0.00531164	0.068715			0.0826805	0.0985711			0.0472807	0.00095987			-0.130597				0.295046
0.00467045	0.00607668			-0.0243333	0.0471615			0.0197819	0.0665226			-0.0315394	0.105494			0.0149932	-0.0308365			0.0193602	-0.0103005			-0.126287				0.242733
0.0476728	0.00163136			0.0583183	0.035936			0.203709	0.193233			0.0931705	0.0383539			0.0474417	-0.0003128			0.0166303	0.0387301			-0.105912				0.250594
0.00759692	0.0545913			0.0115125	0.0651273			0.154687	0.140481			0.0541926	0.0533808			0.0108802	0.0539539			-0.0092089	0.0281973			-0.109032				0.232175
0.0960527	0.0109635			0.113228	0.0253936			0.0909024	0.245996			0.13601	0.042396			-0.0120506	0.00858157			-0.0038968	-0.0210641			-0.138152				0.294751
0.0533896	0.028183			0.0722365	0.0423373			0.0722571	0.203565			0.096652	0.051775			-0.0199452	0.0368126			0.0205599	-0.0028794			-0.112562				0.270981
0.01269	0.0324141			0.0141277	-0.0011384			0.0146628	0.0923889			0.0322787	0.00933826			0.00369465	-0.0046211			-0.0035747	-0.0117183			-0.0746317				0.225743
-0.0110285	0.00176375			0.0498304	-0.0099031			0.0853968	0.165333			0.0476556	0.0504895			-0.0805787	0.125447			-0.0319935	0.0399157			-0.0979696				0.277203
-0.0006433	0.0180243			-0.0061735	0.0250284			0.157721	0.125121			0.011639	0.0138541			0.0271912	-0.0768957			0.0350648	0.0120631			-0.131533				0.239537
-0.0579646	-0.0553204			-0.0017172	0.0509705			0.0941856	0.228803			0.0187309	0.0731283			-0.0564087	0.0933955			0.0414345	-0.0119508			-0.116657				0.195364
-0.0467294	0.0445671			-0.0131237	-0.0308453			0.108065	0.167355			0.0848616	0.0433085			-0.0485336	-0.0476703			0.00465513	-0.0191659			-0.1125				0.268028
-0.0472637	-0.0615793			0.0529066	0.0276083			0.112217	0.162022			0.0334075	0.0244422			0.0598567	0.0887381			-0.0166216	0.00809046			-0.108895				0.208781
-0.0669466	0.0767443			-0.0088843	-0.0165772			0.203678	0.105064			0.00551039	0.0467986			-0.020731	-0.037647			-0.0177592	-0.0369691			-0.135912				0.293287
-0.037674	0.0833627			0.0594393	-0.0087787			0.0562793	0.208851			0.0169217	0.0132814			0.0197252	0.105137			0.00451556	0.0101506			-0.0105574				0.223004
-0.011748	-0.0232361			-0.0026687	0.032403			0.139066	0.251349			0.0464078	0.0711602			-0.0308487	0.0848578			0.00146083	-0.0351158			-0.118364				0.18659
0.0199591	-0.0204777			-0.0184163	0.0298405			0.0566027	0.101719			0.0578706	0.0196854			-0.0359968	0.0722762			0.0313295	-0.0344748			-0.0817428				0.169709
0.0187837	-0.0085348			0.0241135	0.0814562			0.0353632	0.143412			0.0646768	0.0301378			-0.0054223	0.00753668			0.0128326	0.0195098			-0.102109				0.214173
0.00343867	-0.025793			0.0299998	0.0096728			0.118833	0.246676			0.0382535	0.0241609			0.0144651	-0.0026184			-0.0381271	0.00441903			-0.112072				0.248519
-3.8e-05	0.00059709			0.0436615	0.0354014			0.177065	0.222289			0.128062	0.0662222			-0.0644691	-0.041937			0.00227659	-0.0061656			-0.0685684				0.311126
0.0342302	0.0744071			0.0208375	0.00109334			-0.0038251	0.142275			0.0612655	0.0240045			-0.0764175	-0.0203519			0.0173134	-0.0014115			-0.145047				0.125951
-0.0410482	0.00428051			0.00665284	-0.0222178			0.0389941	0.143556			0.0605284	0.0583746			-0.0256782	0.0381284			-0.0077682	-0.0043559			-0.127117				0.227715
-0.0076656	-0.0292151			0.0645723	0.0328266			0.00431787	0.114556			0.0544129	0.00754484			0.0170132	-0.0251147			0.045517	-0.0296357			-0.135722				0.284941
-0.0301487	0.026566			0.0417097	0.0128989			0.0965361	0.189502			0.0406284	0.0568184			-0.026912	0.0697669			0.0451221	-0.0318145			-0.133457				0.207867
-0.0499601	0.0391254			0.0809511	0.00506208			0.144228	0.142743			0.0420014	-0.0027441			-0.0001639	0.00787435			0.0346109	0.0137642			-0.106938				0.23727
0.0246666	0.0253182			0.0289382	-0.0242361			0.148168	0.160798			0.0828842	0.0578456			-0.0269213	-0.0554419			0.023376	0.0175581			0.0260569				0.208972
-0.0227764	0.0021051			0.0534055	-0.0079484			0.0966397	0.184592			0.0638203	0.0448299			-0.111409	0.0259715			-0.0052877	-0.0122428			-0.130582				0.275848
-0.0084778	0.104255			0.0508507	-0.0044924			0.191111	0.0875858			0.0730294	0.022722			-0.0181821	0.0265096			-0.0003426	0.00942955			-0.114267				0.247335
-0.066154	0.12078			0.0638951	0.0232474			0.165187	0.0969481			0.0688409	0.022922			-0.0373163	0.0128645			0.0217461	-0.0060067			-0.076325				0.165307
-0.0221925	0.0134484			0.00243482	0.0414395			0.05424	0.301015			0.0500593	0.0331289			-0.0314611	-0.0043489			0.0293779	0.0169307			-0.11138				0.238603
-0.0250166	-0.0203534			0.0282789	-0.0099338			0.170273	0.0147956			0.0762504	0.0197859			-0.104777	-0.0242732			0.0128575	-0.0173767			-0.083846				0.196488
0.0561158	-0.014464			0.0462186	-0.032046			0.0907676	0.233681			0.0158783	0.0255994			0.0441129	0.0528879			0.0085909	-0.0304914			-0.116914				0.268785
-0.0544662	0.0119083			0.0357562	0.0425952			0.106366	0.221447			0.052894	0.00565723			0.0670084	-0.0397467			0.0299681	0.00761955			-0.146383				0.324385
-0.0364802	0.0403886			0.00282539	0.0232622			0.179292	0.162015			-0.0053065	0.0724435			-0.0321084	-0.0113543			0.00535928	-0.013554			-0.150715				0.334693
-0.022419	-0.0285794			0.0399499	0.05588			0.126209	0.207695			0.111238	0.0207225			-0.0095171	0.0345878			-0.012131	-0.0165899			-0.0992236				0.224182
0.0147824	0.0188984			0.0317959	0.0279001			0.0700378	0.178648			0.080021	0.0711977			0.0267449	-0.0508695			0.0350629	0.00673894			-0.109814				0.172896
0.0475501	0.0768661			0.0137421	0.0318724			0.116628	0.108007			0.0502104	0.0379065			0.0651309	-0.061011			0.0317657	-0.0233715			-0.135914				0.286088
0.0476849	0.0674847			-0.0227939	0.0202884			0.130565	0.266747			0.00741515	0.115537			0.00891853	0.0351736			0.0363541	-0.0225719			-0.122084				0.266385
-0.0196472	0.0597126			0.0593372	-0.0233203			0.0263804	0.215357			0.0279317	0.0406768			-0.0009707	0.0718596			0.0115005	-0.0216361			-0.0913905				0.254412
-0.0085353	0.0634783			0.0168723	-0.0258171			0.0933967	0.16544			0.032345	0.00269538			-0.0528781	0.0987355			-0.0017764	-0.0109776			-0.118377				0.310832
-0.078273	-0.0558812			-0.0312864	0.0427506			0.120418	0.179661			0.0371452	0.0383122			-0.0073316	0.0276896			0.0521771	0.018964			-0.0539793				0.252528
0.130984	0.0328379			0.0531791	0.022963			0.0575951	0.236795			0.0467628	0.00730464			-0.0093591	0.0683809			0.0462054	-0.0084041			-0.0505564				0.225289
0.0341808	0.00974794			0.093679	-0.0155236			0.187289	0.092072			0.103842	0.0484077			-0.0490651	0.0229736			-0.0165127	-0.0118551			-0.0864594				0.181622
-0.0058272	0.0140886			0.00441511	-0.0191425			0.0675443	0.141741			0.0594326	0.0478298			-0.0464283	0.0260143			0.0101593	0.00220825			-0.0746947				0.2189
0.0198711	-0.0104557			-0.0467623	-0.0311244			0.0160786	0.142212			0.0151167	0.0147192			0.0361068	0.0423171			0.0392991	0.0300505			-0.118016				0.237074
-0.0187448	0.0130302			-0.0240536	-0.0610785			0.155239	0.024346			0.0860302	-0.0210788			-0.0409416	0.0393736			0.0151112	-0.0320932			-0.0765403				0.207759
-0.0288006	0.032935			0.082796	0.0395694			0.0479567	0.150906			0.103783	0.0708596			-0.0589005	0.0607539			0.0873725	-0.008711			-0.0923477				0.187087
0.121192	0.0573235			0.0404175	0.00598371			0.13694	0.223902			0.0335204	0.0202905			-0.0920388	-0.0283537			0.00112753	-0.0106658			-0.1067				0.230661
0.0604686	0.0987058			-0.026136	-0.0206631			0.0581821	0.105713			0.0891773	0.0118089			-0.076034	0.00846463			0.0165053	-0.0380216			-0.123616				0.242728
-0.0228998	0.00095887			-0.0639146	-0.0058677			0.0309507	0.21075			0.0386934	0.0223326			-0.034402	0.0730097			-0.0048404	-0.0193922			-0.129382				0.213976
-0.0058942	-0.0352909			-0.0164663	0.0144946			0.167833	0.195926			0.0721586	0.0553812			-0.0541317	-0.0189276			-0.0339505	-0.0159781			-0.14109				0.261865
0.166447	0.100232			0.0237517	0.0229501			0.0341857	0.0884757			0.0467234	0.0468065			-0.0335745	0.0102102			0.00014819	0.0311474			-0.121585				0.265566
0.0313168	0.0302581			0.0642326	-0.0104147			0.134924	0.213808			0.0725313	0.0390602			-0.0094632	0.00759665			-0.0269793	-0.0114753			-0.0974263				0.231358
-0.0496283	-0.0511254			0.00443315	-0.0226319			0.0409011	0.243309			0.0921664	0.110256			-0.0328622	0.0147602			0.0041802	0.00786794			-0.0926933				0.167455
0.103664	-0.0424474			0.0625896	0.0634874			0.0335688	0.0333304			0.0398391	0.0143299			0.0195778	-0.0087792			0.0129604	0.00899491			-0.12818				0.264899
-0.0125505	0.0491704			0.0223652	0.00121129			0.0604283	0.157307			0.0250067	-0.0143334			0.0889917	0.0232941			0.0272687	0.0131526			-0.124338				0.221441
0.0530493	-0.0290116			-0.0328354	-0.0076932			0.128742	0.246663			0.0772976	0.0274385			-0.0351881	0.117436			0.0153504	0.00812912			-0.0732964				0.20682
0.0187458	0.0210527			0.0282532	-0.0018859			0.141041	0.181531			0.0423532	0.0682861			-0.0409149	-0.0247204			0.0373833	-0.0078529			-0.120498				0.274363
0.00166248	-0.0609777			-0.0089846	0.066046			0.078657	0.21182			0.0381964	0.11102			0.00669153	-0.0093406			0.0622396	0.00861135			-0.121983				0.266862
0.0221157	0.0131175			0.0242943	0.0278082			0.078395	0.0754248			0.0235536	0.0373368			0.00823334	0.0921233			-0.0017051	0.028257			-0.0626864				0.15336
-0.0538111	0.0684292			0.0711827	-0.0542746			0.0815786	0.29696			0.0368526	0.0309161			0.0507611	-0.0538903			-0.0295946	-0.0141384			-0.148652				0.309157
0.00302263	0.0393979			-0.0409078	0.00999229			-0.0515611	0.264048			0.0229907	0.072906			0.00575981	0.0326369			-0.0064306	-0.0071015			-0.0535278				0.25326
-0.0143564	-0.0706842			0.0478255	-0.0330415			0.0155802	0.125349			0.115534	0.0321093			0.0214366	0.0139048			0.0353293	-0.0550502			-0.105796				0.149822
0.000129	0.00797841			-0.0186768	0.0114621			0.151585	0.0530181			0.0860636	0.0449491			0.0235285	0.0461222			-0.0266484	0.0190473			-0.103676				0.275632
0.0181075	-0.0395684			-0.0072622	-0.0406223			0.0126656	0.190801			0.0152113	-0.0039649			0.0479226	0.0405903			-0.0353545	-0.014247			-0.0510501				0.178081
0.0800035	-0.0125589			-0.0556323	-0.0376441			0.0608655	0.0649896			0.0268326	0.0606347			0.017509	0.0846542			-0.0233385	-0.003649			-0.182811				0.191245
-0.0318511	-0.0404895			0.0560459	-0.0637059			0.0946329	0.122877			0.00493802	0.0632064			-0.0249947	0.0483631			0.0014999	-0.0229963			-0.155048				0.212331
-0.0565664	0.15062			-0.0106752	0.0537865			0.196205	0.161204			0.0294135	0.0325677			-0.0723418	0.0634582			-0.0079184	0.0191034			-0.137068				0.261881
-0.0683567	-0.0346593			0.0712726	0.0396065			0.142748	0.111359			0.0661313	0.0172523			-0.0162801	0.124083			-0.0166367	-0.0117669			-0.111672				0.236894
-0.0446065	0.125536			0.0229086	-0.0237124			0.00553176	0.0716522			0.0331659	0.00763768			0.00704188	0.0354059			0.0240597	0.018921			-0.181528				0.262858
-0.111626	0.0626887			0.0210205	0.0237476			0.119844	0.14964			0.080216	0.0692721			-0.0583075	0.0809288			0.00462148	0.00984047			-0.0669264				0.242193
-0.0394677	-0.0221982			-0.04428	0.0250364			0.153453	0.120981			0.0770856	0.0526755			0.0144854	0.0194862			-0.0075939	0.00639226			-0.14025				0.250558
-0.0743603	0.0350162			0.00409957	0.0539288			0.0598888	0.00923698			0.10689	0.0303755			-0.0413431	-0.0005635			0.0502739	-0.0009038			-0.132597				0.176288
-0.0126213	-0.0219314			-0.0216522	-0.0240095			0.176978	0.0899564			0.0661849	0.0517516			-0.0481284	0.0561099			0.0313503	-0.0010026			-0.126368				0.189992
0.0563059	0.0189896			-0.0044942	0.0150429			0.107797	0.209639			0.0583128	0.0441046			-0.023331	-0.02693			0.0255133	0.0327335			-0.158689				0.17909
-0.0485306	0.0214104			0.043644	0.00263288			0.118486	0.245871			0.0759852	0.0561057			-0.0666475	0.038145			-0.0151201	-0.0060472			-0.0932281				0.210706
0.0477354	0.0662184			0.0266548	-0.0545824			0.0484754	0.0621896			0.0760484	0.0782905			-0.0232521	-0.084532			0.0150712	-0.0188593			-0.133742				0.274699
0.0137369	0.0191202			-0.0041059	-0.0194361			0.102415	0.109023			0.0653021	0.0658409			0.105662	0.0795121			0.00691198	-0.0170451			-0.127894				0.239746
-0.0401447	-0.0341398			0.0112962	-0.0256826			0.077255	0.123262			0.043473	0.0124285			0.00014241	0.044604			0.0125078	-0.0414809			-0.149648				0.268956
0.103883	0.041717			0.0647879	0.0562612			0.0942081	0.184151			0.107146	0.052464			0.0283324	0.0164917			0.0227024	-0.0136693			-0.128302				0.237939
-0.0018244	0.103561			0.0390112	0.0639654			0.122324	0.00497137			0.037499	0.0676879			-0.0696904	0.00882441			0.0138367	0.0369849			-0.0884014				0.252887
-0.0300195	0.080942			-0.0244145	-0.0353961			0.0777302	0.175119			0.0517901	0.071458			0.049095	-0.0386716			0.0142724	0.054605			-0.136127				0.226831
-0.0233213	-0.0031375			-0.0043423	0.0374264			0.107362	0.193453			0.0726612	0.0977234			0.0159221	-0.0145654			0.0415497	-0.0111412			-0.131283				0.240721
2.66e-05	0.123819			0.0538873	0.0686474			0.302428	0.201543			0.061527	0.0255633			-0.0619718	0.0161617			0.0103748	0.0188032			-0.0987504				0.242997
-0.0209141	0.0395629			0.025636	0.0337261			0.0761897	0.0563364			0.0438694	0.0390127			0.0240873	0.0879024			0.00213461	0.0392255			-0.105875				0.22954
0.0306978	0.0819038			0.00347118	-0.0399074			0.0990253	0.232477			0.0538447	0.0545767			0.093203	0.0454063			-0.0263311	-0.0051935			-0.079506				0.238514
0.0196782	0.00662263			0.022461	0.0183656			0.0995861	0.277782			0.0631701	0.0209193			0.021551	0.0149679			0.0793697	0.0518632			-0.088899				0.198054
-0.0458953	0.0407885			-0.0258477	-0.0342336			0.199003	0.170127			0.0739668	0.0232538			0.0663672	0.0553826			-0.0026247	-0.0309077			-0.0829144				0.258716
0.102971	-0.00614			-0.0044577	-0.0330609			0.122795	0.156475			0.021963	0.0899439			-0.07548	0.0573396			-0.0414098	-0.0413489			-0.0978578				0.195068
0.0674243	0.144051			-0.0222644	-0.0168795			0.188375	0.0903418			0.0896155	0.0221536			-0.0469755	-0.0263532			0.0141017	-0.0024877			-0.0992085				0.236859
0.0796976	0.0679487			0.1109	0.0289833			0.165324	0.311498			0.0441474	0.034233			-0.0022092	0.081734			0.060167	-0.0470009			-0.142658				0.230562
0.0847928	0.157454			0.0812587	0.0192435			0.0384427	0.238606			0.165162	0.0421096			-0.0380563	-0.0041285			-0.0012669	-0.0071897			-0.0737042				0.255485
-0.0341788	-0.0394571			0.0050375	0.0392265			-0.0080233	0.102686			0.00800764	0.0581415			0.00980852	0.00880911			-0.0088765	-0.0067363			-0.10778				0.279737
-0.0511998	0.0863067			0.0520781	0.0700274			0.143857	0.161984			0.0845179	0.0626679			-0.0504383	-0.0241029			0.0233324	-0.0190997			-0.12278				0.192837
-0.0436599	0.0529637			0.0145462	0.0164484			0.0481659	0.142409			-0.0043213	0.0763849			-0.0203074	0.00766131			-0.0192132	-0.0544339			-0.14657				0.232818
-0.014478	0.0741788			-0.0025801	-0.0212976			0.141629	0.213164			0.0937879	0.0667154			0.0143762	0.0168902			0.0654004	0.00432791			-0.0463991				0.212031
0.103917	0.0141051			-0.021542	0.0493247			0.0524147	0.152225			0.0824179	-0.0035278			-0.050703	0.0267987			0.0181529	-0.0212874			-0.0924343				0.207378
0.00839091	-0.0732755			0.0321477	0.030052			0.140392	0.274148			0.0566134	0.0339816			-0.0029661	-0.0320459			0.00391911	-0.0001229			-0.156989				0.274058
0.030634	-0.051623			0.0368527	0.0165743			0.121203	0.330976			0.0946355	0.0625093			-0.0629015	-0.0209864			0.0137049	-0.0159959			-0.0401072				0.247402
-0.023152	0.088314			0.0107511	0.00779068			0.146827	0.146388			0.065536	0.0576619			-0.093602	-0.0591138			0.0679211	-0.0019925			-0.0910502				0.192583
-0.0616544	0.0971799			0.0800228	0.0240187			0.125543	0.0995844			0.0490039	0.0388057			-0.0271008	0.106166			-0.0115587	0.0377838			-0.110633				0.195257
0.00613091	0.0416213			0.0408736	-0.0294588			0.0912435	0.0661188			0.0556065	0.0166775			0.0425788	0.124976			-0.0424185	-0.0196136			-0.0683678				0.249831
-0.042492	-0.0492529			-0.0266774	-0.0397037			0.132282	0.0598994			0.0737402	0.0125124			0.00629656	0.0370131			0.036865	-0.0193419			-0.123161				0.227398
-0.038195	0.0539708			-0.0221834	-0.0044065			0.150099	0.0812539			0.0469115	0.0613153			-0.0376957	-0.0065291			0.0148983	-0.0061966			-0.148167				0.286282
0.0213446	0.0134271			-0.0159	0.0109673			-0.0024164	0.171573			0.0313693	0.0541575			0.0266902	0.0298565			0.0145193	0.0170394			-0.0893075				0.171608
-0.0259523	-0.0038312			0.0332634	0.0199664			0.186041	0.120783			0.079057	0.0192495			-0.0497726	0.0136513			0.038335	0.00838987			-0.0966758				0.204216
0.0227383	0.0553371			-0.0201335	0.00212873			0.114853	0.110927			0.0724898	0.010689			-0.0192451	0.0515644			0.0326292	0.0273767			-0.0885009				0.193424
0.00931326	-0.0071965			0.0898133	0.00298216			0.0049457	0.253887			0.0645534	0.114911			0.031988	0.022496			0.0567373	-0.0101409			-0.123139				0.292341
-0.0285981	0.112583			-0.0142173	0.0277982			0.260787	0.0746127			0.131934	0.0287894			0.0979349	0.0110866			0.045894	-0.0259796			-0.125875				0.289412
-0.064888	0.0202409			0.0414572	-0.0140423			0.143133	0.225631			0.0343147	0.00383147			-0.0233882	-0.0590772			0.0515137	0.00510281			-0.082581				0.318175
0.0515153	0.0415892			-0.009014	-0.0137983			0.0854087	0.0588859			0.0317588	0.0251608			-0.0338432	0.021087			0.0572241	-0.0302126			-0.133686				0.272816
-0.0202963	-0.103316			-0.0335626	0.015408			0.0437623	0.138224			0.0785894	0.0265824			-0.0980129	0.0280374			0.153955	-0.0218522			-0.0967905				0.235275
0.028248	0.024202			0.0701939	0.0382622			0.0992255	0.191006			0.0272135	0.106409			-0.0056988	0.0357312			0.00693764	-0.0498675			-0.0612829				0.281201
-0.0236453	0.0808713			-0.015219	-0.0229685			0.0610162	0.120425			-0.0156414	0.0359005			-0.0108075	-0.0641721			0.00082772	0.0156572			-0.104699				0.159992
0.0412162	0.0278157			0.0301935	-0.0221562			0.104523	0.0803737			0.0717618	0.0214239			0.0333756	0.00350984			0.0322395	0.0426272			-0.13967				0.201393
-0.0053335	-0.0270237			0.0129113	0.0442985			0.247295	0.223201			0.0425879	0.0711357			-0.0590908	0.0631853			0.177779	-0.0119974			-0.0957441				0.208224
0.00748109	0.0110843			0.0578976	0.00398467			0.108414	0.220253			-0.0208704	0.088597			-0.0129968	0.0649094			0.0375047	0.00782356			-0.0732369				0.258418
-0.0219534	0.0586813			0.0356428	-0.0481458			0.127177	0.253357			0.0291922	0.0189425			-0.0662123	0.104132			-0.0110666	0.0245476			-0.100405				0.222305
-0.0270708	0.0327888			-0.0085287	-0.068125			-0.0169728	0.271662			0.00127617	-0.0199644			-0.0713895	0.0016366			0.134913	0.0135043			-0.0884735				0.205452
0.0172106	-0.0345897			0.0475304	0.0315981			0.149443	0.179451			0.0906155	0.0550818			0.00047638	-0.0318323			0.0660129	0.0143704			-0.114603				0.263243
-0.0345696	0.0694851			0.0576678	-6.66e-05			0.129271	0.289496			0.0895419	0.0391135			-0.0537958	-0.0243631			0.00698319	-0.0263373			-0.0923578				0.202335
0.0080237	-0.0382776			0.00835729	-0.0027177			0.155994	0.0959827			0.0392597	0.0365874			-0.0051462	0.0149484			-0.0286653	-0.0021536			-0.121543				0.256797
0.118686	0.197438			0.0291552	-0.019684			0.109043	0.0794476			0.0831865	-0.026123			-0.0465179	0.0476972			0.0285804	0.00294245			-0.151722				0.239523
-0.024913	0.0228981			0.031359	-0.0115549			0.0904095	0.139263			0.0631517	0.043404			-0.0258452	0.0335231			-0.0215694	-0.0237716			-0.0905315				0.216126
-0.0266058	-0.0375846			-0.0087116	-0.0317765			0.12512	0.179441			0.0607065	0.0108753			-0.0370058	-0.0110444			-0.0266484	-0.0298993			-0.129564				0.210518
-0.0263145	0.164754			0.078269	-0.0239922			0.107161	0.239137			0.068953	0.017352			-0.0640166	0.00803031			0.0416636	-0.0025606			-0.0565159				0.2332
0.0440914	-0.0354123			-0.0181816	-0.0009192			0.0229862	0.125165			0.0248079	0.0182908			-0.0568881	0.0381243			0.0196262	0.0137942			-0.157452				0.311377
0.0511991	-0.0673237			0.0405294	0.1245			0.11718	0.152097			0.101982	-0.0119952			0.045872	0.0499259			0.052696	0.0340859			-0.133563				0.245862
-0.0435166	-0.0188626			0.042312	0.0102254			0.117954	0.181671			-0.0014175	0.0723328			-0.0867805	-0.0110498			0.039581	0.0263446			-0.134549				0.219672
-0.0480341	0.0470131			-0.018696	0.0328312			0.0709471	0.0578494			-0.0220286	0.00598856			-0.0538364	0.0478387			0.00181652	-0.034723			-0.135521				0.221162
0.00948523	0.0221363			0.00840216	0.00734622			0.0871038	0.140216			0.0220194	0.03829			0.0445262	0.0302294			0.0152607	0.012597			-0.130587				0.241646
0.00785446	0.0357246			-0.0525756	0.0283275			0.024269	0.30639			0.0103972	0.0535946			0.0661714	-0.0049113			0.100943	-0.0009298			-0.141539				0.317267
0.0402333	-0.0928323			0.0505545	0.0707574			0.0670511	0.15921			0.0483221	0.0214004			-0.0418819	-0.0172093			-0.0438242	-0.0013659			-0.110685				0.244918
-0.0756472	0.0771064			-0.0011145	-0.046808			0.0157495	0.135538			0.0533586	0.0508567			0.00912774	0.0400528			0.0193612	0.0168769			0.0278866				0.157099
-0.130158	-0.0115172			0.0854442	-0.0508533			0.0749551	0.254141			-0.0028036	0.0492781			-0.0200086	0.0632746			-0.0042699	0.00957385			-0.158886				0.281236
0.00281755	0.123951			0.00023395	-0.0045815			0.197693	0.253672			0.0166651	0.049114			0.00638554	0.0439848			-0.0277553	-0.0119485			-0.129048				0.204148
0.052244	-0.0446954			-0.007039	0.0726575			0.0491696	0.115335			0.0216066	0.0164629			-0.0215539	0.00173319			0.00412643	-0.0032367			-0.100077				0.223812
-0.0079465	0.0550324			0.0209685	-0.0255398			0.076881	0.150683			0.0700858	0.0509424			-0.0582262	0.0230093			0.0232614	-0.0010111			-0.155941				0.265113
-0.0014399	0.0696074			0.0686975	0.0367518			0.0625684	0.108572			0.160188	0.0848991			-0.0060096	0.0256525			-0.0111634	-0.0496467			-0.132981				0.227088
-0.0649439	0.0342353			0.0418104	0.0435873			0.013327	0.263348			0.0145957	0.0838298			-0.0354466	0.0379161			0.0577213	-0.0388691			-0.10566				0.293439
0.103461	-0.0443284			0.00289861	0.0493178			0.130463	0.131654			0.0950364	-0.0099515			0.00752826	0.0344093			0.00981955	0.00847257			-0.02477				0.249665
-0.0433934	0.00577368			-0.0019961	-0.0038394			0.0869508	0.270175			0.0166613	0.0522337			-0.0443102	0.0671373			-0.0278834	-0.0548253			-0.0647794				0.147403
0.0303669	0.0064633			-0.0389488	-0.0011932			0.150051	0.0496721			0.02862	0.0441873			-0.0369244	-0.0053618			-0.0054821	-0.0060682			-0.114404				0.244029
0.0104607	0.0811525			0.027293	0.00139204			0.0682993	0.113275			0.0365075	0.0919227			0.0605819	0.0341164			-0.0266798	-0.0050603			-0.113772				0.244026
-0.0210273	0.097418			0.0244759	0.00468838			0.167304	0.114121			0.0305305	0.00923387			-0.0224769	0.0490624			0.00277102	-0.0465228			-0.0442055				0.204467
0.0308167	-0.0173871			0.0555679	-0.0171027			0.0613482	0.200054			0.078672	-0.0061566			-0.0650961	0.0132785			0.00582906	-0.0057395			-0.125427				0.227525
0.0876869	-0.0427103			0.0200804	-0.0341207			0.171644	0.121728			0.0755549	0.0787136			-0.0052475	-0.0041259			-0.008736	-0.0146286			-0.131261				0.255839
-0.0205532	0.149324			0.00304516	0.0293472			0.0850401	0.210418			0.0567654	0.0726616			-0.057891	0.0685838			0.00904701	0.0103664			-0.126648				0.213707
-0.0060652	0.169355			0.0843066	0.0373115			0.0867062	0.109456			-0.0097515	-0.0576639			-0.0033848	0.0811226			0.0448663	0.0205534			-0.147293				0.221368
0.0453416	0.00602304			0.0058698	0.00903788			0.103511	0.242177			0.0940636	-0.0124841			-0.0172284	-0.0106592			0.0276881	0.0288907			-0.113296				0.300282
-0.0388873	-0.0225414			0.148789	-0.0005122			0.0871165	0.0987332			-0.0158595	0.00810747			-0.0796539	0.0657294			0.0166903	-0.0049453			-0.0889119				0.257812
-0.0270697	-0.0329052			-0.0338577	0.0608128			0.191398	0.156235			0.06749	-0.0024631			0.0106833	0.0566894			0.0350502	-0.0475556			-0.128109				0.208772
-0.0184752	-0.0121795			-0.0174198	0.0343974			0.0170351	0.19336			0.109836	0.0100259			-0.0111971	0.140666			-0.0010503	0.0275602			-0.15228				0.311912
0.017879	-0.0531254			0.0199596	0.0410749			0.0796817	0.170175			0.0162953	0.0458723			-0.102464	0.0836824			0.00779455	-0.0149813			-0.114125				0.214181
0.125941	0.093202			0.022546	0.0409986			0.135286	0.177482			0.0745461	0.00136196			0.0508446	0.00598767			0.0598105	0.0497337			-0.101207				0.288552
0.0245676	0.0167271			0.0397902	0.0370298			0.1033	-0.0734232			0.0127615	0.0315521			-0.0149699	0.00152106			-0.0054126	0.040673			-0.122418				0.229659
0.0570181	0.0586662			0.0987188	0.0343437			0.113862	0.367763			0.0157022	-0.0013918			-0.0898032	0.0831205			0.0293231	-0.0026973			-0.123204				0.267038
-0.0484342	0.0578864			0.0263932	0.0314926			0.0865825	0.17893			0.0693532	0.0972404			-0.0275723	0.0422108			0.0059675	0.0433436			-0.0769318				0.182616
-0.0228309	0.0217427			0.00168639	0.0650588			0.0511643	0.166976			0.0331652	0.0576886			0.0384903	-0.0063313			0.00353042	-0.0260935			-0.0776099				0.108103
0.0246452	0.0730014			0.00781223	0.0280285			0.198144	0.238719			0.0694367	-0.0182616			-0.0069312	0.0107693			0.0368807	0.0325614			-0.120058				0.148456
-0.0058416	0.0863589			0.0158642	-0.0241114			0.0858531	0.116404			0.0352766	0.0308623			0.00106465	0.0298451			0.010648	0.0267146			-0.0958061				0.210621
-0.0285834	0.149455			0.00159825	0.0285167			0.141914	0.311239			0.0592552	0.0218227			0.0246384	-0.0142992			0.0386008	-0.0072355			-0.0660692				0.228416
-0.0779138	0.00966562			-0.0303065	0.0141495			0.213237	0.193089			0.112126	-0.0460784			-0.054195	0.0635913			0.0543167	-0.0048586			-0.0812102				0.30319
0.00908785	0.069807			0.0065142	-0.0006778			0.0698476	0.145699			0.0859748	0.0266411			-0.05691	0.0267441			0.0129108	0.037717			-0.0826877				0.177173
0.0478159	0.0741284			0.0157689	0.0278646			0.0887803	0.265131			-0.0089207	0.0590004			-0.010105	0.00358426			-0.0079617	0.00591588			-0.0700108				0.224863
-0.0516177	0.120315			0.0155257	-0.0290122			0.174001	0.186791			0.0608549	0.0888315			0.0121734	0.00692948			0.00719068	-0.0216188			-0.0870723				0.238522
-0.0563623	0.0385031			-0.0536124	-0.0003019			0.140892	0.114556			0.0125324	0.0307376			0.0171771	0.029624			0.00093866	-0.0226003			-0.121109				0.238472
-0.0507356	0.0345373			-0.0001479	-0.0405035			0.0328452	0.180386			0.0554134	0.0329108			-0.0343165	0.0527583			0.016835	0.0229677			-0.129823				0.287943
-0.0717485	-0.0865199			-0.0070721	-0.0605653			0.118616	0.106235			0.0259928	-0.0151742			0.0531795	-0.017243			-0.008146	-0.0167171			-0.0839722				0.283169
0.0126091	0.0274828			0.049352	0.0330371			0.159911	0.310451			-0.0012271	0.0258591			-0.0699499	0.0115767			0.0373695	-0.0293553			-0.120904				0.247768
-0.0628613	0.144783			0.0440021	0.0417652			0.0919774	0.132439			0.0062655	0.0611306			0.0372626	0.101001			-0.0241757	0.0349797			-0.127004				0.252094
-0.0466632	-0.0091957			0.0510246	0.0247969			0.041911	0.255232			0.127558	0.152288			-0.0151648	0.00248505			-0.0287284	0.00343416			-0.129693				0.259513
0.0255162	-0.0254792			0.0602333	0.0422907			0.0709599	0.0526233			0.0685394	0.0501203			-0.0072261	0.0168954			0.0251694	-0.0116951			-0.0534919				0.318959
-0.0935288	0.0184811			0.00623282	-0.0401096			0.11833	0.203687			0.0934492	0.0635577			-0.0208808	0.0112894			0.0148842	0.00277261			-0.0689148				0.242535
0.0447145	0.201874			-0.0033526	0.00853419			0.221641	0.159437			0.0312843	0.0227654			0.00390477	0.00347562			-0.0274822	-0.0077754			-0.0969742				0.221029
-0.0030575	-0.029585			-0.0201362	0.0437369			0.0589329	0.224026			0.0302343	0.0754962			0.0517715	0.196026			-0.0324457	0.0431518			-0.09582				0.229862
-0.0107351	0.0670358			-0.0207381	-0.0441443			0.0856164	0.194883			0.00147415	0.0293348			-0.0481878	-0.0713789			0.0267841	-0.0066762			-0.125125				0.275492
-0.0184031	0.0162284			0.0365295	0.0295083			0.0270668	0.114987			0.0709529	0.040925			-0.0708259	0.0414355			0.0257696	0.00110107			-0.10978				0.249557
-0.0383924	0.0596683			-0.0066119	0.01461			0.0528886	0.288425			0.0621716	0.0636914			-0.0006891	0.103186			-0.0285529	0.0373349			-0.0744106				0.268818
0.0429171	0.0666			0.0171414	-0.0859069			0.0841909	0.0856216			0.0135367	0.0186793			-0.0103096	0.0314365			0.00804802	-0.0075486			-0.112569				0.254934
-0.0115752	0.124671			0.00307387	0.0115574			0.090863	0.175175			0.0910558	0.0661509			-0.0592251	0.0168917			0.0125943	-0.0048238			-0.0730577				0.27391
0.060895	-0.0002152			0.0185515	0.0252007			0.131775	0.0729236			0.0752234	0.0529457			-0.0512656	0.0348196			0.0144408	0.0232104			-0.166804				0.237729
-0.0508475	-0.0709843			0.0579685	-0.0113427			0.0810313	0.11798			0.1356	0.0167888			-0.0034704	-0.0353275			-0.0265285	-0.0291269			-0.0782521				0.249409
-0.0801246	-0.0350325			0.00868468	0.0654888			0.276127	0.25077			0.00528672	0.00970826			-0.0184093	0.0230998			0.0182417	0.0153282			-0.109863				0.28726
-0.0550432	0.105887			0.109855	0.0214837			0.179711	0.144831			0.0717613	0.0717246			-0.0407453	0.0975749			0.0371937	0.0200709			-0.0551591				0.23257
-0.0997629	0.0940244			0.0292244	0.0024398			0.0715466	0.305612			0.103608	0.058786			-0.015811	0.00738228			0.0599272	-0.0584483			-0.089536				0.231917
0.0754127	0.0884659			0.0012002	0.0178632			0.122752	0.161119			0.12252	0.0229474			-0.0748262	0.0762865			0.00659299	-0.0468254			-0.0656121				0.261413
-0.0363837	-0.0332265			0.019559	-0.0311463			-0.0309404	0.213759			0.0290551	0.0601256			-0.0139691	0.0483301			-0.0132889	0.0245338			-0.0847048				0.223355
-0.0388079	0.0544077			0.0758972	-0.0236818			0.0698698	0.164957			0.0332581	0.0840393			-0.0055478	0.00446909			0.0262081	-0.0290035			-0.0819421				0.159582
-0.0484948	0.086735			-0.031259	0.0112624			0.0964754	0.182831			0.046048	0.0303784			-0.0624949	0.0174586			0.12676	-0.0132566			-0.12267				0.210434
0.0599218	0.0324299			0.0469401	-0.0075214			0.0337807	0.115715			0.0153815	0.0304928			-0.0047641	-0.0131855			-0.0066561	-0.0056776			-0.113701				0.189181
-0.0620222	0.0931748			-0.0075437	0.0232534			0.0547298	0.0991111			0.10229	0.0745059			-0.048771	-0.0194893			0.0158481	-0.0519668			-0.113697				0.238768
-0.0857103	0.021883			0.0490472	-0.0078582			0.172814	0.286809			0.0296418	0.0539528			0.00451906	0.114779			0.0343456	-0.006647			-0.0926152				0.249913
0.0269555	0.0550332			0.0157487	0.00529061			0.164331	0.127861			0.0199618	0.0129244			-0.0389903	-0.0676284			0.0137697	0.0371537			-0.0939729				0.166159
-0.0575257	-0.0575983			0.0205395	0.0314984			-0.0027491	0.0156943			0.0661824	0.0242518			-0.0430014	0.0559286			0.0295467	-0.0184766			-0.143136				0.260994
0.0576793	0.016571			0.0251957	0.0311994			0.0582571	0.125114			0.0461347	0.0455875			-0.0763086	0.0899138			0.191345	0.0154649			-0.0796193				0.2432
-0.0180874	-0.0170431			-0.0193434	-0.0080813			0.150767	0.131423			0.00153652	0.0556747			-0.0962339	0.0298465			-0.004787	-0.0300638			-0.111203				0.222376
-0.102714	0.0309654			0.0440312	-0.0389684			0.0907941	0.136351			0.100332	0.00883768			-0.0523654	0.0538025			0.0262324	-0.0057556			-0.161123				0.232649
-0.0979688	0.0140535			0.235961	0.0454144			0.220053	0.121313			0.0503085	0.112388			0.049898	-0.0032067			0.0322045	0.00568765			-0.101809				0.264063
-0.0761009	-0.0669748			0.00558473	0.0219215			0.123564	0.138417			0.130521	0.0112476			-0.035719	-0.0156144			-0.0306687	-0.0003661			-0.101487				0.251964
0.00679385	0.0872405			-0.0007929	0.0473019			0.109932	0.0666458			0.0409344	-0.004874			0.0616817	0.0196759			0.0391928	-0.0152998			-0.0583489				0.233886
-0.0450866	0.0784471			0.0431336	0.0435312			0.101468	0.156859			0.0408394	0.044957			-0.112351	0.0464783			0.0282699	-0.0058555			-0.0850299				0.186426
0.0713979	0.0646685			0.0221457	0.0327562			0.111796	0.134766			0.0973221	-0.0180089			-0.0763231	0.0382664			-0.0022997	-0.0358481			-0.072743				0.211945
-0.0029894	0.0267719			-0.0059693	0.00654774			0.076001	0.197547			0.0609803	0.013398			-0.0025599	0.0338942			0.0160922	-0.0111056			-0.105159				0.313839
-0.0120059	0.0520001			-0.0005066	0.0423337			0.107094	0.118789			0.0792388	0.049292			-0.0285098	0.00485302			-0.0070342	-0.0081498			-0.10966				0.172292
-0.0208069	-0.0412653			0.0293302	-0.0138151			0.100203	0.117064			0.0269823	0.0379252			-0.0214384	-0.0042083			0.0185504	0.0163681			-0.126776				0.251403
-0.101662	0.067555			0.0330111	0.0349577			0.155653	0.0925879			0.0239606	0.0311478			-0.0290438	-0.0531022			0.0373995	0.0195706			-0.0985052				0.227383
0.0162804	-0.0231138			0.0540012	0.0378183			0.140434	0.0436701			0.0674565	0.116095			-0.0318385	-0.0279836			0.0289192	0.0157523			-0.108924				0.234898
0.00356373	-0.0366278			-0.0179146	0.0230842			0.113101	0.0725445			0.0163951	0.0119886			-0.0507747	0.0499963			0.0240783	0.0556823			-0.100389				0.17652
0.00481114	0.0962872			0.0442607	-0.0129799			0.0598102	0.218789			0.0794411	0.0514285			-0.0907094	-0.0113879			-0.0375306	-0.0050671			-0.0953799				0.23211
0.0258381	0.0799107			0.0505322	0.0489259			0.129295	0.20571			0.088016	0.0835151			-0.072453	-0.0256298			0.0604192	-0.0119942			-0.130914				0.285007
-0.063982	0.0595436			-0.0043865	0.0599871			0.230235	0.166406			0.084722	0.0261559			-0.0239529	-0.0116836			0.00152358	-0.0063858			-0.12145				0.186803
0.0125913	0.154118			-0.0393612	0.0316709			0.0724417	0.270052			0.109868	0.00716327			-0.0338326	0.0271855			-0.0179703	0.0901908			-0.106742				0.202833
-0.0177284	0.0655092			0.0217287	-0.0173435			0.168264	0.17987			0.0618812	0.0672569			-0.0423548	0.120815			0.0385187	0.0177823			-0.132585				0.250785
-0.095215	0.0224008			0.133631	-0.0256686			0.0314361	0.1414			0.035873	0.0975541			-0.0555473	0.038657			0.0378968	-0.0131606			-0.0653977				0.186668
0.0354547	-0.0258077			0.0541545	-0.0426509			-0.0046617	0.192208			0.0454759	0.0648053			-0.0491035	0.0113327			0.0223226	0.0199973			-0.0762306				0.212891
-0.0905983	0.0608671			0.116983	-0.0310461			0.189349	0.125386			0.0248359	0.0970301			-0.0602394	0.0214643			0.0345826	0.00812806			-0.0962113				0.19038
-0.0834731	0.0237357			0.0832605	0.039683			0.0530182	0.159522			0.0450983	0.0158622			0.0646053	0.0664974			0.0316941	0.00675914			-0.157935				0.249019
-0.0170105	-0.0315791			-0.0258025	0.0219016			0.106585	0.0538141			0.0088802	0.0883778			-0.091672	-0.0166343			0.0331323	-0.0162587			-0.121731				0.289741
0.00272515	0.0335331			-0.0037732	0.0241011			0.118632	0.179224			0.122887	0.0486341			-0.0376271	-0.0376753			0.0509355	6.98e-05			-0.149003				0.219398
-0.0594849	0.0524363			0.059443	0.0660217			0.00261527	0.0243481			0.0512397	0.0387021			-0.0059052	0.0345123			0.067036	0.0285185			-0.0826237				0.240623
-0.112039	-0.0268603			0.111133	-0.0194423			0.10694	0.189759			0.0821705	-0.0024382			-0.0919427	0.102791			-0.0005489	-0.0055448			-0.10357				0.180188
-0.0147524	0.0164066			0.13832	0.0202425			0.120905	0.110037			0.125857	0.0421078			-0.0490591	0.022973			0.0195005	0.00200232			-0.0976659				0.223167
-0.0150601	0.046786			0.0353024	0.0170405			0.114497	0.125201			0.0745918	0.0808084			-0.0324372	0.0365858			0.0231777	-0.0164529			-0.0669259				0.21402
0.00588849	0.0428466			0.0179318	-0.0385824			0.0633615	0.173783			0.0484583	0.0692612			-0.0111535	0.00019913			0.0497482	-0.0308702			-0.11709				0.280803
0.00121411	0.0277917			-0.0062483	0.00325113			0.0916404	0.1712			0.0273084	0.0657215			-0.0666317	0.00575948			0.0136431	-0.0129788			-0.108077				0.175583
-0.0204607	0.133853			-0.0077592	-0.0516217			0.111231	0.112087			0.0538556	0.0229232			-0.0041824	-0.0334477			0.0597394	0.0187329			-0.0610966				0.232687
-0.0167902	-0.0584103			0.0186747	-0.0085083			0.215582	0.0851493			0.0833437	-0.0125704			0.0196938	0.0343982			0.00543991	-0.0116715			-0.0520019				0.163823
0.0458971	-0.0865269			0.0481173	0.0408424			0.0634852	0.0674904			0.0790011	0.0373317			-0.0858151	0.0488609			0.0511238	0.027907			-0.0873976				0.272513
-0.074237	0.106812			0.0478024	0.0419279			0.0592885	0.191983			0.0517412	0.0739731			-0.0355217	0.0728891			0.00758086	-0.0454989			-0.131788				0.196159
0.0441523	0.120906			0.0778777	0.0401885			0.136484	0.173533			0.0879714	0.0565022			-0.02061	-0.0308008			0.0385692	-0.0295037			-0.078717				0.253459
-0.0354417	0.00910479			0.0139052	0.0207099			0.160729	0.214868			0.0765276	-0.0153629			-0.0427599	-0.0627029			-0.0047753	-0.0204817			-0.0420374				0.231555
-0.0363577	0.0421379			0.0154824	0.0133596			0.162109	0.186741			0.0665941	-0.0001252			-0.108249	0.0188262			-0.042713	-0.0154964			-0.132631				0.208499
-0.0244791	-0.0275462			0.0458268	-0.0309998			0.0968301	0.257082			0.0622719	-0.0274342			-0.0317762	0.0387877			0.0525911	-0.0307295			-0.104588				0.189055
-0.0729922	-0.0470412			0.0619088	-0.0212384			0.180771	0.131804			0.058071	0.0286796			0.0918858	0.0471487			0.00565631	-0.0276709			-0.125323				0.206906
0.0246758	-0.0529674			0.00604277	-0.0153991			0.0188236	0.12898			0.0688755	0.0700251			-0.0563161	-0.0143431			0.0111906	-0.0130503			-0.0769505				0.264609
-0.0797049	0.0559286			-0.0200679	0.012197			0.236864	0.236192			0.111229	0.0314084			0.0317119	0.0236306			0.00453591	0.0127307			-0.13018				0.253547
-0.035986	-0.0188712			-0.0337167	0.0523837			0.104114	0.113209			0.105653	0.0436186			-0.0169382	0.0642646			0.0244088	-0.0004741			-0.0889784				0.223827
-0.0240621	0.030116			0.0643222	-0.0281213			0.202553	0.0566521			0.0615982	0.0161345			0.0294183	-0.0166108			0.0189057	0.0239095			-0.0832401				0.231462
-0.0516331	0.0738843			-0.0205195	0.0123198			0.0752013	0.0684325			0.0981959	0.05546			0.0115462	-0.0024809			0.0741708	-0.0255927			-0.0860357				0.250555
-0.0455892	0.0860116			0.00842621	-0.0408789			0.0632408	0.148925			0.0527005	0.0108239			0.00350655	0.023143			0.0600577	0.0132347			-0.108942				0.258995
0.109655	0.0417706			0.0079954	-0.0373043			0.135723	0.128637			0.051264	0.0797171			-0.016349	-0.0212947			0.0137543	-0.0160969			-0.101016				0.209218
-0.0796122	-0.0013813			0.0577583	-0.0175369			0.0816433	0.224222			0.0345081	-0.0077451			-0.0381094	0.0459353			0.0466589	0.00386597			-0.132405				0.279667
0.0133699	0.0730501			0.0417298	0.0327164			0.191142	0.285053			0.107228	0.0450169			-0.0413607	0.116798			-0.0088909	-0.0146095			-0.152503				0.267796
0.0704176	-0.0184641			0.0196284	-0.0304308			0.146807	0.180762			0.0735508	0.0131377			-0.0823421	0.0121935			0.00205791	0.0214996			-0.0788459				0.21572
0.00198976	0.0743917			-0.065996	0.0228538			0.208895	0.163885			0.0404202	0.0248608			-0.0133533	0.0261589			0.0300153	0.0266452			-0.159975				0.21248
-0.0795405	0.056884			0.010825	0.0189592			0.107508	0.202738			0.105947	0.0236529			0.0441595	0.0142907			0.010807	-0.0388148			-0.142627				0.185928
0.0826126	0.132556			-0.0255073	0.0547057			0.0705308	0.237295			0.0495626	0.0610237			-0.0311151	0.0711801			-0.0037464	-0.0136793			-0.145878				0.23579
0.0139006	0.101105			0.0431519	-0.0581188			0.231417	0.194877			0.0939203	0.045092			-0.0411162	-0.0587429			-0.0205007	0.0188657			-0.128013				0.177884
-0.0801361	0.0142349			0.0471663	-0.0023135			0.100556	0.158073			0.0791573	0.0532598			-0.0415352	0.0300441			0.176594	0.0183039			-0.109114				0.18917
-0.0066096	0.0332945			-0.0561131	0.01981			0.139259	0.20904			0.0975645	0.046362			-0.0249823	-0.0037273			-0.0138589	0.0195693			-0.136167				0.199327
-0.0226322	0.0404854			0.0129636	0.0339843			0.0421601	0.146178			0.0166089	0.0287112			-0.0083551	-0.0110825			0.0418353	-0.0178838			-0.116817				0.256597
0.0006689	-0.0126963			0.0377935	-0.0325145			0.0640864	0.153491			0.0324499	0.0899843			0.0167177	0.0191262			0.0237932	0.00929265			-0.0473043				0.280337
-0.0052599	0.0243045			0.0190192	0.0235736			0.186506	0.144098			0.0958648	0.0347729			-0.0466023	0.00667233			0.0257833	-0.0178181			-0.123101				0.246962
0.0110057	0.118068			0.00157486	0.0206938			0.13453	0.237443			0.0704383	0.050896			-0.0800183	0.0349069			-0.0219785	-0.0091831			-0.0701314				0.164182
0.0371622	0.0487871			0.0585961	0.0831325			0.116041	0.0760348			0.110472	0.0367831			0.00837856	0.00643526			0.0127704	0.0321767			-0.0737455				0.22843
-0.0619177	0.0990951			0.032159	-0.0369651			0.172619	0.14581			0.0630166	0.0178086			-0.0289038	-0.0387692			0.0374842	-0.0129432			-0.0744897				0.311674
0.0269638	-0.0419068			0.0039344	0.0161353			0.0917042	0.129634			0.023734	0.116566			0.0120237	0.0398825			0.0417621	0.0190507			-0.140704				0.230193
0.00819562	0.0008639			-0.0060968	-0.0024002			0.126655	0.0907331			0.050677	0.0648886			-0.0777483	0.0999995			-0.0083899	0.0107956			-0.0875146				0.279223
-0.0581015	-0.0123028			0.00165762	0.00505642			0.148691	0.239208			0.0994695	0.00686636			-0.0476727	0.0202084			-0.0082312	-0.0391357			-0.155298				0.294111
-0.0266618	-0.0512873			0.0657603	-0.011603			0.11905	0.0895924			0.124413	0.0872425			0.049304	-0.0335075			0.0112538	0.00750668			-0.0616408				0.221696
-0.0771092	0.0140256			0.0563422	-0.0029308			0.0957962	0.17182			0.0487012	0.0306891			0.1093	0.03745			0.0551451	-0.0119328			-0.101084				0.248648
-0.0299333	0.0682676			0.0556664	-0.0117665			0.0816315	0.0899825			0.0985801	0.0165298			-0.0234041	0.0200156			0.0413005	-0.0046082			-0.149046				0.239158
0.0431513	0.103967			-0.0100088	0.0764281			0.105768	0.14358			0.0657597	0.0305198			-0.0419784	0.0217196			0.0216156	0.00646343			-0.0883666				0.261052
0.025289	-0.017914			0.00421414	0.0298018			0.0193248	0.21739			0.04862	0.0939161			0.0295867	0.0668909			0.0170307	0.0386283			-0.103789				0.216941
-0.0473622	-0.0617324			-0.0170005	-0.0088104			0.0474586	0.224588			0.0673788	-0.0397454			-0.0613671	-0.0051644			0.022107	0.0659292			-0.136863				0.260139
-0.0556559	0.0652317			0.0718967	0.00583031			0.183148	0.0414153			0.0317796	0.00409109			-0.0778498	-0.0199512			0.0256922	-0.0201571			-0.0375195				0.271775
-0.0818316	0.0226657			0.0465166	-0.021765			0.156164	0.141144			0.0123276	0.0663939			-0.0514204	-0.0232316			0.0338274	-0.0170109			-0.0990264				0.2303
-0.0045011	0.303156			-0.0039421	0.01823			0.14151	0.168849			0.0656358	0.0202324			-0.0094909	0.0642476			0.0374757	-0.0296781			-0.0597307				0.102373
-0.0497122	0.0407607			0.00988896	0.0068364			0.118164	0.231495			0.066444	0.0742685			-0.0280791	0.0244022			0.00907997	0.00778249			-0.0663269				0.217448
-0.0353091	0.0294517			0.0731366	0.0256664			0.129907	0.153275			0.101347	0.00576947			-0.0032775	0.00215322			0.0711156	0.0172044			-0.0467451				0.208374
0.038301	0.0768273			0.0780917	-0.0367536			0.109552	0.151895			0.096349	0.00157538			0.0913403	0.00251096			0.0206615	-0.0137048			-0.120471				0.209522
-0.0175495	-0.0010803			0.0856216	0.0108907			0.119898	0.144216			0.0794113	0.0119439			0.028856	0.0116374			0.0804901	-0.0146346			-0.120902				0.17302
-0.0232801	-0.0431638			-0.0109057	-0.0051594			0.0267882	0.113419			0.0299215	0.0390145			-0.0174846	0.0548208			0.0285337	-0.0181329			-0.118576				0.291909
-0.0015964	0.0484588			0.0385778	-0.0398853			0.0675468	0.0747277			0.0266143	0.0610554			0.0318246	0.101109			-0.0195302	0.00238296			-0.110568				0.200277
-0.0183222	0.080384			-0.0367508	0.00943992			0.0706122	0.0631723			0.0861581	0.0361778			0.0239784	-0.0059109			0.0168379	-0.0021584			-0.11158				0.303054
0.137545	0.0298522			-0.0121568	0.00316758			0.154471	0.177711			0.0606489	0.0218346			-0.0026731	0.0543841			0.0234257	0.0100908			-0.115245				0.222176
-0.0090823	-0.0262883			0.0182934	-0.0276716			0.0591366	0.119495			0.101555	-0.0044416			0.020208	0.0069432			0.00868959	-0.0258426			-0.0894992				0.294443
-0.0088086	0.0481659			-0.0048925	0.0507155			0.0799202	0.215841			0.0850262	0.0618667			-0.0591285	0.0540334			0.0326289	0.0544145			-0.154913				0.222302
-0.0412717	0.0699504			0.00976385	-0.0112179			0.0715798	0.20028			0.0805474	0.0584287			-0.0088294	0.0241894			0.00890122	0.0117264			-0.0952362				0.245731
0.0259625	0.0252336			0.0435042	0.0301772			0.106702	0.0320646			0.0780236	0.030711			0.0715451	-0.0016632			0.0484495	0.0192567			-0.118125				0.190922
0.134953	0.037004			0.043133	0.0164458			0.106162	0.137154			0.0639404	0.0158867			0.0618208	-0.0183819			0.0318546	-0.0217317			-0.0993184				0.19964
0.0272438	0.0194695			0.0620649	-0.034287			0.0780856	0.0282742			0.0268285	-0.0272994			-0.0032225	-0.0001746			0.02201	-0.0057812			-0.106516				0.216968
-0.103078	0.0172022			0.0547692	-0.0216514			0.0534289	0.130966			0.0601579	0.0367951			-0.0018053	-0.0074436			0.0169068	-0.0232807			-0.0958705				0.20211
-0.0298431	-0.0030687			0.0176296	0.00231959			0.153215	0.163904			0.0193473	0.0193857			0.0010736	0.131954			0.0170317	-0.0107469			-0.137597				0.207037
-0.0119134	0.00419457			0.0659263	-0.0158516			0.137526	0.0973505			0.125027	0.0169702			-0.0026173	0.0551041			0.0213658	-0.0355942			-0.119125				0.23088
0.0138529	0.0315403			-0.0295583	-0.0308555			0.142095	0.0784546			0.0580481	-0.0123289			0.0149383	-0.0289957			0.0456202	-0.0157602			-0.0713084				0.273638
-0.0056319	-0.0289692			-0.0311037	0.0175932			0.202546	0.204272			0.020006	0.0848378			-0.0902208	-0.0889475			0.0533288	-0.0288039			-0.122622				0.230554
-0.044623	0.0373585			-0.0104334	-0.035005			0.0239478	0.0844054			0.185049	0.0304858			-0.0580059	0.0716314			0.0249193	-0.0174921			-0.0916917				0.25656
0.0332023	0.0729354			0.0201526	-0.0592392			0.024723	0.186403			0.0990727	0.0700599			-0.0589011	0.0417907			0.012532	0.00500445			-0.128067				0.254037
-0.0464545	0.00964849			0.0314272	0.0230023			0.0498387	0.257424			0.00081688	0.0396238			-0.0581521	-0.0385306			0.00247711	-0.0123027			-0.0977289				0.303151
0.011955	0.1034			0.0448486	0.0340588			0.0465193	0.1629			0.0369621	0.0755831			-0.0220967	-0.0261319			0.033906	-0.0231391			-0.131389				0.228855
0.0251735	-0.0150979			0.00562252	0.045627			0.0415301	0.223532			0.0254129	0.0184625			0.00018842	0.00656963			0.0416	-0.0319122			-0.0815011				0.230499
-0.0778935	0.0523088			-0.0192788	0.00811808			0.140314	0.220684			0.0467403	0.0905584			-0.0546237	-0.0085345			0.00232292	-0.0042873			-0.0667663				0.227461
0.0209643	0.0218912			-0.0168984	0.00969503			0.0715085	0.171143			0.0421281	-0.0105397			0.0335567	0.0400737			-0.0506288	-0.0216711			-0.111427				0.18533
0.120387				0.0759418				0.23867	0.0736771			0.0425288	0.0539057			0.00183002	-0.006078			0.0238779	-0.0125129			-0.104466				0.252229
-0.0629818				0.0622762				0.16084	0.184676			0.0343652	0.0832877			-0.028332	0.0794258			0.0467334	-0.0341944			-0.107435				0.223975
-0.047499				0.00912119				0.0802187	0.178608			0.0848057	0.0489184			-0.0103389	0.0111702			0.0785761	0.0342342			-0.0819465				0.284401
-0.0329415				-0.0038992				0.11831	0.0776544			0.0834798	0.0708579			-0.0343638	-0.0345151			0.0137889	0.00275596			-0.080466				0.254085
-0.0112652				-0.00813				0.111429	0.19933			0.0537891	0.0194295			-0.0732733	-0.0169493			-0.0045963	-0.0467685			-0.0574069				0.232862
0.0384805				0.0634945				0.118416	0.173973			0.0792574	0.0891177			-0.0192116	0.00944832			-0.0126943	0.0327646			-0.094422				0.210121
0.040605				0.0355999				0.0789682	0.131567			0.0363839	0.00139522			0.0543139	0.07499			0.0650136	0.0206745			-0.0755125				0.239301
-0.0071202				0.0760825				0.199972	0.170475			0.0852228	0.0127925			-0.0652336	0.0369539			0.0237292	0.0253287			-0.0772842				0.209358
-0.0348838				-0.0047258				0.140257	0.219487			0.0551608	-0.0136389			0.0650947	0.100326			-0.0070641	0.0128606			-0.0728316				0.233733
-0.0454036				-0.0195643				0.255952	0.132737			0.073911	0.0527712			-0.0180333	0.0049566			0.0291844	-0.0108795			-0.0695366				0.270937
0.0440431				0.0322078				0.204991	0.185511			0.117583	0.029774			-0.0215301	-0.0135092			0.0598757	0.0464478			-0.0308295				0.298051
-0.0091946				-0.0567214				0.100698	0.0436841			0.0678547	0.0849923			-0.0626658	-0.0084839			0.024802	-0.030883			-0.11664				0.266393
-0.006394				0.0262312				0.143175	0.0501895			0.0947458	0.0903473			-0.0195164	-0.0008586			0.0165613	0.0143132			-0.070388				0.210691
-0.128448				0.0514764				0.155121	0.196527			0.0733599	0.0410194			0.0475263	-0.0051796			-0.0317971	-0.0282089			-0.0777777				0.186252
0.0430903				0.0252321				0.0819755	0.154407			0.0270701	0.111773			0.00731922	-0.0266341			0.0372692	0.00110773			-0.0890599				0.235183
-0.0223167				0.0394467				0.0837152	0.106945			0.00294905	0.0168011			0.0468335	-0.0297247			0.20746	0.0360305			-0.101936				0.214569
-0.0359602				0.00797789				0.0526851	0.203254			0.0295138	0.0974558			-0.0170518	-0.036674			0.215491	-0.0343423			-0.0629958				0.226781
-0.081585				0.0351919				0.100622	0.181038			0.0714352	-0.0197682			0.00180257	-0.0341286			0.00875506	-0.0317276			-0.12413				0.301633
0.030283				-0.0179277				0.00368529	0.233161			0.0882266	0.0487765			0.00976669	0.0729904			0.0237332	-0.0309469			-0.0660516				0.229753
0.0244658				0.0338334				0.0796506	0.213262			0.0116206	0.0471223			-0.0828297	0.0254756			0.00975249	-0.0097028			-0.123175				0.284198
-0.0662196				-0.0143629				0.200688	0.246519			0.132041	0.0554151			-0.076086	-0.0112141			-0.0063867	0.0122917			-0.12019				0.260084
-0.0589834				0.10774				0.0306672	0.175864			0.100648	0.0302045			-0.0468005	0.00211293			0.14016	-0.0001823			-0.0650312				0.179029
0.00568073				0.016212				0.192621	0.107878			0.0476389	0.00802774			-0.0540952	0.0190781			-0.015561	-0.002482			-0.123816				0.26345
0.0633402				0.0165232				0.0972233	0.156359			0.100881	0.0707261			-0.0094162	-0.0296357			-0.0363322	0.00673623			-0.113204				0.266284
-0.0390673				-0.0017924				0.146826	0.166092			0.0813042	0.068824			-0.0575617	0.0325082			0.0171161	-0.0442955			-0.120924				0.245724
0.0222503				0.00652399				0.123514	0.132476			0.116584	0.0169692			-0.0228526	0.0415003			0.0214089	-0.0488305			-0.11799				0.312729
-0.017145				-0.0034517				0.0581993	0.166093			0.061739	0.01604			0.00486248	0.116037			0.0395493	0.038302			-0.118467				0.259857
-0.0455349				0.0126337				0.0958893	0.0406033			0.0318221	0.0433958			-0.0332813	0.0543677			0.00048634	-0.003335			-0.162331				0.242621
-0.0457056				-0.0164352				0.14529	0.0898833			0.0865749	0.0209718			-0.0675966	0.0505884			0.0271494	-0.0164396			-0.1105				0.226298
0.0109457				-0.0075695				-0.0046734	0.164486			0.0596156	0.0498902			-0.0275779	0.011707			-0.0153817	-0.0021454			-0.102379				0.156197
-0.111897				0.0576559				0.0595388	0.332142			0.0605687	0.0504312			0.0594055	-0.0139556			0.092258	0.00504172			-0.10614				0.21406
0.0380879				0.0226334				0.0892811	0.13731			0.119703	0.0480179			-0.0818716	-0.0041441			0.0379775	0.00047675			-0.113942				0.253247
-0.0254779				0.0965627				0.254778	0.158672			0.0932831	0.111229			-0.0323198	0.0299676			0.0689579	0.0457678			-0.121501				0.293054
-0.0610445				0.0541145				0.0790926	0.198497			0.00855509	0.0207657			-0.0290863	0.00042787			0.0481322	0.01187			-0.095151				0.209947
-0.0306252				0.0355333				0.0755557	0.204064			0.0810947	0.10182			-0.0016321	-0.0033857			0.014806	0.0394508			-0.131179				0.188595
-0.0895089				0.0133026				0.11757	0.0971684			0.0812669	0.0938058			-0.0726824	-0.0279724			0.0355306	0.00825063			-0.0972198				0.241974
0.0360839				-0.0138456				0.0818224	0.237088			0.139299	-0.0070766			0.0513038	0.122758			0.0660063	0.034646			-0.137047				0.201326
0.022333				0.0181219				0.161303	0.166296			0.0264271	0.0503894			-0.0591821	0.0512026			-0.004221	0.00239573			-0.0800796				0.207165
-0.0110939				0.0506329				0.132923	0.210357			0.0144911	0.0490004			-0.0044514	0.00755483			0.0323668	0.00461659			-0.0637698				0.225811
0.0068778				0.0217242				0.0870359	0.167305			0.0754308	0.0845893			-0.085012	0.0338521			0.0588417	-0.0243915			-0.124975				0.232688
0.060649				0.0386493				0.129669	0.160046			0.0599147	0.0568348			0.01399	0.0309126			-0.0321123	-0.0080147			-0.0932256				0.262483
-0.0235477				0.0377372				0.157158	0.028468			0.032488	-0.0193404			-0.0480944	0.00236115			0.0399207	-0.0246567			-0.131521				0.215984
-0.0491121				0.0343265				0.173048	0.124661			0.0544589	0.0275495			-0.0388205	0.0707414			-0.007521	-0.0127086			-0.116282				0.238729
0.113834				0.00536885				0.0543558	0.186789			-0.0050793	0.0505824			0.0030754	-0.018615			-0.0071649	0.0129016			-0.112983				0.238772
-0.0569256				0.0340622				0.169505	0.0716465			-0.0291099	-0.0163882			-0.0727148	0.00486889			-0.016482	-0.0002372			-0.137005				0.225207
0.0641513				-0.0229117				0.203316	0.380743			0.117847	-0.0188948			-0.0348438	0.0958945			0.0224984	-0.0367298			-0.0910374				0.195596
0.0419774				0.0606644				0.0455504	0.171654			0.0912985	0.0449642			-0.0072827	0.123724			-0.0282562	0.0154771			-0.147123				0.213835
-0.0612232				0.0233701				0.137041	0.133836			0.032699	0.0438647			-0.0581238	-0.0305817			0.0309641	0.00424358			-0.129437				0.237714
0.00970354				0.0265825				-0.0043284	0.183138			0.0369337	0.112449			0.0290615	0.00948881			-0.0182258	-0.0293843			-0.139124				0.297049
0.00527728				0.0250622				0.117528	0.175294			0.0753705	-0.0133717			-0.0876671	0.0346894			-0.0007769	0.00869914			-0.155312				0.218607
-0.0386453				-0.01121				0.13145	0.145673			-0.0384527	0.0353214			0.0229499	0.0689685			0.0176653	-0.0009461			-0.113945				0.246775
-0.0725114				0.0199272				0.158316	0.127555			0.0402971	0.0253711			-0.068854	0.0789544			-0.0394769	0.0139626			-0.126259				0.29329
-0.0667891				0.0334276				0.025665	0.181077			0.0104215	0.080703			-0.0514419	0.00985522			0.00344247	-0.0538337			-0.10254				0.29476
-0.0229812				0.0233077				0.112274	0.239121			0.0475708	0.0302949			-0.0503099	0.0566161			-0.0048477	0.0306			-0.168922				0.259501
-0.0266101				-0.0024448				0.191917	0.211715			0.045024	0.0348529			-0.0831981	0.0474109			0.0158577	-0.0350914			-0.133974				0.209291
-0.0555805				0.0698548				0.11254	0.0655007			0.0907116	0.0623629			-0.047857	0.0639244			0.0643134	-0.0057094			-0.161943				0.227784
0.0297092				-0.0144725				0.209951	0.0993809			0.0816258	0.0548829			0.0110484	0.0809804			0.0145118	-0.0010352			-0.0638822				0.230031
-0.0523481				-0.0564194				0.215253	0.0876455			0.0428438	-0.0049153			0.0142013	0.0145364			-0.0316144	0.0364499			-0.155463				0.285827
-0.0134939				-0.0212114				0.0738266	0.1705			0.0494282	0.0222319			-0.046226	-0.0356642			0.00597753	-0.0247096			-0.0664201				0.26446
0.0417617				0.0398996				0.139718	0.148573			0.0269862	0.0338323			-0.0656293	0.129899			0.00540024	-0.0050097			-0.0736683				0.205931
0.0202972				0.0173108				0.121243	0.106119			0.0427542	0.0100916			-0.0488571	0.0797922			0.0222917	0.0334803			-0.146011				0.302962
-0.0798568				-0.0344221				0.204186	0.116469			0.083145	0.0963791			-0.0257969	0.0353832			0.0281378	-0.0086173			-0.164792				0.296239
-0.0404882				0.0344964				0.0847139	0.137458			0.0577799	0.0683696			-0.0658361	-0.0882724			0.0235514	0.0261228			-0.137733				0.276475
0.0622116				-0.0049993				0.102192	0.175605			0.0380348	0.0300999			-0.0286296	0.0256353			-0.0463087	-0.0108023			-0.14802				0.272856
0.0708994				0.0426938				0.10053	0.191916			0.0531455	0.0474813			-0.0464478	-0.0070239			0.0631127	-0.01193			-0.0823622				0.201947
-0.0574214				0.0658324				0.131027	0.230248			0.0878522	-0.0070809			-0.0854149	0.0608813			0.0273367	-0.027077			-0.119697				0.254473
-0.0250333				0.0127836				0.137542	0.170728			0.113403	0.0205443			-0.0666566	0.0134743			0.0222202	-0.0433005			-0.104243				0.239221
0.0131899				0.0152074				0.0657315	0.0925737			0.0990254	-0.0030853			-0.0511873	0.088774			0.0133679	0.0210953			-0.105362				0.1768
-0.0567061				-0.0180582				0.15152	0.206792			0.0635718	0.0554849			-8.74e-05	0.0859347			0.0047703	-0.0009489			-0.0615866				0.235088
-0.0015009				0.0123066				0.165649	0.135489			0.120548	-0.0050637			-0.0890068	0.0509107			0.0378155	-0.0277535			-0.0929791				0.241216
-0.0411967				0.0108231				0.216293	0.151259			0.0712463	0.00162492			0.0395805	-0.003621			-0.0199656	-0.025714			-0.0851604				0.242814
-0.0480377				0.0284725				-0.0287604	0.0339488			0.0930305	-0.0053768			0.00735615	0.0167445			0.0150815	-0.017438			-0.0527436				0.264588
-0.0140635				-0.0130204				0.259883	0.146889			0.01714	0.00226543			-0.099737	0.0853629			0.0328898	-0.031482			-0.121372				0.212749
0.00545263				0.00800311				0.153363	0.165009			0.156344	0.0263069			-0.0651606	0.0461823			0.0269362	-0.0244976			-0.09786				0.281264
-0.0288107				0.0288378				0.180911	0.1988			0.068208	0.0098616			-0.0169762	0.0187272			-0.0062202	0.00915204			-0.109704				0.255831
0.098755				-0.0363447				0.193742	0.157849			0.0503324	0.00038581			-0.0314767	-0.0555631			0.0578198	0.0037544			-0.0522401				0.235959
0.0403443				0.0580202				-0.0066139	0.133155			0.0307074	0.0722347			-0.042542	-0.0135779			0.00437141	0.00260885			-0.133207				0.223596
0.0193101				0.0121041				0.156408	0.118097			0.148874	0.0234909			-0.0041148	-0.0071675			-0.0109369	0.0127264			-0.120079				0.14392
-0.0035883				-0.0137532				0.0991458	0.241106			0.0772025	0.0695796			0.0061455	0.0466111			0.0308211	0.00641962			-0.0966489				0.233682
0.0530665				0.0653357				0.156716	0.20361			0.103512	0.032172			-0.0820489	-0.0274052			0.0200622	-0.0283174			-0.152063				0.236833
0.00529573				0.00959156				0.173699	0.256382			0.0415145	0.0618285			-0.0782337	0.0430281			0.0582113	-0.0237108			-0.0665394				0.245089
-0.0107069				0.0745032				-0.0156108	0.208932			0.0956197	0.0675338			-0.0338114	0.025053			0.0291871	-0.0152607			-0.128245				0.124215
-0.0166338				-0.0099153				-0.0093735	0.208201			0.0934544	0.0969581			-0.0604389	-0.0115639			0.00877525	-0.0098596			-0.12923				0.2464
-0.0162018				-0.0688059				0.0918432	0.110944			0.073844	-0.0165115			-0.0950484	-0.0523512			0.0424413	-0.0040808			-0.122826				0.245614
-0.0792168				0.0599315				0.0463028	0.106061			-0.0067964	0.0409769			-0.004728	0.0857575			-0.0082768	0.00206499			-0.153291				0.317364
-0.0367081				0.00880868				0.168719	0.21783			0.0272755	0.0463847			0.0531925	-0.0123685			-0.0275452	-0.0314285			-0.124364				0.207091
0.0267706				0.0199307				0.146639	0.124718			0.132802	0.0287323			0.0522405	0.138585			0.00919818	0.0121794			-0.108836				0.245585
-0.0794004				0.0232827				0.0312404	0.171422			0.0567354	-0.0033646			0.0222902	0.0200843			0.0223215	-0.0013979			-0.12029				0.253588
-0.0145587				0.0972923				0.124788	0.256363			-0.0059283	-0.0080661			0.0594998	0.041535			0.0108644	-0.0173544			-0.098773				0.209006
-0.0089017				0.0237108				0.117678	0.191694			0.10336	0.0389731			-0.0904964	-0.058416			0.0683223	-0.0013232			-0.145865				0.315478
-0.0469157				0.032051				0.118792	-0.0218631			0.0395944	-0.0008568			0.0459508	0.0909813			0.0557202	0.0572924			-0.0929903				0.17113
-0.0740512				0.0042306				0.166224	0.0573403			0.084687	0.0167647			-0.0465959	0.0328063			-0.0064603	-0.0133963			-0.102085				0.176765
-0.045324				0.0606164				0.0790618	0.00102481			0.045485	0.0386046			0.0376529	0.0427589			0.0876288	-0.0108511			-0.163914				0.300557
-0.0039866				0.0829147				0.185208	0.157308			0.0943256	0.0174395			-0.0448136	0.0170269			0.0138198	0.0243519			-0.124322				0.243703
-0.0883286				0.0436243				0.0783288	0.167125			0.0884084	0.0157162			-0.0762143	0.0229548			0.0273086	-0.0376096			-0.0853278				0.174098
0.00931805				-0.0361566				0.0266545	0.0163089			0.0940539	0.061149			0.0928227	0.0337058			0.0693833	-0.002729			-0.128768				0.275226
0.0373674				0.0122248				0.126557	0.0985773			0.057485	0.106356			-0.0474375	0.0257759			-0.0081818	-0.0358613			-0.101135				0.220547
0.0311022				0.0258063				0.219423	0.111402			0.0656192	0.028125			-0.0232594	0.00950641			0.0692568	-0.0340121			-0.140476				0.233645
0.00976573				-0.0028227				0.0925065	0.0676426			0.0198885	0.0197097			0.0127824	0.0268309			0.0606061	0.0188649			-0.130141				0.227817
0.0515548				-0.0091086				0.143716	0.269843			0.0342574	0.0435253			-0.103092	0.00325426			-0.0086861	-0.0006776			-0.076503				0.232488
-0.0498357				-0.007247				0.157777	0.245568			0.0493324	0.0217352			-0.0294689	0.0258685			0.0136212	-0.0378687			-0.0819443				0.192524
0.0308158				-0.0336682				0.150021	0.21067			0.100557	0.0776657			-0.0159594	0.0453846			0.0863932	-0.049391			-0.0829323				0.231339
0.0164745				0.0576052				0.010287	0.224599			0.111829	0.0543739			-0.0550815	0.0357339			0.0259104	-0.0204375			-0.0429461				0.178802
0.0310909				-0.0079212				0.171807	0.0647342			0.100936	-0.0181789			-0.039385	0.0177072			0.0279617	0.00026314			-0.0132647				0.281291
-0.0873254				-0.0182819				0.0706757	0.204421			0.0560606	0.0190926			0.0153244	0.0430652			0.00101084	0.0024738			-0.0814777				0.232259
-0.0265905				0.00120006				0.144419	0.184379			0.0857649	0.0176014			0.0246639	-0.0003103			0.0438309	0.0133025			-0.133262				0.223587
0.0275593				0.0107712				0.0888195	0.176916			0.115267	0.0598599			-0.0583753	0.0014692			0.0509764	0.0164383			-0.0900909				0.264394
0.0147943				0.00803761				0.148894	0.188738			0.121766	0.045377			-0.0244333	0.0391898			-0.0431496	0.0358053			-0.0913658				0.185209
-0.0638927				-0.0159791				0.108992	0.196642			0.0084447	0.0445822			-0.0365115	0.0164049			-0.016061	0.00086955			-0.147347				0.299493
-0.0566937				0.00424085				0.11426	0.0548924			0.0700086	0.0327886			-0.0132329	-0.0140295			0.00561843	-0.0142635			-0.113385				0.317388
0.00876302				0.0158734				0.0583918	0.0352857			0.175003	0.0150063			-0.0634129	0.0334185			0.0136197	-0.0090911			-0.0937755				0.306688
-0.022445				0.0165941				0.096492	0.212099			0.0794399	0.0221603			0.0697955	0.0309945			0.0270172	0.00527227			-0.017538				0.24254
-0.0034835				0.0288045				0.160569	0.220027			0.10014	0.0624933			-0.0507652	0.0278987			0.0453952	0.027145			-0.112701				0.208898
-0.0386076				0.0358056				0.0839402	0.121409			0.0830516	0.0538129			-0.0287651	0.0657192			0.0222243	-0.0208315			-0.0965253				0.253953
0.0233034				-0.0216667				0.192297	0.115021			0.0295146	0.036006			-0.0598753	-0.0082342			0.011268	-0.0011799			-0.10137				0.218655
0.0377777				0.0257958				0.0536446	0.158103			0.11536	0.0259181			-0.0472373	0.0597705			-0.0067272	-0.0093876			-0.130692				0.238603
-0.0314142				0.0385018				0.178504	0.174793			0.120226	0.120481			-0.0801483	0.0407841			-0.0207402	-0.0061008			-0.117424				0.264845
-0.0550933				-0.0033092				0.138291	0.122959			0.0678635	0.0210778			-0.0623079	0.0294868			0.0242587	-0.02737			-0.125767				0.271953
-0.0063987				0.0185678				0.164617	0.0535306			0.0302014	0.048947			0.0652771	0.0403277			0.0417264	0.0167036			-0.120419				0.2364
0.00738851				0.0228635				0.100803	0.139229			0.0703769	0.0566118			0.0258759	0.0290942			-0.0024544	0.0149419			-0.125677				0.247116
0.0248894				0.121413				0.0889655	0.0593027			0.134556	0.0410731			-0.0664694	-0.0129595			0.0050372	0.0301185			-0.111827				0.270864
0.00410476				-0.0093708				0.119446	0.333413			0.0984973	0.0619575			-0.0645854	-0.0271579			0.180499	0.04325			-0.0961423				0.228922
0.022455				0.0450232				0.163787	0.152188			0.06261	-0.010872			-0.0901767	0.0260913			0.00611967	0.0582281			-0.0295767				0.192288
-0.0076084				0.0111402				0.144064	0.236434			0.0606338	0.110668			-0.0453285	0.0375673			0.0380977	-0.0169254			-0.0590766				0.211195
0.0872013				0.0324936				0.0724067	0.11698			0.0578587	0.0156842			-0.0203114	0.0631514			-0.0309981	-0.0165654			-0.104612				0.211248
-0.0044686				0.00431038				0.0536091	0.22096			0.0144003	0.0463378			-0.0726535	0.0270764			0.0182822	0.0370554			-0.0623258				0.230916
0.0797897				0.009013				0.0737475	0.204753			0.0474024	0.0459307			-0.0633061	0.0746708			-0.0354892	-0.0619568			-0.138656				0.233595
-0.0230756				-0.0372226				0.0682064	0.24914			0.070848	0.0817746			0.0124849	0.109197			0.0154191	0.00252116			-0.0881998				0.21039
0.0217788				-0.0094867				0.179339	0.227198			0.0857758	0.068477			-0.0168643	-0.0549602			0.0406254	-0.0231419			-0.0704073				0.182079
0.0627036				-0.038329				0.145991	0.202158			0.149136	0.0909799			-0.0063714	0.03937			-0.0061121	-0.05248			-0.0560537				0.216309
-0.0487248				0.0837183				0.184939	0.125974			0.0653067	0.0083079			-0.0506666	0.0562205			0.134152	-0.046409			-0.068084				0.288389
0.0313414				-0.0031917				0.0949938	0.137198			0.0527344	0.0575513			-0.0607388	0.0383678			0.0353569	0.0351022			-0.0902213				0.194746
0.0554925				-0.0265475				0.191516	0.0882624			0.0822536	0.0482329			0.0208267	0.0736843			0.0551062	-5.44e-05			-0.0771055				0.245001
0.0158776				0.0500251				0.0615276	0.0828834			0.0688739	0.0166724			-0.0448449	0.0402942			0.0363394	-0.0155768			-0.107129				0.250618
-0.0814812				0.0215951				0.0371051	0.173273			-0.0107786	0.00499899			-0.04067	-0.0419286			-0.0064672	0.0177834			-0.0757826				0.269404
-0.0485708				0.0202669				0.0482415	0.0906243			0.0584254	0.00985029			-0.0031573	0.00171699			0.0464844	0.00498375			-0.127389				0.278862
-0.0575394				0.0189385				0.046851	0.262215			0.10883	-0.0028954			0.0012595	0.0474569			0.030055	-0.0289432			-0.131844				0.271191
-0.0783986				-0.0131273				0.154499	0.160442			0.131643	0.0232589			-0.0408197	0.0702683			0.0140494	-0.0102693			-0.0922789				0.364137
-0.0807117				0.0401102				0.168417	0.0547704			0.0475076	0.0483295			-0.0643362	-0.0206943			0.0452931	-0.0162852			-0.132532				0.279165
-0.0344934				-0.0314917				0.114177	0.146969			0.0240782	0.0426801			-0.0239321	0.0843912			-0.0010188	-0.0027467			-0.103487				0.217581
-0.0406972				-0.0328406				0.0357548	0.106858			0.0888272	0.0347106			-0.0148749	0.0865449			0.0381684	0.0232079			-0.110298				0.301203
0.0950834				-0.0263				0.136234	0.0589631			0.113988	0.0653038			-0.0564098	0.0385483			0.00435244	0.0356286			-0.103201				0.250596
-0.0088896				0.04018				-0.0329365	0.262538			0.0309388	0.048777			0.0823847	-0.0633163			-0.0002858	-0.0087399			-0.121998				0.201638
0.0594899				0.0524909				0.186923	0.20567			0.0255613	0.037363			-0.0528705	-0.0136519			0.0847072	-0.0237871			-0.107042				0.161344
0.00135355				0.048205				0.148616	0.185271			0.0786136	0.0693226			-0.0611868	-0.0132079			0.062282	0.0309138			-0.111824				0.270099
0.0400643				-0.0034257				0.147762	0.190107			0.0718974	0.049466			0.011497	0.00667994			0.00970904	0.00480215			-0.0509983				0.204608
-0.0015887				0.00196364				0.0719122	0.00413544			0.136617	0.0694611			-0.0164633	-0.0204759			0.0695361	-0.0133469			-0.123677				0.278516
0.0125976				0.0165721				0.162226	0.179903			0.0735914	0.0290527			-0.0672	0.0459031			0.0165029	0.0041379			-0.107455				0.210742
0.0131928				0.0408727				0.0356299	0.238937			0.019939	0.0962651			-0.0109279	-0.0175749			0.00959254	-0.0344382			-0.0283852				0.212173
0.0511801				-0.0183059				0.0369551	0.133419			0.0710437	0.0410177			-0.0230513	-0.0772681			0.0656995	-0.0121523			-0.108996				0.303208
-0.0286302				0.0372437				0.0819423	0.164377			0.0664119	0.029529			0.0111626	0.0516117			0.00602377	0.0342461			-0.185793				0.295398
0.0124077				0.0245835				0.129929	0.139632			0.135045	0.0706114			0.0737293	0.0129928			0.0255179	-0.0143241			-0.121478				0.289831
0.024607				-0.0300346				0.0390657	0.151142			0.0718548	-0.0115247			-0.0331344	0.0113371			-0.0011238	0.0092728			-0.0730164				0.204638
-0.0588388				0.0354538				0.131325	0.0628216			0.0330075	0.019707			-0.0357506	0.0609013			-0.0136715	-0.0269137			-0.0876678				0.247953
-0.0441208				0.0497263				0.129974	0.105983			0.0835793	0.0405322			0.00502997	0.0702436			-0.0208475	-0.0199271			-0.132288				0.195708
0.0462859				-0.02803				0.147978	0.104738			0.00238157	0.0155667			-0.0261067	0.0195904			0.0127948	-0.0215029			-0.111631				0.269686
0.0922934				-0.0280425				0.119417	0.226411			0.0490526	0.0920236			0.0196292	-0.0140031			-0.0253546	-0.0099068			-0.0897346				0.249635
-0.0912384				-0.0093337				0.0997216	0.184625			0.0487412	0.0474579			0.0193407	0.0370285			0.0430374	-0.0343193			-0.0530004				0.212088
0.0246718				0.00959228				0.137478	0.144339			0.0830238	0.00169996			0.0004893	0.0414537			-0.0089816	-0.0490332			-0.0820657				0.243362
-0.0429878				0.0307706				0.149629	0.0929475			0.0949326	0.00390657			-0.0037124	0.0015244			0.0469803	0.00084265			-0.112468				0.2349
-0.0593361				-0.0793412				0.114678	0.116294			0.0501808	-0.0011052			-0.0913083	-0.0129938			0.0403202	0.0169591			-0.112935				0.246157
0.0796055				-0.0331685				0.0889169	0.0811537			0.0392186	-0.0069825			-0.028811	0.0450923			0.015209	0.0265145			-0.0846574				0.297131
0.027631				0.0172411				0.105333	0.139133			0.0781037	-0.0487781			-0.0326924	-0.0172726			0.0289156	-0.046303			-0.0490609				0.159933
-0.0414121				0.0107552				0.141757	0.169811			0.0508059	0.0357571			-0.0499195	-0.0245749			-0.0035115	0.00117261			-0.130801				0.292998
0.0122669				-0.0459156				-0.0345965	0.129071			0.0029891	0.0368666			-0.0489241	-0.0099562			0.0376953	-0.0355911			-0.0874754				0.267125
0.047254				0.0247929				0.106905	0.191945			0.0897014	-0.0348108			-0.0400343	0.0354111			0.0343061	0.00388011			-0.119563				0.201059
-0.0538577				-0.009792				0.11504	0.0919514			0.0824485	-0.0006313			-0.0307392	0.0320918			-0.0086645	-0.0038188			-0.153462				0.259128
-0.071642				0.050181				0.0699086	0.177817			0.0512652	0.0384089			-0.0391493	-0.0696259			0.0357399	-0.0062748			-0.0756072				0.251348
0.0354646				0.00895263				0.149663	0.193539			0.0689784	0.030805			-0.0655558	0.0200381			0.0698164	-0.0168635			-0.0705646				0.232203
-0.0348999				0.00240734				0.112584	0.124005			0.0738739	0.085213			-0.0317044	0.0332575			0.0181954	-0.0020412			-0.071308				0.184575
0.0297494				0.0312094				0.059013	0.238552			0.00267987	0.107631			0.00175281	0.107783			0.0671218	0.0198335			-0.0549512				0.188965
0.0172049				0.0684838				0.112167	0.168418			0.0807422	0.108059			0.00558667	0.0355369			0.0300692	-0.0083642			-0.0631261				0.260865
0.00575551				0.00360791				0.16188	0.114145			0.0519676	0.0733981			-0.0430258	0.0301859			-0.0457943	-0.0054371			-0.0473354				0.269585
-0.0191035				0.0360353				0.0100609	0.255451			0.030483	0.0586415			0.016376	0.0588054			-0.0073742	-0.0066339			-0.093481				0.19939
0.0249811				-0.0002157				0.0624165	0.12791			0.0629908	0.00083392			-0.0408235	0.0207722			0.0144031	0.0383077			-0.0923312				0.236717
-0.0742127				0.0545387				0.128584	0.179864			0.00589554	0.0381587			-0.0099982	0.00439765			0.0375636	-0.0288992			-0.0853677				0.273841
-0.026105				0.0260835				0.253634	0.0689923			0.13938	0.00844847			0.0788941	0.0500556			0.0249035	0.0227891			-0.150084				0.31424
-0.0006637				0.011328				0.0879503	0.154353			0.113828	0.0725852			-0.0591378	0.0244462			-0.0081313	-0.0438454			-0.124042				0.190908
-0.0378159				-0.0059292				0.103441	0.0574934			0.0983587	0.0740794			-0.0523574	0.158906			0.0610109	0.022159			-0.135854				0.225632
-0.0624834				-0.0069613				0.160381	0.0997052			0.0404637	0.056081			-0.0675509	-0.0106724			0.0561263	0.0158751			-0.0988416				0.318064
-0.0010991				0.0101034				0.072397	0.244886			0.0978855	0.0280211			0.0246677	0.0373847			0.00865434	-0.0178431			-0.158546				0.266752
-0.032787				0.0386877				0.118621	0.0130775			0.0664226	0.0239983			-0.0095418	-0.0111837			0.0157073	-0.0276321			-0.123513				0.189263
-0.0799549				0.0186803				0.155068	0.0978458			0.0754006	0.0570422			0.0199759	-0.0170675			0.0212559	0.0252946			-0.0711919				0.173008
-0.0553204				0.017754				0.115435	0.185447			0.0091862	0.0272201			-0.0424985	0.0603794			0.038498	-0.0145977			-0.0586968				0.262768
0.0964381				0.0676148				0.0923074	0.111862			0.0881799	0.144396			0.00040403	-0.0077594			0.0085554	-0.0008569			-0.0973831				0.182052
-0.0160197				0.00576156				0.125096	0.117381			0.0691216	-0.0282489			0.00715669	0.0292768			0.0291443	0.0133093			-0.0793596				0.17107
-0.0155729				0.00920419				0.11345	0.130151			0.120675	0.00622461			-0.0046765	0.0381093			0.0123352	0.00629513			-0.0713451				0.226159
-0.001822				-0.0530892				0.0954578	0.169001			-0.0162516	0.0602928			-0.106053	0.0315972			-0.0056528	-0.0170623			-0.119222				0.192933
-0.0119892				-0.0439013				0.173951	0.209256			0.0848685	0.00523373			0.01818	-0.0106275			-0.0188393	-0.001648			-0.0628342				0.285436
0.0221332				0.0350415				0.0991316	0.194347			0.0475524	0.0163077			-0.0129918	-0.0247497			-0.0106639	-0.0452061			-0.128856				0.346128
0.0305904				-0.0006499				0.0148597	0.127545			0.0514426	0.0314274			-0.0336156	-0.0236968			0.0506017	-0.0443844			-0.148202				0.262639
-0.0053466				0.00921091				0.120104	0.0547071			0.0669353	0.0855409			-0.0327291	-0.0262336			0.0210719	-0.045629			-0.132618				0.218879
-0.0060314				0.0396262				0.0706691	0.157046			0.056219	0.0215425			0.00383782	0.0367483			-0.0061116	-0.0259535			-0.144259				0.167128
-0.0079594				-0.0353541				0.0945995	0.142513			0.0917833	0.0247456			-0.06239	-0.0211781			-0.0048304	-0.0264772			-0.144913				0.277808
0.0214062				0.00287302				0.169152	0.192877			0.0885834	0.0689613			-0.0380759	0.00556701			0.0268022	-0.0081895			-0.118134				0.237748
0.0502945				-0.0257775				0.0336479	0.25464			0.0143503	0.0356644			-0.0174804	-0.0285356			0.00783455	-0.0644415			-0.119957				0.237741
-0.0080568				-0.0421906				0.158751	0.195229			0.0914914	0.0692625			-0.0191422	0.00711615			0.02739	-0.0360564			-0.142278				0.225508
-0.0685612				-0.0135254				0.184017	0.197772			0.0752654	0.0243171			0.0173002	0.0445648			0.0366375	-0.0629577			-0.113542				0.242361
0.00069604				-0.0372358				0.131073	0.203751			0.117629	0.0780086			0.028558	-0.0180489			0.0202781	-0.0091732			-0.17449				0.334254
-0.057818				-0.0241641				0.0850439	0.12413			0.114397	0.014047			-0.0515019	0.0313778			-0.0021333	0.00615144			-0.0710956				0.215213
0.0183005				-0.025959				0.278392	0.185969			0.0934174	0.0486245			0.0106591	0.00054836			-0.0345016	0.0758627			-0.0961318				0.256145
-0.009524				-0.0471964				0.16754	0.0356957			0.10315	0.0470779			-0.041666	-0.0412675			0.0200304	-0.0020755			-0.143078				0.285244
0.0226849				0.0353413				0.177642	0.096343			0.0635593	0.0726582			0.0390231	0.0173612			0.0194663	0.00191279			-0.0794818				0.239338
-0.0067256				-0.0249975				-0.0639932	0.0757182			0.0802207	-0.0133528			-0.0106897	0.0229251			0.0082767	0.00319984			-0.117076				0.218946
-0.0183559				0.0077483				0.266681	0.167431			0.111311	0.109884			-0.0147155	0.0647912			-0.0127461	-0.0067193			-0.150582				0.270559
0.0210534				0.0206672				0.0804774	0.176928			0.0872249	0.0623265			-0.0454479	0.0275875			0.0303823	-0.0286651			-0.11681				0.267095
-0.044564				0.00151707				0.226698	0.270052			0.0754205	0.00441359			0.0656439	0.0384759			0.101247	-0.0483406			-0.13846				0.238782
-0.0567691				0.0667617				0.241232	0.2416			0.0968965	0.0438419			-0.0290991	0.133985			0.0459384	0.0160961			-0.150075				0.26789
0.0612816				0.00925218				0.125761	0.209351			0.114148	0.0643275			0.0569685	-0.0118082			0.0140312	-0.0155355			-0.132891				0.206897
0.04498				-0.0459178				0.0735509	0.0898978			0.0394109	0.0569055			0.0143949	0.00528674			0.00312238	0.0203165			-0.112765				0.243716
0.0360751				-0.0006524				0.13034	0.143577			0.111989	0.0512892			0.0478036	0.0992385			0.0218655	-0.0079393			-0.0826997				0.221071
0.0375445				-0.0083644				0.219568	0.140262			0.0730492	0.00719257			0.00375451	-0.0007751			0.0394102	-0.0026349			-0.161753				0.20193
-0.0497173				-0.0129762				0.08871	0.173474			0.0415364	0.072231			-0.0948315	-0.0109048			-0.0239654	-0.0075343			-0.178823				0.203955
-0.0600937				0.0261036				0.15222	0.207282			0.101853	0.0574178			-0.0807695	-0.0124535			-0.015213	0.0205818			-0.115168				0.24033
-0.0058949				-0.0129157				0.0482384	0.165866			0.0263697	0.018649			0.0258903	0.00861958			-0.0461772	-0.0155913			-0.139573				0.201753
0.0619748				0.0354923				0.141136	0.103993			0.07939	0.0900277			-0.0347089	-0.0596344			0.0617759	-0.0133639			-0.153563				0.270844
0.0477416				0.0233929				0.18206	0.0843936			0.03661	0.0746785			-0.0012623	0.108414			0.0392166	-0.0327798			-0.108642				0.23285
-0.0445999				-0.0106885				0.088689	-0.0192105			0.0256433	0.0206733			-0.0472696	-0.0256459			0.0605233	-0.0342405			-0.175898				0.221857
0.00552263				-0.0400629				0.183035	0.129234			0.086548	0.0648042			-0.0272675	0.0393631			0.0314754	-0.024471			-0.0919123				0.218631
0.048796				-0.0059357				0.156748	0.182691			0.114614	0.0521715			-0.0326865	-0.0211894			0.0049225	-0.0300347			-0.109103				0.199368
0.0433717				-0.0015133				0.0979802	0.151248			0.0459211	0.023287			-0.0156245	0.0712625			-0.0027147	-0.0252547			-0.166896				0.211564
-0.0109508				0.0213986				0.0843341	0.101964			0.0506052	-0.0182096			-0.0665976	0.00416582			0.0273119	-0.015082			-0.0647371				0.287326
-0.0505536				0.00978203				0.140855	0.22519			0.131421	0.0896868			0.0469712	0.00203828			0.00177296	0.00795283			-0.106913				0.255285
-0.0020774				0.0168605				0.0868962	0.217479			0.0869093	0.068395			0.00298635	0.0214247			0.0313052	-0.031378			-0.13486				0.259636
-0.0317918				-0.0208591				0.0804797	0.109585			0.100831	-0.0254187			0.0582817	-0.0545549			0.0561836	0.0253108			-0.113617				0.282041
0.00349826				0.00388027				0.0901843	0.200497			0.118565	0.0172181			-0.0281173	0.0518385			0.00084144	-0.0244971			-0.144377				0.208596
-0.0241042				-0.0245894				0.10947	0.115347			0.0614666	0.0324677			-0.0217426	-0.0252492			0.0533839	0.00377204			-0.0923703				0.247077
0.0675992				-0.0162606				0.133619	0.0961047			0.0321099	0.0211893			-0.0585304	0.0455196			0.0297042	0.0252157			-0.123011				0.254508
0.0718595				-0.018118				0.0464956	0.119681			0.0510572	0.0333277			-0.0250654	0.0809391			-0.0024206	0.00792042			-0.123633				0.26916
-0.060633				0.00401946				0.151205	0.1424			0.0872954	0.00923203			-0.0530938	0.0336924			-0.02943	-0.0416621			-0.0231331				0.238474
-0.0150173				-0.0443573				0.257393	0.138345			0.0917731	0.0357312			-0.0747998	0.0888453			0.040005	-0.0039717			-0.157792				0.206045
-0.0338468				-0.0124004				0.161053	0.141593			0.0805851	0.0714676			-0.0635068	-0.025598			0.0552114	-0.0288998			-0.102527				0.262561
-0.0910307				0.0179104				0.147586	0.0842276			0.0790929	0.0217312			-0.0684531	0.0656499			0.0166695	-0.0216699			-0.0778767				0.233171
0.0379707				-0.0228386				0.230712	0.182013			0.0994621	0.0383614			0.0122091	0.0749423			0.00597676	-0.0349536			-0.147687				0.225641
0.0396128				0.0396488				0.122548	0.110307			0.0716332	0.0422107			0.0353541	-0.0215615			-0.0129644	-0.003295			-0.135713				0.245001
-0.0077529				0.00573874				0.085216	0.111032			0.0604699	-0.0041226			-0.0507733	0.0951269			0.0301527	0.0119089			-0.147575				0.234459
-0.0185979				0.0123045				0.0985551	0.156873			0.00248878	0.0460778			-0.0570092	-0.05227			-0.0359696	0.00877413			-0.158068				0.246247
-0.0200452				-0.0746181				0.238445	0.1074			0.0539318	0.0415626			-0.0416684	0.0188111			0.0164046	-0.0209575			-0.137389				0.240319
-0.0252278				0.0619194				0.142652	0.204064			0.0244099	0.0478578			-0.0410961	0.0330026			0.0250817	-0.0305533			-0.15948				0.23052
-0.0249832				-0.005864				0.0442358	0.154784			0.0230743	0.0387089			-0.0041104	0.018144			0.044193	0.0175282			-0.130323				0.274191
0.0868626				-0.0530865				0.0565044	0.1055			0.0514949	-0.0047804			-0.0135912	0.00954701			0.0044118	-0.0399378			-0.113871				0.215751
0.00587583				0.00142634				0.129275	0.171085			-0.0066705	0.0311991			-0.0032407	-0.0024721			0.046294	-0.0543753			-0.123872				0.220919
0.0322089				0.00235902				0.0771948	0.182479			0.0448511	0.0862105			-0.0277408	0.145624			0.0245637	0.00280396			-0.114393				0.208973
0.0218478				0.00753682				0.120054	0.224244			0.0662945	0.0682752			0.0396154	-0.0286743			0.0409628	-0.0102211			-0.10544				0.23896
0.0190951				-0.024149				0.241363	0.219335			0.0187334	-0.0182992			-0.0464076	-0.004433			0.0037212	0.0311766			-0.108482				0.239441
0.0167364				-0.0433516				0.0657922	0.140169			0.00916568	0.0183875			-0.0019988	-0.045323			0.0128944	0.0205373			-0.111326				0.238798
0.082549				-0.0187138				0.179613	0.280801			0.0563841	0.0975588			-0.0352039	0.00393309			0.0148613	0.0252393			-0.108432				0.245398
0.0392322				-0.0038132				0.0966337	0.114743			0.0860486	0.0138262			-0.0173713	0.0668511			-0.0013865	0.076589			-0.128269				0.265507
-0.02296				-0.041667				0.189832	0.0638847			0.0658995	0.0081484			0.0504593	0.0565271			-0.0275766	0.00810961			-0.153002				0.263019
-0.0103445				-0.0513775				0.0961734	0.21989			0.0638936	0.0128131			-0.0474135	0.0228305			0.102185	0.0027799			-0.164571				0.20643
-0.0273279				0.024995				0.0793412	0.128456			0.0377654	0.0244255			0.0573806	0.0243094			0.0116126	-0.0381631			-0.0431639				0.237682
-0.0545443				0.0084874				0.14912	0.218411			0.0921129	-0.0069618			-0.0621182	0.0292379			-0.0076514	-0.0181932			-0.150204				0.24761
-0.0310655				0.0257763				0.14809	0.0367069			0.151774	0.0218436			-0.0484586	0.0381684			0.0206171	-0.0369893			-0.139651				0.232756
0.0888951				-0.0189694				0.0823907	0.150042			0.0661899	-0.0173267			-0.0201449	0.148334			0.072218	-0.0002813			-0.143543				0.221589
0.0349542				-0.0131931				0.155887	0.164987			0.0967583	-0.015819			0.0225016	0.00029899			0.00688201	0.0128984			-0.0270095				0.231975
0.073138				-0.0182794				0.120119	0.139667			0.0381954	0.038191			0.0218708	-0.0263406			0.035729	-0.002699			-0.142973				0.233539
-0.0115174				0.0107647				0.0730149	0.176209			0.216337	-0.0131897			-0.0312158	-0.0130062			-0.0073857	-0.0248026			-0.134704				0.240703
-0.0043643				0.0152363				0.261368	0.187628			0.0470863	0.0775985			-0.0832997	0.051484			0.0057137	0.00611853			-0.131486				0.240978
-0.0467672				-0.0084564				0.0519421	0.0870862			0.0496016	0.0764169			-0.0435804	0.00155343			0.0300215	0.0072849			-0.147901				0.17154
0.0608819				-0.0438303				0.153919	0.183701			0.156212	0.0678669			-0.024314	0.0614842			0.0327156	-0.0130298			-0.114441				0.291835
-0.0079613				0.0299499				0.121469	0.100115			0.079979	0.103219			-0.0785167	0.00417864			0.0247557	-0.0076975			-0.0848334				0.251286
-0.0315786				-0.0538248				0.137788	0.21337			0.110237	0.130726			-0.0055819	0.0206001			-0.0010782	-0.0183719			-0.155668				0.256161
-0.0740118				-0.0428447				0.166825	0.236171			0.0626441	0.0199751			6.98e-05	0.0253922			-0.0120045	-0.0149703			-0.0757461				0.249116
0.007666				0.049263				0.113333	0.171292			0.0418577	0.0621578			-0.0439515	0.0507504			0.0159006	-0.0275832			-0.136307				0.229724
-0.0452927				-0.0036897				0.167863	0.16125			0.0725882	0.101206			-0.0303865	-0.0387709			0.034748	0.0182438			-0.104061				0.280032
-0.0344365				0.0180329				0.118667	0.17682			0.121853	0.0203769			0.00185747	0.0502758			0.0375294	0.0327237			-0.125116				0.255438
0.00383743				-0.0217956				0.097612	0.109601			0.0610017	-0.0063365			-0.0910149	0.0834428			0.0308514	-0.0144125			-0.0729028				0.199639
-0.0423052				0.0306093				0.130024	0.0464888			0.0679148	0.0569529			0.00523796	0.034479			-0.0210418	-0.0222091			-0.138627				0.329919
-0.0318596				-0.0167905				0.196754	0.0334161			0.111368	0.059325			-0.0364294	0.00340353			0.00790454	0.0361304			-0.10042				0.204027
-0.055183				-0.0047658				0.0838672	0.0720563			0.00903987	0.0415839			0.0187807	0.187941			0.00050099	-0.0472889			-0.111516				0.244374
-0.0052159				0.0145272				0.153505	0.102638			0.0739795	0.0143921			-0.0774288	-0.0018438			0.0731742	0.00926111			-0.0978601				0.252795
0.0369438				-0.0126892				0.1305	0.0158279			0.104402	0.017021			-0.0677646	0.0016013			0.064476	-0.0325529			-0.118497				0.22031
-0.0031479				0.0343098				0.11763	0.0553546			0.0967504	0.0191068			-0.0567849	0.0446592			0.0361275	0.0187617			-0.145598				0.238109
-0.100746				-0.0017349				0.0307268	0.1733			0.0753562	0.0796933			-0.0564242	-0.0680542			0.0477765	0.00679722			-0.171872				0.231475
0.00808255				-0.0058761				0.0776434	0.142946			0.0644913	0.0581702			-0.0246253	-0.0103361			0.024662	-0.0150286			-0.145063				0.247443
0.0180706				-0.0187857				0.18944	0.169024			0.0529225	0.109825			-0.0897293	-0.0708072			0.0491425	-0.0053824			-0.155815				0.26052
-0.0453586				0.0260234				0.214528	0.0482059			0.122954	0.0763897			-0.0124805	0.0741927			0.0305467	-0.0206347			-0.153067				0.308477
-0.0135009				0.0360848				0.0157427	0.210354			0.0530215	0.114428			0.0071117	-0.0001624			0.0264401	-0.0097059			-0.0964847				0.288709
-0.0861285				0.00549321				0.148212	0.265034			0.0578618	0.0449949			-0.11059	0.0138433			0.0195107	-0.0627414			-0.147783				0.241225
0.00557665				0.0547101				0.0526912	0.166916			0.0197969	0.0487676			0.0100425	-0.0061539			0.00241241	-0.0078719			-0.06743				0.249138
0.134406				0.0123234				0.132492	0.226461			0.0615308	0.0590096			0.0292203	0.0132769			-0.0180319	-0.0012546			-0.137265				0.287028
-0.0260763				0.0255076				0.122329	0.146801			0.0898943	0.0449475			0.0485717	0.0900537			-0.0222147	-0.0332043			-0.131355				0.275527
-0.0327204				0.00011493				0.193695	0.22747			0.105201	0.095756			0.0713108	-0.0418965			0.0157164	0.0484877			-0.159419				0.229507
0.0542251				-0.0436512				0.175254	0.124803			0.0357134	0.0383418			-0.0378441	0.0199496			0.0037432	-0.0055748			-0.162483				0.197434
0.0052717				-0.015657				0.137278	0.0180068			0.041211	0.0472646			-0.0768388	0.0623152			0.0584299	0.0147507			-0.128229				0.318879
-0.0455867				0.0325859				0.124873	0.203633			0.0601138	0.0621876			0.0129731	0.0365783			-0.0090495	-0.0162712			-0.13604				0.197467
0.0456683				0.02265				0.208475	0.106489			0.0982258	0.0576687			0.0779877	-0.0523359			0.0314741	0.0186612			-0.139473				0.195972
-0.0095929				0.036958				0.0660044	0.108585			0.0569318	0.0263732			0.0411695	0.0889941			0.0180596	0.0262208			-0.0970353				0.226988
-0.0413326				-0.0129669				0.0693199	0.182611			0.0710586	0.0587795			-0.0075658	0.0855922			-0.0083064	-0.0465621			-0.140939				0.195638
-0.0554393				-0.0696418				0.135177	0.0215992			0.108051	0.0106038			-0.0159796	-0.0391282			-0.0025072	-0.0322871			-0.100998				0.317133
0.042813				0.0363392				0.228813	0.184896			0.0906649	0.0728485			-0.0063429	0.0350748			0.035343	0.0293953			-0.0519336				0.210286
-0.0440237				-0.0044517				0.196144	0.149029			0.0488449	0.0724658			-0.0407249	-0.0182744			0.0186599	-0.0238246			-0.106148				0.271266
-0.0266472				0.0196478				0.164535	0.164215			0.0857907	0.0385317			-0.0433995	0.163869			0.0165543	-0.0008113			-0.162796				0.306538
-0.0233761				-0.049408				0.14424	0.193565			0.0616486	0.0993373			0.0354212	0.0277704			-0.001108	0.0696643			-0.118084				0.216375
0.0620593				-0.0449372				0.0652572	0.240687			0.0898816	0.0458672			-0.0075782	0.0198222			0.0115444	-0.0168753			-0.134637				0.278144
0.0354366				0.0563601				0.135071	0.0519764			0.0463052	0.0425638			-0.0333512	-0.0169861			0.00289433	-0.0182994			-0.100795				0.249099
-0.0250234				0.0312732				0.172897	0.0859161			0.0421725	0.00543988			0.0654485	-0.027548			0.00959497	0.00313458			-0.0606124				0.222844
-0.0846471				0.0114719				0.108886	0.108283			0.0801092	0.013295			0.030149	0.0744104			0.0475666	0.0145222			-0.117604				0.213021
0.0261746				-0.0283784				0.156478	0.121693			0.0398989	0.0726325			-0.0394355	-0.0032367			0.0055776	0.0146924			-0.083118				0.254598
0.0915032				-0.0207727				0.136456	0.143991			0.0728112	0.0358053			-0.0631826	-0.0108295			-0.0070854	0.0451701			-0.134937				0.229202
0.00171841				-0.0382927				0.118495	0.166628			0.0666131	0.0835394			0.0515193	0.0231346			0.029792	-0.0305701			-0.120887				0.278594
0.0383785				0.013893				0.10202	0.173351			0.0760698	0.0705558			0.0147625	0.0330072			-0.0182855	0.001211			-0.108719				0.257836
-0.0819758				0.0109327				0.121545	0.146953			0.0845988	0.0782642			0.120027	0.0534822			-0.0001199	0.045374			-0.128854				0.275126
0.0223563				-0.0269681				0.197546	0.246962			0.11852	0.0637512			-0.033438	0.0597096			0.0263664	-0.0050606			-0.126348				0.252693
-0.0307352				-0.0058617				0.145238	0.0646191			0.0518496	0.0492524			-0.0222484	0.0361545			0.029719	-0.0039939			-0.168094				0.180476
0.0162286				0.00337487				0.0568773	0.20091			0.0992099	0.0501866			-0.0889565	0.0208468			-0.0153986	-0.0177862			-0.189488				0.200254
0.00943153				-0.0273305				0.159996	0.0950544			0.0707657	0.0532439			-0.0585231	0.0451726			-0.0180094	-0.0237865			-0.146213				0.293183
0.0196293				0.0432043				-6.77e-05	0.152981			0.0558268	0.114058			-0.0419319	-0.0554309			0.0279383	-0.0062921			-0.136979				0.314024
0.0154521				-0.034968				0.17028	0.103572			0.0254692	-0.0081535			0.0387121	0.0999514			0.0201978	0.0310993			-0.137199				0.261383
0.0121045				-0.0143359				0.112359	0.279198			0.0668314	-0.0133474			0.112166	-0.0536538			-0.0082111	-0.0028544			-0.0645198				0.24355
0.0681045				0.00464401				0.0144992	0.210918			0.044295	0.0979705			-0.0050675	-0.0105305			0.0287342	-0.0226611			-0.149571				0.232822
-0.058726				0.0385129				0.153412	0.151834			0.085242	0.0276749			-0.0268548	-0.0094975			0.0227314	0.00351054			-0.0695149				0.251932
-0.0361744				-0.0202435				0.0685715	0.211164			0.0727801	-0.01915			0.0885862	-0.0154943			0.00095507	-0.0194895			-0.119112				0.206757
0.0201378				-0.02773				0.165668	0.173464			0.067423	0.0320061			-0.0337146	0.025051			0.0191322	-0.0197724			-0.115838				0.223115
0.0575406				0.018259				0.129001	0.181375			0.150905	-0.0115044			0.115188	0.108149			-0.0180014	0.0017445			-0.145034				0.286165
0.0365426				-0.0071478				0.0700842	0.24406			0.109071	0.0494931			0.0161265	0.0301612			0.0459076	-0.0370262			-0.164746				0.226042
-0.0076411				-0.0224376				0.0909827	0.295338			0.0131197	-0.0101846			-0.0071086	0.0922149			0.00899132	-0.0216502			-0.157477				0.241867
0.0355665				-0.0048472				0.115188	0.207151			0.0882531	0.0669318			-0.0319921	-0.0140153			0.0124067	-0.0084207			-0.154577				0.256869
-0.0090474				0.0671341				0.0589681	0.265313			0.136651	0.0412573			-0.0220326	0.0109566			-0.0004141	0.0146227			-0.105199				0.268359
0.0073501				-0.0294067				0.168464	0.169201			0.124772	0.0403092			0.0218501	0.0300517			0.0255302	-0.0039658			-0.169861				0.244301
0.00913341				0.0137621				0.109851	0.114021			0.0439279	0.0263153			-0.0121127	-0.0367149			-0.0250459	-3.03e-06			-0.126497				0.232755
-0.028263				-0.0228725				0.138643	0.17416			0.0524693	0.0500999			-0.0571144	-0.0107735			0.00427106	0.0144747			-0.136631				0.227986
-0.0239097				-0.0134051				0.155536	0.115959			0.156696	0.0114974			0.0884057	0.0422174			0.0154609	0.0134837			-0.0725505				0.260562
-0.058713				0.0118259				0.00010414	0.28832			0.0545034	-0.0241306			0.0531293	-0.0112235			-0.0183096	-0.0096453			-0.12727				0.256037
0.00539707				0.0472033				0.0880198	0.113586			0.0536299	0.0103169			0.0801496	0.031761			-0.0291043	-0.0327115			-0.140041				0.303339
0.0535491				0.0342447				0.185202	0.175843			0.101473	0.0404714			-0.0653845	-0.0632617			0.0140799	0.0627005			-0.125332				0.206986
0.00763325				-0.0195783				0.0802693	0.194742			0.048959	0.0236779			-0.0738545	0.0227599			0.0279281	0.0224825			-0.0949233				0.297256
0.0367315				-0.0144395				0.0289431	0.104618			0.0900676	0.0245389			-0.0665233	0.0710988			0.0711626	0.00881264			-0.143675				0.310946
0.105116				-0.0136192				0.175052	0.0841429			0.0816096	-0.0027685			0.0294483	-0.0583595			0.0535055	-0.0373491			-0.17042				0.248738
-0.0771507				-0.0219578				0.082298	0.180269			0.10622	0.00976484			0.0203378	0.00995298			0.0326118	-0.0155334			-0.117003				0.28484
0.0036009				0.0420074				0.141812	0.156654			0.0754295	0.0405179			0.00190786	-0.0789227			-0.009082	-0.0269397			-0.143812				0.273439
0.0348446				0.0601839				0.17363	0.043251			0.0696867	0.0237915			0.00072971	0.015214			0.0476663	0.00930924			-0.0882782				0.227572
-0.0369722				0.0163667				0.0634298	0.14546			0.0672755	0.0252973			-0.0302745	0.00821549			0.0311403	-0.0215422			-0.156085				0.310609
0.00228496				-0.0255229				0.00197848	0.193673			0.0307188	0.0281352			0.0336221	0.0851493			-0.0102329	-0.038699			-0.144333				0.259232
0.0140049				-0.047224				0.136722	0.0809671			0.0562804	-0.0249049			-0.0725543	-0.0557592			0.0518922	-0.046898			-0.0867206				0.266471
-0.0143394				-0.0102384				0.164526	-0.0022199			0.0221353	0.0605447			-0.0914488	-0.0553078			0.00709987	0.0118694			-0.105044				0.200473
-0.0478409				-0.0252538				0.0914701	0.243952			0.0316948	0.0217193			0.0228608	0.0127729			-0.0065019	-0.0013515			-0.0493548				0.242781
-0.0768009				-0.0316016				0.185927	0.169357			0.0857831	0.0405471			-0.001235	0.0453395			0.0336655	0.0449169			-0.143721				0.255653
-0.0451425				0.0192507				0.0822915	0.159117			0.124703	0.0888604			0.0604774	0.0736245			-0.0185393	-0.0096056			-0.162777				0.289102
-0.0075602				-0.0452843				0.193369	0.108022			0.0742508	0.0943478			0.0287375	-0.0333991			-0.0301019	-0.0385867			-0.11974				0.211884
-0.0529886				0.0420744				0.190637	0.131274			0.113699	0.0416736			0.0166826	0.0431353			0.0272033	-0.0126274			-0.140166				0.297021
0.0875838				0.0274927				0.195252	0.205083			0.0249466	0.00489966			-0.0191424	0.0153391			0.0399477	0.00907864			-0.130614				0.196862
-0.0677831				-0.0176918				0.109753	0.148443			0.0901327	0.0480635			0.00192791	0.0142985			-0.0177434	-0.0334317			-0.133565				0.223597
-0.0036095				0.0093502				0.171187	0.120667			0.0568043	0.0520039			0.00982706	0.0442563			0.0128183	-0.0163131			-0.0781834				0.22241
-0.0009513				0.0134731				0.0876007	0.213707			0.0238037	0.0833528			-0.0042065	0.023823			0.0111803	0.00324755			-0.149455				0.237443
0.0273657				0.023383				0.202892	0.0848286			0.0744217	0.0712514			0.19288	0.0573506			-0.0586347	0.00542626			-0.110235				0.233378
-0.0988791				0.0566737				0.0812974	0.197589			0.0373944	0.0161377			0.0255461	0.0473121			-0.054093	-0.0183307			-0.0781481				0.244203
-0.0485093				0.00293926				0.120515	0.143225			0.0665858	0.0618035			0.00648444	0.0279187			-0.00799	-0.0170895			-0.084066				0.16095
-0.0203678				0.0363256				0.0874379	0.162984			0.0282762	0.00369408			0.0260799	-0.0032876			-0.0113855	0.00014459			-0.0901038				0.262962
0.0468794				-0.0283857				0.129042	0.166371			0.0112276	0.0485956			-0.0166415	-0.0032947			-0.0165145	-0.0004705			-0.131479				0.291637
-0.0147284				0.00373021				0.136947	0.151894			0.0480908	0.016831			0.0360259	0.0582878			0.025559	-0.035248			-0.137955				0.259137
-0.0595111				-0.0017244				0.0651026	0.168162			0.0983858	0.00998853			-0.0114386	-0.0033114			-0.0085985	-0.0161772			-0.115352				0.232714
0.0211636				-0.0136338				0.0801291	0.119034			0.0118624	0.0213065			0.00260584	0.0308832			0.00717161	-0.0237312			-0.131874				0.259998
-0.0119192				-0.0264258				0.0716488	0.158094			0.0868178	0.0559448			-0.0446639	0.0945746			-0.0058087	0.0593926			-0.15205				0.279445
0.0337523				-0.0744372				0.148482	0.094486			0.0867149	0.0186895			-0.0087311	0.0346434			-0.0186457	0.00013377			-0.114577				0.188605
0.00023153				-0.0101352				0.10636	0.150021			0.0922459	0.0533011			-0.0466492	0.0694531			0.0185269	-0.0268246			-0.0916712				0.258933
-0.0365108				-0.0324543				0.0625553	0.218983			0.0884249	0.017113			-0.0984533	0.040452			0.00532535	-0.0037371			-0.037376				0.246902
0.0545961				-0.0271762				0.0738613	0.233853			0.0871399	0.0294642			-0.0169611	0.0954678			0.00166289	-0.0249014			-0.123112				0.288187
0.031998				0.00361392				0.181927	0.110287			0.0901131	0.0476584			0.0869625	-0.0465064			0.00290815	-0.0043013			-0.174624				0.224661
0.0785918				-0.0287952				0.0884475	0.095449			0.0126126	0.0236037			0.0399016	0.0649298			-0.009178	-0.0320435			-0.0757224				0.271947
-0.0149107				0.0190556				0.159319	0.233664			0.103777	0.0185194			0.027419	0.0331268			-0.0114111	0.0608178			-0.157012				0.232216
0.0796125				-0.0135608				0.0408562	0.0955589			0.0552099	0.0322656			0.00417613	-0.0142306			0.0403541	0.0159047			-0.0918042				0.178402
0.0583034				0.00734316				0.142039	0.193441			0.102036	0.05347			-0.0082437	0.0904634			-0.0414816	0.0136884			-0.114628				0.215361
-0.0468469				-0.0340394				0.213452	0.129333			0.0577088	0.0722642			0.00412241	0.0482795			-0.0031722	-0.003368			-0.117822				0.263357
0.134789				0.00901168				0.125103	0.0569088			0.0522504	0.0339792			0.0121536	0.088293			0.0311046	0.00131329			-0.0988402				0.290908
-0.0466879				-0.0271695				0.200707	0.168437			0.0988693	0.0615639			0.00527452	0.0544888			0.0419238	-0.0004237			-0.12148				0.254079
-0.0288782				0.0264141				0.155511	0.134569			0.0671453	0.00638513			-0.0193422	0.0589353			0.0504356	-0.0038089			-0.121161				0.219223
-0.0271297				-0.0034773				0.0924208	0.138023			0.0539172	0.0120842			0.019908	0.0141554			0.0072991	0.013134			-0.105608				0.25318
-0.0238848				-0.0422292				0.0490971	0.142129			0.0282743	0.0142126			0.0592659	0.0801023			-0.0197249	0.0228662			-0.13874				0.250128
-0.0059606				-0.0047291				0.108609	0.15318			0.175085	-0.0017328			0.0527229	0.0246668			-0.0149049	0.0169536			-0.138634				0.255715
-0.0321162				-0.0197609				0.0223238	0.203854			-0.0081055	0.0491107			0.0164644	-0.0241586			0.0133189	-0.0203637			-0.138106				0.230923
-0.059305				-0.0194224				0.105415	0.16391			0.0619733	0.0425012			-0.0405083	-0.0105802			-0.0224478	-0.0027813			-0.147099				0.245333
0.0763149				0.0461859				0.105414	0.175873			0.138738	0.0331461			0.0536233	0.00627055			0.0248037	-0.0034092			-0.154681				0.238411
0.0159219				0.0111263				0.0657794	0.134248			0.0392095	-0.0140767			-0.0606534	-0.0210903			0.0157454	-0.0174749			-0.164542				0.267541
0.0761333				0.0498711				0.118605	0.225859			0.00908795	0.0254576			-0.020528	0.18037			0.018226	0.0129831			-0.162703				0.229837
-0.0799116				0.0328485				0.142737	0.0522376			0.0727561	0.0265788			-0.0935973	-0.0003882			0.0460863	-0.0145567			-0.199158				0.192665
-0.0250306				-0.023419				0.145363	0.0785848			0.115098	-0.0373581			-0.012918	-0.0359724			0.0562686	-0.0499708			-0.107332				0.329157
0.0710629				-0.0041912				0.106022	0.210716			0.0756289	0.0399113			0.043083	0.00705282			-0.0455067	-0.0082964			-0.132237				0.262796
0.00575556				0.0155766				0.0256917	0.00669059			0.060861	0.0184155			0.0939174	0.0473563			-0.0020685	0.0125044			-0.180352				0.243388
0.0605252				-0.0640682				0.102854	0.184489			0.0492459	0.0615995			-0.0147535	0.0129059			-0.0014133	-0.0157716			-0.138363				0.22343
-0.0108357				0.01156				0.123756	0.147571			0.022175	0.0571429			-0.0141687	0.0469937			0.0607517	-0.0200594			-0.116066				0.233848
-0.0182952				-0.025841				0.145963	0.24559			0.0612945	0.0290879			-0.0330996	0.0184583			-0.0215592	-0.0190994			-0.0895951				0.30103
0.0587947				-0.0207892				0.131724	0.141695			0.0298141	0.0917359			0.0175414	-0.0159567			-0.0303755	0.0170344			-0.171056				0.214236
-0.0113215				0.0200198				0.170924	0.136161			0.073217	0.0395274			0.0419974	-0.0209199			-0.0193798	0.0106011
-0.0243824				0.00056296				0.136221	0.0586781			0.0728257	0.0407649			0.0727673	-0.0040846			0.0421351	0.00185004
-0.0715875				-0.0198498				0.239107	0.049474			0.115128	0.0186176			0.00467478	-0.0271491			0.0251501	0.00643873
0.0579024				0.0259769				0.152963	0.096976			0.0927572	0.0598362			-0.0754936	0.041763			-0.0097948	-0.0112361
0.0268307				0.00763003				0.224993	0.137756			0.0870633	0.0110889			-0.0849616	0.0862466			-0.0116537	0.0142672
-0.0323839				-0.0086389				0.243254	0.228728			0.0722425	0.0529531			0.0421802	0.0552512			0.0100658	0.011536
0.0695967				-0.0298788				0.0625113	0.201633			0.0587187	0.0899915			-0.0030932	0.0102131			0.0283523	-0.0154629
-0.021887				-0.0039062				0.145582	0.241201			0.0613336	0.0174002			-0.0505994	0.0355483			0.0135199	-0.0031878
0.0435355				0.024745				0.101992	0.168107			0.109839	0.0633294			-0.0153514	0.0531197			-0.0183618	0.00509139
0.0106123				0.0402093				0.133677	0.162474			0.074953	-0.0392952			0.0129041	-0.0238001			0.0384585	0.0108123
-0.0315072				0.017097				0.115208	0.197864			0.0429705	0.0305855			0.0219809	-0.0349925			0.00394142	-0.0043677
-0.0330274				0.0200653				0.260054	0.213858			0.0414861	0.0472857			-0.039953	0.0116787			-0.0106998	-0.0013375
0.00707649				-0.0094699				0.215164	0.111001			0.144481	0.0163484			-0.021609	0.099605			0.0133883	0.0192114
0.074182				0.0434591				0.161354	0.0622249			0.11393	-0.0262758			-0.0506135	0.0585083			-0.0281972	-0.0087128
0.0440052				0.00799835				0.137574	0.157015			0.102155	0.0184016			0.0189124	0.0350168			-0.0067077	0.0173394
0.0346275				-0.0115499				0.0504389	0.103677			0.0387162	0.03765			0.032233	-0.0477303			0.0148275	0.0248767
-0.0101279				-0.0373625				0.16636	0.164496			0.0878002	0.0326409			-0.011141	-0.0156587			-0.0090122	-0.0043948
0.0372044				0.0210608				0.167912	0.185872			0.0855306	0.096094			-0.0422448	0.0630192			0.0313291	0.00336806
-0.0113143				0.0090847				0.208082	0.0129838			0.0823749	0.0025333			-0.0037799	-0.0045318			0.0742633	-0.0389897
-0.0240909				0.00028842				0.0636863	0.225664			0.132763	0.0357001			-0.0178487	0.0084117			0.0332004	-0.0156594
-0.0007446				-0.0253875				0.111887	0.0736452			0.0537341	-0.0563644			-0.0806921	0.100324			0.0954695	0.00989324
0.0196808				0.0589006				0.0380958	0.122203			0.0621165	-0.0024341			-0.0599058	-0.006968			0.0216403	0.00186928
0.0211418				0.0383501				0.0348382	0.131888			-0.0210134	0.036549			0.0559639	0.0224671			0.00551317	-0.0062417
-0.0777937				-0.000537				0.141095	0.139543			0.110723	0.02506			0.0128029	0.0257174			0.00462444	-0.005692
0.108686				-0.0219673				0.161113	0.18622			0.0654083	0.0895153			-0.0235128	-0.0226966			0.00494661	0.0256293
-0.0993805				0.0263653				0.102835	0.129794			0.0761548	0.0580167			-0.0584617	0.00025147			0.0237082	0.0176754
-0.0582998				0.0110582				0.0940376	0.0976841			0.0430224	0.0365504			-0.0018862	0.018484			-0.0067484	-0.0033618
-0.0708334				-0.0001596				0.105395	0.0991997			0.0403287	0.018357			0.0107107	0.0341231			0.0247602	-0.0366691
0.0159781				0.0596361				0.0618923	0.196475			0.0378635	-0.0244156			0.0464387	-0.0670599			0.0351287	-0.013527
0.00024402				0.0324413				0.139373	0.162168			0.0527193	0.0764801			-0.0458883	-0.0281015			0.0296021	-0.0267309
-0.0635515				0.0045372				0.119215	0.0428358			0.0387512	0.00907214			-0.0691465	0.0745588			0.0226854	-0.003218
0.0861715				0.0387277				0.0963644	0.21832			0.0903922	0.128568			-0.0327072	0.0946773			0.0146239	-0.0316646
0.10814				-0.0155042				0.00401692	0.203271			0.101154	0.103655			-0.0515154	0.0878803			0.00536184	0.00432291
0.0061447				-0.0013886				0.0793185	0.177882			0.0688761	0.0272801			-0.0120294	0.0442651			0.00906877	-0.0638215
0.0086751				-0.0341217				0.0826919	0.177822			0.0330053	0.0298864			-0.0342077	0.0609395			-0.0025818	-0.0225494
0.0330511				0.00993682				0.143569	0.162858			0.0718447	-0.0041048			0.0571198	0.144124			0.0228675	-0.0042353
0.00556266				-0.0072595				-0.035812	0.163486			0.0371206	-0.0042599			-0.0542195	0.0364803			-0.0154903	0.00027882
0.021085				0.0409133				0.141221	0.175153			0.0337048	0.0158283			0.141974	-0.0038197			0.0399868	0.0181319
-0.0864452				0.00260479				0.046591	0.184522			0.0544734	0.0397297			0.00433267	0.0257908			-0.0374594	-0.0330292
-0.0690014				0.117928				0.104988	0.235728			0.0823615	0.0367703			-0.0636641	0.0032925			-0.0282352	-0.0117717
-0.0967238				-0.0377313				0.131272	0.27378			0.0442241	0.0409176			-0.0217733	0.00670159			0.0034213	-0.0438152
0.0136517				0.0433721				0.0814191	0.145804			0.0671018	0.0959808			0.00840444	0.0216956			-0.01494	-0.0203862
-0.0097247				-0.0608795				0.107981	0.106515			0.096439	0.0753047			0.00743597	0.0637428			0.0413415	0.00315346
-0.060002				0.0313043				0.0389847	0.0444389			0.0844656	0.0421912			0.0458302	-0.0062951			0.03316	0.00168013
-0.041281				-0.0078982				0.132156	0.199173			0.0307522	0.0254274			-0.0232377	0.0344375			0.0114035	0.0332334
-0.0184599				-0.0075887				0.152022	0.10503			0.0827765	0.0504385			0.0333997	0.0556288			-0.0081443	-0.0324665
-0.0128373				0.0215705				0.208421	0.0749553			0.115419	-0.0162252			-0.0100683	0.0289599			-0.015636	-0.0012184
-0.0801898				-0.0337433				0.0939879	0.207497			0.0317806	-0.0147532			0.00342935	0.0290987			0.0347737	0.0286112
0.0467173				-0.0083202				0.110434	0.194171			0.0266661	0.0431015			0.105088	-0.0403586			0.0304016	-0.0212447
0.0135886				-0.0045967				0.121352	0.0398517			0.0659078	-0.0232119			0.111719	0.0749835			-0.0069235	-0.0099068
-0.0247146				-0.0115912				0.215747	0.168708			0.0456107	0.0390587			-0.0365862	-0.000586			0.0268565	-0.0008747
-0.0663835				0.0188781				-0.014803	0.136714			0.0236121	0.0251084			-0.0245724	-0.0029088			0.0137444	-0.0144589
0.0648225				0.00251128				0.0896898	0.207723			0.0799428	0.111614			-0.0271412	-0.0105152			0.0402048	-0.0249757
0.00439495				0.00382335				0.235085	0.0368681			0.0946499	-0.0116556			-0.0084709	0.0153196			-0.0011389	-0.0165526
-0.0177979				-0.0124884				0.128926	0.10406			0.0352167	-0.000776			0.02593	-0.0129643			-0.0003441	-0.0165196
-0.0678549				0.0246352				0.112567	0.281919			0.091052	0.0409044			0.0081486	0.0238024			-0.0242381	-0.0559692
-0.0108536				0.0223525				0.125916	0.228646			0.0402541	0.098604			0.0260424	0.111891			0.0109081	0.00847789
0.0565774				0.0444715				0.0719848	0.193382			0.0903319	0.00058972			0.0871221	-0.0515878			0.0129013	0.0410473
0.0233512				0.00864281				0.0962103	0.0153661			0.0191218	0.0861535			-0.0010083	0.0315201			-0.0050316	0.0285747
-0.0509942				-0.0369936				0.205286	0.134913			0.109025	0.0728607			-0.0244892	0.096116			0.0485113	-0.0087215
0.0701727				-0.05371				0.0502066	0.199289			0.0432196	0.0464074			0.0022514	-0.0238827			-0.0190714	-0.0162074
-0.0101684				0.0317863				0.111978	0.153118			0.0671381	0.115711			-0.0107594	-0.0267714			0.029935	-0.0152504
0.0115				-0.0157802				0.0730293	0.237399			0.107508	0.00982577			-0.0057361	0.0575065			0.021611	0.0035748
0.0461852				-0.0400942				0.0729554	0.174679			0.184154	0.0253734			-0.0407137	-0.0098759			0.0229647	-0.0138548
-0.0738088				0.016165				0.116266	0.223353			0.0277022	0.0241307			0.00436709	0.0566339			-0.0110251	-0.0393315
0.132039				0.066588				0.173518	0.117436			0.119349	-0.0051863			-0.0014287	0.0308378			0.00938518	0.00634317
-0.0566801				0.0041634				0.129155	0.127762			0.115679	0.0111887			-0.0218504	0.00994188			0.0151022	0.00461776
-0.0347955				-0.0216505				0.145747	0.0800962			0.0557838	0.0655771			0.0867792	0.117771			0.0679417	-0.0162612
-0.0009385				-0.0098977				0.0758922	0.226539			0.146902	0.0789605			0.00071958	0.0503493			-0.0093718	-0.0232692
0.00415567				-0.0177599				0.0564305	0.0693441			0.0466251	0.0217111			-0.0309446	-0.04207			-0.0063188	-0.0306467
-0.0335695				-0.0064644				0.118211	0.121644			0.132285	0.0570273			-0.0709268	0.0582974			0.0111828	0.0215283
-0.06283				-0.0200998				0.191416	0.108023			0.0590506	-0.0058622			-0.0836992	0.00532819			-0.011143	-0.0032124
0.0250954				0.0356827				0.0567787	0.184704			0.0691563	0.0691902			0.073055	0.051676			0.0306606	-0.0483147
-0.0010209				0.0104468				0.126236	0.278671			0.0658287	0.0881418			0.108482	0.0230954			0.0110939	-0.0346299
-0.002406				0.00168463				0.0041359	0.182286			0.00591275	0.0418741			0.0154503	0.0627013			0.0279229	0.0278186
-0.011199				-0.0354743				0.00071574	-0.0006483			0.0828925	0.0249731			0.05208	0.0239406			0.0274466	-0.0029665
0.0487733				0.00362535				0.0790217	0.234343			0.104005	0.057393			0.0352153	-0.0319166			0.0273774	0.00018677
0.0838313				0.0503154				0.126056	0.0864286			0.0447452	0.0439577			-0.0681219	0.024421			0.0581069	0.014153
-0.0732301				0.00559476				0.133448	0.0598003			0.0928472	-0.0043741			0.0351017	-0.0098013			0.0153202	-0.0351621
-0.0133189				0.0088168				0.0334608	0.106739			0.0752904	0.00445018			-0.0096575	0.0272942			0.0269783	-0.0498534
-0.0255754				-0.0494522				0.142243	0.090984			0.0915408	0.0403771			0.114144	-0.0304589			0.0182769	0.0344486
-0.0386856				-0.0338816				0.13475	0.176053			0.0950953	-0.0028413			-0.0688281	0.0527309			-0.0150839	0.0575127
-0.0380989				0.0114409				0.179435	0.0701738			0.0769493	0.0326097			-0.0360706	0.0499218			0.0160293	-0.0148985
0.0242945				-0.0130357				0.0610848	0.181184			0.0638849	0.0179488			-0.0513172	0.0124049			0.013049	-0.0495248
-0.0235256				-0.0042098				0.0946143	0.314941			0.0247025	0.00660442			0.0450788	0.0264307			0.0489036	0.0241556
0.0432131				-0.0068454				0.0658891	0.0307578			0.0410683	-0.0220712			-0.0492947	0.106843			-0.0105726	-0.0179387
-0.0007057				0.0407324				0.230035	0.293089			0.0126304	0.04958			0.0906449	-0.0223251			0.010274	-0.0236902
0.0270904				0.0122272				0.13476	0.0440755			0.101592	0.0425634			-0.0127634	0.0558322			0.0250768	-0.0287629
-0.0540876				-0.0235729				0.103733	0.132046			0.0501321	0.0528853			0.0667504	0.120359			0.0491371	-0.0200565
0.00734561				-0.03271				0.182363	0.160669			0.0557275	-0.0489966			-0.029721	0.0502438			-0.0097831	-0.0044181
0.105126				0.0339316				0.183224	0.179991			0.071559	0.0708979			0.11037	-0.0078083			0.0640049	-0.0298352
0.0177852				0.0180742				0.0694695	0.324379			0.0451989	0.0281147			0.0341854	-0.0338815			0.00014987	0.0174478
-0.0191421				0.0281764				0.20189	0.0961063			0.0982394	0.0784728			0.0134459	0.0654826			0.0511864	-0.0219003
-0.0228889				0.0146607				0.0618016	0.26156			-0.0146428	0.0329726			-0.0508112	0.13681			0.0421734	0.0568906
0.0106548				0.0381193				0.0990572	0.110417			0.0663673	0.0110029			-0.0488188	0.0127597			0.0327246	0.00572179
0.0295595				-0.0473525				0.106169	0.151346			0.136954	-0.0023473			-0.0142692	0.0575561			0.0641053	0.00791787
-0.0214624				0.006097				0.119388	0.243592			0.0447313	0.0222256			-0.0011918	0.0580111			0.00346482	-0.0065717
0.00655848				0.00844363				0.11454	0.18515			0.071386	0.0183863			-0.0344585	-0.0090076			0.0204634	0.00171891
0.00740991				-0.0542807				0.110911	0.140743			0.0402755	0.0385672			0.010235	0.0339247			0.0294535	0.0272806
-0.0251397				0.0692512				0.155701	0.164667			0.0484837	0.00333733			-0.0154773	-0.0216179			0.0156526	-0.0186384
-0.0128895				-0.0179896				0.109152	0.171099			0.0334274	0.0906648			-0.0244316	-0.0110075			0.0197776	0.00559172
-0.0291991				-0.0184208				0.0963544	0.180572			0.0749947	0.0431957			-0.0889413	0.00700558			-0.0052939	-0.0041358
-0.0134892				-0.0114132				0.050137	0.14321			0.0960404	0.0515184			-0.007194	0.00716385			-0.0107699	0.0204969
-0.0379146				-0.0131816				0.154183	0.21906			0.0593037	0.0638154			0.119682	0.050018			-0.0306438	-0.0125582
-0.0501583				0.0571307				0.281971	0.190224			0.0301047	0.0394508			0.062724	-0.0217314			0.00893849	-0.021275
-0.0089496				-0.0257263				-0.0477394	0.104681			0.0141762	0.0383981			0.038875	0.0977227			0.0119081	0.00335809
0.00795026				0.00488059				0.184575	0.277197			0.0603884	0.0736715			-0.0050506	0.118426			0.0488908	0.0177755
0.101735				0.0155653				0.144167	0.131915			0.0498502	-0.0056936			-0.0126673	0.0330188			0.0111384	-0.0355748
0.0456677				0.0125309				0.0778207	0.0997415			0.132761	0.00275711			0.0313198	-0.0049462			0.00756251	-0.0198563
-0.008401				-0.0051175				0.0547953	-0.0282837			0.0726465	0.0372212			-0.0743553	0.0539188			0.0220734	0.00573409
-0.0531174				-0.0091514				0.0904865	0.179731			0.131272	0.0503786			0.00688479	0.0165228			0.0087778	0.024268
0.0177622				-0.0018205				0.124487	0.269763			0.0900248	0.00893966			-0.0652402	-0.0078898			-0.0157709	-0.0069696
0.00791201				-0.0126158				0.101295	0.134276			0.0859238	0.0498876			0.021345	0.156171			-0.0158163	-0.0002162
-0.0457066				0.00339237				0.169017	0.187126			0.0685018	0.130923			-0.0758138	0.0265755			0.0426068	0.00522073
-0.0049477				0.0454368				0.188748	0.119439			0.0478181	0.0260783			0.00702779	-0.0045433			-0.0099321	-0.01601
-0.110992				0.0354396				0.185002	0.306447			0.062372	0.112246			-0.0574939	-0.0234666			-0.0386004	-0.0333252
-0.0128241				0.00570277				0.13797	0.135506			0.0312278	0.0755469			0.0216276	0.0207001			0.00180493	-0.0294637
-0.026817				0.00307829				0.136733	0.184481			0.0760591	0.056529			-0.0738671	0.0101218			-0.0167167	-0.0121373
0.00419045				-0.0455461				0.0775998	0.241378			0.0536971	0.0527451			-0.0513718	0.0385614			0.0118992	-0.0150834
-0.0305391				0.0633363				0.193924	0.274271			0.0782034	0.0690904			0.0420921	0.0714453			-0.015326	0.00436476
-0.0686958				0.0341079				0.12554	0.0808426			0.0972069	-0.0101726			0.0270907	0.00392355			-0.0011224	-0.0400169
0.00213839				-0.012189				0.134722	0.0995173			0.0595923	0.075007			0.00994682	-0.0143547			-0.0190044	0.0289272
-0.0289524				0.00265467				0.0146753	0.11386			0.0831291	0.0235474			0.113568	0.0163577			-0.0137393	-0.0464752
-0.0378527				-0.0363892				0.156692	0.210076			0.131132	0.073521			-0.0370167	0.022004			0.0535953	-0.0092371
-0.0225834				0.0741783				0.0814557	0.116828			0.0338189	0.0757006			0.019376	0.0455217			0.06718	0.0401796
-0.0474365				-0.0286609				0.0501625	0.118719			0.0713019	0.0913297			0.00885756	0.0297853			-0.0248481	0.0319984
-0.0064668				-0.0384483				0.11798	0.136302			0.00185571	0.0128847			-0.0029046	0.0753819			0.00225365	0.0167812
-0.128951				0.178965				0.15296	0.17506			0.08017	0.00949695			-0.0040877	0.00076983			-0.0509104	0.0239156
0.031485				-0.0576902				0.0581749	0.0942794			0.0308951	0.0427039			0.011895	0.0944138			-0.0018473	-0.0044715
0.031621				-0.0062377				0.0633181	0.136646			0.0470291	0.0297473			0.0299996	0.0690838			-0.024541	0.00394141
-0.0444259				-0.0385377				0.0317306	0.197541			0.0398106	0.00503894			0.0661266	0.0363862			0.0227011	0.010652
0.00435338				-0.0208661				0.111124	0.156687			0.115666	0.0502865			-0.0635385	0.058695			-0.0048126	-0.0361795
-0.0320134				-0.0236824				0.13424	0.259647			0.0197053	0.00025288			-0.0160479	0.0734205			0.046912	-0.0128069
0.0210843				-0.0903789				0.113761	0.0187213			0.00658044	0.0336593			0.0402216	-0.0299204			0.0115504	0.0152386
-0.0183148				-0.0223693				0.133244	0.0769393			0.0766555	0.0415415			0.0322853	-0.0205317			-0.0178879	0.00592712
0.0701672				-0.0297033				0.159147	0.0980957			0.0633118	0.0307332			-0.0221909	0.0454318			-0.0233894	0.00615964
0.028227				-0.0209575				0.152745	0.0873211			0.0183929	0.0244271			-0.0742256	-0.0063404			0.0147906	-0.0267963
-0.0372891				-0.0036685				0.237019	0.0766051			-0.0069831	0.0834543			-0.012742	0.00555904			-0.0260915	-0.0323225
0.110768				0.0354629				0.1961	0.255512			0.0376764	0.0759355			-0.0192003	0.00956964			-0.0008648	0.00860776
0.0115646				-0.0210803				0.294216	0.105832			0.0302517	0.0244601			-0.0239566	0.0395728			-0.0120989	0.0084581
0.019175				0.0247128				0.207011	0.0542893			0.0264919	0.0590916			0.0759923	0.0720388			0.0132556	-0.0439353
-0.0443457				0.0117228				0.229389	0.104158			-0.0032545	0.0256371			-0.0593572	0.0545308			-0.0020776	-0.030502
-0.0946569				0.0384518				0.113886	0.16758			0.0640325	0.0801529			-0.0187092	-0.0292439			-0.0089986	0.00200423
-0.0936786				-0.0032447				0.0992491	0.0676203			0.00713101	0.155428			0.0140105	0.0543306			0.0338864	0.0130584
0.102208				-0.0376307				0.170452	0.105953			0.0398862	0.00378705			-0.0381059	-0.0310804			0.0446468	0.00897855
0.0217826				-0.0229519				0.162332	0.190663			0.0395175	0.0403218			0.00907725	0.0207248			0.0441838	-0.0132272
0.0580475				-0.0056819				0.211638	0.165916			-0.0092983	0.0247963			-0.0566412	-0.0145302			0.00835368	-0.0353755
0.0334952				-0.0034053				0.0267735	0.00927126			0.0232355	0.0192023			0.0140821	0.0601754			0.0169465	0.0224011
0.0102671				0.0344986				0.225721	0.106278			0.0493355	0.037354			-0.0507022	0.0600415			-0.0036834	-0.0097223
0.0264835				-0.0171156				0.235758	0.095336			0.0396779	0.0375214			0.0332445	0.00162334			0.00723196	0.0592084
-0.005641				-0.0133138				0.16465	0.084683			0.0215372	0.0824463			-0.0403378	0.0320836			-0.0141289	-0.0220196
0.0910986				0.00325463				0.139709	0.168389			0.0193132	0.0696741			0.0153154	0.0511162			-0.003071	0.00412497
0.0115817				0.0544366				0.088137	0.116298			0.0535889	0.0202431			0.0136734	0.0940825			-0.0346513	-0.0285686
-0.0152989				0.0484942				0.152282	0.147632			0.0570331	0.094849			-0.0619899	0.0263525			0.00861619	0.0143757
0.0336512				0.00876547				0.185208	-0.0389099			0.0446533	0.0675527			0.0394439	0.0143411			0.0244432	-0.0364181
0.0151049				-0.0311294				0.0435637	0.101281			0.0345909	0.0404065			-0.0010779	0.106348			0.0260002	0.0130687
-0.020256				0.037201				0.0532129	0.294274			0.0962928	0.00874451			0.0437492	0.0494182			0.0130946	0.0401136
-0.0039812				-0.0090695				0.175386	0.146103			0.046608	0.0676036			-0.0422207	-0.0035901			0.0107909	0.00148515
-0.0235609				-0.0007433				0.0954108	0.150064			0.0568439	0.0463081			0.0379216	0.0178917			0.0132788	-0.0112929
-0.0042807				-0.0032965				0.0311765	0.11734			0.0473324	0.0005961			0.0382597	0.0572194			0.0478017	-0.0136931
0.0487053				0.0573831				0.163221	0.174083			0.0186694	0.0878559			-0.019383	-0.0430081			0.043381	-0.0120618
-0.0305416				0.0221482				0.205604	0.181643			0.0326648	0.0208364			-0.043619	0.0930001			-0.0304589	0.0185258
0.112079				-0.0158073				0.162669	0.0454743			0.0143876	-0.0303341			-0.0025613	0.105958			0.0381321	-0.0183523
0.00743572				0.00297445				0.124259	0.17979			0.0566706	0.0630688			-0.0185938	0.0409197			0.015033	-0.0124995
-0.0416425				-0.0231053				0.210002	0.109805			0.0400912	0.0309996			-0.0572914	-0.0868111			0.0263647	0.0221167
-0.0491092				-0.0156639				0.116296	0.0456723			0.0290254	-0.0280284			0.0108517	0.0133501			0.00269871	0.0207987
-0.0289476				0.0133168				0.20133	0.103585			0.0111743	0.0415517			0.0149637	0.0791278			0.027598	0.0149409
0.0340555				-0.0369886				0.116128	0.0830817			0.0504674	0.0641785			0.0674187	0.0093561			0.0278338	0.0207754
0.0221185				0.0132106				0.0872945	0.13556			0.0887995	0.0713726			-0.0108775	-0.007748			0.00910765	-0.0172972
0.0547162				0.0143728				0.116315	0.186522			-0.001321	0.0601339			-0.0432064	0.0241699			0.0174236	0.0141657
-0.0367465				0.00977				0.241596	0.300032			0.064253	0.120125			0.0280232	0.0406017			-0.0032612	-0.0547067
-0.038706				-0.0027506				0.247349	0.256042			0.0143652	0.0314765			0.0159783	0.0069328			0.0256479	0.00981671
0.0218758				-0.015195				0.0941648	0.185857			0.0561754	0.0318521			-0.0216048	0.081824			0.00421778	-0.019241
-0.0196431				0.0354536				0.105063	0.178438			0.013601	0.0338649			-0.0451661	0.0172855			-0.0125599	0.00542691
0.0431814				-0.0283929				0.185527	0.173002			0.0191519	0.079919			0.0908949	0.0799919			0.032097	-0.0139422
-0.0140508				-0.0102232				0.157986	0.0592448			0.0431088	0.0295228			-0.0525702	-0.034397			0.00762146	-0.0018891
-0.0552555				0.0342051				0.0981257	0.0713149			0.0561308	0.0234397			-0.0012046	-0.0331563			-0.0469745	-0.0113633
0.0300839				-0.0246814				0.138591	0.108068			0.0602217	0.0382663			0.00628632	-0.0123402			-0.0232604	0.00972638
0.0699103				0.0870913				0.149212	0.112108			0.0557381	0.027588			0.163822	0.0646334			-0.0040735	-0.0116592
-0.0446355				-0.0319144				0.110081	0.17066			0.0344828	0.0375619			-0.0098536	-0.0205938			-0.0265232	0.00136336
0.0265885				0.0130498				0.153758	0.11352			0.0390287	-0.0056753			-0.0437461	0.0343548			0.0218517	-0.0245342
0.0224756				0.0024971				0.22475	0.126078			0.0381698	0.0832371			-0.0205898	0.114665			0.0176816	-0.0001531
-0.0485773				0.0323241				0.0409436	0.189279			0.0145239	0.062491			0.0772208	0.0672173			-0.006875	0.0484515
0.0676014				0.035432				0.0609385	0.125477			0.0386267	0.022537			-0.0149839	0.0518288			-0.0187099	0.0352292
0.0132564				-0.0002618				0.100518	0.0663393			0.0685304	-0.0226525			0.0375319	0.0275738			-0.0380372	0.00433422
-0.04987				0.0377895				0.130903	0.0714301			-0.0022135	0.0450685			0.0353446	0.0187061			0.027783	-0.0335793
-0.0270552				-0.0053531				0.119942	0.102711			0.0639505	0.0369554			0.0280145	0.0235733			0.0236302	0.0333721
0.0216348				0.0468226				0.201685	0.221316			0.0368576	0.031374			-0.0751715	0.0132614			-0.0455333	0.021509
-0.0509205				-0.0409038				0.227109	0.213151			0.0232788	0.0737928			0.0544065	0.0078361			-0.0188647	-0.0112662
0.0483013				0.00552676				0.159881	0.231056			0.0395428	-0.0068203			0.0497545	0.0057148			-0.0212454	-0.0537214
-0.0918952				0.040636				0.163024	0.156371			-0.0011834	-0.0359905			-0.0499747	0.0533988			0.0489264	-0.0014691
0.0128704				-0.0177596				0.0959205	0.0701267			0.0343489	0.0596069			0.00914211	0.0532466			-0.0112925	0.0278697
0.0583374				0.00623222				0.135819	0.0863697			0.0348927	0.0486452			0.113638	0.0686369			-0.0027981	0.00231955
0.0129283				0.0236737				0.308618	0.0947197			0.00462616	0.0768874			-0.0257704	0.0333953			0.0513346	0.00294861
-0.042598				0.00172502				0.141961	0.309642			0.0525602	0.0441836			-0.0431787	0.118024			0.0694373	0.0146434
-0.0140771				-0.0129838				0.146882	0.245636			0.0446822	0.0921191			0.0664054	0.0474239			0.00326906	0.0343037
0.0348952				0.0618171				0.205706	0.18314			0.0364085	0.0955654			-0.0154101	0.0635607			-0.0182424	0.00256856
0.0107096				-0.0435016				0.116949	0.222711			0.0235583	0.0413994			-0.0487767	-0.0258327			0.0300104	0.0122583
-0.0116088				-0.0118559				0.193436	0.144709			0.0394344	0.03341			0.0225563	0.0145674			0.037621	-0.021634
0.0528562				-0.0191459				0.237862	0.122239			0.0103114	0.0853485			0.0705379	0.00853246			-0.0070685	0.0144526
0.0141522				0.0323799				0.0394303	0.189985			0.0258709	0.0446018			0.0753865	-0.0150679			-0.0060743	-0.0022884
0.0246338				-0.0444344				0.0751625	0.305072			0.0678592	0.0765428			0.0101426	-0.0334678			0.0172402	-0.0410836
0.0245139				0.0104531				0.142918	0.108442			0.044476	0.0347557			-0.0408568	0.0716046			0.0173588	-0.00144
-0.0191492				0.0114502				0.0735554	0.179576			0.00257712	0.0262328			-0.0515277	0.0468921			-0.0200625	-0.009297
0.00270886				0.00192901				0.0886957	0.0830989			0.0200475	0.138624			-0.0094209	0.0148516			0.006411	0.00824407
-0.0172771				-0.0449011				0.0619242	0.222991			0.0577924	0.0669747			0.0304902	0.0403718			0.00737059	0.0617657
0.0240086				0.00340454				0.081388	0.267196			-0.0193735	0.0510794			0.0289478	0.0438182			0.00946881	0.0622627
0.0752119				0.0367776				0.220594	0.211339			0.0375565	0.0046361			0.0199635	-0.0384336			0.0772233	-0.0165824
-0.0420518				0.061901				0.0831284	0.128441			0.0220266	0.0544294			-0.0628042	0.0626847			-0.0097589	0.00370729
-0.0319054				0.00235397				0.0778051	0.178107			0.0171854	0.0529428			0.0230361	0.023357			0.0279066	-0.0275861
0.0128746				0.0265107				0.122114	0.124575			0.0423612	0.0336018			-0.0493494	0.0717267			-0.0313725	-0.0327084
-0.0903539				0.0280828				0.205273	0.313855			0.0127498	0.0707445			-0.0318367	0.0310989			0.015609	0.0213494
0.0363001				-0.0439263				0.158233	0.0555397			0.0279653	-0.034794			-0.0760215	0.0727358			0.00409221	0.00181849
-0.0352109				-0.0012682				0.105527	0.229505			0.0133656	0.0123764			0.0387576	0.0461057			0.0115029	0.0417615
0.0347219				0.0327145				0.15021	0.256423			0.0112726	-0.0024728			-0.0418462	0.0447415			-0.0032688	0.0186556
0.0454091				0.015885				0.148665	0.162399			0.160555	-0.0060519			-0.0318453	0.0924264			-0.0294028	0.00455928
-0.0817159				-0.0217262				0.255866	0.245281			-0.0141283	0.10258			-0.0273341	0.0246179			0.0559641	0.0293315
0.0526099				-0.0051426				0.134404	0.16351			0.0658203	0.0565176			0.0568668	-0.0221228			0.00825313	-0.003854
0.00470462				-0.0133728				0.0693798	0.0999716			0.0361363	0.0347886			0.0283636	0.0119237			-0.0132445	0.0333632
0.0113148				0.0199635				0.0763133	0.147591			-0.0115978	0.0690123			-0.0226692	0.0120683			0.0176475	0.00262745
-0.0014619				0.00342076				0.0732545	0.0608535			0.00649367	0.0383117			0.026435	0.113566			0.0377968	0.012405
-0.004672				0.00229523				0.103493	0.0882746			-0.0345871	-0.0110452			-0.0027018	0.0137459			0.0101617	-0.0025249
0.0370844				-0.005326				0.13509	0.0885714			0.0642532	0.0403014			-0.0456739	0.0259437			-0.0017783	0.021297
-0.0285149				0.0431289				0.191714	0.250546			0.0128456	0.0688938			-0.0176847	0.0483257			-0.0331457	0.0128693
0.00889367				-0.0340488				0.190889	0.233618			0.0646908	0.0487262			-0.029346	0.119528			0.0106891	0.0531426
-0.0429813				0.048511				0.118306	0.113702			0.0290715	0.0911783			-0.0311942	0.102448			0.021029	-0.0090834
0.0221362				-0.0430745				0.138375	0.104034			0.00338607	-0.0261812			0.025225	0.0144586			-4.42e-05	0.00219598
0.0244435				-0.0201536				0.144853	0.0976942			0.0559141	0.0291451			-0.045068	-0.0614988			0.00313112	0.0482193
-0.0165424				-0.0014219				0.151236	0.079344			0.0119107	0.0690165			0.023812	0.0251029			0.0401368	-0.021631
-0.0959165				-0.0249834				0.0882466	0.252253			0.056921	0.0736893			-0.0024331	0.0350284			0.0146768	-0.0166696
-0.0047903				-0.0148208				0.153296	0.106109			0.0812762	0.0264598			0.02112	0.0442878			0.0284961	0.0312016
0.0753991				-0.0395064				0.119719	0.0926781			0.0154437	0.0645648			-0.0679953	0.0184594			0.0161432	0.00584718
0.105833				0.0490713				0.143351	0.169946			0.00232272	0.0952639			-0.0022739	0.0889719			-0.0008024	0.0180671
0.0203222				-0.0429441				0.0653981	0.0941779			0.0372976	0.0393239			-0.0548423	0.0958183			-0.0286863	0.00540941
0.0764561				0.0405729				0.181305	0.145602			0.0853513	0.051498			0.0326038	-0.0395133			-0.0154144	0.00956727
0.134343				0.03323				0.194202	0.1646			0.0287533	0.0557247			0.00766866	0.0523478			0.0343935	-0.0204952
-0.0040702				-0.011921				0.114383	0.0990651			0.0329444	0.0171406			0.0496989	0.00619449			0.0265598	-0.0224504
0.0971244				-0.0446844				0.205317	0.0377245			0.0360237	0.0140467			0.012337	-0.0066614			-0.0072921	-0.0011099
0.0732572				0.0642247				0.186421	0.134284			0.0374745	0.0402906			-0.0278642	0.0295368			-0.0044753	-0.0032557
0.0588792				0.053918				0.14472	0.107683			0.072054	0.0727656			0.0320439	-0.0468703			-0.0172215	0.0723498
-0.020597				-0.0127029				0.166895	0.103729			0.0654613	0.040415			-0.0106075	-0.0318196			-0.0155696	0.0111193
-0.0869717				0.00765823				0.0821184	0.201017			0.0506458	0.0775114			0.00716774	0.0220668			-0.0273522	-0.0449084
-0.0601183				0.0180708				0.118889	0.134074			0.0393201	-0.0101583			0.00520605	0.0330469			0.0371384	-0.036822
-0.0220186				0.00763719				0.158172	0.116916			0.0591347	0.0239271			-0.0431235	0.057999			0.0376389	0.00735997
								0.181267	0.0949397			0.0626764	0.0349834			-0.0507499	0.0008355			-0.0474884	-0.0052285
								0.109333	0.20958			0.119741	0.102317			-0.0370742	0.00814422			-0.0105438	0.0307306
								0.0998594	0.242491			0.0130796	0.0545401			-0.0132181	0.0685107			0.0234156	0.00257903
								0.341182	0.163311			0.0530655	0.0565467			0.11988	0.0775835			0.0424213	0.00733165
								0.144317	0.134701			0.072023	0.0184811			-0.0796704	0.00083358			-0.0063121	-0.0110851
								0.150449	0.164132			0.0771117	0.0173481			0.0133555	0.049166			0.0229773	-0.030685
								0.176802	0.177006			0.00590996	0.0539157			0.0246218	0.0605166			-0.0463526	0.0427614
								0.247482	0.125447			0.0317028	0.024013			-0.117308	0.087936			0.0212319	-0.0063398
								0.107549	0.173537			0.0700235	0.109783			0.0327725	0.0706179			-0.0473835	-0.0046078
								0.136813	0.0209551			0.0164705	0.109603			0.0489285	-0.0122643			-0.0221066	0.0049724
								0.105273	0.169625			0.106358	0.0155574			-0.0006326	0.0464191			0.0229802	-0.0298774
								0.18225	0.133873			0.0115623	0.0813815			-0.022575	0.0601327			0.0169265	-0.0211444
								0.0533866	0.19215			0.085911	0.0380065			-0.0087307	0.0453145			-0.0005598	-0.0270116
								0.102227	-0.0387819			-0.0221896	0.0650816			0.0411278	0.0261985			0.0701269	0.0132506
								0.193811	0.137059			0.0300543	0.0129884			0.0160425	0.0226203			0.0321363	-0.009052
								0.065672	0.0177895			0.0506896	0.0279828			0.0130998	0.0682408			-0.0037605	-0.028678
								0.155885	0.216921			0.0462693	0.0627846			-0.0762482	0.0849432			0.0193887	0.0060688
								0.0895533	0.160726			0.0655761	0.0716081			-0.0338349	0.125888			-0.0072276	0.028328
								0.133578	0.18715			0.0934294	0.0526896			0.0409175	0.134411			-0.0130168	-0.0374521
								0.144047	0.286985			0.0520191	0.0436335			0.0795632	-0.0148257			0.0266261	0.0176166
								0.0771375	0.148022			-0.0114767	0.0477732			0.0520655	-0.0284854			0.0351093	-0.0216627
								0.178556	0.159726			0.0709822	0.0189918			-0.0234034	0.00385285			0.0221358	0.0187231
								0.286759	0.180376			0.0284193	0.0349534			-0.0498479	0.0136479			0.0282486	-0.0126414
								0.141236	0.13173			0.0289001	0.00298061			-0.0087805	0.0465856			0.00977517	0.0330674
								0.202504	0.162577			0.00344493	-0.0125247			-0.0362835	0.0379501			0.0186472	-0.0497888
								0.205726	0.231118			0.101079	0.0328786			0.00396371	-0.030059			0.032972	-0.0237082
								0.271719	0.124694			0.052921	0.0611187			-0.0172342	0.0331179			-0.0298409	0.0405123
								0.206515	0.0776804			0.0209893	0.0656922			-0.0295183	0.011513			0.0335201	-0.0094993
								0.00908415	0.266976			0.0150624	0.0348531			0.0588183	0.0451885			0.0182773	-0.0269741
								0.155764	0.136804			0.102278	0.00745339			-0.0661541	0.0776562			0.0378884	-0.018757
								0.179419	0.23138			0.0734304	0.0822242			-0.108445	0.0338383			0.0565249	0.0128696
								0.212729	0.0840796			0.0406995	-0.0206029			-0.0234382	0.0736946			0.013647	-0.016625
								0.18569	0.0662964			0.0342325	0.00092329			-0.0242532	0.0374807			0.00566804	0.00812705
								0.207568	0.0895077			0.0966505	0.068101			-0.0488322	-0.042952			0.0101265	-0.015837
								0.114504	0.103041			0.0554942	-0.0145493			-0.0182632	0.0185619			0.0146857	-0.0365244
								0.251385	0.165827			0.0399102	0.00420046			0.0212122	0.0047258			0.0221018	0.0103489
								0.187125	0.142132			0.0617344	-0.0020767			-0.101276	0.0374795			-0.0004955	-0.0163401
								0.154951	0.21451			0.0470843	0.0145343			0.0680819	-0.0016701			-0.019586	0.0345978
								0.266762	0.155468			0.0649884	0.0244381			-0.0535279	0.0676404			0.0327048	0.0383149
								0.00714803	0.12369			0.0266824	0.0148628			-0.0305657	0.0603481			0.0145917	-0.034865
[truncated: 246 more rows]
