# Supplementary material for: Multimodal transcriptomics reveal neurogenic aging trajectories and age-related regional inflammation in the dentate gyrus
Source: Nat Neurosci. 2025 Jan 6;28(2):415–30. doi: 10.1038/s41593-024-01848-4 (PMC11802457; doi:10.1038/s41593-024-01848-4)
Supplement: Supplementary file 22 — Numerical source data for indicated extended data figure. [file 41593_2024_1848_MOESM22_ESM.xlsx]

## Sheet: Extended Data Fig. 9a
The proportion of spots enriched with IFN-g signature
	Young	Middle	Old
Enriched	2.4	2.5	5.9
Not enriched	97.6	97.5	94.1

## Sheet: Extended Data Fig. 9d
IS-enriched			NNS-enriched
GO term and description	adjusted p-value		GO term and description	adjusted p-value
GO:0030335 positive regulation of cell migration	1.48893e-43		GO:0099536 synaptic signaling	3.82748e-45
GO:0045785 positive regulation of cell adhesion	1.37262e-29		GO:0048167 regulation of synaptic plasticity	6.05913e-41
GO:0042063 gliogenesis	1.1329e-25		GO:0050808 synapse organization	3.03187e-35
GO:0045765 regulation of angiogenesis	1.92144e-23		GO:0031175 neuron projection development	5.84586e-33
GO:0010001 glial cell differentiation	2.01117e-22		GO:0042391 regulation of membrane potential	3.28741e-30
GO:0001817 regulation of cytokine production	4.6434e-21		GO:0007409 axonogenesis	1.17443e-23
GO:0002685 regulation of leukocyte migration	3.72863e-19		GO:0007269 neurotransmitter secretion	1.13361e-14
GO:0050920 regulation of chemotaxis	2.6797e-18		GO:0006836 neurotransmitter transport	2.36216e-13
GO:0032675 regulation of interleukin-6 production	6.97403e-09		GO:0007411 axon guidance	1.50126e-10
GO:0050863 regulation of T cell activation	1.4188e-08		GO:0032411 positive regulation of transporter activity	1.03568e-09

## Sheet: Extended Data Fig. 9f
Quantitation of the coverage of IBA-1 signal in hippocampus
Young	Middle	Old
8	8.2	16.2
8.4	8.9	17.2
6	7.1	16.3
7	6.8	17
6.5	9.1	10.5
5.8	6.6	12.4
		11.9

## Sheet: Extended Data Fig. 9i
Module score of CAS-Up in different types of spots							Module score of CAS-Down in different types of spots
IS	NNS	ENS1	ENS2				IS	NNS	ENS1	ENS2
0.0929155	-0.0600371	-0.0144246	-0.123603				0.0159528	0.0917145	0.11512	0.131336
0.102426	0.0267303	0.00906936	0.0134807				-0.0008804	0.0036985	0.123341	0.0879517
0.0233768	0.00627277	0.0593139	-0.0272053				0.0425864	0.0424716	0.0293789	0.088196
0.225106	0.0515382	-0.02684	-0.105869				-0.0084073	0.0317207	0.110475	0.212877
-0.0750468	0.00693457	-0.0302528	-0.0517607				0.101964	-0.0043144	0.0906842	0.206295
0.00237414	-0.100294	-0.0924769	-0.0094458				0.0931928	0.117582	0.187373	0.0955798
0.0707278	0.071976	0.0223046	-0.102759				0.0623652	-0.0030517	0.0811079	0.18416
0.0213541	-0.012709	0.0855927	-0.0588147				-0.0320079	0.100869	0.0568206	0.108506
0.0503686	0.0465772	0.0668986	-0.0931606				-0.0220165	0.0392417	0.0339631	0.190508
0.129972	-0.0110625	-0.0031527	-0.0694994				0.001196	0.0825261	0.104017	0.241315
0.190178	-0.0403191	-0.021588	-0.108264				0.0878019	0.0870959	0.194249	0.158843
0.0257581	0.0380466	-0.0718062	-0.0570094				0.0325293	0.0723176	0.222806	0.170776
-0.0515028	-0.0080459	0.0184013	-0.0815149				0.0574346	0.0489714	0.0852866	0.170124
0.0457348	-0.0304878	-0.0709592	-0.0496101				0.0507677	0.121112	0.110952	0.0662211
0.0408866	0.0272669	-0.0160268	-0.0480919				0.0273297	0.0281707	0.102144	0.0523323
0.00322874	-0.024316	-0.0240225	-0.0317527				0.148099	0.0766184	0.119615	0.109543
-0.0335363	0.00391333	-0.0461478	0.0258188				0.078207	0.0656226	0.0923607	0.0770049
0.051137	0.0294592	-0.0735237	-0.0762898				-0.0205813	0.0353096	0.0614434	0.11325
0.0195149	-0.103328	-0.0283227	-0.0942229				-0.0058739	0.135037	0.103386	0.141703
0.0596487	-0.0495045	0.0382158	-0.047892				0.00561832	0.110288	0.0197714	0.134647
-0.04639	-0.0629662	-0.0806812	-0.0658901				0.100182	0.144844	0.145918	0.158003
0.172923	0.00916324	-0.0423203	-0.0702869				0.0452894	0.0861745	0.0966153	0.128223
-0.0014312	-0.0016126	-0.0254082	-0.0658387				-0.014674	0.0594094	0.127553	0.1776
0.0657624	-0.052272	-0.104352	-0.0913923				0.0119138	0.0679253	0.242885	0.111495
0.0886911	0.0307356	-0.0396794	-0.0349095				0.0143976	0.0289499	0.050147	0.081969
0.159423	0.0465497	-0.079478	-0.0999694				-0.0011358	0.0700567	0.132896	0.152602
0.0615798	-0.0267886	-0.12042	-0.140525				0.0209947	0.0865586	0.168284	0.174589
-0.0016108	-0.105862	-0.0535715	-0.0933335				0.00570472	0.16616	0.0808533	0.198566
0.237194	0.0858367	-0.112284	-0.0100768				-0.0260506	0.0333756	0.198392	0.0822503
0.0711675	0.0301309	-0.0190616	-0.0731304				0.0283228	0.0198027	0.0490291	0.144854
-0.0135269	-0.0336585	-0.0092747	-0.0779172				0.0168088	0.0844638	0.0640008	0.164798
0.0658366	0.0218202	-0.0296403	-0.0743085				0.0297918	0.089601	0.152258	0.140704
-0.0403448	-0.0345836	-0.0064582	-0.0148381				0.0173726	0.0923487	0.00680653	0.0526701
0.131481	-0.0017487	-0.0151318	-0.0269525				-0.030311	0.0237125	0.189711	0.103005
0.117289	0.0104681	-0.0724081	-0.0412018				0.0255353	-0.0021097	0.112884	0.116593
0.153909	0.00662437	-0.0131581	-0.0328227				-0.0217377	0.0279321	0.0695954	0.0941543
0.109732	-0.0190225	-0.0312303	-0.13259				0.0218987	0.0140033	0.0885942	0.171557
0.0621143	-0.115043	-0.0326912	-0.0302903				0.0870715	0.122652	0.169386	0.181275
0.0436509	-0.0097394	-0.0967348	-0.0849972				0.0442015	0.0515306	0.223228	0.156581
-0.0183931	-0.076348	-0.0229551	-0.0170808				0.0395915	0.0940057	0.0361568	0.070658
0.0364399	0.0853339	0.0261252	-0.0578498				0.0612357	-0.0318269	0.0497527	0.116599
0.0657861	-0.0183785	-0.0074805	-0.0536413				-0.0326602	0.03732	0.00570281	0.0913326
0.0682259	0.0460084	-0.0308292	-0.0348727				0.0666094	-0.0026946	0.103105	0.0835432
0.0672337	-0.0503494	-0.0540555	-0.0982932				-0.0085053	0.0635038	0.12449	0.185867
0.151498	0.0357868	-0.0324686	-0.0622522				0.0125538	0.0598318	0.174889	0.144726
0.0387489	0.00603312	0.0166988	-0.0700856				-0.00351	0.0493828	0.0226689	0.137284
0.130422	0.0467582	-0.0069612	-0.0043632				-0.0117316	0.0409807	0.216603	0.096207
0.0140815	-0.110629	-0.0987435	-0.0598251				-0.0213224	0.171012	0.218039	0.137924
0.201551	0.00764244	-0.0426222	-0.122779				0.0232949	0.0480378	0.189303	0.166768
0.00349545	0.0264324	-0.0866685	-0.0548552				0.0590206	0.0688253	0.192405	0.131399
0.167311	0.0241125	-0.0035267	-0.0290091				0.053442	0.00109374	0.127224	0.055532
0.0299016	0.0214119	-0.0288947	-0.0989808				0.00414151	0.0639667	0.0677208	0.161497
-0.0273221	0.0183678	-0.0163784	-0.0221865				0.0369579	0.0365885	0.0103098	0.0965885
0.138721	-0.0720194	-0.104732	-0.0959895				0.00479519	0.0702749	0.183275	0.171502
0.0961746	0.0144861	-0.117838	-0.0184198				0.0327168	0.0228786	0.174958	0.0974205
0.0861797	-0.0888172	-0.0386	-0.0505251				0.0548203	0.186289	0.0567242	0.123135
0.0737686	-0.0071038	0.0210747	-0.0465714				0.0270394	0.109179	0.0863099	0.108041
0.0334751	0.140008	-0.0495844	-0.0178959				0.0551869	0.0697836	0.0741688	0.151733
0.125114	0.00956024	-0.0741215	-0.0763492				0.0726643	0.0129184	0.183255	0.142846
0.0479874	-0.0372637	-0.0578968	0.0613965				0.0724317	0.112222	0.167694	0.087989
0.0300665	-0.0919215	-0.0804936	-0.101673				0.0186601	0.0716306	0.162019	0.166503
0.0233405	-0.0893019	-0.118864	-0.0095902				-0.0172258	0.102489	0.126851	0.106414
0.0831124	-0.0081702	-0.0232422	-0.0927003				0.0687377	0.0497243	0.0479244	0.139936
0.0175526	0.00523111	0.013835	-0.0551778				0.0240646	0.106541	0.0611189	0.105389
0.0458956	0.0150915	-0.0525383	-0.098049				0.0193406	0.09934	0.0800853	0.190636
0.0409201	0.00017548	0.0218072	-0.0271102				0.0470717	0.181079	0.0336195	0.0800317
-0.0206283	-0.0003163	-0.118479	-0.141016				0.0685313	0.0239438	0.232141	0.242934
0.134881	-0.0097392	0.0107275	-0.107343				0.11756	0.0611854	0.0716976	0.187677
-0.0071695	0.0244288	-0.0701799	-0.0283455				0.050815	0.0460987	0.143006	0.198372
0.0547734	0.0153922	-0.0213625	-0.0181999				0.0431864	0.0651975	0.0410382	0.186998
0.0383157	-0.0159925	-0.0811565	-0.0888766				-0.0122696	0.0679539	0.158635	0.0590611
0.041233	0.0465469	-0.0837697	-0.138177				0.0154989	0.0603493	0.113118	0.130399
0.0565268	-0.0199775	0.116839	-0.0163715				-0.0096286	0.101786	0.0552836	0.0922328
0.0264842	0.00926928	-0.0487412	-0.048399				0.025687	0.100492	0.106636	0.121315
0.0248794	-0.0233289	-0.0734203	-0.117714				0.129554	0.0875669	0.11479	0.21898
0.124787	0.024526	-0.124902	-0.0132358				0.0821378	0.0306806	0.172851	0.0842791
0.0509892	-0.0741379	-0.0154858	-0.0957739				0.0436485	0.105868	0.103084	0.130878
0.0640091	-0.0279831	-0.0274238	-0.0922729				-0.0025416	0.152132	0.0912298	0.131979
0.136376	0.0281801	0.00774532	-0.0711939				0.0632167	0.00610548	0.0409447	0.142229
-0.0357242	0.0361438	-0.0450749	-0.0097979				0.115737	0.0770742	0.0991623	0.0958509
0.00167358	-0.0283169	0.0327257	-0.060486				0.0628997	0.0369949	0.0478844	0.175217
0.00080322	0.06737	-0.0071299	-0.0489918				-0.0004903	0.00749708	0.240851	0.0741603
0.0546547	-0.0157903	0.0129028	-0.0312786				-0.0157518	0.0470438	0.118002	0.155964
0.00619844	-0.0461507	0.0574667	-0.113278				0.0772488	0.0516255	0.091334	0.205758
-0.11492	-0.0523185	0.00053803	-0.102726				0.179266	0.0580384	0.179015	0.173632
0.0409853	0.00253264	-0.0463498	-0.115699				0.0485694	0.0353775	0.118138	0.123487
0.218889	0.0173587	-0.0394367	-0.0643177				0.0191656	0.0341942	0.0373561	0.107512
0.172282	0.0438225	-0.0635012	-0.0198339				0.0280016	0.0422386	0.193945	0.112563
-0.0112032	-0.023344	-0.0398278	0.0126593				0.00480831	0.142269	0.0452642	0.0858503
-0.0128575	-0.095114	0.0239288	-0.0586764				0.0283057	0.103135	0.0772189	0.118368
0.0865712	-0.0284596	0.0292402	-0.0447937				0.04132	0.107675	0.0824365	0.12205
0.00563934	-0.0130754	0.020239	-0.135445				0.0602947	0.0739222	0.124149	0.162128
-0.020092	-0.0577791	0.00127749	-0.0319235				0.0322543	0.0735001	-0.008041	0.122516
-0.0107463	-0.0108238	-0.122954	0.0099579				0.0843861	0.13262	0.198623	0.0995195
0.307945	-0.01103	-0.0427991	-0.0069968				0.0896335	0.0781299	0.0579901	0.18291
-0.0008106	0.0313976	0.0106345	-0.0260001				0.0470691	0.0589411	0.102344	0.0950554
0.118127	0.0210249	-0.0457375	-0.0419409				-0.0145829	0.0283276	0.0900052	0.0925816
0.193505	-0.0088466	-0.0547772	-0.0823877				0.0145778	0.134595	0.181572	0.12306
0.116068	-0.0665558	-0.100663	-0.0630781				0.0455916	0.206216	0.186065	0.162301
0.0745622	-0.0015332	0.0317055	-0.0164168				0.0493374	0.0454647	0.0293884	0.103239
0.308803	0.0227766	0.0231344	-0.111914				0.0370772	0.0189675	0.0976811	0.174609
0.0396451	0.0229485	-0.0311631	-0.0662863				0.0303802	-0.0024204	0.215414	0.145475
0.00945742	0.0095514	0.0061568	-0.110259				0.0201052	0.0740871	0.0825559	0.138208
-0.002306	-0.0479467	0.00738304	-0.0669255				-0.0232415	0.119488	0.127282	0.115461
0.0136505	-0.0077084	-0.0080866	-0.0449037				0.0477449	0.0727405	0.0872113	0.104979
0.128799	-0.0174928	-0.0184531	-0.012043				0.00062426	0.0538823	0.125054	0.09966
0.0820574	0.07861	-0.0293718	-0.0408562				0.0511988	-0.0010078	0.0879	0.0993159
0.107129	-0.0113138	-0.0548302	-0.0792764				0.0532799	0.00824237	0.0890107	0.147075
0.0310457	-0.070041	-0.0928356	-0.0973213				-0.0354665	0.101711	0.172804	0.14477
-0.0362476	-0.0318874	-0.1246	-0.108387				0.140593	0.152201	0.173641	0.11954
0.0635059	-0.0728792	-0.0200857	-0.0233656				0.0289547	0.160616	0.0210916	0.102797
0.0741992	-0.0061709	-0.110356	-0.0763859				0.0261229	0.0178479	0.242081	0.127238
0.00835372	-0.0557445	-0.0345305	0.00999524				0.0321123	0.110195	0.0677229	0.0902349
0.0497558	-0.0770078	-0.0163134	-0.0745242				0.0787805	0.155136	0.164829	0.133152
-0.0380929	0.0483538	-0.0444599	-0.100852				0.0767664	0.0379019	0.0824282	0.213298
0.0310683	0.00865363	-0.114412	-0.0529453				0.042703	0.0643581	0.176693	0.13006
0.158065	0.0417663	-0.0228292	-0.0566858				0.0129214	0.0141914	0.158136	0.125784
0.00739037	0.0419211	0.00085334	-0.0405959				0.0385062	0.0296041	0.185774	0.105617
-0.0336331	-0.0439556	-0.0146989	-0.0656441				0.0875249	0.09163	0.0314617	0.0685222
0.112459	0.0417355	-0.111563	0.0545355				0.025751	0.016742	0.126591	0.0680593
-0.0002756	-0.035456	-0.0749924	0.0028107				0.0380232	0.0229945	0.143653	0.0303243
0.283037	0.0405061	-0.0123578	-0.0288179				-0.0055441	0.0602328	0.0846268	0.0814406
0.243136	-0.117585	-0.0167969	0.0101745				-0.0244931	0.167603	0.119079	0.146494
-0.016353	0.0499924	-0.0334107	0.0201692				0.0210285	0.0199355	0.102055	0.114805
0.00401821	-0.0004479	-0.0302656	-0.0257685				0.109939	0.0228096	0.0298227	0.0660553
0.0633061	-0.0403597	-0.102316	-0.0267399				0.0249883	0.10881	0.151159	0.055937
-0.0485909	0.0611673	0.00904186	-0.0046677				0.065891	0.0688096	-0.0020773	0.239085
0.133108	-0.0411178	-0.0371394	-0.108029				-0.0190598	0.0608226	0.173513	0.182518
-0.0312344	-0.0377334	0.00875223	-0.0816823				0.1451	0.0507171	0.0749591	0.234199
0.0217756	-0.0985619	-0.0135807	-0.0085406				0.0514603	0.145532	0.0582694	0.0797603
0.136553	0.0817628	-0.0094195	-0.0138513				0.0506978	0.036817	0.20399	0.195698
-0.0374379	-0.0529528	-0.0626424	-0.0417552				0.0764933	0.141522	0.1602	0.123841
-0.0217031	0.00487998	-0.0687915	-0.0566653				0.0849831	0.0492473	0.101886	0.156615
0.13483	0.0358993	-0.0506232	-0.0833415				0.0584739	0.144027	0.0853417	0.0795287
0.0311474	-0.005556	-0.0578087	-0.0516916				0.118473	0.209588	0.0575325	0.137562
0.164086	0.0283251	-0.101	-0.0650389				0.0799153	0.0634609	0.181614	0.0613868
0.10872	0.0243708	-0.0328769	-0.0343213				0.00958938	0.0155984	0.136819	0.119339
0.0416086	-0.0586482	0.0173999	-0.0232418				0.0374601	0.145201	0.0464709	0.089794
-0.0036964	-0.0433613	-0.100697	-0.0942215				0.0689877	0.0711042	0.190636	0.177284
-0.0170157	-0.0252702	-0.0705566	-0.100552				0.0598843	0.0302721	0.129973	0.180358
0.104568	-0.0664911	0.00564061	-0.099836				0.0728357	0.098412	0.0722954	0.164636
-0.050428	-0.0224727	-0.0739005	0.0357786				0.071985	0.0161713	0.0849859	0.0361089
0.038073	-0.0470206	-0.0818508	-0.149638				0.0646297	0.0344945	0.137391	0.180023
-0.0490949	0.0192117	-0.0612847	0.056249				0.103834	-0.0302975	0.142711	0.0413155
0.0761506	-0.0050624	-0.0153738	-0.0563605				0.0393714	0.0409258	0.073465	0.173332
0.215424	0.0311742	-0.120898	-0.0129388				0.111582	0.02696	0.126235	0.0337132
0.0104887	-0.03351	0.0506491	-0.0066808				0.0656794	0.0582336	0.0167146	0.0997883
0.354295	-0.0058853	0.0122977	-0.0121177				0.0332497	0.0780038	0.0570412	0.142101
0.335324	-0.0129356	-0.0160095	-0.094505				0.0007697	0.0689196	0.0643318	0.140743
0.0467861	0.0711897	-0.0146875	-0.013393				0.0694265	0.0794066	0.0945685	0.0468408
0.268346	-0.035724	0.060024	-0.123471				0.0892762	0.0807943	0.0272094	0.131144
0.0697373	0.095569	-0.0004432	-0.0636598				0.0474343	0.0496407	0.10176	0.0954268
0.0211987	0.0227001	-0.110914	-0.026652				0.0510014	0.0152702	0.188242	0.0665829
0.120108	0.00443322	-0.10084	-0.0487896				0.123298	0.0177465	0.109156	0.126484
0.0178769	-0.0035794	-0.0078941	-0.0649002				0.0956026	0.0168246	0.101503	0.135346
0.0372828	-0.101713	-0.10968	-0.0323026				0.0534907	0.188514	0.196449	0.228778
-0.0329224	-0.0645577	-0.0153435	0.0367018				0.0818961	0.0481635	0.101768	0.0528732
0.0905012	-0.0457601	-0.0252522	-0.0687562				0.0627697	0.0669284	0.0837357	0.0848844
0.279199	0.0629111	0.00959659	-0.083542				0.0758062	0.0942526	0.0644363	0.0981529
0.0679867	-0.0044529	-0.11152	-0.0468551				0.0516855	0.0769597	0.174991	0.04472
0.100891	0.0327583	-0.0344888	-0.035012				0.0735693	0.00896892	0.0837839	0.0440291
0.0910883	0.0766313	-0.0513001	-0.0176574				0.078545	0.010912	0.146663	0.116871
0.0257178	0.0116137	-0.0420888	-0.0103971				0.0731548	-0.0023937	0.114481	0.0238928
0.267583	0.0155895	0.0714091	-0.0009327				0.0816144	0.216133	0.0629762	0.041301
0.0339545	0.0142017	-0.0271731	-0.0460715				0.118932	0.0480857	0.230067	0.0803279
0.114253	0.00516223	0.0152801	-0.0352868				0.117272	0.136585	0.0711669	0.0596681
0.0282586	0.0321528	0.0638048	0.0307317				0.117368	0.0672989	0.127159	0.0940368
0.13389	-0.148621	-0.0283635	-0.0526894				0.0578084	0.18436	0.152874	0.126912
0.036738	-0.0002984	-0.0287226	-0.0112347				0.0299026	0.111143	0.110199	0.0953305
0.108785	0.00898954	-0.0113328	-0.0264477				0.122361	0.0741442	0.197339	0.107077
0.0352539	-0.0066372	-0.0557846	-0.0493533				0.0787541	0.0435614	0.0505085	0.0724686
0.112644	0.0429568	0.0226168	-0.0749809				0.0287816	0.0297567	0.119967	0.197731
0.00241939	0.0388325	-0.0646608	-0.0549721				0.103772	0.0450348	0.113871	0.254221
0.199838	-0.110674	-0.121156	-0.0915257				0.0148253	0.159132	0.138549	0.196435
0.108987	0.0694972	-0.0025422	-0.115244				0.0115054	0.0990422	0.0799558	0.126475
0.199036	-0.0697686	-0.0572841	-0.0340058				0.121163	0.174867	0.131371	0.116097
0.0152085	0.0593812	-0.0515717	-0.0686282				0.0335812	0.075277	0.135779	0.0551017
0.0776498	-0.111112	0.0169654	-0.0923955				0.0408425	0.202309	0.138121	0.149248
0.0644242	0.0379932	-0.0380094	-0.0398507				0.0932639	0.00386822	0.119877	0.182791
0.0932739	-0.0112992	-0.0182063	-0.101874				0.0608006	0.0480943	0.112879	0.178931
-0.0032464	-0.0307382	0.00726238	-0.0243887				0.0722172	0.100723	0.114091	0.105288
0.118696	0.0519278	0.02278	-0.0494793				0.00265589	0.0542732	0.0220571	0.160476
0.0478641	0.0209276	-0.0426922	-0.0595055				0.0452946	0.0717307	0.0652352	0.190292
-0.050651	-0.0160901	-0.122941	-0.117866				0.127447	0.0745659	0.175509	0.199988
0.00947899	0.0331773	-0.0091648	-0.0144813				0.0328662	-0.020897	0.0666665	0.156277
-0.0187316	-0.0204023	0.0319106	-0.0014875				0.155729	0.0399403	0.0745209	0.0876004
0.0684395	0.0552632	-0.0655991	-0.0895809				0.0937959	0.0555037	0.212537	0.113794
0.135042	-0.0037212	-0.0565279	-0.0446222				0.15468	0.0404964	0.231257	0.170927
0.14985	-0.0277877	0.0345496	-0.0788983				0.0823638	0.0703102	0.0819169	0.138677
0.0794162	0.00173857	0.0242251	-0.028722				0.0382907	0.0476895	0.0265255	0.122237
0.0453925	0.0848054	-0.0425152	-0.0562032				0.0659105	0.0214181	0.0103468	0.151576
0.0320662	0.010489	-0.0869996	-0.0115869				0.128447	0.0837352	0.0825649	0.0834651
0.0218745	-0.0947661	-0.100313	0.0612941				0.053751	0.178698	0.239712	0.0294759
0.129768	-0.0233963	-0.0104369	0.0107217				0.0392027	0.0540596	0.0202369	0.0628461
0.0932581	0.00226588	-0.0966243	-0.07831				0.0458094	0.0947711	0.180586	0.120573
0.0803292	0.0153139	-0.151653	-0.073731				0.119567	0.0421821	0.211292	0.120924
0.0396684	-0.007533	-0.0536333	-0.0886349				0.110619	0.0729043	0.10012	0.190935
0.0355819	0.134226	0.00858684	-0.0646013				0.0134951	0.0288468	0.0550713	0.108798
0.208095	0.036388	-0.0749709	-0.0700426				0.01835	0.0414343	0.124692	0.190364
-0.047428	-0.0133396	-0.0254411	-0.0352101				0.151242	0.169895	0.0686094	0.135149
0.0338021	-0.0243489	-0.0956455	-0.094738				0.0765516	0.0730758	0.152288	0.214468
0.106122	0.081526	-0.0040223	-0.043301				0.0699282	0.094068	0.0637602	0.0830415
0.326598	0.0134945	-0.0616254	0.0374169				0.0451261	0.0983805	0.113989	-0.0127602
-0.0502816	-0.118495	-0.0146411	-0.0053282				0.104928	0.193023	0.0372694	0.0860604
0.229678	-0.127228	-0.0631103	-0.0488696				0.0185879	0.168102	0.0867641	0.200654
-0.0094471	0.014951	-0.0253894	0.00762128				0.0682906	0.0353927	0.0909903	0.0492493
0.0289131	-0.0300463	-0.0399523	-0.0110934				0.114839	0.0567027	0.105298	0.0525368
0.0322193	0.012931	-0.0205643	0.079952				0.0773844	0.0493015	0.089967	0.0889358
0.0589514	-0.0703823	-0.0269688	-0.0243143				0.0069984	0.165816	0.0219751	0.0433558
-0.0391949	-0.0278241	0.0179826	-0.0344827				0.0799218	0.0796912	0.034399	0.0813726
0.146816	-0.0214554	-0.0440377	0.0110055				0.0202424	0.0543253	0.221065	0.127975
0.0325837	0.0483242	0.0113786	0.0371854				0.0386198	0.0338335	0.0308215	0.0934108
0.142518	-0.0191227	-0.089939	-0.0400409				0.0382325	0.00433714	0.180313	0.117543
0.0790441	-0.0111216	0.0195301	-0.144254				0.0962867	0.00688018	0.0367439	0.239819
0.13429	0.0405261	-0.083182	-0.0347488				0.075472	0.103154	0.0794157	0.127186
0.29073	-0.0032515	-0.0081667	-0.114614				0.0689052	0.0707158	0.127684	0.1865
0.0357757	0.0257268	-0.0766268	-0.0476945				0.0924492	0.0497474	0.0928283	0.128351
0.266037	0.038498	-0.0927049	-0.0386532				0.0576425	0.0155284	0.121557	0.106869
-0.002122	-0.0046443	-0.0614548	-0.0477396				0.0651146	0.0549486	0.07457	0.138465
-0.0487426	-0.0208338	-0.02975	0.0111072				0.135285	0.106531	0.115606	0.0283005
0.0261146	-0.0662778	-0.0280196	-0.0535018				0.0234881	0.088215	0.0497783	0.105987
0.0328631	0.00918341	0.0234502	0.0042864				0.0989846	-0.0414539	0.0140853	0.12241
0.182055	-0.0199975	0.0386273	-0.0640949				0.0556122	0.108162	0.0256969	0.214841
0.0432118	0.0243959	-0.0198167	0.00407558				0.0717707	0.0203613	0.113636	0.129696
-0.0309415	0.0510498	-0.0929666	-0.0212041				0.0522256	0.0717252	0.185055	0.0885528
0.114632	-0.0923546	-0.0269991	0.0434203				0.00408803	0.227642	0.0129142	0.0520308
0.117898	-0.0240692	0.0240378	0.00152644				0.0270742	0.0365114	0.0303927	0.158414
0.0696174	-0.0746983	-0.006744	-0.0042951				0.114562	0.0278437	0.23402	0.093415
0.205387	0.0154388	-0.0680747	-0.0990482				0.0249511	0.0714807	0.0652732	0.183725
0.0234312	-0.0092483	-0.0910328	-0.0450866				0.13878	-0.0009766	0.160868	0.103309
0.018894	0.0428379	-0.0654281	-0.100437				0.0741889	0.028015	0.122415	0.0827596
0.0749652	-0.0196967	-0.0406858	-0.0355897				0.0715109	0.046417	0.0864337	0.241253
0.0315615	0.0394258	-0.0251712	-0.0113725				0.0270121	0.125318	0.124549	0.207067
-0.0264545	-0.0450066	0.0857022	0.00917135				0.0435799	0.0828417	0.025744	0.0811965
0.037732	-0.0378458	-0.0628958	-0.0607038				0.0424059	0.117442	0.0684978	0.114725
0.307707	-0.0527598	0.00953411	-0.0873805				0.0269247	0.0773611	0.0414943	0.175799
-0.05551	0.0250864	-0.0139426	-0.0221523				0.0675432	0.0576463	0.0280034	0.230147
0.17111	0.0453225	9.18e-05	-0.0265826				0.0728306	0.0782238	-0.0104337	0.217022
0.0177646	-0.027357	-0.0017012	-0.120862				0.0902295	0.0305692	0.0238758	0.208246
-0.0199406	-0.0139375	-0.0411104	-0.0714709				0.0425055	0.128988	0.199887	0.161794
-0.0576415	0.1029	-0.0215634	-0.0823125				0.10266	0.0934043	0.106245	0.147575
0.150688	-0.0582654	-0.0468065	0.0295711				0.0668736	0.0553756	0.0965349	0.176497
0.108617	0.0176483	0.010871	-0.075343				0.15498	0.109387	0.0361301	0.154533
0.0335157	0.0676421	0.0481084	-0.147052				0.0465073	-0.0104376	0.0172462	0.124369
0.145383	0.0660227	-0.0249687	0.0620221				0.0642814	0.0228635	0.168896	0.0805235
0.0184239	-0.0975243	-0.0383968	-0.0336307				0.0391536	0.144506	0.0806787	0.0768206
0.00063499	-0.0527434	0.0348598	-0.116784				0.0594521	0.0781664	0.107577	0.201672
0.103372	0.0576415	-0.0043404	-0.0967421				0.0343555	0.101104	0.0957954	0.189759
0.0385836	-0.0393277	-0.0153685	-0.0592896				0.0579821	0.0921496	0.151225	0.110044
0.000228	0.148159	0.125592	-0.0367443				0.0753853	-0.0078044	0.127897	0.0478551
0.00155263	-0.113884	-0.106346	-0.0053069				0.00402033	0.183921	0.163767	0.0365793
0.0681805	-0.0221122	0.0322892	-0.0214718				0.119996	0.106609	0.130873	0.232796
0.0500838	-0.0531253	-0.0352248	-0.0220527				0.0600061	0.0394091	0.105618	0.203045
-0.0629751	-0.118255	0.0727132	-0.0509575				0.0288744	0.179433	0.0147774	0.192969
0.0359414	-0.0188781	-0.019299	-0.0778028				0.0356841	0.0441826	0.0773272	0.154159
0.0780339	0.0413681	-0.0608582	-0.0987152				0.025062	0.0896928	0.155607	0.146349
0.176326	0.00465792	-0.0040189	-0.0154952				0.019401	0.0428393	0.0116871	0.0663241
-0.056562	0.0417903	-0.031426	-0.0591612				0.107935	0.00874913	0.0921793	0.0920822
0.00558256	-0.01055	-0.0685759	-0.0909744				0.168704	0.0472603	0.172189	0.218194
-0.0272894	-0.0472265	0.104386	-0.0644539				0.0577833	0.0626735	0.0510227	0.235182
0.0889735	-0.0143424	-0.137434	-0.0480852				0.0186759	0.136026	0.167814	0.0354956
-0.0465448	-0.00147	-0.0417241	-0.0912586				0.0722725	-0.0070687	0.182933	0.192558
-0.0147409	0.00942155	-0.0277544	-0.0848595				0.0395074	0.0692112	0.23889	0.123494
0.0273374	-0.0154407	0.0163388	-0.123191				0.0442013	0.0552471	0.0700389	0.182268
0.129794	-0.0288478	0.0362628	-0.129583				-0.0130569	0.128689	0.032681	0.136942
0.0694839	0.0444216	0.0131079	-0.119023				0.084881	0.0535709	0.106468	0.159444
0.0535305	0.0202667	-0.0871801	-0.0536265				0.0329335	0.0989173	0.137945	0.129833
-0.0003186	-0.0534442	-0.0318775	-0.0427162				0.0888464	0.0298103	0.0822653	0.0811502
0.0505287	0.0217904	0.0550156	-0.0484266				0.0544218	0.0770368	0.0447795	0.0483836
0.113931	0.0239264	0.00255328	0.0349965				0.0233105	0.0100501	0.0880048	0.0158964
0.0451943	0.0291633	0.0235006	-0.0873245				0.100248	0.0398155	0.061042	0.101048
0.374145	0.0255843	-0.0425831	-0.104485				-0.0117599	0.0447292	0.08497	0.209991
-0.0124185	0.0821187	-0.0324825	-0.0909514				0.0739992	0.00212061	0.123734	0.166378
0.0660322	-0.0200512	-0.0957458	-0.083631				0.0789595	0.0401437	0.114224	0.177419
0.326943	0.012984	0.0291361	-0.0931966				0.0394418	-0.0078141	0.0511482	0.17529
0.115648	-0.020666	-0.0356061	-0.125298				-0.009812	0.0866971	0.0372791	0.202015
0.137404	0.0182972	0.00500589	-0.0895416				0.0842463	0.0644387	0.117192	0.144411
0.163298	0.00655382	-0.0001558	-0.0949871				0.0188703	-0.0101146	0.1103	0.145792
0.102407	0.0174176	-0.0289957	-0.118384				-0.0124497	0.0545755	0.109875	0.192402
0.115543	0.00576864	-0.0138588	-0.0532171				0.0718537	0.100541	0.100824	0.0976533
-0.0318826	0.0130973	-0.119531	-0.0077688				0.0796545	0.0392586	0.107123	0.0930393
0.131481	0.0299963	0.0383199	-0.0519363				0.0492481	0.0158653	0.0172888	0.097821
0.273231	-0.0006704	0.0474058	-0.110619				0.138146	0.00897919	0.15281	0.188476
0.253856	0.0460361	0.0198519	-0.0412033				0.0180369	0.0563336	0.0592569	0.0684149
0.0298882	0.0239615	-0.0710538	-0.101437				0.0647648	0.0473643	0.125665	0.19712
-0.0428623	-0.0290808	0.0495355	-0.0450271				0.0743505	0.107938	-0.0094357	0.0608832
-0.0156225	-0.0553342	-0.0711931	-0.0978998				0.11003	0.0808408	0.102355	0.188863
0.0605632	-0.0259072	0.0425968	-0.0551855				0.0565182	0.0495992	-0.0031153	0.0523272
-0.0329982	0.00952859	0.0149316	-0.0522838				0.101345	0.0401808	0.112841	0.229845
-0.103618	-0.0198648	0.0558623	-0.047286				0.165145	0.0644811	0.0170709	0.0846066
0.173583	0.0115592	-0.0069684	-0.110317				0.0100984	0.25344	0.0742063	0.217878
0.0457871	0.0110721	-0.10582	-0.0578937				0.133011	0.0171336	0.194328	0.151658
-0.020602	-0.0610634	-0.0349023	-0.0040471				0.0833906	0.0471307	0.035573	0.10116
0.0605755	0.0682511	-0.0605207	-0.0265102				0.0978202	0.026858	0.1356	0.0540327
0.0780381	-0.0374048	0.0159112	-0.070128				0.119588	-0.0140904	0.0295745	0.0330065
0.128211	0.0270204	-0.011574	-0.10646				0.0680979	0.0218589	0.149214	0.127898
0.0589891	-0.0115191	0.0151097	-0.09234				0.0786614	0.0210218	0.140809	0.143962
-0.0587988	0.0487734	-0.0044642	-0.0496977				0.0864548	-0.0036002	0.00878738	0.126297
0.381218	-0.0343098	-0.0303282	-0.0933081				0.116124	0.133702	0.0259865	0.172012
	0.0007601	0.0105637	-0.0118394					0.175305	0.046268	0.138094
	0.0616801	-0.0048177	-0.0887697					0.0740374	0.240311	0.199406
	-0.0227392	-0.0454689	-0.0358295					0.144692	0.0762824	0.121595
	0.103331	-0.0204158	0.0818392					0.034423	0.0472644	0.107882
	0.00750069	0.0543496	-0.0755707					0.111528	0.071584	0.0896896
	0.0488641	-0.103778	-0.0949758					0.0270092	0.0897829	0.167404
	-0.0073824	0.0172161	-0.0400462					0.054283	0.0113691	0.0859133
	-0.0173652	-0.0104846	-0.069535					0.045166	0.238364	0.0425047
	-0.113314	0.00047909	-0.0399004					0.214035	0.114755	0.123258
	-0.0529618	-0.0241356	-0.0628652					0.0422105	0.018211	0.116027
	-0.0345988	-0.0025858	-0.111392					-0.0114964	0.163425	0.1254
	0.0462139	-0.0921508	-0.0665488					0.0961214	0.1847	0.150762
	-0.0538638	-0.0124481	-0.0756656					0.113988	0.0879698	0.125368
	-0.0148834	-0.0515023	-0.0295449					0.0984813	0.120832	0.0835384
	-0.0032947	-0.095724	-0.147518					0.0822227	0.153915	0.153099
	-0.0329944	-0.0319721	-0.0119285					0.0468316	0.150067	0.175945
	0.0262803	-0.0178389	-0.1051					0.0980165	0.106989	0.157582
	-0.0841252	-0.0435229	-0.0243644					0.169027	0.102721	0.0492697
	0.0179099	0.00893343	-0.0538666					-0.0049653	0.19498	0.103841
	-0.0160901	-0.103859	-0.0632024					0.0874204	0.206293	0.0673807
	0.0268105	-0.0469934	-0.0586501					0.0764287	0.080079	0.192579
	0.059971	-0.0225688	-0.0738426					0.0393845	0.0509784	0.163825
	0.0102947	-0.0591983	-0.0455115					0.00038901	0.0267229	0.0986835
	0.0117912	-0.130882	-0.0572772					0.117241	0.198567	0.060426
	-0.0157613	-0.0564224	-0.0887948					0.0690489	0.071684	0.157223
	-0.0323219	-0.0164714	-0.0830322					0.0631162	0.0809705	0.10349
	-0.0308384	-0.0135315	-0.0558213					0.077008	0.152534	0.0699188
	-0.0303294	0.0266593	-0.0832548					0.0303272	0.0156896	0.0736715
	-0.111536	-0.0693398	-0.0788788					0.222374	0.0755179	0.169771
	0.0100662	-0.0606495	-0.0292215					0.0277293	0.153459	-0.0080569
	-0.0379496	-0.020244	-0.0622367					0.0429202	0.161421	0.156432
	-0.0327152	-0.0867916	-0.0655759					0.0680441	0.166363	0.0955226
	-0.0199143	-0.0491308	-0.0688158					-0.0089284	0.030778	0.116758
	-0.0640522	-0.152972	-0.0994666					0.0966321	0.161039	0.202535
	0.0104541	-0.0298274	-0.114653					0.137743	0.148977	0.159346
	0.00898496	-0.0903004	-0.0314963					0.0820557	0.18228	0.0808152
	-0.0320847	-0.0016886	-0.0965563					0.177836	0.149816	0.219166
	-0.0240594	-0.057886	-0.0705128					0.061383	0.138168	0.0933995
	-0.0223954	-0.0699163	-0.0134068					0.00775352	0.112451	0.131886
	-0.0892976	-0.0434739	-0.0553725					0.250075	0.0683834	0.0819266
	-0.0035791	-0.0327433	-0.111134					0.0603773	0.151855	0.186938
	0.0408939	0.0443861	-0.0286598					0.0237265	0.0520455	0.220317
	0.030991	-0.0846104	-0.158514					0.0612664	0.131445	0.144652
	0.00316629	-0.12798	-0.051913					0.0572491	0.201221	0.181819
	-0.0246108	-0.0323094	-0.0035771					0.0570606	0.072485	0.0705334
	-0.0165341	0.0244525	-0.098852					0.125607	0.0182329	0.224077
	-0.0614503	-0.0234107	-0.0397151					0.110216	0.0409724	0.102432
	-0.0146489	-0.128681	-0.122534					0.0299294	0.180731	0.162347
	-0.121336	-0.0214091	-0.0633676					0.199605	0.0866826	0.106262
	-0.0298181	0.0466515	-0.129791					0.071298	0.0257949	0.201078
	-0.0200762	0.00144881	-0.0869011					0.0600143	0.0861861	0.220706
	-0.0434173	0.0327853	-0.0187643					0.051255	0.0717226	0.214356
	0.0541347	-0.0035518	-0.0825445					0.0402002	0.0903585	0.149079
	-0.13456	0.0280709	-0.0616745					0.157141	0.0626079	0.11757
	0.0605574	-0.0775558	-0.0101972					0.0507957	0.0931311	0.128116
	-0.0315604	-0.0585351	-0.118798					0.0536323	0.0854844	0.128313
	-0.0359191	-0.0170448	-0.105913					0.199505	0.0502671	0.196193
	0.00206636	-0.100702	0.0195526					0.0159772	0.195287	0.0878492
	-0.0318533	-0.0777372	-0.0585444					0.0754652	0.0558139	0.112178
	-0.0317727	0.0309971	-0.0061473					0.01381	0.0254101	0.0992142
	-0.0242981	0.0329839	-0.0474652					0.0980778	0.0546626	0.132178
	-0.0002567	-0.0508876	-0.0003686					0.0389974	0.0618573	0.133981
	0.0288226	-0.0300641	-0.0537952					0.0213693	0.110004	0.166837
	0.00179682	0.0115606	-0.0315066					0.0568481	0.0125869	0.0537641
	-0.0340605	-0.0475031	-0.0324856					0.0802167	0.193353	0.108292
	-0.0056294	-0.0119881	0.0652138					0.209262	0.249325	0.0695169
	0.0430592	0.0183535	-0.0565293					0.0232308	0.0267995	0.240575
	-0.0535242	-0.0588359	0.0193584					0.0846516	0.0744767	0.0867294
	-0.0150929	0.0240977	-0.0414557					0.122823	0.0415045	0.245159
	-0.0284822	-0.0644918	-0.0878602					0.065133	0.0770301	0.11312
	-0.045166	-0.0442462	-0.0349138					0.0699865	0.0703388	0.068674
	-0.0425901	0.0180276	-0.0959867					0.0862712	0.0559671	0.124958
	-0.0375139	-0.0473019	-0.0614018					0.115197	0.0776998	0.173493
	-0.0221667	-0.0678716	-0.105413					0.0311864	0.0544335	0.183149
	-0.0540931	-0.0409689	-0.0355777					0.0578608	0.0751823	0.0898911
	-0.0337844	-0.0039116	0.0336055					0.032217	0.0716643	0.105138
	-0.0374125	0.0219483	-0.0712959					0.123444	0.0310861	0.165381
	-0.124356	-0.0176239	-0.161683					0.132798	0.217023	0.170962
	-0.0084863	-0.0259434	0.0356715					0.0803095	0.120804	0.143407
	-0.0420554	-0.0014693	-0.0290127					0.0795721	0.0904444	0.227335
	-0.110688	-0.0231083	0.00087375					0.156951	0.0510505	0.107443
	-0.0435649	-0.0468336	0.0208414					0.0575078	0.0547323	0.0597277
	0.0723228	-0.0046073	-0.0873083					0.0432231	0.0598655	0.187847
	0.0202283	-0.107741	-0.0677618					0.0691738	0.219594	0.12123
	-0.0076853	-0.117613	-0.0443616					0.0305185	0.179778	0.257527
	-0.005059	0.0918037	-0.0355832					0.0416103	0.0360534	0.220956
	-0.0686183	-0.052426	-0.058525					0.0515043	0.12969	0.287222
	-0.0196519	0.0315369	0.00944326					0.0465518	0.0439061	0.211628
	0.0821147	-0.0961243	0.0126442					0.042214	0.224631	0.0545656
	-0.0414656	-0.114234	0.0448847					0.0708951	0.113533	0.0594794
	-0.103511	0.0574901	-0.0375145					0.116184	0.0552642	0.0777067
	0.0266439	-0.0147839	-0.0328203					0.126574	0.0697383	0.152599
	-0.0857374	0.00235559	-0.0221367					0.146237	0.0805095	0.0940035
	-0.015546	-0.0027591	-0.0705086					0.0828708	0.0661634	0.120227
	-0.0120744	0.0174492	-0.0631567					0.0210257	0.0633702	0.19105
	0.0987522	0.0168538	-0.143317					0.0992691	0.0680045	0.215184
	-0.0543513	-0.092795	-0.0482252					0.138955	0.175397	0.107138
	-0.0278549	-0.0460818	0.0637778					0.0922733	0.116937	0.104688
	-0.0385696	-0.0048913	-0.0690572					0.0467798	0.0675779	0.192883
	-0.0148341	-0.0570014	-0.0643498					0.0719927	0.125696	0.19154
	0.0390318	-0.0088015	0.0503257					0.0293984	0.178986	0.0512409
	-0.0993242	0.0109735	-0.0417414					0.123811	0.107642	0.135424
	-0.0231146	0.0222665	-4.38e-05					0.087787	0.0533451	0.0684104
	-0.0745459	-0.0837597	-0.0396492					0.123871	0.112186	0.0759113
	-0.0161145	-0.0557132	-0.116455					0.0747203	0.0998473	0.14813
	-0.0442707	-0.0048231	-0.0483575					0.150314	0.0181676	0.124921
	-0.021178	-0.0744118	0.0602756					0.106701	0.202622	0.0877113
	0.0221722	-0.0538215	-0.0095165					-0.0061112	0.0806682	0.114945
	-0.0036569	-0.0370574	-0.114177					0.0711902	0.0515664	0.175862
	-0.0438277	-0.0269957	-0.0177593					0.0557495	0.0997167	0.17638
	-0.002553	-0.0376482	0.0126171					0.0376778	0.197378	0.0854291
	-0.005974	-0.0595432	-0.158843					0.120569	0.124183	0.230041
	-0.0231989	-0.100871	-0.0274786					0.12293	0.174874	0.0609668
	-0.0463287	-0.0248183	-0.0863991					0.127255	-0.0144932	0.129346
	0.0101777	-0.0379012	-0.091037					0.107147	0.083568	0.189818
	-0.0982688	0.0288764	-0.0311883					0.187339	0.0501546	0.101434
	0.00092716	0.0226999	-0.0638848					0.135116	0.0786287	0.108555
	-0.0085161	-0.110498	-0.0212926					0.164505	0.198291	0.0576758
	0.0270148	-0.063708	0.141108					0.0754015	0.203095	0.0826188
	0.0797049	-0.0269174	-0.0893402					0.0620401	0.0707356	0.197454
	-0.0157016	-0.0663049	-0.0433687					0.0965275	0.10669	0.0741553
	-0.0400983	-0.0434899	-0.0710564					0.10172	0.0755921	0.0913038
	-0.0414517	-0.0160062	-0.121425					0.174241	0.0625478	0.206901
	-0.0513515	-0.0453769	-0.0982281					0.0979375	0.0559718	0.199256
	0.0702032	-0.0448713	-0.0488657					0.071669	0.158792	0.048314
	0.0339987	-0.0351523	-0.0018304					0.0585744	0.109441	0.100142
	-0.0307974	-0.0558497	-0.0088497					0.110822	0.109532	0.158765
	0.0304653	-0.0554187	0.046085					0.10207	0.0586927	0.0547948
	0.00893182	-0.0660508	-0.0758006					0.104514	0.0862305	0.207371
	-0.0017575	-0.128988	0.00161091					0.0359545	0.204164	0.1461
	-0.0264437	-0.021313	-0.130996					0.0690794	0.100798	0.136306
	-0.0700036	0.0703404	-0.138542					0.219116	0.0314946	0.13822
	-0.139179	-0.0188667	0.0458213					0.181771	-0.0015723	0.117427
	0.00297252	-0.0309016	-0.0688056					0.108661	0.0438349	0.171078
	-0.0303758	-0.0173884	-0.0414326					0.0174928	0.0568355	0.195303
	-0.0923123	-0.0540284	-0.126069					0.146037	0.181555	0.214398
	-0.10077	-0.0244192	-0.0382861					0.167592	0.104676	0.14854
	0.0801538	-0.0441565	-0.0626666					0.0737051	0.191134	0.13133
	-0.0364111	-0.0282153	-0.023229					0.096664	0.111263	0.167402
	-0.0634225	-0.0118785	-0.0105348					0.0992999	0.238231	0.0653042
	-0.0903827	-0.121259	-0.0047423					0.178319	0.184633	0.123571
	-0.0960744	0.0312183	-0.052387					0.115122	0.121895	0.0714512
	-0.0948744	0.0340868	-0.0388444					0.0933154	0.0566585	0.079297
	-0.0480796	-0.1414	-0.130622					0.0837815	0.209498	0.197596
	0.0197432	-0.0762374	-0.157242					0.10037	0.129105	0.191345
	-0.0464581	-0.0513001	-0.130562					0.129201	0.283183	0.180824
	-0.0246974	-0.0661866	0.0291379					0.102096	0.10405	0.131162
	-0.0256593	-0.0464419	-0.0186296					0.151407	0.141394	0.0968597
	-0.0448363	-0.0644514	0.00418498					0.13286	0.234142	0.140606
	0.0165533	0.0290766	0.0335855					0.101478	0.0346364	0.0823683
	0.0141923	-0.0171319	-0.0971344					0.0291463	0.15187	0.196366
	-0.110523	0.0615244	-0.105866					0.132877	0.0865936	0.18241
	-0.0102644	0.0989132	-0.0217829					0.058794	0.0132341	0.0892164
	-0.0821705	-0.0984616	-0.0883419					0.0727667	0.215726	0.215552
	-0.060364	0.115102	-0.144095					0.139758	0.0393872	0.211613
	-0.0121818	-0.0047468	0.0208169					0.10284	0.0718229	0.118698
	-0.0273038	-0.0412597	-0.120194					0.0772724	0.117103	0.139949
	-0.0571762	0.0633232	-0.122968					0.085654	0.0726411	0.19372
	-0.0068333	-0.0422846	-0.0365619					0.143231	0.143913	0.114038
	-0.0211992	-0.136951	-0.101121					0.0975074	0.127362	0.205605
	-0.0158292	-0.133866	-0.0477894					0.104607	0.174348	0.178378
	-0.0341906	0.0576694	-0.0564818					0.193156	0.160022	0.201608
	-0.0483873	-0.0353896	-0.0162679					0.0605277	0.11668	0.147405
	-0.0960014	-0.0395637	-0.0740928					0.215024	0.23072	0.120209
	-0.0826767	-0.0174607	-0.0571393					0.131044	0.0769536	0.168413
	0.0168815	-0.046597	-0.0333461					0.069341	0.171482	0.179723
	0.021161	0.0331929	0.00171809					0.108142	0.0961346	0.116572
	0.0174185	-0.0887062	-0.0217453					0.140159	0.217553	0.139678
	-0.0651829	-0.130221	-0.0944936					0.120007	0.129184	0.229694
	-0.022674	-0.104188	-0.122529					0.131137	0.130412	0.14882
	0.00071085	0.00255826	-0.0434427					0.100491	0.163786	0.116196
	0.0314592	0.0729555	-0.0534384					0.0839811	0.0369027	0.152053
	-0.0314778	-0.145675	-0.138129					0.0424496	0.244484	0.204076
	-0.0521697	-0.0208461	-0.0756142					0.162644	0.209344	0.195641
	-0.043399	-0.0606444	-0.103081					0.127968	0.160494	0.20089
	0.0786994	0.0860686	-0.0548637					0.0227869	0.0797628	0.185488
	0.0315831	-0.122137	-0.0606706					0.0675451	0.171297	0.232645
	0.00391982	0.068768	-0.0853531					0.110685	0.0277386	0.148382
	-0.0578147	-0.0133735	-0.0528841					0.142052	0.0469139	0.240663
	-0.0272502	0.00337739	-0.0687315					0.111069	0.0517674	0.207117
	0.0794844	-0.0525349	0.0290629					0.0666266	0.131412	0.0902783
	-0.016983	0.00731771	-0.102527					0.0836337	0.0985358	0.188203
	-0.0725276	-0.0308987	0.0348368					0.102555	0.169298	0.0964441
	-0.0376162	-0.111137	-0.0271554					0.146738	0.14778	0.126185
	-0.0093319	0.0958541	-0.0753966					0.0740102	0.0491431	0.138038
	0.0179237	-0.0976909	-0.141458					0.14643	0.11492	0.250589
	-0.0665785	-0.0649874	-0.119707					0.0930802	0.111654	0.162117
	-0.0089304	0.0367372	-0.036273					0.0923108	0.0962681	0.217211
	0.058592	-0.0137227	-0.0683631					0.0709265	0.0850746	0.171143
	0.0215802	-0.0165633	-0.157704					0.0772959	0.218739	0.247623
	0.0232341	0.0223668	-0.100235					0.127774	0.0584771	0.124668
	0.0259388	-0.0442602	-0.0135562					0.0936127	0.125907	0.0927674
	0.0525627	-0.0633564	-0.0743324					0.0894404	0.171325	0.141016
	-0.0833426	-0.0230771	-0.133131					0.197537	0.120481	0.212201
	0.0100659	0.0284416	-0.0977659					0.0654863	0.0775072	0.170312
	-0.0263113	-0.0897837	-0.0676067					0.147286	0.080026	0.147492
	-0.0119064	0.0162801	-0.0517617					0.054492	0.0793692	0.158158
	0.0144493	0.0588688	-0.065856					0.0503889	0.0910341	0.119183
	-0.135013	-0.0305109	-0.0968937					0.239501	0.0845763	0.144354
	-0.0064591	-0.0605274	-0.0430981					0.104572	0.100478	0.155958
	-0.0180468	-0.176062	-0.123239					0.0939429	0.146238	0.0973113
	0.0251635	0.0289994	-0.0228021					0.0589074	0.0479423	0.102723
	0.0119629	0.0614381	-0.0508271					0.0609424	0.0838281	0.192683
	-0.0247656	-0.067718	-0.148695					0.0572497	0.162628	0.174426
	-0.0385134	-0.0161781	-0.0858023					0.127734	0.131291	0.147548
	-0.0365596	-0.0121484	0.0107864					0.0973222	0.106034	0.0140089
	-0.0421425	-0.0128484	-0.0528967					0.0668528	0.135744	0.163631
	0.0167568	-0.0262686	-0.140764					0.191332	0.253241	0.184027
	0.0463141	-0.0008866	-0.118236					0.0915987	0.0861106	0.216903
	-0.0515283	-0.157416	-0.093431					0.158988	0.20041	0.23341
	0.0344649	0.0236359	-0.072179					0.112012	0.107462	0.173442
	0.0156049	0.0579062	-0.0566346					0.0918397	0.0759488	0.141564
	0.0178187	-0.0325628	-0.137037					0.0642944	0.226765	0.207038
	-0.0321436	0.0925357	-0.140236					0.146273	0.0499197	0.231373
	0.0922615	-0.123759	-0.151419					0.0628764	0.206834	0.177735
	-0.0112209	-0.153239	-0.131257					0.117009	0.178995	0.17569
	0.0292545	-0.0894443	-0.0151251					0.0623523	0.200497	0.120553
	0.0096474	0.0642898	-0.0599859					0.0721882	0.00484618	0.116063
	-0.0148804	0.0137495	-0.0560716					0.107888	0.120764	0.17459
	0.00390415	-0.0476912	-0.0857379					0.178022	0.147333	0.0732411
	-0.0375268	-0.123926	-0.11568					0.121368	0.214004	0.178605
	0.0978308	0.0259481	-0.0621632					0.100076	0.021959	0.112421
	-0.0609347	-0.040202	-0.100164					0.0885681	0.191195	0.148487
	-0.0578191	-0.052382	0.014949					0.147573	0.122603	0.0875072
	-0.0075386	-0.0581762	-0.0434091					0.136551	0.071394	0.139115
	0.0179104	-0.010247	-0.105465					0.14058	0.0774697	0.216116
	-0.0309488	-0.100361	-0.0694767					0.11384	0.187456	0.142242
	-0.0371705	-0.125293	-0.0832292					0.114711	0.153406	0.268347
	-0.0643407	-0.0631109	-0.0211987					0.179781	0.109106	0.162625
	-0.0229087	-0.118976	-0.156994					0.0947052	0.179942	0.144737
	0.0367919	-0.0010271	-0.159073					0.106272	0.0552496	0.224232
	-0.012475	-0.0432384	-0.0267655					0.109087	0.0869568	0.127724
	-0.0284849	-0.117773	-0.0264766					0.0776255	0.183297	0.112876
	-0.0893801	-0.088629	-0.0581813					0.163712	0.120277	0.152075
	-0.0488533	-0.0091444	-0.0490653					0.0462831	0.172282	0.123077
	-0.0025722	-0.151721	0.0187425					0.169386	0.235398	0.11821
	-0.105327	-0.0852241	-0.0711125					0.135951	0.2434	0.138669
	0.0300029	-0.0547669	-0.106456					0.102507	0.0949568	0.129528
	0.0148962	-0.04719	-0.0258523					0.111048	0.0959477	0.122904
	0.0311408	-0.0411345	-0.030906					0.0793077	0.121858	0.115332
	0.008984	-0.13797	0.0155003					0.0916023	0.167599	0.13568
	-0.104254	-0.0927663	-0.0684804					0.157611	0.103127	0.191494
	0.00119116	0.022869	-0.0476395					0.136941	0.116757	0.138459
	-0.0421963	-0.0416464	-0.011959					0.0927477	0.140116	0.134444
	-0.0470147	-0.0387222	-0.0670759					0.127848	0.118187	0.198568
	-0.0269067	-0.0078937	-0.0828537					0.155956	0.123177	0.201928
	-0.0326684	-0.0168216	-0.130227					0.149369	0.134438	0.180354
	0.0638194	-0.0472926	-0.0149843					0.0736629	0.161922	0.232933
	-0.0082512	0.00215379	-0.0505941					0.146791	0.173526	0.134106
	0.00921169	-0.120629	-0.165052					0.138886	0.173461	0.163715
	0.0600674	-0.0702511	-0.0341281					0.125733	0.203485	0.155547
	0.0399029	0.0658204	-0.0513736					0.0881282	0.0950689	0.138944
	-0.0166901	-0.0319035	-0.0483312					0.0857612	0.107642	0.121412
	-0.0100502	-0.0728564	-0.045037					0.118111	0.14694	0.0944996
	-0.0287223	0.0022503	-0.0852521					0.120614	0.0608165	0.185363
	-0.0478827	-0.0799393	-0.0261252					0.159921	0.177756	0.135507
	-0.0487734	-0.0548375	-0.136919					0.178158	0.10767	0.22156
	-0.017371	-0.0149711	-0.0753149					0.0563434	0.16239	0.163256
	-0.100962	-0.0059993	-0.0994508					0.196722	0.164869	0.174579
	0.00839505	-0.0874435	-0.0760982					0.0708115	0.210019	0.0975135
	-0.0677491	-0.0024994	-0.0428154					0.128086	0.0933856	0.228375
	-0.017806	0.0327975	-0.0233777					0.158695	0.0698662	0.224483
	-0.0180672	-0.0171918	-0.0821324					0.0924723	0.0935641	0.189942
	0.0064832	-0.108401	-0.0151589					0.148339	0.171142	0.133613
	-0.0743462	-0.15673	-0.102906					0.0696068	0.257944	0.147357
	-0.0940419	-0.050376	-0.152157					0.148915	0.150646	0.199954
	-0.036802	-0.121354	-0.0713461					0.0954204	0.222306	0.102794
	-0.0358991	0.0111958	0.0379418					0.121723	0.127116	0.121241
	0.0172451	-0.0209739	-0.0732521					0.100224	0.144492	0.225089
	-0.0639333	-0.017715	-0.127305					0.155564	0.0844044	0.125677
	-0.138208	0.00733548	-0.148003					0.207258	0.137394	0.130999
	0.0209131	0.0100966	0.0615306					0.0922095	0.10457	0.106027
	-0.0299512	-0.0556138	-0.133822					0.104436	0.183354	0.209823
	0.0869763	-0.0585305	0.0346586					0.0830809	0.116981	0.185705
	-0.0095606	0.0257085	-0.0604379					0.121668	0.0778182	0.178279
	-0.173552	-0.02395	-0.0645642					0.213913	0.146312	0.171838
	0.00726716	-0.158615	-0.0036351					0.14039	0.182986	0.0890109
	-0.0165201	-0.0467376	-0.109945					0.0780898	0.188519	0.182546
	-0.0206681	0.0114136	-0.0516314					0.100607	0.0690903	0.109478
	0.0862929	0.00281677	-0.090065					0.0337688	0.0971257	0.253069
	0.0116682	-0.0212393	0.0709345					0.0768619	0.158879	0.0618662
	-0.0746675	-0.150638	-0.0946317					0.118456	0.165989	0.204661
	0.116235	-0.130603	0.032878					0.0458331	0.233141	0.139422
	-0.0961259	-0.03672	-0.0711858					0.1868	0.0789688	0.23953
	-0.104164	-0.117761	-0.143592					0.142401	0.20334	0.220528
	0.050468	-0.11545	0.012265					0.0707251	0.225283	0.055761
	-0.0219603	-0.0614856	-0.0389865					0.0817234	0.147705	0.227384
	-0.0164869	-0.0312169	0.0156238					0.0889882	0.151845	0.0845539
	-0.0388761	-0.0780129	-0.0879196					0.126478	0.149514	0.180781
	0.0459397	-0.0547541	-0.0548183					0.0928667	0.136293	0.143129
	0.0472284	-0.0461698	-0.0717234					0.0918953	0.0857556	0.136357
	0.00974057	-0.134008	-0.0544378					0.0540187	0.202271	0.134377
	0.0165502	-0.000972	-0.031448					0.0668282	0.103258	0.147466
	0.0292339	-0.0485472	-0.0224833					0.105338	0.150769	0.129799
	0.00402274	-0.058692	-0.101357					0.0769489	0.18321	0.225949
	-0.0095791	-0.0518863	-0.0565607					0.150076	0.148059	0.116376
	-0.0178395	-0.0262611	0.0262883					0.0799706	0.153815	0.0904165
	-0.0602787	0.0439287	-0.0118144					0.0411538	0.128834	0.172474
	-0.12391	-0.112886	-0.0540897					0.191913	0.141516	0.0217812
	-0.005992	-0.0189827	0.0488266					0.116923	0.10975	0.0768955
	0.0270458	-0.0476912	0.0138526					0.0438008	0.134392	0.132267
	-0.0012055	0.00453129	-0.0383873					0.133743	0.129246	0.0968122
	0.0264284	-0.1135	-0.0407542					0.083021	0.216403	0.129466
	0.0256197	-0.0467886	-0.0681705					0.0525471	0.149168	0.211926
	0.0471536	0.0256683	-0.0702383					-0.0177393	0.122617	0.173446
	0.0703258	-0.114544	-0.0698811					0.0595151	0.19645	0.253926
	-0.0499993	-0.0201627	-0.132893					0.226557	0.0541232	0.182297
	0.0329825	-0.067288	-0.136307					0.0386548	0.0894503	0.196189
	0.126404	-0.0117461	-0.0326273					0.0624398	0.135108	0.0927496
	-0.0411927	-0.0440859	-0.122051					0.0500181	0.135733	0.15825
	-0.0203563	-0.137542	-0.118177					0.0544516	0.197077	0.198792
	0.035729	0.0197862	0.0157597					0.00516605	0.110443	0.0377974
	-0.0136244	-0.135013	-0.0244041					0.0524284	0.220266	0.151455
	-0.0359803	-0.136359	-0.0233307					0.121493	0.199158	0.0411764
	0.0292774	-0.101349	-0.137415					0.0715207	0.151144	0.174713
	-0.0270163	-0.0729366	-0.0417704					0.09726	0.237023	0.0929915
	-0.0291095	-0.149329	0.00846667					0.0845249	0.18241	0.124669
	-0.0886636	-0.0003316	-0.0717625					0.200377	0.0465629	0.0518223
	-0.0358483	0.0209975	-0.0341896					0.10284	0.101571	0.113059
	0.0189371	-0.0664123	-0.124507					0.0966159	0.125875	0.188894
	0.0199155	-0.0279878	-0.0420421					0.0660757	0.106661	0.080784
	-0.0933734	-0.0805597	-0.0414791					0.186542	0.14464	0.0551524
	0.0578749	0.0640744	-0.0786057					0.0673924	0.0406346	0.0841786
	-0.0961559	-0.0131591	0.0320521					0.113815	0.210636	0.0663089
	-0.0311928	0.0162886	-0.0732522					0.0724467	0.157698	0.173702
	0.115726	-0.0093801	-0.0017703					0.0576907	0.125967	0.111213
	0.0715049	-0.0980824	-0.0543613					0.0253788	0.189711	0.0456935
	0.01954	-0.0985019	-0.0202793					0.0740312	0.114247	0.0889638
	-0.0443751	-0.0304451	-0.116945					0.0423464	0.0346882	0.16708
	-0.0044962	-0.0184425	0.00429362					0.0544104	0.101006	0.130776
	0.0467515	-0.0752423	0.00024306					0.095486	0.150808	0.182535
	0.0506589	0.0417711	-0.031301					0.0281569	0.101307	0.123578
	0.0991589	-0.103213	-0.0157726					0.0126842	0.231774	0.182208
	0.168651	-0.068864	0.0520781					0.0446932	0.175323	0.0933421
	0.00987252	-0.0677659	-0.0910766					0.117008	0.228159	0.156992
	0.0498965	-0.115172	-0.0297588					0.0676769	0.142137	0.123172
	-0.0130162	0.0274515	0.0489134					0.0508406	0.0792298	0.102379
	0.0359981	0.0374271	-0.03108					-0.0008261	0.0814871	0.0593028
	-0.0603528	0.0418565	0.00345226					0.0977422	0.0692008	0.016633
	0.0454234	-0.0679045	-0.0933231					0.118025	0.101699	0.13537
	-0.101667	-0.0040542	-0.0552022					0.112658	0.102839	0.152942
	0.00538598	0.0029425	-0.0454308					0.110851	0.0491385	0.243094
	0.0527236	-0.0176812	-0.146513					0.0625855	0.170121	0.216417
	0.0771451	-0.140503	-0.104398					0.0607438	0.215166	0.14129
	-0.0086757	0.0666786	-0.127046					0.191167	0.0572958	0.141591
	-0.0377361	-0.123864	-0.0327971					0.017617	0.161393	0.189841
	0.0772464	-0.0254536	-0.0925725					0.00890146	0.11353	0.194103
	0.0334473	-0.0199735	-0.12155					0.0886284	0.111175	0.177781
	0.0149269	-0.0480428	-0.0047676					0.0268603	0.138478	0.244546
	-0.0291895	-0.126377	-0.1324					0.00486227	0.192669	0.197281
	-0.0774103	-0.0454342	-0.136258					0.234277	0.174175	0.205336
	-0.0506067	-0.027594	-0.143506					0.045519	0.141343	0.183175
	-0.010578	0.0616769	-0.113345					0.0958294	0.0741417	0.162009
	-0.0401302	-0.0687025	-0.140269					0.159997	0.117882	0.188578
	0.034356	-0.0624765	-0.0038104					0.0644664	0.255129	0.163146
	0.0095171	-0.0065346	-0.0997789					0.0494447	0.13934	0.170109
	0.0518731	0.0185284	0.112557					0.0541899	0.135193	0.123279
	-0.0168458	-0.0886481	-0.0539648					0.0624193	0.118763	0.214615
	0.0202987	-0.0596985	-0.0237053					0.0854071	0.154369	0.0690788
	0.0501581	-0.0041376	-0.0591086					0.0730612	0.119304	0.102439
	-0.143162	-0.0745849	-0.127067					0.166757	0.122185	0.199665
	-0.134727	-0.089523	-0.0449813					0.132671	0.127972	0.165007
	-0.0284101	0.0247322	-0.1257					0.0599821	0.118831	0.156892
	-0.0093761	-0.0271127	-0.0934504					0.0281644	0.218027	0.188252
	-0.0276156	-0.0121155	-0.0425023					0.139243	0.115221	0.0300507
	-0.0811752	-0.0339366	0.0820971					0.193505	0.0518444	0.0667818
	-0.160938	0.00165088	0.0139236					0.18863	0.119097	0.052972
	-0.0734767	0.00629919	-0.0071763					0.0227045	0.089279	0.0813236
	0.0308031	-0.0669898	-0.132691					0.121477	0.147341	0.171227
	-0.0491326	0.0164113	-0.145195					0.0591977	0.0775555	0.2005
	-0.0166151	-0.0617376	-0.120775					0.0824706	0.100668	0.217229
	-0.097424	-0.0174404	-0.107465					0.207902	0.126752	0.179722
	-0.116741	-0.164433	-0.113522					0.172228	0.18142	0.214784
	0.0148802	-0.155678	-0.12767					0.112621	0.228623	0.136562
	-0.0275746	-0.1283	0.00919415					0.0570981	0.255318	0.0849229
	-0.0045444	0.0217926	-0.047027					0.0821125	0.0810007	0.0997309
	-0.0603941	-0.0244944	-0.0307998					0.123157	0.171988	0.122489
	0.00788056	-0.0705149	-0.0346371					0.0703425	0.0720617	0.109332
	-0.0001019	0.0775016	-0.0479859					0.0493858	0.111207	0.270269
	0.0369094	-0.132664	-0.0490953					0.104969	0.178421	0.0271968
	-0.0500385	-0.0220328	-0.0993321					0.13123	0.110065	0.134948
	-0.0086484	-0.0295483	-0.0683283					0.0478459	0.12306	0.131184
	-0.0439585	0.0716105	-0.0171421					0.157325	0.101434	0.0876139
	-0.0512915	-0.0597187	-0.106147					0.107553	0.11035	0.209903
	0.0933115	-0.0736242	-0.0539749					0.0739633	0.188908	0.125147
	-0.0354061	0.00503309	-0.11054					0.118417	0.0945684	0.0910241
	0.00625456	-0.0140284	-0.0785045					0.109741	0.0675916	0.144084
	-0.0046861	0.00115363	-0.0186274					0.056272	0.0602727	0.0960559
	0.0170293	-0.136123	-0.0718337					0.0742797	0.209816	0.137756
	-0.0218613	-0.0285353	-0.0335626					0.0708948	0.132682	0.16479
	0.0697647	0.0850846	-0.0788906					0.0792637	0.126621	0.101666
	0.0503182	0.0983282	-0.063926					0.0472787	0.0679627	0.104978
	-0.0478853	-0.0876498	-0.0048031					0.0952877	0.154598	0.0908644
	-0.0467414	0.0902703	-0.002083					0.111807	0.0504499	0.0144971
	-0.0475093	0.0700099	-0.0945671					0.145715	0.105169	0.147558
	0.00149366	0.0430033	-0.0944336					0.122234	0.167409	0.111391
	0.0840389	-0.0388273	-0.0053684					0.0764753	0.192053	0.0661871
	-0.0236145	-0.0620142	-0.137566					0.0504906	0.0826023	0.199267
	0.07512	0.00096772	0.0585144					0.0366187	0.137278	0.0582738
	0.0402687	-0.0267652	0.0378931					0.135127	0.137365	0.113043
	0.00418155	0.0161003	-0.0784597					0.0780537	0.102519	0.1521
	-0.0318315	0.00077563	-0.0775872					0.0753313	0.126912	0.144194
	-0.0360327	0.0466049	-0.0400054					0.0868944	0.118485	0.27501
	-0.0388295	0.0449342	-0.132192					0.0719606	0.112389	0.11711
	-0.0860053	-0.0649691	-0.012912					0.151466	0.0839465	0.119357
	0.0169891	-0.0330817	0.012299					0.127762	0.0999891	0.0916915
	-0.0166525	0.00373075	-0.0272067					0.136263	0.111231	0.0750775
	0.0598024	-0.089295	-0.102154					0.0298102	0.181856	0.157085
	-0.0019418	-0.0155186	-0.0002508					0.0411557	0.107319	0.240939
	-0.0389309	-0.015827	-0.093838					0.0923742	0.098029	0.140095
	-0.0178101	-0.0350176	-0.0747385					0.018816	0.0804564	0.122044
	0.016621	-0.0292013	-0.121412					0.0554604	0.126805	0.257915
	0.0415904	-0.0821534	-0.0177412					0.0922554	0.225697	0.121137
	0.0511055	-0.0294381	-0.0256906					0.0148259	0.0607531	0.0565343
	0.00263243	-0.115491	-0.0820093					0.0731289	0.187325	0.0689474
	-0.0231785	-0.0226151	-0.085858					0.0311751	0.252385	0.159255
	-0.0054509	-0.0247014	-0.0290675					0.114079	0.0814714	0.256583
	-0.124568	0.0142351	-0.0557052					0.100372	0.137157	0.074895
	0.0322459	-0.0393999	-0.0349314					0.0608909	0.117354	0.134944
	-0.0212176	-0.0395908	-0.0591909					0.0506375	0.107825	0.208031
	-0.019039	-0.0320684	-0.0552125					0.049643	0.0601549	0.137535
	-0.0868673	-0.0501816	-0.0315214					0.135842	0.0852088	0.0633756
	0.0182917	-0.0982506	-0.125926					0.0955146	0.154758	0.217917
	-0.125836	-0.0219032	-0.031861					0.199263	0.167163	0.105779
	-0.0032076	-0.0269785	-0.0026864					0.10283	0.242448	0.0937272
	0.0672321	-0.0250418	-0.0668625					0.0771925	0.125768	0.120532
	-0.0396208	0.0238299	-0.0069447					0.100941	0.0612281	0.126829
	-0.0125703	0.0309152	0.0299493					0.0848407	0.0307905	0.0896329
	0.0410046	0.0195662	-0.143356					0.0748988	0.172587	0.218117
	-0.0724636	-0.0080261	-0.0577416					0.0792887	-0.0059381	0.224651
	0.0510932	-0.0070142	-0.106562					0.0830742	0.113165	0.123189
	-0.0287715	-0.0351002	-0.030675					0.088869	0.201021	0.198093
	-0.092507	-0.0394254	0.0285399					0.14475	0.119124	0.0149227
	0.0642123	-0.0347227	-0.0861439					0.055164	0.0950617	0.0828788
	0.0230514	-0.0550868	0.144377					0.0464529	0.0834865	0.0490953
	-0.0185041	0.014699	-0.0399622					0.0533054	0.092713	0.159763
	0.034772	-0.0185736	-0.0350988					0.0604435	0.134863	0.0834332
	-0.117117	0.0987864	0.00622111					0.10104	0.0675767	0.109323
	-0.109188	0.0058182	-0.0251773					0.206111	0.0688048	0.103596
	-0.019341	-0.0585095	-0.0487724					0.0417735	0.0880441	0.0392902
	-0.0087038	-0.0320423	-0.0482057					0.0332507	0.0827822	0.228932
	0.00952012	-0.057019	0.023935					0.0397988	0.0674598	0.154042
	-0.0131874	-0.111284	0.00822336					0.0813339	0.213702	0.121242
	0.0217572	-0.0960712	-0.0887156					0.0362622	0.150087	0.173216
	0.0467662	-0.0206782	0.036031					0.106964	0.0876117	0.0506659
	-0.130236	0.0225882	-0.102722					0.201658	0.139906	0.152898
	-0.0090778	-0.0981752	-0.129722					0.169899	0.119664	0.139059
	0.0542028	0.0509334	-0.102702					0.062589	0.0245282	0.201253
	0.00443488	-0.0530613	-0.0211302					0.0594949	0.0679323	0.14734
	-0.0241507	0.0542922	-0.0677431					0.0534177	0.0896309	0.0951288
	0.00746185	0.0132712	-0.0886979					0.0085948	0.0351612	0.0945638
	-0.0538411	-0.0638526	-0.0072134					0.0744193	0.100079	0.108725
	-0.0330542	-0.0983296	-0.0538555					0.13554	0.213683	0.137771
	-0.129658	0.057681	-0.11702					0.193108	0.085833	0.142277
	0.0116358	-0.0215376	-0.164277					0.131317	0.100266	0.190256
	0.0115222	0.0210908	-0.033582					0.0808184	0.0739191	0.11274
	0.0250966	-0.090906	-0.0517491					0.0680535	0.172177	0.149686
	0.0210723	-0.0138096	-0.0491584					0.0976306	0.0958126	0.193145
	-0.0754813	-0.0558003	-0.0449722					0.0877527	0.110152	0.158639
	-0.0070402	-0.0669058	-0.0600557					0.0627491	0.10353	0.164727
	0.00372141	0.0461309	0.0208881					0.117921	0.11525	0.0468061
	0.0972402	0.074521	-0.128008					0.0681601	0.0852242	0.175899
	0.06191	-0.0291349	-0.0270028					0.112322	0.0687514	0.0782701
	-0.144909	-0.0681457	-0.0459207					0.177799	0.106036	0.133215
	-0.0888846	-0.0259557	-0.0313378					0.177326	0.159742	0.0942964
	0.0489777	0.151484	-0.128126					0.0734727	0.106587	0.213179
	-0.0051043	-0.0060155	-0.0738385					0.0775156	-0.0016877	0.141899
	-0.0475608	0.0308325	-0.0543632					0.162326	0.204051	0.0847459
	-0.0302644	-0.0372956	-0.0487807					0.0696702	0.0852854	0.076532
	0.00125489	-0.0485529	-0.15246					0.0966947	0.065523	0.178522
	-0.140059	-0.0307973	-0.0297126					0.145232	0.105309	0.247378
	0.030054	-0.0007775	-0.0172815					0.0131245	0.149831	0.125314
	0.0272403	-0.0147158	-0.0772879					0.118108	0.132685	0.217765
	-0.0273326	-0.0419759	-0.0233119					0.140762	0.123361	0.185729
	-0.0005999	-0.0999484	-0.069625					0.102407	0.203425	0.238927
	-0.0267464	-0.0696775	-0.0462324					0.131222	0.185088	0.145079
	0.0688762	-0.0612198	-0.133513					0.0642929	0.103597	0.206231
	0.00249563	0.039037	-0.111465					0.13306	0.113363	0.180033
	-0.0062091	-0.0295791	-0.16082					0.0652379	0.180561	0.17442
	-0.0402291	-0.0803856	-0.0197529					0.112145	0.166913	0.111798
	-0.0958249	-0.0505402	-0.12334					0.181994	0.232153	0.203694
	0.0532039	-0.122027	-0.153434					0.0417241	0.173673	0.185652
	0.0138417	-0.0471174	-0.0851058					0.113461	0.101567	0.165462
	0.0120965	0.0244286	-0.0434574					0.0895531	0.0832921	0.120739
	-0.0643058	-0.154253	-0.121195					0.0886073	0.159373	0.236349
	-0.0374216	-0.124996	-0.0966059					0.0699194	0.208271	0.188327
	-0.024304	0.0175964	-0.053129					0.140842	0.0568068	0.243287
	0.0997838	-7.53e-05	-0.0315798					0.0595831	0.0757531	0.0939736
	0.0352482	-0.0403267	-0.0207649					0.0633744	0.119323	0.108768
	-0.0288041	-0.0810774	-0.0874332					0.0524786	0.0794927	0.176911
	-0.0984765	0.0156279	-0.0086802					0.145808	0.0444174	0.125037
	-0.0501056	0.0145713	-0.135403					0.0651356	0.163559	0.181353
	-0.0289108	-0.0452531	0.0387207					0.0636639	0.081659	0.0865877
	-0.0513633	-0.0781816	-0.13264					0.126106	0.057785	0.220788
	0.087164	-0.0013897	-0.0577954					0.0625073	0.141394	0.0980417
	-0.0243781	-0.0469503	-0.0758206					0.0477535	0.129598	0.151423
	-0.0090667	-0.0183544	-0.0748344					0.0526198	0.084819	0.134174
	-0.0892396	0.0230506	-0.0064169					0.173714	0.0567005	0.0766494
	-0.103083	-0.0048246	-0.0112515					0.127435	0.0815973	0.0481102
	0.017583	-0.140483	-0.098178					0.0828882	0.224242	0.189965
	-0.145279	-0.0492999	-0.0647727					0.18707	0.0324335	0.148138
	-0.017224	-0.0137737	-0.0856421					0.0469064	0.104145	0.108835
	0.0700749	-0.0134788	-0.0605328					0.0744263	0.0977349	0.120638
	-0.0159374	-0.108267	-0.118173					0.0617827	0.183124	0.203842
	0.104043	-0.0215749	-0.101998					0.0727699	0.123726	0.157288
	-0.0156801	-0.0065308	0.00258997					0.0728659	0.0875839	0.129894
	-0.0312209	-0.0614558	-0.113983					0.104237	0.229183	0.205049
	0.00400282	-0.100792	-0.0624749					0.119485	0.0574724	0.124028
	-0.0751209	0.0485372	-0.0463676					0.17349	0.144507	0.221206
	-0.0633521	0.0607705	0.00906974					0.140937	0.102046	0.082703
	-0.0568489	-0.0372504	-0.151748					0.136607	0.120709	0.184754
	-0.11956	-0.0095331	-0.0537205					0.209476	0.0313744	0.151888
	-0.115271	-0.0299687	-0.159358					0.12135	0.145653	0.250042
	-0.0420679	-0.134105	-0.0495393					0.0673979	0.195933	0.0764965
	0.0509807	-0.049479	-0.0650728					0.0606609	0.0765536	0.124049
	-0.0349925	-0.052178	-0.0707021					0.106355	0.113013	0.100631
	-0.0866906	-0.0811252	-0.140755					0.163715	0.115001	0.202729
	-0.0348089	-0.0996731	-0.0139969					0.148246	0.160088	0.125209
	-0.0693902	-0.0687328	-0.0692709					0.114543	0.0545962	0.0765203
	-0.0519316	-0.0305882	-0.0043167					0.112727	0.18898	0.122994
	-0.0235965	0.06008	0.0431204					0.0485368	0.111142	0.0820344
	0.00325861	-0.0659935	-0.0193313					0.119855	0.0511025	0.0948253
	0.0569109	0.0372151	0.0178556					0.0944157	0.10183	0.0336415
	-0.006011	-0.057506	-0.0290599					0.105234	0.15987	0.180623
	-0.0258451	-0.0486442	0.0477116					0.0661358	0.073527	0.134442
	-0.0722743	-0.112706	-0.0464758					0.0708021	0.177987	0.174397
	-0.0907049	-0.0423737	-0.0094319					0.0626379	0.129343	0.0870556
	-0.133288	-0.0320446	-0.0121867					0.184312	0.0696398	0.0511198
	-0.0179331	-0.0275109	-0.0330894					0.0751301	0.209384	0.0956527
	0.00652185	-0.178012	-0.0224649					0.154753	0.252759	0.161781
	-0.0618381	-0.115986	0.0128349					0.134291	0.164243	0.0455371
	-0.0458687	-0.103687	-0.0392099					0.108791	0.16958	0.128355
	-0.0062455	-0.0177378	5.5e-05					0.125582	0.14956	0.038461
	-0.0772096	-0.0506814	0.0205095					0.0757431	0.0559815	0.0716762
	-0.0496013	-0.099563	-0.101728					0.107436	0.177086	0.182779
	-0.0833387	-0.123983	-0.11062					0.182398	0.197885	0.183663
	0.128742	-0.0827262	-0.0773953					0.0372695	0.227562	0.142011
	0.0652941	-0.0875038	-0.127899					0.0302881	0.159647	0.168155
	0.00460704	-0.0441135	0.102011					0.116272	0.14597	0.0942822
	0.0207935	-0.132883	-0.0360653					0.0484844	0.179039	0.089418
	-0.0169794	-0.0310741	-0.0965784					0.128291	0.118418	0.16703
	0.0167757	-0.0267362	-0.0320595					0.0589087	0.262805	0.104915
	-0.0004651	-0.0260889	-0.0916051					0.0506515	0.196236	0.168584
	-0.0011471	-0.0783539	-0.0516462					0.0264064	0.130377	0.144042
	0.006048	-0.0831754	-0.0294083					0.0830727	0.213309	0.104373
	0.0047239	-0.0036749	-0.0138055					0.0951752	0.060058	0.120616
	-0.0247198	0.0442793	0.0332807					0.0568951	0.0631021	0.119542
	-0.090992	-0.100069	-0.0324377					0.22384	0.1202	0.101348
	-0.114141	-0.0831729	-0.0289728					0.094745	0.20819	0.132461
	-0.0130492	-0.0760757	-0.0569165					0.0551496	0.118811	0.199639
	-0.0460855	0.0343911	-0.0906819					0.15095	0.134736	0.171029
	-0.0476504	0.0331554	-0.130704					0.0835095	0.0843673	0.182476
	-0.0624564	-0.102743	-0.0184372					0.163209	0.199144	0.113725
	-0.0805161	-0.0353921	-0.0476132					0.171021	0.0920027	0.170234
	0.0663051	0.0947832	-0.0641569					0.0797309	0.11312	0.132731
	0.084586	-0.0166966	-0.17429					0.115883	0.0704591	0.16622
	0.00091223	-0.0043352	-0.122709					0.0711449	0.00203673	0.154056
	-0.050078	-0.0828538	-0.0814076					0.197504	0.241614	0.193596
	-0.119395	0.0274231	0.00964352					0.190104	0.0471963	0.112477
	-0.058462	-0.0404422	-0.0246383					0.143367	0.109267	0.0582195
	-0.0108937	0.0566487	-0.0752674					0.102709	0.0533337	0.0990628
	-0.0775886	-0.0545331	-0.14666					0.185059	0.037997	0.170702
	-0.0214406	-0.0819324	-0.0224616					0.109437	0.134357	0.0414619
	0.0338786	-0.0197268	-0.16052					0.0880415	0.118709	0.196563
	-0.0526365	0.0321033	-0.0239108					0.132077	0.0501298	0.115033
	-0.0607573	-0.0835684	-0.0480288					0.0797584	0.132601	0.043269
	-0.1262	-0.0144979	-0.0405915					0.161549	0.101987	0.229124
	-0.0638617	0.0291695	-0.0290027					0.137902	0.00574156	0.0946183
	-0.0342011	-0.0750987	-0.0390621					0.0956965	0.115531	0.12187
	0.148975	-0.0015279	-0.0994758					0.119975	0.0966309	0.191398
	-0.0620278	0.00065039	-0.100309					0.159131	0.053681	0.147578
	0.148154	-0.0182178	-0.0682585					0.0829239	0.0734353	0.160848
	-0.0145361	-0.0302067	-0.055255					0.156528	0.0540486	0.114665
	-0.0245281	-0.0369732	-0.133303					0.0998299	0.198491	0.120187
	0.0501848	-0.0302211	-0.0221268					0.085166	0.100296	0.208055
	0.0321742	-0.0228523	-0.0377233					0.0694343	0.106203	0.0896887
	0.0954754	0.0170026	0.0680392					0.0791977	0.13236	0.0233902
	0.0360415	-0.0536747	-0.0108756					0.0326318	0.126242	0.092946
	0.0524638	-0.0162414	-0.149029					0.0783181	0.0644976	0.256509
	-0.0240046	-0.150549	-0.0843386					0.0942635	0.23728	0.137137
	0.0777021	-0.0207923	0.0176848					0.0776272	0.146423	0.140551
	-0.077665	-0.121789	-2.74e-05					0.258319	0.171356	0.143029
	-0.001309	0.024357	-0.115941					0.102954	0.096953	0.211682
	0.0961777	-0.0996514	-0.0505327					0.0695911	0.267053	0.142782
	-0.0442787	-0.0462262	-0.0208497					0.232848	0.0882714	0.118061
	-0.0320418	0.00806406	-0.0517449					0.121381	0.113909	0.0877795
	-0.166206	-0.005798	-0.0821651					0.246071	0.0758588	0.214324
	0.119442	-0.0077312	0.0138993					0.110583	0.0684846	0.112535
	-0.0579978	-0.0205231	-0.0906338					0.108816	0.0852103	0.155353
	-0.0587691	-0.064253	-0.0519802					0.0864321	0.0945518	0.237173
	0.044926	0.0406371	-0.0515969					0.0963627	0.044736	0.137229
	-0.0231955	0.0146663	-0.0187256					0.0527594	0.0348772	0.107697
	0.0112033	0.00152683	-0.109397					0.171135	0.0630376	0.194317
	-0.0008744	-0.0383629	0.0129225					0.111862	0.218755	0.123371
	-0.0477167	-0.138198	-0.105215					0.0859417	0.122111	0.165342
	0.0383706	-0.0624215	0.0477043					0.00772615	0.174338	0.102548
	-0.0828547	-0.0515888	-0.0619437					0.281097	0.233004	0.120662
	-0.0191988	-0.102561	0.0135777					0.0694981	0.25792	0.0987766
	0.0365468	-0.0557471	-0.0608183					0.0344829	0.111973	0.130487
	-0.0514411	0.0400389	0.0857659					0.0859957	0.0261201	0.112956
	0.0753088	-0.053503	-0.0544482					0.0938178	0.0757643	0.212285
	-0.0011806	-0.0463798	-0.113448					0.0998734	0.0824628	0.180448
	-0.171332	-0.120736	0.0864066					0.258296	0.159353	0.14728
	-0.0528877	-0.0759695	-0.0561107					0.291593	0.190544	0.25751
	-0.0052951	-0.0847299	-0.0310821					0.132872	0.222932	0.204187
	-0.036382	0.0077598	-0.0596334					0.134077	0.120342	0.13131
	0.0659727	-0.0689982	0.0114293					0.155369	0.0951817	0.128724
	-0.0531548	-0.0820484	-0.110926					0.198719	0.206772	0.107796
	-0.0408292	-0.0601988	0.0471144					0.151642	0.146566	0.0433284
	-0.0424215	-0.0590252	-0.0616791					0.170024	0.178507	0.167014
	0.00248729	-0.100485	-0.0079379					0.0794125	0.275394	0.172638
	0.0491612	-0.134564	-0.166383					0.118631	0.179427	0.191485
	-0.0131887	-0.0120579	-0.079133					0.0914231	-0.0049502	0.175509
	0.00033265	-0.10478	-0.158322					0.100778	0.175991	0.240531
	-0.0015183	-0.125192	-0.0107116					0.133491	0.198382	0.076523
	0.00467184	-0.0002118	-0.0159839					0.111045	0.101106	0.0578338
	0.0155316	-0.0278719	-0.180049					0.0798622	0.140255	0.196552
	-0.0387602	-0.103878	-0.0520047					0.0820377	0.17106	0.20888
	-0.0373013	-0.0353894	-0.0589204					0.149538	0.131777	0.0906723
	-0.109273	0.00318286	-0.0501095					0.178641	0.125053	0.140225
	0.0342413	-0.107014	0.0923268					0.0613407	0.207398	0.107798
	0.0483206	-0.0375223	-0.082919					0.0815935	0.0969826	0.117715
	-0.091374	-0.126406	-0.033849					0.153921	0.158846	0.107029
	0.0906143	-0.133042	-0.0535372					0.105936	0.164319	0.125811
	-0.022707	0.0172077	-0.147362					0.138367	0.0864182	0.222485
	0.0487467	-0.0413585	0.0346777					0.102279	0.0772369	0.120116
	0.0162419	-0.125925	-0.118011					0.0999956	0.183984	0.133035
	-0.0829276	-0.0620956	-0.0964218					0.115288	0.186106	0.173228
	0.0537487	-0.095558	-0.162598					0.071379	0.208181	0.171413
	-0.0156061	-0.130684	-0.134882					0.108975	0.205459	0.186324
	-0.186538	-0.0729772	-0.136298					0.196196	0.185363	0.265287
	-0.0205552	-0.10321	-0.0615375					0.150407	0.187072	0.0581277
	-0.0312136	-0.0960654	-0.0189796					0.093335	0.132869	0.117942
	0.165377	-0.102641	-0.169605					0.0658418	0.202847	0.196946
	-0.0924194	0.00361052	-0.0251029					0.179428	0.132575	0.138139
	0.0534103	-0.0953173	-0.094827					0.0126089	0.145928	0.159954
	0.0432207	-0.0605194	-0.185158					0.101945	0.0114116	0.236543
	-0.115021	-0.0553079	-0.0339134					0.191331	0.132353	0.0774105
	0.0850358	-0.0738867	-0.153533					0.108034	0.212404	0.231137
	-0.0316611	0.00154448	0.021864					0.132169	0.100812	0.127556
	-0.0371498	-0.108407	-0.0733573					0.11252	0.175722	0.267857
	-0.090073	-0.0551769	0.00096494					0.155221	0.116328	0.175112
	0.02192	-0.0719103	0.00617918					0.0884045	0.15604	0.166017
	0.00714764	-0.0331649	0.0322056					0.081174	0.0766512	0.0929493
	-0.0748315	0.109453	-0.0218622					0.120352	0.0947272	0.141377
	-0.0174212	-0.12236	-0.110722					0.0962195	0.200002	0.129484
	-0.0840573	-0.00333	-0.135275					0.190281	0.0933113	0.214113
	-0.0133982	-0.012185	-0.176391					0.0520256	0.143262	0.241252
	-0.0156176	-0.0593951	-0.144923					0.15095	0.0957323	0.214186
	-0.0605562	-0.0578347	-0.0964686					0.167395	0.14894	0.271362
	-0.0559063	0.0308155	-0.0616949					0.107793	0.0907218	0.33408
	-0.0063388	-0.0617451	-0.12466					0.0767101	0.179534	0.247488
	-0.146814	-0.0395529	-0.132902					0.0853019	0.0789135	0.16821
	0.0281682	-0.106866	-0.0110936					0.0244465	0.289992	0.124641
	-0.0629768	0.0143281	-0.0897707					0.241011	0.0809144	0.119809
	-0.0314167	-0.0707022	0.0277346					0.254422	0.111938	0.0456525
	0.0467757	0.0708318	-0.147283					0.034433	0.0402831	0.23639
	-0.129386	-0.0668409	-0.128488					0.151115	0.0681981	0.169224
	-0.0075383	0.0248104	-0.147323					0.173783	0.0208134	0.213978
	-0.0072964	0.0425932	-0.0447138					0.125918	0.105456	0.237593
	-0.0622005	-0.0642464	-0.0417016					0.124861	0.145109	0.148429
	-0.093401	-0.044684	0.00267135					0.118004	0.108092	0.104219
	0.0387688	-0.0187235	0.030319					0.104268	0.0757969	0.0739622
	0.0377507	-0.130045	-0.158354					0.136717	0.17404	0.236417
	-0.0016138	-0.0835202	-0.0715475					0.142218	0.0969333	0.163841
	0.0441936	-0.125254	-0.162185					0.0547564	0.207717	0.198072
	-0.0300066	0.0258339	-0.028015					0.116897	0.047543	0.0988006
	-0.0424117	-0.0351507	-0.0333175					0.27663	0.170082	0.176985
		-0.0199612	-0.0727773						0.0870682	0.165131
		-0.0471787	-0.128974						0.113584	0.217435
		-0.103408	-0.168824						0.171625	0.214199
		-0.106475	-0.0056173						0.10469	0.0927198
		0.00482876	-0.132184						0.142064	0.206191
		0.00834177	-0.0331731						0.107018	0.162897
		-0.0964608	0.118507						0.133466	0.0587444
		-0.101142	0.125347						0.185548	0.0848441
		-0.0689476	-0.111179						0.153946	0.138914
		-0.131625	-0.115449						0.174502	0.159147
		-0.0765784	-0.0034107						0.125514	0.164966
		0.0150607	-0.0225389						0.121265	0.143932
		-0.08981	-0.0918096						0.219345	0.172406
		-0.0605531	-0.0960225						0.202805	0.169152
		-0.127742	-0.172715						0.152802	0.221806
		-0.138016	-0.0704542						0.251824	0.19807
		-0.0700945	-0.0784217						0.23108	0.231381
		-0.0430245	-0.112303						0.0472472	0.177384
		-0.0926374	-0.0368616						0.166859	0.118515
		-0.0995205	0.00588989						0.137489	0.198331
		-0.131385	-0.0862637						0.196748	0.197945
		-0.0314856	-0.0805447						0.068354	0.107656
		-0.0048771	-0.0638811						0.0751354	0.122696
		-0.163306	-0.091122						0.174867	0.128744
		0.0648306	-0.20568						0.0690556	0.191817
		-0.050547	-0.0273812						0.201928	0.281106
		-0.0696516	-0.0530765						0.115367	0.067835
		-0.0319551	-0.0526538						0.0857991	0.187524
		-0.105065	-0.107026						0.206806	0.192667
		-0.10679	-0.126147						0.184666	0.193146
		-0.0331914	-0.0309526						0.0466999	0.232314
		-0.105438	-0.0054359						0.0364467	0.0576145
		-0.106486	-0.0774107						0.203376	0.150149
		-0.0851284	-0.0237999						0.165759	0.0731158
		-0.0975757	0.00979895						0.149931	0.07761
		-0.0835385	-0.0135831						0.206172	0.134095
		0.00498838	-0.0666419						0.0856866	0.159203
		-0.0968682	-0.0612189						0.174619	0.155572
		0.0544082							0.0725525
		-0.0934195							0.140719
		-0.0832789							0.175062
		-0.042061							0.103464
		-0.0681595							0.205616
		0.00429326							0.0871775
		-0.0854422							0.180575
		-0.0501495							0.0703123
		-0.0679173							0.19691
		-0.0929911							0.14344
		-0.16467							0.155713
		0.0283014							0.0974405
		-0.102195							0.199012
		-0.0073275							0.100625
		-0.0784329							0.0917339
		0.00752252							0.22545
		-0.0237793							0.0824489
		-0.0327785							0.131917
		-0.0614008							0.289367
		-0.0392691							0.249779
		-0.008436							0.151969
		-0.0893834							0.182031
		0.103							0.113474
		-0.0024842							0.198682
		0.031998							0.117144
		-0.0632876							0.0911842
		0.0457439							0.0713842
		0.00491921							-0.0002065
		6.44e-05							0.201333
		-0.0220395							0.230877
		0.0195683							0.0325167
		-0.0861289							0.264105
		-0.0082628							0.119325
		0.0699822							0.111866
		-0.061075							0.218097
		-0.0545989							0.0162767
		0.0417272							0.176475
		0.0308902							0.104357
		-0.0656241							0.103035
		-0.166744							0.195899
		0.0126338							0.119073
		0.00368869							0.099177
		0.0165745							0.101604
		-0.0157894							0.102553
		-0.029064							0.159088
		-0.127038							0.186947
		-0.0013969							0.102629
		0.0824618							0.0230993
		-0.0200376							0.105263
		-0.0187691							0.0991563
		0.00101117							0.0444989
		-0.0832972							0.123925
		-0.0035971							0.10979
		-0.0387125							0.274694
		-0.186776							0.206635
		-0.0121509							0.21422
		0.0412076							0.115928
		-0.156624							0.199321
		-0.0150923							0.0840061
		-0.103684							0.126773
		0.122959							0.0901881
		0.0541553							0.123898
		-0.110692							0.10727
		-0.0068454							0.130783
		-0.062474							0.104622
		-0.0811834							0.251454
		0.0558284							0.0913922
		-0.0287921							0.136071
		0.00972496							0.152108
		-0.008739							0.194135
		-0.114851							0.253144
		0.00022973							0.110147
		-0.0300489							0.118184
		-0.0437601							0.261096
		-0.0179987							0.12979
		-0.0060882							0.0563302
		-0.1233							0.240731
		0.0241758							0.0830448
		-0.0262011							0.0744734
		-0.0098462							0.158082
		-0.0820376							0.0934984
		0.0163305							0.0752553
		-0.181732							0.234516
		-0.0572548							0.263072
		0.0139507							0.0281651
		0.0182214							0.144436
		-0.157332							0.211607
		0.00433161							0.0490137
		0.0535245							0.02656
		-0.106626							0.25012
		0.0077754							0.0905043
		-0.0411945							0.10647
		-0.0702585							0.107966
		-0.0787031							0.239727
		0.0300906							0.146319
		-0.157914							0.235586
		-0.0998921							0.160492
		-0.0522067							0.113432
		-0.11279							0.230039
		-0.0857714							0.109712
		-0.1289							0.141139
		0.0318157							0.0312704
		-0.055444							0.112367
		-0.025781							0.129317
		0.010404							0.0919548
		-0.0128109							0.0370687
		-0.0476572							0.104668
		-0.0346051							0.0994928
		-0.0805597							0.124737
		-0.142418							0.188345
		-0.0904975							0.151927
		0.024028							0.0656763
		0.00181869							0.0648863
		0.0342514							0.0493751
		-0.0718615							0.267968
		0.0110382							0.109099
		-0.0193267							0.21767
		-0.126021							0.278609
		-0.0462917							0.192592
		0.00363057							0.100024
		-0.0944666							0.149462
		-0.092501							0.261292
		0.0539136							0.137851
		-0.0669673							0.073119
		0.0221427							0.0681498
		-0.0593472							0.142752
		-0.0180417							0.164185
		-0.167494							0.234764
		-0.0460563							0.163664
		-0.036339							0.155439
		-0.0375824							0.0894985
		-0.0469696							0.0468051
		-0.0956858							0.188836
		-0.146937							0.178794
		-0.0209471							0.125546
		-0.0715653							0.147515
		0.0479665							0.100085
		-0.0889618							0.146188
		-0.123194							0.151027
		0.14059							0.0843257
		-0.0829223							0.122035
		-0.165656							0.241494
		-0.0584184							0.137593
		-0.0851472							0.162347
		-0.068946							0.107954
		-0.061041							0.142089
		-0.0696824							0.109374
		-0.0600222							0.0528897
		-0.185146							0.195237
		-0.127571							0.211466
		-0.0094156							0.163075
		-0.0177464							0.237836
		-0.0891073							0.162829
		-0.0227175							0.179332
		-0.197569							0.203764
		-0.0188266							0.112819
		-0.0016372							0.183071
		-0.167833							0.233142
