# Supplementary material for: Multimodal transcriptomics reveal neurogenic aging trajectories and age-related regional inflammation in the dentate gyrus
Source: Nat Neurosci. 2025 Jan 6;28(2):415–30. doi: 10.1038/s41593-024-01848-4 (PMC11802457; doi:10.1038/s41593-024-01848-4)
Supplement: Supplementary file 23 — Numerical source data for indicated extended data figure. [file 41593_2024_1848_MOESM23_ESM.xlsx]

## Sheet: Extended Data Fig. 10c
Module score of response to IFN-y in SLM spots among different ages						Module score of GO term 'transmembrane trnasport' in SLM spots among different ages
Young	Middle	Old				Young	Middle	Old
-0.0913314	-0.01461	-0.029031				0.195477	0.132117	0.114028
-0.0524987	-0.0377787	-0.0250398				0.176315	0.141456	0.150094
-0.0772359	-0.117499	-0.0588797				0.191292	0.164233	0.129171
-0.048314	-0.0465636	-0.0402148				0.184889	0.150992	0.139943
-0.0320613	0.00179418	0.0128212				0.173354	0.128899	0.124092
-0.105824	-0.0402485	-0.0515457				0.177324	0.182009	0.146189
-0.0207879	-0.0769307	-0.0316687				0.182108	0.122559	0.118019
-0.130459	0.00495875	-0.0268108				0.202034	0.132191	0.162268
-0.0969357	-0.0843369	-0.0436169				0.186299	0.149483	0.105061
-0.113087	-0.0500133	-0.0189186				0.171455	0.133551	0.108087
-0.0571679	-0.0475061	0.0130764				0.200881	0.144408	0.149377
-0.0876351	-0.0765644	0.0164095				0.167872	0.128198	0.122672
-0.0463873	0.00277319	-0.0203186				0.203219	0.15266	0.15359
-0.0285044	-0.0318145	0.0266671				0.169683	0.124073	0.152962
-0.06485	-0.0416272	-0.0270084				0.183894	0.136165	0.137016
-0.0440597	-0.0904605	-0.0373204				0.210227	0.153488	0.13163
-0.0909962	-0.0120768	-0.036324				0.193445	0.127473	0.135261
-0.0998441	-0.0096662	0.0166415				0.169485	0.124162	0.129081
-0.112142	-0.0260017	-0.0086137				0.191842	0.137294	0.104626
-0.0948239	-0.0117268	-0.0509537				0.174694	0.130857	0.151407
-0.0781873	-0.0258186	-0.0645564				0.166301	0.151063	0.165645
-0.0902586	-0.0432341	-0.011643				0.184634	0.128603	0.102036
-0.0878352	-0.0749237	-0.0295022				0.173516	0.152368	0.141682
-0.099603	-0.0068638	0.0136115				0.191908	0.115541	0.111148
-0.104649	-0.0481617	-0.0405158				0.18734	0.120581	0.133111
-0.0492071	-0.0184977	-0.0169001				0.187205	0.161254	0.105818
-0.104612	-0.0254436	-0.0501212				0.200947	0.130822	0.117842
-0.0699569	-0.0271845	-0.0274883				0.185172	0.135519	0.114237
-0.0537252	-0.0679422	0.0111422				0.194555	0.133958	0.101604
-0.0312326	-0.0781734	0.00316293				0.206948	0.134487	0.105607
-0.114788	-0.0423342	0.00164966				0.205667	0.121928	0.126879
-0.0498957	-0.0518703	-0.0124361				0.178805	0.145406	0.127792
-0.0776177	-0.0417051	-0.004995				0.153236	0.123229	0.119963
-0.0921037	-0.0330864	-0.0095141				0.20651	0.13836	0.138955
-0.0534045	-0.0346708	-0.0211662				0.178325	0.148298	0.128129
-0.088797	-0.0286165	0.0157367				0.191415	0.137008	0.122545
-0.0733728	-0.0324913	0.0387592				0.207954	0.101841	0.111361
-0.0803806	-0.0179262	0.0171235				0.195901	0.14534	0.130287
-0.0852784	-0.0768758	0.034181				0.19124	0.141936	0.12338
-0.0795422	-0.0071237	-0.0279565				0.202489	0.130767	0.146824
-0.0994865	-0.0664494	-0.0012773				0.189769	0.151951	0.155818
-0.0196386	-0.0213017	-0.0572296				0.202062	0.136068	0.135234
-0.0994301	-0.0237199	-0.0313643				0.201606	0.117569	0.11717
-0.103687	-0.0245287	0.013292				0.196151	0.130295	0.122301
-0.0931336	-0.0332871	0.0149591				0.185285	0.137473	0.154211
-0.084377	-0.0862606	-0.0274379				0.192107	0.143946	0.111895
-0.0832429	-0.0502656	0.0182586				0.187427	0.129025	0.115509
-0.0518493	0.013625	0.0214489				0.184737	0.13222	0.126675
-0.0550169	-0.0513667	-0.0624958				0.17231	0.113556	0.150896
-0.0810497	-0.0259289	-0.0060061				0.189329	0.143335	0.130174
-0.0873388	-0.0339326	0.00121475				0.184608	0.180391	0.141664
-0.119908	-0.0418714	-0.0130735				0.225554	0.166985	0.137715
-0.0697874	-0.150023	-0.0275877				0.184048	0.196807	0.125569
-0.0413289	-0.141915	-0.0405867				0.233189	0.199371	0.126838
-0.0962584	-0.0458912	-0.0427738				0.218735	0.191648	0.128648
-0.0259659	-0.074565	-0.0395695				0.199772	0.19181	0.0933472
-0.100891	-0.0696507	-0.0270989				0.218939	0.186007	0.104626
-0.125381	-0.040792	-0.0090172				0.209399	0.168136	0.140082
-0.0736672	-0.0759987	-0.031736				0.209614	0.187746	0.151695
-0.134765	-0.124705	-0.025242				0.193263	0.2042	0.123822
-0.150225	-0.0442049	0.0253498				0.217588	0.210279	0.124154
-0.0621922	-0.0263355	-0.0395002				0.196937	0.189213	0.131187
-0.106906	-0.0838911	-0.0358254				0.202427	0.177724	0.129679
-0.0909705	-0.0638283	-0.0467259				0.208827	0.184607	0.116823
-0.0410725	-0.0658482	0.00379754				0.215348	0.203933	0.130354
-0.0797009	-0.10811	0.0526334				0.241864	0.190089	0.115217
-0.11152	-0.0588624	-0.0224893				0.22854	0.195442	0.136211
-0.127833	-0.100236	-0.0171173				0.220343	0.193622	0.13157
-0.138224	-0.0977518	-0.0017626				0.198505	0.182452	0.133668
-0.0920624	-0.065507	-0.0281802				0.222596	0.19234	0.133075
-0.134304	-0.0964584	0.00049251				0.210672	0.183632	0.127082
-0.0591387	-0.0447507	-0.0538504				0.19393	0.189489	0.107709
-0.12059	-0.0903087	-0.0385707				0.21343	0.194422	0.156529
-0.0810389	-0.0477901	0.033425				0.197767	0.204562	0.130181
-0.0496705	-0.0434299	-0.0263199				0.176962	0.19662	0.102706
-0.0926638	-0.0450177	0.0519824				0.197771	0.226515	0.137816
-0.154485	-0.0826313	-0.0228146				0.212195	0.181207	0.102065
-0.0594743	-0.0822469	-0.0544561				0.207661	0.205058	0.12896
-0.103855	-0.0626992	-0.0198374				0.214401	0.173222	0.128372
-0.150186	-0.0759527	0.0118691				0.212641	0.18535	0.112032
-0.108654	-0.0703793	-0.0615132				0.209775	0.160863	0.144576
-0.0209668	-0.05272	-0.0070267				0.181401	0.180206	0.148978
-0.0444406	-0.0543751	-0.0584349				0.210941	0.180609	0.140943
-0.0987329	-0.105756	-0.0144892				0.240409	0.214183	0.100541
-0.109645	-0.114922	-0.0136336				0.223616	0.197977	0.133581
-0.0399003	-0.0258024	-0.0505981				0.204544	0.197091	0.124778
-0.124851	-0.102723	-0.051483				0.22149	0.181908	0.113734
-0.048254	-0.0469701	-0.0031121				0.240431	0.210937	0.130093
-0.0491865	-0.0358407	-0.0513141				0.199268	0.199007	0.153412
-0.132123	-0.0992327	0.023836				0.198994	0.176557	0.152109
-0.0463013	-0.108006	-0.0841654				0.178223	0.202588	0.14319
-0.0918289	-0.101973	-0.0345506				0.223563	0.209196	0.15731
-0.0692127	-0.0990488	-0.06311				0.222118	0.193011	0.107878
-0.0514011	-0.0404877	-0.0268006				0.214171	0.183127	0.126081
-0.063515	-0.189746	-0.0162186				0.214105	0.193903	0.125822
-0.140427	-0.066273	-0.0131481				0.22763	0.202874	0.115292
-0.0535158	-0.0434255	-0.0136677				0.213294	0.17933	0.129501
-0.0588342	-0.0831876	0.0112402				0.195277	0.182226	0.140948
-0.0823823	-0.128481	-0.0396681				0.198842	0.218993	0.113141
-0.107165	-0.119162	-0.0574559				0.230679	0.198386	0.111059
-0.0446379	-0.0685941	-0.0290734				0.222124	0.185785	0.121512
-0.076291	-0.0463843	-0.0553524				0.222067	0.186985	0.13753
-0.111392	-0.143398	-0.0293165				0.193587	0.208033	0.126394
-0.116458	-0.120916	-0.0159334				0.213099	0.214293	0.177094
-0.043279	-0.0842614	-0.043761				0.195778	0.194767	0.126573
-0.076899	-0.0660673	-0.0576339				0.225212	0.189394	0.145618
-0.100804	-0.055494	-0.0240479				0.19555	0.196725	0.133473
-0.0840453	-0.0698262	-0.0320254				0.213592	0.205368	0.137678
-0.140388	-0.0670471	-0.0648098				0.205784	0.176477	0.133411
-0.0334595	-0.0494169	-0.030472				0.202781	0.197596	0.124516
-0.0690186	-0.0659729	-0.0331533				0.226801	0.214509	0.11943
-0.0651575	-0.0710326	-0.0447638				0.204828	0.189613	0.11432
-0.0390728	-0.123049	-0.0536215				0.209373	0.221827	0.151373
-0.0482704	-0.0745179	-0.0352765				0.196392	0.210088	0.123687
-0.131417	-0.0218514	0.00694816				0.208956	0.191679	0.108631
-0.0982252	-0.0530007	-0.0360692				0.234013	0.191628	0.135881
-0.106796	-0.0552258	0.0104614				0.244037	0.192068	0.129794
-0.124995	-0.0389099	-0.0353685				0.235118	0.211345	0.133315
-0.061002	-0.0267288	-0.0575315				0.232182	0.188074	0.130145
-0.0977748	-0.0673282	-0.043958				0.213014	0.181081	0.117305
-0.116248	-0.0496454	-0.0174881				0.205666	0.177204	0.137775
-0.0215338	-0.0689268	-0.0672204				0.211034	0.195746	0.142213
-0.0424439	-0.0715374	-0.0351972				0.207378	0.183368	0.120212
-0.0828633	-0.0937029	-0.0134919				0.215703	0.183303	0.120355
-0.107787	-0.108671	-0.0372612				0.202095	0.212964	0.112396
-0.0768949	-0.145663	0.0162507				0.219057	0.217363	0.113269
-0.0557374	-0.0504018	-0.0384921				0.219612	0.190503	0.121983
-0.0629534	-0.0710678	0.00652044				0.205458	0.184899	0.107229
-0.0106246	-0.0446994	-0.0195828				0.215191	0.196888	0.122564
-0.0851824	-0.155094	-0.032064				0.2354	0.20136	0.116605
-0.0704478	-0.0787434	-0.0236005				0.192382	0.197585	0.10956
-0.0239951	-0.107134	-0.0501086				0.222838	0.195285	0.156537
-0.0635842	-0.0631218	-0.033841				0.203879	0.20847	0.117349
-0.0768649	-0.0845291	0.0103059				0.190162	0.200629	0.110886
-0.0581712	-0.0675654	-0.0457739				0.210447	0.209664	0.130852
-0.0960448	-0.100333	0.0208858				0.210432	0.197576	0.13642
-0.0537432	-0.0616364	-0.0451753				0.211361	0.199687	0.151946
-0.0457458	-0.0491411	-0.082429				0.202262	0.200994	0.164438
-0.127566	-0.0613411	-0.0189521				0.199301	0.202844	0.0978435
-0.135846	-0.100402	0.0101343				0.218914	0.21843	0.112131
-0.0922401	-0.0162281	-0.0211633				0.1941	0.212007	0.105582
-0.0817137	-0.0960351	-0.0365858				0.193405	0.202305	0.129617
-0.0730903	-0.0837137	-0.0012107				0.201324	0.216977	0.12737
-0.098056	-0.145094	-0.048713				0.200479	0.191581	0.130132
-0.0761481	-0.0248926	-0.053186				0.194574	0.180025	0.123918
-0.0655314	-0.0029122	0.00941623				0.205768	0.189703	0.135054
-0.113107	-0.0686767	-0.031345				0.198875	0.195237	0.119449
-0.0115333	-0.0232129	-0.063538				0.183074	0.177318	0.118713
-0.0483119	-0.0224914	-0.0355708				0.187042	0.19765	0.10375
-0.0672932	-0.109149	-0.0186152				0.192822	0.18579	0.134987
-0.076558	0.00174872	-0.0068527				0.198789	0.171063	0.111866
-0.0973775	-0.0224937	0.0515131				0.199467	0.198544	0.120151
-0.0150273	0.00232653	-0.0501329				0.20714	0.195774	0.117407
-0.11897	-0.0329334	-0.0338452				0.203146	0.181688	0.12076
-0.0763938	-0.0210804	-0.017319				0.19598	0.182881	0.130475
-0.0379297	-0.0429778	-0.0853667				0.207664	0.187225	0.14372
-0.0802702	-0.0235564	-0.0605449				0.203275	0.169676	0.113595
-0.0174822	-0.082393	-0.0435371				0.209974	0.187403	0.103284
-0.0546988	-0.012975	-0.0743925				0.176795	0.191279	0.125487
-0.110605	-0.004252	-0.0528592				0.21677	0.186475	0.109296
-0.0526467	-0.0304755	-0.0079884				0.175588	0.192015	0.12218
-0.0935013	-0.0708973	-0.0259718				0.212173	0.16785	0.121753
-0.10087	-0.0399814	-0.0027777				0.231803	0.183048	0.0952433
-0.0986638	-0.0180361	-0.0378431				0.187926	0.190239	0.101162
-0.0892304	-0.061477	-0.0307732				0.202028	0.189802	0.106481
-0.085414	-0.0996705	-0.0425376				0.172355	0.170132	0.124719
-0.0673097	-0.0331075	-0.0037404				0.207588	0.18652	0.113361
-0.0982383	-0.11668	0.0311674				0.200173	0.186033	0.126757
-0.0554485	-0.110374	-0.0090645				0.20207	0.203949	0.129144
-0.0484972	-0.0201691	-0.017897				0.19026	0.183117	0.112407
-0.119604	-0.0489056	0.0217908				0.202781	0.230177	0.158657
-0.0743448	-0.0664885	-0.0061904				0.194928	0.177989	0.140483
-0.0577506	-0.0578661	-0.0025662				0.199543	0.20527	0.119026
-0.103063	-0.069834	-0.0198986				0.170998	0.187945	0.118086
-0.0850087	-0.0698785	-0.0154719				0.2115	0.195782	0.0941818
-0.0986004	-0.0879504	0.0244936				0.206006	0.176259	0.0987076
-0.0662916	-0.0591917	-0.0283802				0.210075	0.205398	0.109237
-0.0030755	-0.0427153	-0.0246273				0.194619	0.201255	0.117488
-0.073174	-0.0292845	-0.0249122				0.204337	0.192468	0.121154
-0.120749	-0.0731438	-0.0445981				0.216027	0.173814	0.132891
-0.0593345	-0.0346567	-0.0323934				0.191555	0.185191	0.140181
-0.130434	-0.0826361	-0.0226409				0.202706	0.178275	0.144524
-0.0909931	-0.0716803	-0.0300959				0.214041	0.184533	0.118795
-0.0673404	-0.0599355	-0.0188241				0.176974	0.188833	0.133033
-0.0946643	-0.0855418	-0.017453				0.205464	0.193318	0.137308
-0.0855022	-0.0421465	-0.007521				0.195328	0.210534	0.121841
-0.0805482	-0.0689382	-0.0227271				0.206124	0.179676	0.134852
-0.103224	-0.0022969	0.0120438				0.208882	0.203697	0.123928
-0.118569	-0.0666031	0.0768654				0.168933	0.215936	0.137877
-0.0643402	-0.0478098	-0.0366619				0.208325	0.188415	0.100775
-0.082084	-0.163138	-0.0279851				0.21666	0.227601	0.126345
-0.0748275	-0.104393	-0.0330942				0.213853	0.204023	0.107418
-0.0600613	-0.0919222	0.00495354				0.174924	0.176039	0.11877
-0.0735508	-0.0725101	-0.0493551				0.176145	0.222444	0.139711
-0.0902141	-0.0844225	-0.0783715				0.201712	0.213752	0.12864
-0.0648824	-0.0227373	-0.0238507				0.195954	0.193153	0.119355
-0.060891	-0.160116	-0.0213362				0.186953	0.203365	0.112946
-0.1082	-0.0764556	-0.105609				0.215568	0.204642	0.158484
-0.0189373	-0.0733151	-0.0496121				0.213357	0.180931	0.146188
-0.099531	-0.0267722	-0.0724769				0.208902	0.195232	0.148295
-0.0749581	-0.140841	-0.0303104				0.200246	0.191282	0.149771
-0.121124	-0.0858712	-0.11371				0.232261	0.194011	0.169705
-0.105222	-0.0371955	-0.102697				0.218671	0.219593	0.196366
-0.0664148	-0.0853954	-0.0439333				0.203867	0.197388	0.146061
-0.111523	-0.115543	-0.0338428				0.214653	0.212466	0.159359
-0.0571193	-0.0897578	-0.0434466				0.203833	0.189738	0.152074
-0.0567611	-0.0840434	-0.0336392				0.190472	0.18095	0.172867
-0.0748914	-0.100328	-0.0422698				0.20864	0.203623	0.154154
-0.0939362	-0.118037	-0.0831446				0.195525	0.21059	0.167242
-0.0939462	-0.135948	-0.0327356				0.201764	0.193917	0.161384
-0.0634955	-0.0282239	-0.0806332				0.196925	0.210275	0.16806
-0.137854	-0.113479	-0.0038923				0.206492	0.199352	0.154093
-0.101181	-0.0384177	-0.0683748				0.219235	0.201485	0.167837
-0.0792487	-0.120916	-0.0030344				0.202593	0.206135	0.15182
-0.0890229	-0.113927	-0.0192042				0.237119	0.197662	0.169186
-0.100313	-0.161493	0.0425697				0.220451	0.21443	0.137276
-0.0974661	-0.145927	-0.0989092				0.209633	0.215944	0.169992
-0.130579	-0.0642191	-0.07252				0.208604	0.218809	0.153842
-0.112172	-0.134215	-0.0756875				0.203775	0.202622	0.197266
-0.104067	-0.0698196	-0.014286				0.202422	0.201579	0.125293
-0.0585284	-0.129202	-0.0297054				0.206357	0.219639	0.143228
-0.0265854	-0.0500914	-0.0260551				0.184245	0.21417	0.164207
-0.0558419	-0.10619	-0.0973157				0.239593	0.19715	0.147314
-0.0677933	-0.0441541	-0.0571596				0.196989	0.200723	0.143915
-0.115925	-0.0392127	-0.0173986				0.211152	0.233764	0.139905
-0.101038	-0.0866382	-0.0604692				0.21936	0.183968	0.175316
-0.0891754	-0.0847858	-0.0902134				0.22066	0.222308	0.160944
-0.0278772	-0.0737922	-0.0718143				0.197301	0.223734	0.175477
-0.0989599	-0.140816	-0.0477926				0.193989	0.204148	0.158523
-0.104182	-0.0717792	-0.0413576				0.202039	0.209768	0.163826
-0.104367	-0.122072	-0.121549				0.184667	0.201955	0.152602
-0.06796	-0.0989837	-0.0657151				0.220453	0.177922	0.177886
-0.122843	-0.120911	-0.0209092				0.212095	0.184796	0.167382
-0.0815734	-0.0495947	-0.0978779				0.212353	0.210592	0.153264
-0.101594	-0.0910682	-0.079677				0.185689	0.212758	0.160976
-0.079496	-0.110241	-0.110425				0.217434	0.1868	0.168949
-0.170739	-0.0835111	-0.0649779				0.228891	0.199068	0.166097
-0.0354724	-0.0489822	-0.0775933				0.196532	0.216195	0.167027
-0.0895033	-0.103849	-0.0516436				0.213771	0.204876	0.167911
-0.0831027	-0.126192	-0.0382033				0.201632	0.204505	0.143235
-0.106562	-0.122022	-0.0484507				0.203517	0.198921	0.166662
-0.113495	-0.133096	-0.0150885				0.213509	0.197178	0.162418
-0.126338	-0.134287	-0.0529088				0.211054	0.231934	0.19044
-0.129675	-0.10029	-0.0459856				0.20418	0.207454	0.144019
-0.128918	-0.150632	-0.0701166				0.19213	0.21227	0.182779
-0.026728	-0.0880524	-0.0328942				0.21831	0.215304	0.166968
-0.0886845	-0.157285	-0.0071803				0.206203	0.219214	0.176027
-0.1148	-0.0631279	-0.0424057				0.203627	0.18739	0.149706
-0.0977642	-0.0748865	-0.0689427				0.198115	0.209172	0.155844
-0.0716476	-0.0614551	-0.0245343				0.195208	0.197364	0.175608
-0.131332	-0.0890558	-0.0713505				0.186675	0.183514	0.166805
-0.0828526	-0.0849207	-0.0845671				0.218132	0.204181	0.170033
-0.106261	-0.0148064	-0.0654151				0.219461	0.207444	0.176532
-0.0891887	-0.105234	-0.0456415				0.203767	0.195757	0.162643
-0.0900604	-0.116703	-0.0470188				0.219615	0.217223	0.184486
-0.107053	-0.0241807	-0.0424237				0.186383	0.182293	0.159415
-0.0295149	-0.114884	-0.0891022				0.206222	0.198957	0.175604
-0.0854088	-0.14819	-0.0845368				0.195423	0.224708	0.173113
-0.135466	-0.0551625	-0.0362455				0.232172	0.192859	0.133238
-0.0903702	-0.100052	-0.0227311				0.221346	0.203437	0.15957
-0.109227	-0.095612	-0.0543098				0.211328	0.223521	0.145846
-0.146873	-0.0998042	-0.0441556				0.194721	0.201826	0.152599
-0.135431	-0.110925	-0.057473				0.199211	0.211014	0.186517
-0.0467754	-0.0649713	-0.0806635				0.210223	0.200512	0.183501
-0.0727755	-0.0961598	-0.0900197				0.201687	0.178746	0.181412
-0.0715509	-0.0884967	-0.0464883				0.205263	0.239219	0.189564
-0.10229	-0.07172	-0.114786				0.228801	0.210419	0.151848
-0.0760402	-0.0694003	-0.0591032				0.211776	0.212208	0.153561
-0.0418972	-0.155341	-0.0832358				0.232235	0.220264	0.158446
-0.101201	-0.0895695	-0.0634455				0.189963	0.215016	0.166642
-0.0856874	-0.0461693	-0.0053456				0.218564	0.159893	0.164311
	-0.0747621	-0.048135					0.208385	0.147909
	-0.107021	-0.0229784					0.218191	0.136209
	-0.0773209	-0.0472347					0.214382	0.178658
		0.0154109						0.152038
		-0.0346715						0.159692
		-0.0939363						0.153418
		-0.0093192						0.149892
		0.0181379						0.156316
		-0.0410033						0.149592
		-0.0312989						0.144667
		-0.0084093						0.132211
		-0.035551						0.147326
		0.0510146						0.135948
		0.0050576						0.141162
		-0.0292047						0.137727
		-0.0213998						0.148702
		-0.0189576						0.17318
		0.00516547						0.137457
		-0.012594						0.154076
		-0.0440256						0.128105
		-0.0178549						0.124518
		-0.0359834						0.178396
		-0.0816458						0.158153
		-0.0447214						0.145081
		-0.0057893						0.153016
		0.0198197						0.153217
		-0.0150863						0.134954
		0.0127576						0.147861
		0.0592587						0.157038
		-0.0191295						0.139397
		-0.0109866						0.154302
		-0.0319696						0.14474
		-0.0115692						0.162103
		-0.034218						0.159033
		-0.0176073						0.149261
		-0.0475293						0.142618
		0.0371304						0.129057
		-0.078136						0.152777
		0.0133566						0.125041
		-0.0848363						0.148312
		-0.0189684						0.171307
		-0.0262621						0.140256
		0.0233508						0.16528
		-0.0038579						0.143397
		0.0174137						0.138066
		-0.0390441						0.162952
		-0.075749						0.188053
		0.0170123						0.16232
		0.0649644						0.173503
		-0.0562528						0.164763
		-0.061959						0.172404
		0.00331056						0.157405
		-0.0329784						0.172901
		0.0291431						0.155765
		-0.0781667						0.160238
		-0.046327						0.156253
		-0.0212763						0.152367
		-0.0563737						0.177106
		-0.0450018						0.162804
		-0.0312292						0.132987
		-0.0219804						0.154167
		-0.0369192						0.155291
		-0.0402043						0.149377
		-0.0503136						0.174621
		-0.0155891						0.145331
		-0.0682442						0.163739
		-0.0049843						0.144951
		-0.0249429						0.17376
		-0.0298537						0.148592
		-0.0476799						0.190583
		-0.0957282						0.170134
		-0.0220942						0.136185
		-0.104498						0.165763
		-0.0292705						0.15971
		-0.0332901						0.145026
		-0.0214937						0.146256
		0.0539889						0.134252
		-0.0271046						0.1568
		-0.0395289						0.155192
		-0.042253						0.141073
		-0.026395						0.118369
		-0.0101508						0.145171
		0.0157461						0.159326
		-0.0515371						0.12306
		0.00498852						0.140033
		-0.0687873						0.152979
		-0.0158816						0.145783
		-0.0644153						0.164646
		-0.0263642						0.127848
		-0.0612309						0.169503
		-0.0465292						0.171003
		-0.0082391						0.1481
		-0.0588944						0.155615
		-0.0616054						0.167974
		-0.0793491						0.169288
		-0.0103398						0.135876
		-0.0521852						0.155074
		-0.0270815						0.148261
		0.0384522						0.161598
		-0.0441508						0.153657
		-0.025446						0.149451
		-0.0571934						0.177696
		-0.0055493						0.153342
		-0.0149989						0.160088
		-0.0580647						0.167259
		-0.0110754						0.168064
		-0.0387147						0.153325
		-0.0610793						0.17007
		-0.0069252						0.162902
		-0.0833364						0.173226
		0.0215611						0.127798
		0.0629404						0.154829
		-0.0492873						0.171343
		0.0158568						0.160332
		-0.0708705						0.174037
		-0.0535839						0.181602
		-0.0826411						0.167249
		0.00790192						0.176761
		-0.0641365						0.144468
		-0.0427435						0.168096
		-0.0843419						0.146776
		-0.0392026						0.152255
		-0.0084075						0.137995
		0.0266839						0.158059
		-0.0009514						0.163202
		-0.0424274						0.188665
		0.0149014						0.173546
		-0.0420901						0.156589
		-0.0026368						0.145772
		0.00877927						0.129961
		-0.0263341						0.129318
		-0.0176582						0.15199
		0.0217633						0.142283
		0.0149988						0.154775
		0.00479884						0.163848
		-0.0565981						0.163596
		-0.044239						0.161245
		-0.0226491						0.147783
		-0.0324285						0.154664
		-0.0274092						0.159987
		-0.0889905						0.167454
		-0.0594302						0.16357
		-0.0556025						0.176543
		-0.0294079						0.152718
		-0.0190556						0.155006
		-0.0386419						0.154158
		-0.110561						0.168531
		0.00480879						0.155744
		-0.0435475						0.150088
		-0.0034937						0.158248
		0.00197964						0.140971
		-0.029748						0.142402
		-0.0158234						0.163381
		-0.0522051						0.130172
		0.0141104						0.16094
		-0.0414961						0.173904
		-0.0914673						0.159737
		-0.0565624						0.154989
		-0.0746401						0.153962
		0.0188944						0.144173
		-0.07387						0.153788
		-0.0255512						0.174577
		-0.0206152						0.171931
		-0.0166402						0.141739
		0.00459644						0.144286
		-0.0627095						0.161789
		-0.0256262						0.15787
		-0.0346799						0.147046
		-0.01061						0.179677
		-0.0221725						0.166184
		-0.0307729						0.146124
		-0.0845881						0.156182
		-0.0506463						0.161015
		-0.0613475						0.155877
		-0.0201451						0.128594
		-0.059745						0.144742
		-0.0216616						0.132669
		-0.0471244						0.148988
		-0.0034307						0.12882
		-0.0197592						0.146556
		-0.052862						0.144424
		-0.0522596						0.130009
		-0.0130251						0.162258
		-0.0003719						0.164305
		-0.0389114						0.149943
		-0.0270277						0.138644
		-0.0311624						0.124887
		-0.0290281						0.147444
		-0.0426628						0.178153
		0.0117114						0.122146
		-0.0109241						0.135319
		-0.0434468						0.131527
		-0.0124101						0.133598
		-0.0699794						0.145878
		-0.0515367						0.141868
		-0.0139955						0.158252
		-0.0224175						0.153274
		-0.0886413						0.14289
		-0.025692						0.151574
		-0.047937						0.15002
		-0.0283748						0.13756
		-0.0414648						0.139201
		-0.0494911						0.148226
		-0.0427306						0.14325
		-0.0286858						0.150249
		-0.0223737						0.153586
		-0.0471252						0.180266
		-0.0892341						0.154861
		-0.0156308						0.164723
		-0.055027						0.145109
		0.00582661						0.133854
		-0.0520827						0.154719
		0.019546						0.128746
		-0.068311						0.165069
		-0.0468956						0.160024
		-0.0301079						0.133411
		-0.0337894						0.159444
		-0.0382729						0.145184
		-0.056852						0.162944
		-0.0798518						0.193601
		-0.0074372						0.18116
		-0.0310737						0.185326
		-0.0380083						0.177656
		-0.0366882						0.166275
		-0.04896						0.186452
		-0.0146753						0.194176
		-0.0093244						0.153921
		-0.0465733						0.17431
		-0.0506477						0.174092
		-0.0711982						0.188632
		0.0299485						0.175281
		-0.0938953						0.206373
		-0.0655063						0.186515
		-0.0305273						0.172609
		-0.0735965						0.172209
		-0.0902784						0.194248
		-0.0176615						0.182224
		-0.0435988						0.177776
		-0.0629118						0.166217
		-0.042744						0.176508
		-0.0659935						0.177601
		-0.0581881						0.165825
		-0.0783768						0.181642
		-0.0216791						0.182886
		-0.0392623						0.181041
		-0.114976						0.189331
		-0.0312054						0.174727
		-0.0379017						0.199391
		-0.125398						0.192094
		-0.0627275						0.159248
		-0.0453002						0.184293
		0.114536						0.0990803
		-0.0494162						0.164544
		-0.0421368						0.146197
		-0.0587972						0.160171
		-0.0909073						0.189001
		0.0207553						0.171564
		0.00076344						0.189111
		0.00333631						0.172194
		-0.069069						0.20677
		-0.0624335						0.188203
		0.00407983						0.166427
		-0.028597						0.171986
		-0.067659						0.148838
		-0.0430066						0.17415
		-0.0693811						0.177514
		-0.0392211						0.181937
		-0.05652						0.184515
		-0.0396452						0.186424
		-0.0340263						0.187238
		-0.0698619						0.196593
		-0.0774201						0.162701
		-0.0708999						0.149848
		-0.0580208						0.189091
		-0.0380552						0.193658
		-0.090129						0.180208
		-0.0225064						0.191145
		-0.0191496						0.156655
		-0.0340367						0.192393
		-0.0629204						0.153331
		-0.0487754						0.221098
		-0.0309623						0.196441
		-0.086922						0.170132
		-0.0452351						0.152293
		-0.0923768						0.179697
		-0.0613817						0.192992
		-0.0632549						0.179088
		0.0215227						0.19653
		-0.0239345						0.162681
		-0.0553957						0.176089
		-0.0173665						0.179905
		-0.0075381						0.178695
		-0.0751994						0.176356
		-0.0242213						0.168944
		-0.0163094						0.191035
		-0.0814388						0.176872
		-0.0663195						0.162546
		-0.0338452						0.188936
		-0.0582775						0.197546
		-0.0699461						0.162241

## Sheet: Extended data Fig. 10g
Number of CD3+ cells in DG between 6 MO Pdgfbret/+ and Pdgfbret/ret animals			Number of STAT1+ cells in DG between 6 MO Pdgfbret/+ and Pdgfbret/ret animals
PdgfbRet/+	PdgfbRet/Ret		PdgfbRet/+	PdgfbRet/Ret
25	100		0	126
38	88		5	158
19	118		10	187
24	72		0	176
32	192		0	160
54	181		8	184
